# Supplementary material for: scPrediXcan integrates advances in deep learning and single-cell data into a powerful cell-type–specific transcriptome-wide association study framework
Source: bioRxiv. 2025 Mar 4:2024.11.11.623049. Originally published 2024 Nov 14. Preprint. [Version 2] doi: 10.1101/2024.11.11.623049 (PMC11601274; doi:10.1101/2024.11.11.623049)
Supplement: Supplement 1 [file media-1.zip]

Archive with 13 entries (13 files):
- Supplementary_figures/Sup_fig4.pdf
- Supplementary_figures/Sup_fig1.pdf
- Supplementary_figures/Sup_fig8.pdf
- Supplementary_figures/Sup_fig2.pdf
- Supplementary_figures/Sup_fig5.pdf
- Supplementary_figures/Sup_fig7.pdf
- Supplementary_figures/Sup_fig6.pdf
- Supplementary_figures/Sup_fig3.pdf
- Supplementary_tables/scPrediXcan-tables-1.xlsx
- Supplementary_tables/scPrediXcan-tables-2.xlsx
- Supplementary_tables/SupplementaryTables1-General.xlsx
- Supplementary_tables/SupplementaryTables2-scPrediXcan-T2D-TWAS.xlsx
- Supplementary_tables/SupplementaryTables3-scPrediXcan-SLE-TWAS.xlsx
