# Supplementary material for: scPrediXcan integrates advances in deep learning and single-cell data into a powerful cell-type–specific transcriptome-wide association study framework
Source: bioRxiv. 2025 Mar 4:2024.11.11.623049. Originally published 2024 Nov 14. Preprint. [Version 2] doi: 10.1101/2024.11.11.623049 (PMC11601274; doi:10.1101/2024.11.11.623049)
Supplement: Supplement 1 [file media-1.zip › Supplementary_tables/scPrediXcan-tables-1.xlsx]

## Sheet: tab1 cell types from datasets
Dataset	Cell types
T2D	Acinar
T2D	Activated stellate
T2D	Alpha
T2D	Beta
T2D	Delta
T2D	Ductal
T2D	Endothelial
T2D	Gamma
T2D	Immune cell
T2D	Quiescent stellate
T2D	Epsilon
OneK1K	CD4-positive_alpha-beta_cytotoxic_T_cell
OneK1K	CD4-positive_alpha-beta_T_cell
OneK1K	CD8-positive_alpha-beta_T_cell
OneK1K	Conventional_dendritic_cell
OneK1K	CD14-low_CD16-positive_monocyte
OneK1K	CD14-positive_monocyte
OneK1K	CD16-negative_CD56-bright_natural_killer_cell
OneK1K	Central_memory_CD4-positive_alpha-beta_T_cell
OneK1K	Central_memory_CD8-positive_alpha-beta_T_cell
OneK1K	Double_negative_thymocyte
OneK1K	Effector_memory_CD4-positive_alpha-beta_T_cell
OneK1K	Effector_memory_CD8-positive_alpha-beta_T_cell
OneK1K	Erythrocyte
OneK1K	Gamma-delta_T_cell
OneK1K	Hematopoietic_precursor_cell
OneK1K	Innate_lymphoid_cell
OneK1K	Memory_B_cell
OneK1K	Mucosal_invariant_T_cell
OneK1K	Naive_B_cell
OneK1K	Naive_thymus-derived_CD4-positive_alpha-beta_T_cell
OneK1K	Naive_thymus-derived_CD8-positive_alpha-beta_T_cell
OneK1K	Natural_killer_cell
OneK1K	Dendritic_cell
OneK1K	Peripheral_blood_mononuclear_cell
OneK1K	Plasmablast
OneK1K	Plasmacytoid_dendritic_cell
OneK1K	Platelet
OneK1K	Regulatory_T_cell
OneK1K	Transitional_stage_B_cell
Tabula	Pericyte cell
Tabula	B cell
Tabula	Macrophage
Tabula	Fibroblast
Tabula	Endothelial cell
Tabula	Mesenchymal stem cell

## Sheet: tab2genes predicted canonical t
Dataset	Cell types	Number of genes for training	Number of genes converged
T2D	Acinar	19298	319
T2D	Activated stellate	19298	326
T2D	Alpha	19298	355
T2D	Beta	19298	372
T2D	Delta	19298	435
T2D	Ductal	19298	354
T2D	Endothelial	19298	411
T2D	Gamma	19298	328
T2D	Immune cell	19298	370
T2D	Quiescent stellate	19298	375
OneK1K	CD4-positive_alpha-beta_cytotoxic_T_cell	19026	564
OneK1K	CD4-positive_alpha-beta_T_cell	19026	1143
OneK1K	CD8-positive_alpha-beta_T_cell	19026	952
OneK1K	Conventional_dendritic_cell	19026	573
OneK1K	CD14-low_CD16-positive_monocyte	19026	683
OneK1K	CD14-positive_monocyte	19026	659
OneK1K	CD16-negative_CD56-bright_natural_killer_cell	19026	506
OneK1K	Central_memory_CD4-positive_alpha-beta_T_cell	19026	1787
OneK1K	Central_memory_CD8-positive_alpha-beta_T_cell	19026	533
OneK1K	Double_negative_thymocyte	19026	789
OneK1K	Effector_memory_CD4-positive_alpha-beta_T_cell	19026	696
OneK1K	Effector_memory_CD8-positive_alpha-beta_T_cell	19026	1027
OneK1K	Erythrocyte	19026	996
OneK1K	Gamma-delta_T_cell	19026	753
OneK1K	Hematopoietic_precursor_cell	19026	711
OneK1K	Innate_lymphoid_cell	19026	963
OneK1K	Memory_B_cell	19026	703
OneK1K	Mucosal_invariant_T_cell	19026	521
OneK1K	Naive_B_cell	19026	824
OneK1K	Naive_thymus-derived_CD4-positive_alpha-beta_T_cell	19026	1319
OneK1K	Naive_thymus-derived_CD8-positive_alpha-beta_T_cell	19026	661
OneK1K	Natural_killer_cell	19026	1230
OneK1K	Dendritic_cell	19026	1053
OneK1K	Peripheral_blood_mononuclear_cell	19026	891
OneK1K	Plasmablast	19026	650
OneK1K	Plasmacytoid_dendritic_cell	19026	729
OneK1K	Platelet	19026	970
OneK1K	Regulatory_T_cell	19026	636
OneK1K	Transitional_stage_B_cell	19026	670

## Sheet: tab3 prediction performance acr
dataset	cell type	Pearson correlation
OneK1K	CD4-positive_alpha-beta_T_cell	0.892
OneK1K	Central_memory_CD4-positive_alpha-beta_T_cell	0.887
OneK1K	CD14-positive_monocyte	0.887
OneK1K	Effector_memory_CD4-positive_alpha-beta_T_cell	0.885
OneK1K	CD14-low_CD16-positive_monocyte	0.883
OneK1K	Plasmablast	0.882
OneK1K	Regulatory_T_cell	0.882
OneK1K	Naive_B_cell	0.881
OneK1K	Naive_thymus-derived_CD8-positive_alpha-beta_T...	0.881
OneK1K	Central_memory_CD8-positive_alpha-beta_T_cell	0.88
OneK1K	Naive_thymus-derived_CD4-positive_alpha-beta_T...	0.88
OneK1K	Conventional_dendritic_cell	0.879
OneK1K	Double_negative_thymocyte	0.878
OneK1K	CD4-positive_alpha-beta_cytotoxic_T_cell	0.877
OneK1K	CD8-positive_alpha-beta_T_cell	0.877
OneK1K	Transitional_stage_B_cell	0.877
OneK1K	Mucosal_invariant_T_cell	0.876
OneK1K	Memory_B_cell	0.875
OneK1K	Effector_memory_CD8-positive_alpha-beta_T_cell	0.873
OneK1K	Hematopoietic_precursor_cell	0.871
OneK1K	Natural_killer_cell	0.871
OneK1K	Gamma-delta_T_cell	0.87
OneK1K	CD16-negative_CD56-bright_natural_killer_cell	0.859
OneK1K	Plasmacytoid_dendritic_cell	0.855
OneK1K	Innate_lymphoid_cell	0.847
OneK1K	Dendritic_cell	0.846
OneK1K	Platelet	0.842
OneK1K	Peripheral_blood_mononuclear_cell	0.838
OneK1K	Erythrocyte	0.836
T2D	Activated_stellate	0.815
T2D	Endothelial	0.812
T2D	Acinar	0.81
T2D	Ductal	0.81
T2D	Beta	0.803
T2D	Quiescent_stellate	0.805
T2D	Alpha	0.803
T2D	Delta	0.802
T2D	Immune	0.792
T2D	Gamma	0.787
T2D	Epsilon	0.753
Tabula	B_cell	0.885
Tabula	Macrophage	0.86
Tabula	Endothelial_cell	0.839
Tabula	Fibroblast	0.832
Tabula	Pericyte_cell	0.824
Tabula	Mesenchymal_stem_cell	0.823

## Sheet: tab4 Acinar cell T2D TWAS resul
gene	gene_name	zscore	effect_size	pvalue
ENSG00000140382	HMG20A	13.7642	118.501	4.19e-43
ENSG00000151465	CDC123	-13.701	-45.0566	1e-42
ENSG00000165066	NKX6-3	-13.482	-40.4046	2e-41
ENSG00000109501	WFS1	13.0356	12.003	7.68e-39
ENSG00000153814	JAZF1	-12.3251	-47.4561	6.64e-35
ENSG00000125746	EML2	-12.2202	-27.5126	2.42e-34
ENSG00000011478	QPCTL	12.2024	227.145	3.02e-34
ENSG00000090316	MAEA	-11.916	-28.1172	9.77e-33
ENSG00000165609	NUDT5	-11.8629	-63.3001	1.84e-32
ENSG00000073792	IGF2BP2	-10.896	-133.113	1.2e-27
ENSG00000115226	FNDC4	10.2098	188.513	1.79e-24
ENSG00000127603	MACF1	-10.0919	-41.2953	6e-24
ENSG00000186635	ARAP1	10.0734	19.8086	7.24e-24
ENSG00000119912	IDE	-9.79917	-26.335	1.14e-22
ENSG00000198355	PIM3	-9.26109	-12.4835	2.02e-20
ENSG00000285085	ENSG00000285085	-9.17713	-20.7079	4.43e-20
ENSG00000163635	ATXN7	-8.70879	-75.3259	3.07e-18
ENSG00000140553	UNC45A	-8.61869	-39.7931	6.77e-18
ENSG00000196781	TLE1	8.60492	26.158	7.64e-18
ENSG00000129003	VPS13C	-8.44031	-24.2301	3.16e-17
ENSG00000182247	UBE2E2	-8.37377	-36.4776	5.58e-17
ENSG00000140365	COMMD4	-8.13847	-43.9193	4e-16
ENSG00000008196	TFAP2B	8.11147	134.533	5e-16
ENSG00000159692	CTBP1	-8.05598	-20.4833	7.88e-16
ENSG00000140391	TSPAN3	8.02802	20.5561	9.91e-16
ENSG00000101074	R3HDML	-7.84591	-55.3716	4.3e-15
ENSG00000140718	FTO	7.82231	17.0672	5.19e-15
ENSG00000106633	GCK	7.78962	8.11155	6.72e-15
ENSG00000184076	UQCR10	7.63537	31.4401	2.25e-14
ENSG00000149596	JPH2	-7.58099	-15.6488	3.43e-14
ENSG00000165879	FRAT1	7.55573	4.98298	4.17e-14
ENSG00000163634	THOC7	-7.36912	-103.189	1.72e-13
ENSG00000228789	HCG22	7.34527	17.0406	2.05e-13
ENSG00000177051	FBXO46	7.26735	120.193	3.67e-13
ENSG00000157992	KRTCAP3	7.19545	12.1649	6.23e-13
ENSG00000104936	DMPK	7.19113	48.2922	6.43e-13
ENSG00000152409	JMY	7.19108	16.7004	6.43e-13
ENSG00000179262	RAD23A	7.15628	36.4034	8.29e-13
ENSG00000180176	TH	7.07731	127.089	1.47e-12
ENSG00000184056	VPS33B	-7.06364	-13.1901	1.62e-12
ENSG00000112282	MED23	-7.0464	-18.5459	1.84e-12
ENSG00000177971	IMP3	7.0129	17.7919	2.33e-12
ENSG00000127324	TSPAN8	6.99397	8.0865	2.67e-12
ENSG00000087448	KLHL42	6.85616	28.0558	7.07e-12
ENSG00000181274	FRAT2	6.83839	9.53737	8.01e-12
ENSG00000154122	ANKH	-6.82897	-70.2047	8.55e-12
ENSG00000140398	NEIL1	6.82883	98.8358	8.56e-12
ENSG00000138100	TRIM54	6.80513	168.737	1.01e-11
ENSG00000204531	POU5F1	-6.77835	-1.74641	1.22e-11
ENSG00000166965	RCCD1	6.777	2.65617	1.23e-11
ENSG00000265118	ENSG00000265118	-6.69774	-53.4366	2.12e-11
ENSG00000157823	AP3S2	6.68811	7.86964	2.26e-11
ENSG00000134249	ADAM30	6.67881	66.5961	2.41e-11
ENSG00000164941	INTS8	-6.67829	-54.8594	2.42e-11
ENSG00000185920	PTCH1	6.64757	7.64891	2.98e-11
ENSG00000121361	KCNJ8	-6.62631	-39.2449	3.44e-11
ENSG00000115207	GTF3C2	-6.62577	-22.9046	3.45e-11
ENSG00000197136	PCNX3	-6.61081	-34.9465	3.82e-11
ENSG00000117461	PIK3R3	-6.61062	-5.0099	3.83e-11
ENSG00000176714	CCDC121	6.57772	26.7785	4.78e-11
ENSG00000204536	CCHCR1	-6.57311	-6.61256	4.93e-11
ENSG00000184508	HDDC3	6.55551	23.073	5.55e-11
ENSG00000179115	FARSA	-6.55219	-20.7253	5.67e-11
ENSG00000161860	SYCE2	-6.55054	-23.203	5.73e-11
ENSG00000173517	PEAK1	-6.53789	-44.2918	6.24e-11
ENSG00000159217	IGF2BP1	6.53185	93.9809	6.5e-11
ENSG00000115211	EIF2B4	6.49362	47.4564	8.38e-11
ENSG00000213221	DNLZ	-6.47363	-84.37	9.57e-11
ENSG00000107679	PLEKHA1	-6.42597	-49.482	1.31e-10
ENSG00000079739	PGM1	-6.3877	-14.2583	1.68e-10
ENSG00000165688	PMPCA	-6.31699	-14.4377	2.67e-10
ENSG00000176635	HORMAD2	6.30797	12.4493	2.83e-10
ENSG00000115241	PPM1G	-6.30526	-73.3446	2.88e-10
ENSG00000164756	SLC30A8	6.27681	5.45831	3.46e-10
ENSG00000173465	ZNRD2	6.26007	6.32047	3.85e-10
ENSG00000136267	DGKB	6.24041	12.4604	4.36e-10
ENSG00000145723	GIN1	-6.23569	-10.7813	4.5e-10
ENSG00000169410	PTPN9	6.23389	20.9801	4.55e-10
ENSG00000174326	SLC16A11	-6.2322	-20.5027	4.6e-10
ENSG00000169371	SNUPN	-6.23197	-75.0948	4.61e-10
ENSG00000072310	SREBF1	-6.21111	-8.14795	5.26e-10
ENSG00000126860	EVI2A	-6.2018	-30.1801	5.58e-10
ENSG00000125743	SNRPD2	-6.18004	-21.3886	6.41e-10
ENSG00000159588	CCDC17	-6.17306	-31.7891	6.7e-10
ENSG00000159210	SNF8	6.16512	361.817	7.04e-10
ENSG00000090621	PABPC4	6.16466	43.8232	7.06e-10
ENSG00000178177	LCORL	6.11607	36.0583	9.59e-10
ENSG00000166033	HTRA1	6.11344	7.39709	9.75e-10
ENSG00000185122	HSF1	6.04732	59.5642	1.47e-09
ENSG00000161040	FBXL13	-6.04708	-17.141	1.47e-09
ENSG00000179344	HLA-DQB1	-6.0433	-1.53738	1.51e-09
ENSG00000164647	STEAP1	6.01869	7.73737	1.76e-09
ENSG00000213949	ITGA1	-6.01397	-2.77011	1.81e-09
ENSG00000142700	DMRTA2	5.97202	71.7033	2.34e-09
ENSG00000123080	CDKN2C	5.93123	27.1293	3.01e-09
ENSG00000124194	GDAP1L1	-5.8947	-8.28279	3.75e-09
ENSG00000197429	IPP	5.88293	14.7921	4.03e-09
ENSG00000124780	KCNK17	-5.87335	-1.00072	4.27e-09
ENSG00000105607	GCDH	-5.86241	-12.8528	4.56e-09
ENSG00000086015	MAST2	-5.852	-9.57855	4.86e-09
ENSG00000204314	PRRT1	-5.83811	-11.8603	5.28e-09
ENSG00000165689	ENTR1	-5.83165	-6.92033	5.49e-09
ENSG00000132463	GRSF1	-5.82848	-29.8094	5.59e-09
ENSG00000164938	TP53INP1	-5.81058	-10.5772	6.23e-09
ENSG00000143632	ACTA1	5.79597	20.689	6.79e-09
ENSG00000167491	GATAD2A	5.77094	8.2161	7.88e-09
ENSG00000037042	TUBG2	5.7572	3.90579	8.55e-09
ENSG00000185722	ANKFY1	-5.75019	-36.9109	8.91e-09
ENSG00000138002	IFT172	5.73675	90.2769	9.65e-09
ENSG00000254402	LRRC24	5.72836	35.9124	1.01e-08
ENSG00000204305	AGER	5.70263	11.4708	1.18e-08
ENSG00000004534	RBM6	5.7002	57.6304	1.2e-08
ENSG00000100567	PSMA3	-5.70014	-33.0998	1.2e-08
ENSG00000142186	SCYL1	-5.69724	-44.7189	1.22e-08
ENSG00000125977	EIF2S2	-5.68438	-57.1939	1.31e-08
ENSG00000159592	GPBP1L1	-5.6774	-23.1444	1.37e-08
ENSG00000165684	SNAPC4	-5.6761	-65.8196	1.38e-08
ENSG00000174327	SLC16A13	-5.67306	-35.5697	1.4e-08
ENSG00000158636	EMSY	5.65711	16.6838	1.54e-08
ENSG00000188095	MESP2	5.64543	44.8622	1.65e-08
ENSG00000128833	MYO5C	-5.63998	-16.9214	1.7e-08
ENSG00000196735	HLA-DQA1	-5.63392	-2.47531	1.76e-08
ENSG00000122008	POLK	-5.63241	-55.0398	1.78e-08
ENSG00000125755	SYMPK	-5.61792	-35.2748	1.93e-08
ENSG00000112514	CUTA	-5.61628	-23.9855	1.95e-08
ENSG00000161016	RPL8	5.60307	5.16389	2.11e-08
ENSG00000172362	OR5B12	-5.60116	-104.224	2.13e-08
ENSG00000061794	MRPS35	-5.59795	-14.8293	2.17e-08
ENSG00000115216	NRBP1	5.58194	39.199	2.38e-08
ENSG00000118520	ARG1	-5.58177	-11.5909	2.38e-08
ENSG00000131446	MGAT1	5.55558	16.2435	2.77e-08
ENSG00000174996	KLC2	-5.54955	-14.5817	2.86e-08
ENSG00000160695	VPS11	5.51686	10.5025	3.45e-08
ENSG00000127663	KDM4B	5.5114	24.0168	3.56e-08
ENSG00000149926	TLCD3B	5.4936	19.4475	3.94e-08
ENSG00000198056	PRIM1	5.47078	13.4284	4.48e-08
ENSG00000167701	GPT	-5.46578	-64.0085	4.61e-08
ENSG00000183734	ASCL2	5.44472	9.58456	5.19e-08
ENSG00000153094	BCL2L11	5.42697	5.16692	5.73e-08
ENSG00000258724	PINX1	5.3935	13.7305	6.91e-08
ENSG00000009335	UBE3C	-5.39101	-13.9552	7.01e-08
ENSG00000197361	FBXL22	-5.38245	-22.3785	7.35e-08
ENSG00000117280	RAB29	5.36851	28.6822	7.94e-08
ENSG00000184164	CRELD2	5.36751	16.8694	7.98e-08
ENSG00000156642	NPTN	5.36232	15.1934	8.22e-08
ENSG00000117472	TSPAN1	-5.35648	-24.2314	8.49e-08
ENSG00000145996	CDKAL1	-5.34398	-10.2283	9.09e-08
ENSG00000174851	YIF1A	-5.3187	-17.5279	1.05e-07
ENSG00000101052	IFT52	5.31761	13.4374	1.05e-07
ENSG00000141452	RMC1	-5.31736	-8.19787	1.05e-07
ENSG00000232810	TNF	-5.31171	-31.4025	1.09e-07
ENSG00000234745	HLA-B	-5.28127	-1.41119	1.28e-07
ENSG00000104626	ERI1	-5.27229	-5.96541	1.35e-07
ENSG00000081138	CDH7	-5.25813	-5.22904	1.46e-07
ENSG00000204540	PSORS1C1	5.23219	2.62975	1.68e-07
ENSG00000188263	IL17REL	-5.22575	-20.2186	1.73e-07
ENSG00000163257	DCAF16	-5.21191	-26.3067	1.87e-07
ENSG00000171307	ZDHHC16	-5.20502	-49.2336	1.94e-07
ENSG00000108669	CYTH1	5.19513	7.56082	2.05e-07
ENSG00000187122	SLIT1	-5.19345	-8.41205	2.06e-07
ENSG00000103494	RPGRIP1L	5.18937	18.0974	2.11e-07
ENSG00000175115	PACS1	5.1768	8.11707	2.26e-07
ENSG00000167984	NLRC3	5.16716	46.1564	2.38e-07
ENSG00000175662	TOM1L2	5.16372	8.36063	2.42e-07
ENSG00000121671	CRY2	5.16309	17.2493	2.43e-07
ENSG00000166603	MC4R	5.16288	72.2765	2.43e-07
ENSG00000102908	NFAT5	-5.15617	-18.0888	2.52e-07
ENSG00000115194	SLC30A3	5.15055	40.2377	2.6e-07
ENSG00000187486	KCNJ11	-5.14594	-5.30006	2.66e-07
ENSG00000115204	MPV17	-5.13298	-54.3787	2.85e-07
ENSG00000204287	HLA-DRA	5.13133	4.53387	2.88e-07
ENSG00000213588	ZBTB9	5.08977	23.219	3.59e-07
ENSG00000160972	PPP1R16A	-5.07609	-5.93132	3.85e-07
ENSG00000168477	TNXB	5.07301	27.3055	3.92e-07
ENSG00000146477	SLC22A3	-5.0483	-3.07221	4.46e-07
ENSG00000015133	CCDC88C	5.0345	9.18154	4.79e-07
ENSG00000095066	HOOK2	-4.99599	-9.75696	5.85e-07
ENSG00000145730	PAM	-4.99232	-6.76786	5.97e-07
ENSG00000101421	CHMP4B	-4.9881	-11.9077	6.1e-07
ENSG00000010310	GIPR	-4.98051	-6.43923	6.34e-07
ENSG00000111716	LDHB	4.97734	4.62694	6.45e-07
ENSG00000204511	MCCD1	-4.97657	-21.0038	6.47e-07
ENSG00000204389	HSPA1A	4.97393	12.4243	6.56e-07
ENSG00000145833	DDX46	4.96199	19.0814	6.98e-07
ENSG00000106113	CRHR2	4.9588	11.8526	7.09e-07
ENSG00000100330	MTMR3	-4.95251	-59.5359	7.33e-07
ENSG00000182196	ARL6IP4	-4.9416	-17.63	7.75e-07
ENSG00000065665	SEC61A2	-4.93943	-7.94545	7.84e-07
ENSG00000115234	SNX17	4.93878	43.4859	7.86e-07
ENSG00000126861	OMG	4.93721	62.9064	7.92e-07
ENSG00000198522	GPN1	4.93379	31.1485	8.07e-07
ENSG00000173338	KCNK7	-4.91808	-27.9463	8.74e-07
ENSG00000068137	PLEKHH3	-4.9131	-39.5473	8.96e-07
ENSG00000072609	CHFR	-4.90916	-16.7914	9.15e-07
ENSG00000146839	ZAN	-4.90894	-134.661	9.16e-07
ENSG00000197363	ZNF517	-4.90181	-6.74788	9.5e-07
ENSG00000165476	REEP3	-4.89615	-166.261	9.77e-07
ENSG00000160949	TONSL	4.89507	364.276	9.83e-07
ENSG00000285625	ENSG00000285625	-4.86997	-93.8858	1.12e-06
ENSG00000005243	COPZ2	4.86332	11.0745	1.15e-06
ENSG00000138190	EXOC6	4.86072	35.1527	1.17e-06
ENSG00000130204	TOMM40	-4.85744	-28.7044	1.19e-06
ENSG00000172818	OVOL1	-4.84173	-12.3199	1.29e-06
ENSG00000108468	CBX1	-4.83425	-8.01542	1.34e-06
ENSG00000084444	FAM234B	4.83302	6.95076	1.34e-06
ENSG00000169375	SIN3A	4.82768	74.5653	1.38e-06
ENSG00000070759	TESK2	-4.82266	-2.08337	1.42e-06
ENSG00000125971	DYNLRB1	4.81961	5.19139	1.44e-06
ENSG00000278311	GGNBP2	4.81537	6.28524	1.47e-06
ENSG00000214530	STARD10	-4.80257	-9.53414	1.57e-06
ENSG00000221955	SLC12A8	-4.7843	-2.18271	1.72e-06
ENSG00000131323	TRAF3	-4.77709	-9.78194	1.78e-06
ENSG00000008283	CYB561	-4.77154	-7.35014	1.83e-06
ENSG00000100401	RANGAP1	-4.76701	-28.1409	1.87e-06
ENSG00000110092	CCND1	-4.76309	-26.0751	1.91e-06
ENSG00000104941	RSPH6A	-4.75975	-24.6521	1.94e-06
ENSG00000105612	DNASE2	4.75486	9.2646	1.99e-06
ENSG00000107185	RGP1	-4.75234	-6.58087	2.01e-06
ENSG00000163794	UCN	4.74592	110.085	2.08e-06
ENSG00000184451	CCR10	4.73415	4.11376	2.2e-06
ENSG00000131771	PPP1R1B	4.73148	5.76484	2.23e-06
ENSG00000184611	KCNH7	4.72675	6.37895	2.28e-06
ENSG00000196547	MAN2A2	-4.72599	-3.53483	2.29e-06
ENSG00000185862	EVI2B	4.71701	57.7002	2.39e-06
ENSG00000277161	PIGW	4.7143	9.87198	2.43e-06
ENSG00000173542	MOB1B	4.70763	23.6323	2.51e-06
ENSG00000141639	MAPK4	4.70498	5.47741	2.54e-06
ENSG00000204538	PSORS1C2	4.70427	4.76183	2.55e-06
ENSG00000198876	DCAF12	4.70113	11.2391	2.59e-06
ENSG00000189045	ANKDD1B	4.70102	3.57341	2.59e-06
ENSG00000121653	MAPK8IP1	-4.69985	-13.0786	2.6e-06
ENSG00000167522	ANKRD11	-4.6988	-58.7192	2.62e-06
ENSG00000124783	SSR1	4.69164	10.0499	2.71e-06
ENSG00000171962	DRC3	-4.68954	-12.4855	2.74e-06
ENSG00000070610	GBA2	-4.68873	-5.95423	2.75e-06
ENSG00000129965	INS-IGF2	4.67943	12.3595	2.88e-06
ENSG00000058404	CAMK2B	4.67485	15.9728	2.94e-06
ENSG00000175087	PDIK1L	-4.67317	-10.972	2.97e-06
ENSG00000189159	JPT1	-4.66471	-18.9543	3.09e-06
ENSG00000101187	SLCO4A1	-4.6618	-2.6498	3.13e-06
ENSG00000063169	BICRA	4.66043	9.96409	3.16e-06
ENSG00000155229	MMS19	-4.66029	-5.08325	3.16e-06
ENSG00000090238	YPEL3	-4.64956	-16.4903	3.33e-06
ENSG00000179195	ZNF664	4.63671	47.7366	3.54e-06
ENSG00000227268	KLLN	-4.63376	-36.0045	3.59e-06
ENSG00000197245	FAM110D	4.63095	30.4794	3.64e-06
ENSG00000168056	LTBP3	4.63007	3.26928	3.66e-06
ENSG00000162522	KIAA1522	4.6268	44.9925	3.71e-06
ENSG00000184185	KCNJ12	-4.61759	-5.74291	3.88e-06
ENSG00000170608	FOXA3	-4.61397	-4.27381	3.95e-06
ENSG00000107566	ERLIN1	-4.61313	-11.5617	3.97e-06
ENSG00000204296	TSBP1	4.60946	12.7622	4.04e-06
ENSG00000041988	THAP3	4.60305	4.31812	4.16e-06
ENSG00000278259	MYO19	4.59814	10.6583	4.26e-06
ENSG00000108306	FBXL20	4.59142	20.2102	4.4e-06
ENSG00000149948	HMGA2	-4.57975	-18.2561	4.66e-06
ENSG00000167194	C16orf92	-4.57662	-25.5885	4.73e-06
ENSG00000291316	ENSG00000291316	4.57133	132.4	4.85e-06
ENSG00000283267	FAM237B	4.57048	4.20622	4.87e-06
ENSG00000169230	PRELID1	-4.57003	-6.86623	4.88e-06
ENSG00000078747	ITCH	-4.56969	-28.8213	4.88e-06
ENSG00000158186	MRAS	4.56301	7.14287	5.04e-06
ENSG00000179218	CALR	4.55539	31.6652	5.23e-06
ENSG00000005249	PRKAR2B	4.55021	3.78708	5.36e-06
ENSG00000133059	DSTYK	4.5474	18.3557	5.43e-06
ENSG00000198225	FKBP1C	4.54322	32.1731	5.54e-06
ENSG00000244405	ETV5	4.53542	6.85776	5.75e-06
ENSG00000128606	LRRC17	4.53361	43.0917	5.8e-06
ENSG00000105705	SUGP1	4.53087	6.74327	5.87e-06
ENSG00000278535	DHRS11	-4.53008	-6.73745	5.9e-06
ENSG00000231389	HLA-DPA1	-4.52862	-2.65242	5.94e-06
ENSG00000204420	MPIG6B	-4.51761	-28.5157	6.25e-06
ENSG00000140368	PSTPIP1	-4.51692	-13.6288	6.27e-06
ENSG00000145725	PPIP5K2	-4.51472	-30.9859	6.34e-06
ENSG00000084734	GCKR	4.51395	13.3767	6.36e-06
ENSG00000172769	OR5B3	-4.51218	-38.5651	6.42e-06
ENSG00000169783	LINGO1	4.50958	23.6639	6.5e-06
ENSG00000112996	MRPS30	4.50812	17.1851	6.54e-06
ENSG00000101246	ARFRP1	-4.50426	-41.8143	6.66e-06
ENSG00000066382	MPPED2	-4.50387	-7.07664	6.67e-06
ENSG00000106631	MYL7	4.50089	15.713	6.77e-06
ENSG00000250264	ENSG00000250264	-4.49536	-7.13004	6.95e-06
ENSG00000104903	LYL1	-4.49498	-34.7044	6.96e-06
ENSG00000213780	GTF2H4	-4.4946	-26.3323	6.97e-06
ENSG00000111328	CDK2AP1	4.48723	17.6953	7.22e-06
ENSG00000068078	FGFR3	4.48302	7.25265	7.36e-06
ENSG00000152804	HHEX	-4.48032	-3.70394	7.45e-06
ENSG00000099624	ATP5F1D	-4.47702	-44.6158	7.57e-06
ENSG00000204264	PSMB8	4.46608	25.7936	7.97e-06
ENSG00000189403	HMGB1	-4.46246	-6.2355	8.1e-06
ENSG00000116095	PLEKHA3	4.45868	10.1944	8.25e-06
ENSG00000187664	HAPLN4	-4.45065	-15.6832	8.56e-06
ENSG00000176248	ANAPC2	4.44391	989.086	8.83e-06
ENSG00000213996	TM6SF2	4.44104	7.66249	8.95e-06
ENSG00000156970	BUB1B	4.43591	22.6802	9.17e-06
ENSG00000183763	TRAIP	4.42847	2.72435	9.49e-06
ENSG00000073849	ST6GAL1	4.423	2.55715	9.73e-06
ENSG00000158321	AUTS2	4.42129	74.6511	9.81e-06
ENSG00000198535	C2CD4A	-4.4155	-7.52731	1.01e-05
ENSG00000186010	NDUFA13	-4.40692	-43.9197	1.05e-05
ENSG00000158941	CCAR2	-4.4059	-6.76263	1.05e-05
ENSG00000197283	SYNGAP1	-4.40533	-14.9735	1.06e-05
ENSG00000163581	SLC2A2	-4.40418	-3.39856	1.06e-05
ENSG00000161395	PGAP3	-4.39051	-58.005	1.13e-05
ENSG00000139146	SINHCAF	-4.38623	-5.26088	1.15e-05
ENSG00000255154	HTD2	-4.37912	-3.25275	1.19e-05
ENSG00000003756	RBM5	-4.36378	-16.1833	1.28e-05
ENSG00000231925	TAPBP	4.35977	4.38076	1.3e-05
ENSG00000130227	XPO7	-4.35579	-19.1863	1.33e-05
ENSG00000130921	MTRFR	-4.35068	-11.1982	1.36e-05
ENSG00000173540	GMPPB	4.34918	5.39708	1.37e-05
ENSG00000160161	CILP2	4.34873	49.1514	1.37e-05
ENSG00000196296	ATP2A1	-4.34701	-18.5938	1.38e-05
ENSG00000027869	SH2D2A	4.34103	17.3339	1.42e-05
ENSG00000173991	TCAP	4.33742	25.4687	1.44e-05
ENSG00000278588	H2BC10	4.337	48.4245	1.44e-05
ENSG00000176973	FAM89B	-4.33232	-62.1104	1.48e-05
ENSG00000157107	FCHO2	4.32941	7.42624	1.5e-05
ENSG00000101444	AHCY	-4.32275	-18.8444	1.54e-05
ENSG00000159556	ISL2	-4.32105	-36.9065	1.55e-05
ENSG00000181958	OR4A15	4.2979	49.035	1.72e-05
ENSG00000168806	LCMT2	4.29785	10.6248	1.72e-05
ENSG00000146731	CCT6A	4.29784	6.66993	1.72e-05
ENSG00000124299	PEPD	4.29598	6.97562	1.74e-05
ENSG00000156136	DCK	-4.29147	-9.13302	1.77e-05
ENSG00000128563	PRKRIP1	4.29014	22.134	1.79e-05
ENSG00000170619	COMMD5	4.28728	35.9334	1.81e-05
ENSG00000126391	FRMD8	4.27821	30.0602	1.88e-05
ENSG00000146242	TPBG	4.25519	0.936762	2.09e-05
ENSG00000176095	IP6K1	-4.25368	-17.1432	2.1e-05
ENSG00000051825	MPHOSPH9	-4.2502	-12.155	2.14e-05
ENSG00000158008	EXTL1	4.24606	6.78101	2.18e-05
ENSG00000177453	NIM1K	4.23857	4.32664	2.25e-05
ENSG00000111713	GYS2	-4.23781	-17.2842	2.26e-05
ENSG00000160867	FGFR4	4.23461	5.1613	2.29e-05
ENSG00000109323	MANBA	4.22637	17.8602	2.37e-05
ENSG00000129933	MAU2	4.22294	7.55342	2.41e-05
ENSG00000134954	ETS1	4.22236	2.68415	2.42e-05
ENSG00000178750	STX19	4.22093	64.5726	2.43e-05
ENSG00000112787	FBRSL1	-4.22082	-19.8008	2.43e-05
ENSG00000198342	ZNF442	-4.22053	-18.5469	2.44e-05
ENSG00000160563	MED27	4.21514	26.4282	2.5e-05
ENSG00000164076	CAMKV	4.21462	8.67962	2.5e-05
ENSG00000187954	ZFTRAF1	-4.21291	-5.9606	2.52e-05
ENSG00000204525	HLA-C	-4.21262	-2.7347	2.52e-05
ENSG00000114115	RBP1	-4.20842	-5.73207	2.57e-05
ENSG00000198089	SFI1	-4.20424	-18.1956	2.62e-05
ENSG00000146733	PSPH	4.20382	9.21245	2.62e-05
ENSG00000258674	ENSG00000258674	-4.19449	-18.9211	2.73e-05
ENSG00000122033	MTIF3	4.19224	9.52637	2.76e-05
ENSG00000109670	FBXW7	4.19031	35.2047	2.79e-05
ENSG00000179761	PIPOX	4.18391	4.60691	2.87e-05
ENSG00000163945	UVSSA	4.17108	2.26988	3.03e-05
ENSG00000155545	MIER3	-4.17066	-16.2748	3.04e-05
ENSG00000162676	GFI1	-4.16755	-3.14107	3.08e-05
ENSG00000177464	GPR4	-4.16701	-28.7634	3.09e-05
ENSG00000137266	SLC22A23	-4.16125	-10.9258	3.17e-05
ENSG00000052749	RRP12	4.15801	19.3059	3.21e-05
ENSG00000135250	SRPK2	4.14942	73.5256	3.33e-05
ENSG00000140319	SRP14	4.14578	19.4192	3.39e-05
ENSG00000141101	NOB1	-4.13552	-663.496	3.54e-05
ENSG00000137133	HINT2	4.13036	39.3744	3.62e-05
ENSG00000149428	HYOU1	-4.12893	-2.63527	3.64e-05
ENSG00000055044	NOP58	4.12836	25.6527	3.65e-05
ENSG00000157764	BRAF	4.12213	19.0875	3.75e-05
ENSG00000272573	MUSTN1	-4.11851	-14.6144	3.81e-05
ENSG00000162413	KLHL21	-4.1144	-19.9326	3.88e-05
ENSG00000118518	RNF146	-4.11188	-54.8313	3.92e-05
ENSG00000125510	OPRL1	4.11081	12.7128	3.94e-05
ENSG00000166278	C2	-4.10969	-13.1875	3.96e-05
ENSG00000204394	VARS1	4.10459	147.034	4.05e-05
ENSG00000178188	SH2B1	-4.1011	-37.8939	4.11e-05
ENSG00000213190	MLLT11	4.09977	23.0315	4.14e-05
ENSG00000204147	ASAH2B	-4.09685	-3.95623	4.19e-05
ENSG00000163104	SMARCAD1	-4.09217	-7.48851	4.27e-05
ENSG00000160948	VPS28	4.08936	11.6293	4.33e-05
ENSG00000198756	COLGALT2	4.08703	5.48376	4.37e-05
ENSG00000104081	BMF	4.07678	16.3124	4.57e-05
ENSG00000138031	ADCY3	4.07589	6.41085	4.58e-05
ENSG00000187733	AMY1C	-4.07085	-305.329	4.68e-05
ENSG00000181927	OR4P4	4.06758	30.7741	4.75e-05
ENSG00000165898	ISCA2	4.06614	5.28632	4.78e-05
ENSG00000133561	GIMAP6	4.06494	9.39851	4.8e-05
ENSG00000159495	TGM7	4.06481	75.6666	4.81e-05
ENSG00000120054	CPN1	-4.06206	-24.7716	4.86e-05
ENSG00000135437	RDH5	4.06137	8.13901	4.88e-05
ENSG00000178385	PLEKHM3	4.05002	8.46229	5.12e-05
ENSG00000278139	P3R3URF-PIK3R3	-4.04878	-50.0584	5.15e-05
ENSG00000174938	SEZ6L2	4.04101	2.44108	5.32e-05
ENSG00000141510	TP53	4.03366	39.3076	5.49e-05
ENSG00000139269	INHBE	4.03158	13.5628	5.54e-05
ENSG00000111877	MCM9	4.03065	1.44471	5.56e-05
ENSG00000109805	NCAPG	4.02929	23.2326	5.59e-05
ENSG00000135108	FBXO21	4.02822	5.1469	5.62e-05
ENSG00000185615	PDIA2	4.02814	0.874545	5.62e-05
ENSG00000145715	RASA1	-4.0267	-44.0959	5.66e-05
ENSG00000228474	OST4	4.02543	248.15	5.69e-05
ENSG00000215695	RSC1A1	4.02317	69.522	5.74e-05
ENSG00000095981	KCNK16	-4.02132	-1.81415	5.79e-05
ENSG00000153250	RBMS1	4.01781	12.2404	5.87e-05
ENSG00000123609	NMI	-4.01304	-6.21306	5.99e-05
ENSG00000122912	SLC25A16	4.01072	11.2583	6.05e-05
ENSG00000176533	GNG7	4.00857	11.0404	6.11e-05
ENSG00000163468	CCT3	4.00813	15.398	6.12e-05
ENSG00000184270	H2AC21	-4.0012	-277.676	6.3e-05
ENSG00000166199	ALKBH3	3.99635	8.52356	6.43e-05
ENSG00000076201	PTPN23	-3.99404	-15.1506	6.5e-05
ENSG00000105610	KLF1	3.99333	72.1816	6.52e-05
ENSG00000070985	TRPM5	-3.99178	-11.7719	6.56e-05
ENSG00000108255	CRYBA1	-3.99165	-18.7191	6.56e-05
ENSG00000162521	RBBP4	-3.97652	-40.6754	6.99e-05
ENSG00000157214	STEAP2	-3.97115	-4.08335	7.15e-05
ENSG00000178952	TUFM	-3.96756	-3.68673	7.26e-05
ENSG00000174197	MGA	-3.96694	-5.0893	7.28e-05
ENSG00000130338	TULP4	3.96365	1.45762	7.38e-05
ENSG00000117450	PRDX1	3.96214	11.8503	7.43e-05
ENSG00000289490	ENSG00000289490	3.96209	7.80638	7.43e-05
ENSG00000171703	TCEA2	3.95979	37.3775	7.5e-05
ENSG00000152601	MBNL1	3.95658	15.5258	7.6e-05
ENSG00000166171	DPCD	-3.9554	-40.7698	7.64e-05
ENSG00000133243	BTBD2	-3.95245	-21.5826	7.74e-05
ENSG00000163909	HEYL	3.94819	7.30818	7.87e-05
ENSG00000213719	CLIC1	-3.94767	-18.5542	7.89e-05
ENSG00000273611	ZNHIT3	3.94614	12.7808	7.94e-05
ENSG00000183598	H3C13	3.94202	54.147	8.08e-05
ENSG00000171314	PGAM1	-3.92639	-23.5063	8.62e-05
ENSG00000121297	TSHZ3	-3.92563	-3.33766	8.65e-05
ENSG00000162148	PPP1R32	3.92327	39.7088	8.74e-05
ENSG00000196628	TCF4	-3.92173	-32.1864	8.79e-05
ENSG00000138778	CENPE	3.91508	2.36766	9.04e-05
ENSG00000198901	PRC1	-3.91275	-10.9055	9.13e-05
ENSG00000168769	TET2	-3.90608	-13.0717	9.38e-05
ENSG00000035115	SH3YL1	3.90474	1.48369	9.43e-05
ENSG00000125821	DTD1	3.90304	3.7482	9.5e-05
ENSG00000163069	SGCB	-3.89694	-13.6859	9.74e-05
ENSG00000138074	SLC5A6	3.89677	14.8602	9.75e-05
ENSG00000172772	OR10W1	-3.89631	-37.2249	9.77e-05
ENSG00000108387	SEPTIN4	-3.89142	-42.9229	9.97e-05
ENSG00000188710	QRFP	3.88844	5.29623	0.000101
ENSG00000176953	NFATC2IP	-3.88778	-42.9533	0.000101
ENSG00000204385	SLC44A4	3.88576	9.90431	0.000102
ENSG00000136463	TACO1	3.87971	166.917	0.000105
ENSG00000159289	GOLGA6A	-3.87236	-1509.66	0.000108
ENSG00000143321	HDGF	3.87225	11.1203	0.000108
ENSG00000180475	OR10Q1	-3.86984	-37.9186	0.000109
ENSG00000136238	RAC1	-3.86613	-12.2129	0.000111
ENSG00000130584	ZBTB46	-3.86596	-14.2225	0.000111
ENSG00000107651	SEC23IP	-3.86453	-10.625	0.000111
ENSG00000137098	SPAG8	3.8636	46.0654	0.000112
ENSG00000142046	TMEM91	3.86101	6.00303	0.000113
ENSG00000235106	BRD3OS	-3.86072	-4.72694	0.000113
ENSG00000173171	MTX1	3.85894	49.8156	0.000114
ENSG00000164749	HNF4G	-3.85692	-3.68035	0.000115
ENSG00000163472	TMEM79	3.85493	5.24133	0.000116
ENSG00000159899	NPR2	-3.85392	-5.49522	0.000116
ENSG00000147874	HAUS6	-3.85022	-13.6877	0.000118
ENSG00000145692	BHMT	3.84977	5.20667	0.000118
ENSG00000107854	TNKS2	3.84736	25.716	0.000119
ENSG00000204351	SKIC2	3.84673	33.4574	0.00012
ENSG00000180535	BHLHA15	-3.84431	-2.87733	0.000121
ENSG00000163795	ZNF513	-3.84422	-28.296	0.000121
ENSG00000099899	TRMT2A	-3.84266	-430.315	0.000122
ENSG00000128886	ELL3	-3.83854	-3.21688	0.000124
ENSG00000166747	AP1G1	-3.83363	-31.0885	0.000126
ENSG00000123124	WWP1	-3.83153	-21.1965	0.000127
ENSG00000132837	DMGDH	-3.8304	-12.946	0.000128
ENSG00000147804	SLC39A4	-3.82988	-16.4614	0.000128
ENSG00000144228	SPOPL	-3.82879	-31.0747	0.000129
ENSG00000121552	CSTA	-3.82346	-8.64174	0.000132
ENSG00000116273	PHF13	-3.82268	-30.4949	0.000132
ENSG00000110844	PRPF40B	3.8212	44.16	0.000133
ENSG00000131153	GINS2	3.82064	11.2716	0.000133
ENSG00000163110	PDLIM5	-3.81994	-38.0278	0.000133
ENSG00000171532	NEUROD2	3.81484	88.7531	0.000136
ENSG00000072110	ACTN1	3.81292	3.02077	0.000137
ENSG00000143384	MCL1	-3.81012	-11.8995	0.000139
ENSG00000135926	TMBIM1	-3.80683	-4.40589	0.000141
ENSG00000091844	RGS17	-3.80122	-7.70648	0.000144
ENSG00000171695	LKAAEAR1	-3.79801	-29.1633	0.000146
ENSG00000165325	DEUP1	-3.79427	-13.4879	0.000148
ENSG00000165555	NOXRED1	-3.79105	-30.8474	0.00015
ENSG00000125449	ARMC7	-3.79066	-47.3524	0.00015
ENSG00000131899	LLGL1	3.78985	20.3216	0.000151
ENSG00000170571	EMB	-3.78926	-1.38199	0.000151
ENSG00000255730	ENSG00000255730	3.78624	7.00926	0.000153
ENSG00000181555	SETD2	-3.78621	-51.1799	0.000153
ENSG00000134569	LRP4	3.77937	22.6644	0.000157
ENSG00000071246	VASH1	3.77719	15.7931	0.000159
ENSG00000160796	NBEAL2	-3.77696	-14.0986	0.000159
ENSG00000139644	TMBIM6	3.77552	40.4111	0.00016
ENSG00000168140	VASN	3.77079	15.3707	0.000163
ENSG00000226979	LTA	-3.77074	-9.46703	0.000163
ENSG00000120688	WBP4	3.76731	32.727	0.000165
ENSG00000149089	APIP	3.75753	8.87589	0.000172
ENSG00000155875	SAXO1	-3.75412	-35.0441	0.000174
ENSG00000197381	ADARB1	-3.75327	-7.43537	0.000175
ENSG00000198467	TPM2	-3.75075	-13.3327	0.000176
ENSG00000140262	TCF12	3.75028	20.6932	0.000177
ENSG00000110696	C11orf58	3.74747	29.2298	0.000179
ENSG00000009724	MASP2	3.74479	12.7359	0.000181
ENSG00000138757	G3BP2	3.74389	23.1782	0.000181
ENSG00000132773	TOE1	3.74361	1405.86	0.000181
ENSG00000169347	GP2	3.74226	16.2098	0.000182
ENSG00000261115	TMEM178B	-3.74028	-7.00599	0.000184
ENSG00000140400	MAN2C1	-3.73988	-35.7119	0.000184
ENSG00000142230	SAE1	3.73942	6.42445	0.000184
ENSG00000068120	COASY	-3.73774	-48.8226	0.000186
ENSG00000030304	MUSK	3.73689	10.8822	0.000186
ENSG00000196712	NF1	3.7329	29.8549	0.000189
ENSG00000242689	CNTF	-3.72969	-22.8846	0.000192
ENSG00000158406	H4C8	-3.72721	-4.4195	0.000194
ENSG00000140259	MFAP1	3.72712	14.4995	0.000194
ENSG00000166825	ANPEP	3.72697	3.59935	0.000194
ENSG00000124920	MYRF	-3.72654	-10.7995	0.000194
ENSG00000108591	DRG2	-3.72601	-13.3724	0.000195
ENSG00000092445	TYRO3	-3.72569	-18.8385	0.000195
ENSG00000124575	H1-3	-3.7243	-50.0244	0.000196
ENSG00000143630	HCN3	3.72163	18.6715	0.000198
ENSG00000162951	LRRTM1	-3.71948	-10.0672	0.0002
ENSG00000143374	TARS2	3.71743	835.639	0.000201
ENSG00000261587	TMEM249	-3.71387	-27.835	0.000204
ENSG00000118946	PCDH17	3.71337	5.1615	0.000205
ENSG00000243708	PLA2G4B	3.71207	21.6012	0.000206
ENSG00000112715	VEGFA	-3.70977	-8.73581	0.000207
ENSG00000155465	SLC7A7	-3.70854	-15.8652	0.000208
ENSG00000143126	CELSR2	3.70558	7.24772	0.000211
ENSG00000167286	CD3D	-3.69853	-21.7328	0.000217
ENSG00000174943	KCTD13	3.69515	12.4454	0.00022
ENSG00000159640	ACE	-3.6906	-0.73687	0.000224
ENSG00000124557	BTN1A1	3.69014	16.4991	0.000224
ENSG00000165819	METTL3	3.69003	39.9592	0.000224
ENSG00000149021	SCGB1A1	3.68769	3.74553	0.000226
ENSG00000108465	CDK5RAP3	3.68633	4.21266	0.000228
ENSG00000158092	NCK1	3.68406	7.04566	0.00023
ENSG00000197745	SCGB1D4	3.68241	31.4863	0.000231
ENSG00000198793	MTOR	3.67334	44.5936	0.000239
ENSG00000163933	RFT1	-3.67286	-2.82758	0.00024
ENSG00000177427	MIEF2	3.66808	19.0047	0.000244
ENSG00000174669	SLC29A2	3.66782	7.4338	0.000245
ENSG00000155363	MOV10	3.66746	5.49012	0.000245
ENSG00000116521	SCAMP3	-3.66491	-29.1326	0.000247
ENSG00000119820	YIPF4	-3.66291	-18.4994	0.000249
ENSG00000110090	CPT1A	-3.66021	-15.7258	0.000252
ENSG00000183092	BEGAIN	3.66002	19.2161	0.000252
ENSG00000184564	SLITRK6	-3.65978	-9.50376	0.000252
ENSG00000134057	CCNB1	3.65692	7.51574	0.000255
ENSG00000069248	NUP133	-3.65579	-4.10002	0.000256
ENSG00000153044	CENPH	-3.65097	-14.7611	0.000261
ENSG00000163950	SLBP	-3.65024	-3.92457	0.000262
ENSG00000182793	GSTA5	-3.64604	-14.9743	0.000266
ENSG00000168944	CEP120	-3.64457	-6.10813	0.000268
ENSG00000139971	ARMH4	3.64286	9.5191	0.00027
ENSG00000173581	CCDC106	3.64134	14.465	0.000271
ENSG00000136280	CCM2	-3.63865	-11.9002	0.000274
ENSG00000132780	NASP	-3.63804	-12.6222	0.000275
ENSG00000067221	STOML1	3.63782	10.8981	0.000275
ENSG00000102743	SLC25A15	-3.63178	-3.98905	0.000281
ENSG00000170500	LONRF2	-3.63151	-10.5147	0.000282
ENSG00000258366	RTEL1	-3.63098	-12.9771	0.000282
ENSG00000174137	FAM53A	-3.6291	-5.35244	0.000284
ENSG00000168610	STAT3	3.62777	24.9238	0.000286
ENSG00000187010	RHD	3.62637	189.024	0.000287
ENSG00000149922	TBX6	3.6249	47.7937	0.000289
ENSG00000136490	LIMD2	3.62382	18.4124	0.00029
ENSG00000164161	HHIP	-3.6214	-4.26766	0.000293
ENSG00000134138	MEIS2	-3.61812	-63.72	0.000297
ENSG00000284776	ENSG00000284776	-3.61695	-5.1734	0.000298
ENSG00000272980	ENSG00000272980	3.61535	8.3279	0.0003
ENSG00000145194	ECE2	-3.61171	-8.28453	0.000304
ENSG00000147650	LRP12	3.60918	5.24512	0.000307
ENSG00000196353	CPNE4	-3.6086	-34.1246	0.000308
ENSG00000100354	TNRC6B	3.60484	17.3186	0.000312
ENSG00000198400	NTRK1	3.60338	41.9806	0.000314
ENSG00000186432	KPNA4	-3.59829	-15.0192	0.00032
ENSG00000188612	SUMO2	-3.59724	-21.9352	0.000322
ENSG00000111206	FOXM1	3.59713	16.0063	0.000322
ENSG00000229453	SPINK8	-3.5946	-23.8516	0.000325
ENSG00000185808	PIGP	3.59319	3.84096	0.000327
ENSG00000172650	AGAP5	-3.59161	-11.2498	0.000329
ENSG00000111276	CDKN1B	-3.58998	-26.9869	0.000331
ENSG00000136404	TM6SF1	-3.58677	-15.5728	0.000335
ENSG00000117448	AKR1A1	-3.58257	-4.18852	0.00034
ENSG00000094975	SUCO	-3.57614	-6.02055	0.000349
ENSG00000145888	GLRA1	3.57513	33.641	0.00035
ENSG00000108840	HDAC5	-3.57236	-35.8334	0.000354
ENSG00000103351	CLUAP1	3.56993	18.4648	0.000357
ENSG00000165621	OXGR1	3.56267	4.71389	0.000367
ENSG00000110651	CD81	3.56248	25.6528	0.000367
ENSG00000143322	ABL2	3.56021	5.51146	0.000371
ENSG00000205643	CDPF1	-3.54943	-895.212	0.000386
ENSG00000055813	CCDC85A	-3.54575	-4.90314	0.000391
ENSG00000108604	SMARCD2	-3.54557	-15.7938	0.000392
ENSG00000184110	EIF3C	3.54527	122.242	0.000392
ENSG00000105821	DNAJC2	-3.54412	-7.66166	0.000394
ENSG00000113790	EHHADH	-3.5414	-10.2253	0.000398
ENSG00000164167	LSM6	-3.53955	-7.81058	0.000401
ENSG00000105953	OGDH	3.53915	10.263	0.000401
ENSG00000171700	RGS19	-3.53737	-26.0678	0.000404
ENSG00000092470	WDR76	-3.53722	-16.8038	0.000404
ENSG00000135535	CD164	3.53572	6.37129	0.000407
ENSG00000116809	ZBTB17	3.53515	45.6806	0.000408
ENSG00000167740	CYB5D2	-3.53319	-11.4046	0.000411
ENSG00000069275	NUCKS1	-3.52594	-15.1897	0.000422
ENSG00000236104	ZBTB22	-3.52469	-23.7468	0.000424
ENSG00000114646	CSPG5	3.52272	5.93069	0.000427
ENSG00000055957	ITIH1	-3.52036	-16.172	0.000431
ENSG00000172113	NME6	3.51702	6.058	0.000436
ENSG00000176956	LY6H	3.51589	6.83605	0.000438
ENSG00000282872	C1orf232	-3.51399	-10.4263	0.000441
ENSG00000119878	CRIPT	3.50838	11.3474	0.000451
ENSG00000127837	AAMP	3.50681	109.652	0.000454
ENSG00000174844	DNAH12	3.50588	8.47011	0.000455
ENSG00000137310	TCF19	-3.50077	-3.90139	0.000464
ENSG00000222011	FAM185A	-3.50038	-7.96507	0.000465
ENSG00000090612	ZNF268	-3.5003	-74.2311	0.000465
ENSG00000129757	CDKN1C	-3.49972	-38.0829	0.000466
ENSG00000197045	GMFB	3.49772	11.1796	0.000469
ENSG00000174744	BRMS1	3.49718	13.7515	0.00047
ENSG00000163466	ARPC2	-3.4954	-22.2408	0.000473
ENSG00000104643	MTMR9	-3.49418	-6.73772	0.000476
ENSG00000130720	FIBCD1	-3.49186	-24.277	0.00048
ENSG00000147576	ADHFE1	-3.49155	-6.13036	0.00048
ENSG00000121351	IAPP	3.49138	2.51104	0.000481
ENSG00000165916	PSMC3	3.4895	11.7343	0.000484
ENSG00000152556	PFKM	-3.48939	-7.52062	0.000484
ENSG00000184887	BTBD6	3.48766	16.3031	0.000487
ENSG00000091536	MYO15A	3.48736	19.6713	0.000488
ENSG00000205863	C1QTNF9B	-3.48665	-10.9249	0.000489
ENSG00000244731	C4A	3.48545	3780.9	0.000491
ENSG00000137692	DCUN1D5	3.48374	16.2741	0.000494
ENSG00000196150	ZNF250	3.48264	12.9426	0.000497
ENSG00000196453	ZNF777	-3.46727	-6.20696	0.000526
ENSG00000109184	DCUN1D4	3.4661	19.9124	0.000528
ENSG00000234409	CCDC188	-3.4658	-15.8927	0.000529
ENSG00000007923	DNAJC11	-3.46446	-10.2061	0.000531
ENSG00000183762	KREMEN1	3.4644	3.76263	0.000531
ENSG00000119737	GPR75	-3.46187	-8.36965	0.000536
ENSG00000140464	PML	-3.45951	-18.2627	0.000541
ENSG00000127419	TMEM175	-3.45785	-14.1706	0.000545
ENSG00000273088	ENSG00000273088	-3.45746	-4.58266	0.000545
ENSG00000185614	INKA1	-3.45477	-27.4908	0.000551
ENSG00000145779	TNFAIP8	3.45152	1.56126	0.000557
ENSG00000112742	TTK	-3.44863	-4.91668	0.000563
ENSG00000270276	H4C15	3.44602	4051.87	0.000569
ENSG00000197062	ZSCAN26	-3.44511	-14.0686	0.000571
ENSG00000187699	C2orf88	-3.44455	-3.00538	0.000572
ENSG00000184281	TSSC4	-3.43751	-38.2055	0.000587
ENSG00000151689	INPP1	-3.43428	-2.00728	0.000594
ENSG00000101057	MYBL2	-3.4337	-3.49386	0.000595
ENSG00000082641	NFE2L1	3.43067	8.66529	0.000602
ENSG00000223547	ZNF844	-3.42575	-6.22297	0.000613
ENSG00000169228	RAB24	-3.42552	-13.2381	0.000614
ENSG00000123200	ZC3H13	3.42455	7.20181	0.000616
ENSG00000171219	CDC42BPG	-3.42306	-12.1132	0.000619
ENSG00000227507	LTB	-3.42261	-22.0201	0.00062
ENSG00000204209	DAXX	3.42222	9.50413	0.000621
ENSG00000260027	HOXB7	3.42174	58.8012	0.000622
ENSG00000147536	GINS4	3.41767	16.9514	0.000632
ENSG00000160298	C21orf58	-3.41715	-21.1912	0.000633
ENSG00000205937	RNPS1	-3.41688	-27.8697	0.000633
ENSG00000075539	FRYL	3.41214	18.355	0.000645
ENSG00000149929	HIRIP3	3.4118	17.4777	0.000645
ENSG00000036828	CASR	-3.41165	-2.15746	0.000646
ENSG00000165392	WRN	-3.40978	-13.4696	0.00065
ENSG00000108830	RND2	-3.40764	-28.5824	0.000655
ENSG00000145685	LHFPL2	3.40294	40.8111	0.000667
ENSG00000005059	MCUB	-3.39927	-6.84246	0.000676
ENSG00000214029	ZNF891	3.39622	4.95367	0.000683
ENSG00000141564	RPTOR	3.39608	6.71275	0.000684
ENSG00000100842	EFS	-3.39319	-9.31094	0.000691
ENSG00000171435	KSR2	-3.39208	-4.40214	0.000694
ENSG00000164086	DUSP7	3.39128	9.2757	0.000696
ENSG00000107551	RASSF4	-3.39094	-4.79987	0.000697
ENSG00000108175	ZMIZ1	3.38762	19.4736	0.000705
ENSG00000143486	EIF2D	3.38638	325.134	0.000708
ENSG00000167930	FAM234A	3.38511	13.0914	0.000711
ENSG00000182149	IST1	-3.38385	-19.7377	0.000715
ENSG00000151694	ADAM17	-3.38129	-2.0327	0.000721
ENSG00000203896	LIME1	3.38084	28.1919	0.000723
ENSG00000176435	CLEC14A	-3.38018	-6.19625	0.000724
ENSG00000137947	GTF2B	-3.37937	-12.2021	0.000727
ENSG00000140374	ETFA	-3.37861	-8.86165	0.000729
ENSG00000164197	RNF180	3.37547	34.9213	0.000737
ENSG00000181751	MACIR	-3.37546	-9.69943	0.000737
ENSG00000205981	DNAJC19	-3.37005	-36.3743	0.000752
ENSG00000115350	POLE4	3.36957	4.20434	0.000753
ENSG00000110344	UBE4A	3.3693	14.3045	0.000754
ENSG00000204439	C6orf47	-3.36923	-31.4099	0.000754
ENSG00000141404	GNAL	3.36717	23.569	0.000759
ENSG00000059728	MXD1	-3.36671	-14.0513	0.000761
ENSG00000185133	INPP5J	-3.36461	-6.48719	0.000767
ENSG00000183150	GPR19	3.3605	16.8386	0.000778
ENSG00000198130	HIBCH	-3.35719	-3.16511	0.000787
ENSG00000147439	BIN3	3.35673	5.36397	0.000789
ENSG00000237763	AMY1A	3.35663	356.52	0.000789
ENSG00000250641	LY6G6F-LY6G6D	-3.35515	-25.4749	0.000793
ENSG00000182240	BACE2	-3.35247	-6.08403	0.000801
ENSG00000157368	IL34	3.34851	2.22948	0.000812
ENSG00000113163	CERT1	-3.3484	-62.6215	0.000813
ENSG00000261857	MIA	3.34767	4.31967	0.000815
ENSG00000160294	MCM3AP	3.34506	15.4515	0.000823
ENSG00000204396	VWA7	3.3441	42.2806	0.000825
ENSG00000140478	GOLGA6D	-3.3441	-1092.7	0.000826
ENSG00000161955	TNFSF13	-3.34387	-4.23558	0.000826
ENSG00000256591	ENSG00000256591	-3.34279	-26.7694	0.000829
ENSG00000182446	NPLOC4	3.34255	4.63861	0.00083
ENSG00000166136	NDUFB8	3.34123	6.8489	0.000834
ENSG00000205856	C22orf42	3.33775	39.2787	0.000845
ENSG00000118363	SPCS2	-3.33687	-2.79922	0.000847
ENSG00000149262	INTS4	3.33537	14.4857	0.000852
ENSG00000148584	A1CF	-3.33058	-3.14398	0.000867
ENSG00000078804	TP53INP2	3.33031	3.85496	0.000867
ENSG00000182944	EWSR1	-3.33008	-47.0287	0.000868
ENSG00000164934	DCAF13	-3.32773	-11.0377	0.000876
ENSG00000146674	IGFBP3	3.32736	2.99636	0.000877
ENSG00000103550	KNOP1	3.32667	27.1958	0.000879
ENSG00000113615	SEC24A	-3.32486	-12.7923	0.000885
ENSG00000105509	HAS1	-3.3243	-8.13904	0.000886
ENSG00000168631	MUCL3	-3.32367	-6.12908	0.000888
ENSG00000196993	NPIPB9	3.3229	364.997	0.000891
ENSG00000154217	PITPNC1	3.32253	12.2255	0.000892
ENSG00000055955	ITIH4	3.31383	0.899587	0.00092
ENSG00000132840	BHMT2	-3.31153	-13.8278	0.000928
ENSG00000133104	SPART	-3.30856	-2.16869	0.000938
ENSG00000262484	CCER2	3.3036	12.154	0.000955
ENSG00000263001	GTF2I	-3.30312	-64.5362	0.000956
ENSG00000124228	DDX27	-3.30312	-14.5835	0.000956
ENSG00000166689	PLEKHA7	-3.30188	-4.00293	0.00096
ENSG00000196182	STK40	3.30074	7.42841	0.000964
ENSG00000124193	SRSF6	-3.29583	-34.0158	0.000981
ENSG00000176261	ZBTB8OS	-3.2958	-30.1795	0.000981
ENSG00000242173	ARHGDIG	3.29567	2.09343	0.000982
ENSG00000185305	ARL15	-3.29477	-14.0692	0.000985
ENSG00000204390	HSPA1L	3.294	3.36967	0.000988
ENSG00000142556	ZNF614	-3.29293	-8.96512	0.000991
ENSG00000185559	DLK1	-3.29293	-2.9058	0.000991
ENSG00000159199	ATP5MC1	-3.29126	-6.45749	0.000997
ENSG00000128250	RFPL1	3.29103	17.7137	0.000998
ENSG00000110880	CORO1C	3.29065	6.70555	0.001
ENSG00000164932	CTHRC1	3.28896	6.1536	0.001006
ENSG00000073711	PPP2R3A	-3.28844	-36.0739	0.001007
ENSG00000018408	WWTR1	3.28746	7.29407	0.001011
ENSG00000289764	ENSG00000289764	3.28456	5.3231	0.001021
ENSG00000153989	NUS1	-3.28307	-15.0701	0.001027
ENSG00000160799	CCDC12	-3.28288	-9.42922	0.001028
ENSG00000204237	OXLD1	3.28195	343.964	0.001031
ENSG00000173548	SNX33	3.2807	6.45567	0.001035
ENSG00000119242	CCDC92	-3.27873	-14.8837	0.001043
ENSG00000220201	ZGLP1	3.27795	24.5773	0.001046
ENSG00000204228	HSD17B8	-3.27336	-6.49163	0.001063
ENSG00000114209	PDCD10	3.27173	11.9729	0.001069
ENSG00000143373	ZNF687	3.26876	15.7174	0.00108
ENSG00000138768	USO1	-3.26677	-37.5092	0.001088
ENSG00000196981	WDR5B	3.26662	6.58972	0.001088
ENSG00000162267	ITIH3	3.26376	26.5391	0.001099
ENSG00000100150	DEPDC5	3.26261	22.0946	0.001104
ENSG00000167967	E4F1	3.26208	19.061	0.001106
ENSG00000075826	SEC31B	3.26153	23.9728	0.001108
ENSG00000144306	SCRN3	-3.26101	-9.12325	0.00111
ENSG00000136868	SLC31A1	-3.25927	-4.10863	0.001117
ENSG00000131149	GSE1	3.25731	27.5579	0.001125
ENSG00000108947	EFNB3	-3.25603	-9.02294	0.00113
ENSG00000105696	TMEM59L	-3.25402	-17.5667	0.001138
ENSG00000099904	ZDHHC8	3.25122	5.7782	0.001149
ENSG00000114786	ABHD14A-ACY1	-3.25117	-119.421	0.001149
ENSG00000084463	WBP11	-3.24849	-13.9011	0.00116
ENSG00000197134	ZNF257	3.24547	0.741443	0.001173
ENSG00000135776	ABCB10	-3.244	-5.11757	0.001179
ENSG00000131068	DEFB118	3.24323	54.1836	0.001182
ENSG00000132517	SLC52A1	-3.24091	-3.24788	0.001191
ENSG00000158517	NCF1	3.23998	368.73	0.001195
ENSG00000240849	PEDS1	-3.23976	-6.55574	0.001196
ENSG00000148798	INA	-3.23909	-22.2637	0.001199
ENSG00000149930	TAOK2	-3.23714	-35.863	0.001207
ENSG00000107614	TRDMT1	3.23631	6.28668	0.001211
ENSG00000264343	NOTCH2NLA	-3.23488	-37028.3	0.001217
ENSG00000176170	SPHK1	3.23487	15.4168	0.001217
ENSG00000220948	TRIM51G	-3.23463	-23.4099	0.001218
ENSG00000185359	HGS	-3.23328	-6.88009	0.001224
ENSG00000268043	NBPF12	3.2313	74.6248	0.001232
ENSG00000203970	DEFB110	3.22748	49.6507	0.001249
ENSG00000168014	C2CD3	3.22674	21.0178	0.001252
ENSG00000187068	C3orf70	-3.22322	-3.8035	0.001268
ENSG00000221978	CCNL2	3.22238	50.3856	0.001271
ENSG00000171988	JMJD1C	-3.22238	-35.5673	0.001271
ENSG00000107821	KAZALD1	-3.21989	-26.832	0.001282
ENSG00000172728	FUT10	-3.21961	-4.34894	0.001284
ENSG00000235376	RPEL1	3.21839	13.4992	0.001289
ENSG00000166762	CATSPER2	3.21714	2.88568	0.001295
ENSG00000175164	ABO	3.21592	1.14742	0.0013
ENSG00000168970	JMJD7-PLA2G4B	-3.21387	-7.57121	0.00131
ENSG00000177752	YIPF7	3.20824	28.6561	0.001335
ENSG00000130203	APOE	3.20762	9.53166	0.001338
ENSG00000130202	NECTIN2	-3.20606	-3.06297	0.001346
ENSG00000104413	ESRP1	3.20265	6.38091	0.001362
ENSG00000185000	DGAT1	3.20233	36.8766	0.001363
ENSG00000188554	NBR1	-3.20199	-11.1977	0.001365
ENSG00000137941	TTLL7	-3.20135	-4.05978	0.001368
ENSG00000091831	ESR1	-3.20124	-7.9923	0.001368
ENSG00000087077	TRIP6	3.20041	3.93164	0.001372
ENSG00000172216	CEBPB	3.19797	6.9288	0.001384
ENSG00000185669	SNAI3	3.19766	4.93965	0.001385
ENSG00000196411	EPHB4	3.19706	7.48614	0.001388
ENSG00000181744	DIPK2A	3.19703	6.34597	0.001388
ENSG00000167371	PRRT2	3.19446	26.3853	0.001401
ENSG00000197885	NKIRAS1	3.19394	22.9199	0.001403
ENSG00000143702	CEP170	3.19389	37.2036	0.001404
ENSG00000173334	TRIB1	3.1927	10.5548	0.001409
ENSG00000116580	GON4L	-3.19214	-16.3109	0.001412
ENSG00000138073	PREB	-3.19178	-43.1402	0.001414
ENSG00000270249	ENSG00000270249	3.19169	261.109	0.001414
ENSG00000169220	RGS14	3.18957	9.00542	0.001425
ENSG00000108797	CNTNAP1	3.18759	25.1008	0.001435
ENSG00000172209	GPR22	3.18527	7.19969	0.001446
ENSG00000176476	SGF29	3.18323	9.67795	0.001456
ENSG00000161204	ABCF3	3.18235	5.95951	0.001461
ENSG00000114023	FAM162A	3.17888	8.77643	0.001478
ENSG00000114349	GNAT1	-3.17786	-28.7228	0.001484
ENSG00000161057	PSMC2	3.17653	7.84256	0.00149
ENSG00000138769	CDKL2	-3.17342	-46.1052	0.001507
ENSG00000177733	HNRNPA0	-3.17149	-19.7362	0.001517
ENSG00000133069	TMCC2	3.1688	8.72453	0.001531
ENSG00000154319	FAM167A	3.16865	2.25861	0.001532
ENSG00000143319	ISG20L2	-3.16613	-24.0105	0.001545
ENSG00000129696	TTI2	-3.16075	-1.85036	0.001574
ENSG00000089050	RBBP9	-3.15571	-5.1205	0.001601
ENSG00000100284	TOM1	3.15559	12.9987	0.001602
ENSG00000196376	SLC35F1	3.15544	3.34401	0.001603
ENSG00000178096	BOLA1	-3.15518	-38.3813	0.001604
ENSG00000158445	KCNB1	-3.15371	-44.9355	0.001612
ENSG00000152270	PDE3B	3.15342	19.6363	0.001614
ENSG00000146094	DOK3	3.15321	7.85707	0.001615
ENSG00000249773	ENSG00000249773	3.15307	1.65827	0.001616
ENSG00000186642	PDE2A	-3.14911	-26.0008	0.001638
ENSG00000076706	MCAM	-3.14872	-27.893	0.00164
ENSG00000135547	HEY2	-3.14863	-5.25536	0.00164
ENSG00000165115	KIF27	3.14688	10.8157	0.00165
ENSG00000186451	SPATA12	-3.14561	-5.49341	0.001657
ENSG00000101166	PRELID3B	3.14561	5.64918	0.001657
ENSG00000166971	AKTIP	3.14538	11.8799	0.001659
ENSG00000168828	OR13J1	3.14428	57.1755	0.001665
ENSG00000117523	PRRC2C	-3.14374	-9.95728	0.001668
ENSG00000241370	RPP21	3.14174	5.57213	0.001679
ENSG00000186788	SPATA31D3	3.14061	1173.5	0.001686
ENSG00000145642	SHISAL2B	3.1394	4.60227	0.001693
ENSG00000100416	TRMU	3.13929	5.65976	0.001694
ENSG00000167118	URM1	-3.13929	-19.9361	0.001694
ENSG00000122642	FKBP9	3.13774	3.46293	0.001703
ENSG00000157350	ST3GAL2	-3.13607	-28.2361	0.001712
ENSG00000100578	KIAA0586	3.13581	6.51213	0.001714
ENSG00000178074	C2orf69	-3.13511	-10.5579	0.001718
ENSG00000130307	USHBP1	3.13464	16.102	0.001721
ENSG00000175619	OR4B1	3.134	19.734	0.001724
ENSG00000108256	NUFIP2	-3.13225	-19.3823	0.001735
ENSG00000113916	BCL6	3.13095	2.73885	0.001742
ENSG00000204424	LY6G6F	-3.13039	-24.2725	0.001746
ENSG00000101115	SALL4	-3.12981	-4.69102	0.001749
ENSG00000197622	CDC42SE1	-3.12837	-15.0563	0.001758
ENSG00000175294	CATSPER1	-3.12717	-13.194	0.001765
ENSG00000166135	HIF1AN	-3.12391	-4.5903	0.001785
ENSG00000253649	PRSS51	-3.12255	-19.2574	0.001793
ENSG00000162139	NEU3	3.12242	9.50308	0.001794
ENSG00000167272	POP5	-3.12156	-8.59484	0.001799
ENSG00000105329	TGFB1	3.12102	6.51765	0.001802
ENSG00000140105	WARS1	3.121	5.73451	0.001802
ENSG00000119321	FKBP15	-3.12021	-6.5227	0.001807
ENSG00000162062	TEDC2	-3.11922	-48.2016	0.001813
ENSG00000114346	ECT2	-3.1164	-4.0469	0.001831
ENSG00000146067	FAM193B	3.11563	27.1004	0.001836
ENSG00000002549	LAP3	-3.11465	-5.3868	0.001842
ENSG00000229637	PRAC2	3.11457	45.1677	0.001842
ENSG00000112511	PHF1	-3.11392	-27.0204	0.001846
ENSG00000135164	DMTF1	-3.11222	-9.82072	0.001857
ENSG00000090615	GOLGA3	3.11182	3.42821	0.001859
ENSG00000135763	URB2	3.11037	16.7392	0.001869
ENSG00000255398	HCAR3	-3.10885	-12.9329	0.001878
ENSG00000143627	PKLR	-3.10796	-22.7374	0.001884
ENSG00000111181	SLC6A12	3.10214	7.69485	0.001921
ENSG00000122729	ACO1	3.10163	4.38846	0.001925
ENSG00000013810	TACC3	-3.10119	-4.25604	0.001927
ENSG00000130287	NCAN	3.09951	53.4269	0.001938
ENSG00000075891	PAX2	-3.09946	-45.0015	0.001939
ENSG00000176092	CRYBG2	3.09925	3.3087	0.00194
ENSG00000054690	PLEKHH1	-3.09822	-3.02679	0.001947
ENSG00000198768	APCDD1L	3.09346	4.99018	0.001978
ENSG00000012660	ELOVL5	-3.0925	-11.1916	0.001985
ENSG00000167088	SNRPD1	3.09191	6.05606	0.001989
ENSG00000173473	SMARCC1	3.08842	28.9719	0.002012
ENSG00000103657	HERC1	-3.08788	-3.53446	0.002016
ENSG00000111875	ASF1A	3.08776	5.90825	0.002017
ENSG00000259330	INAFM2	-3.0856	-3.50109	0.002031
ENSG00000254093	PINX1	3.08418	11.9565	0.002041
ENSG00000273542	H4C12	-3.08073	-37.1036	0.002065
ENSG00000010361	FUZ	-3.07852	-6.30864	0.00208
ENSG00000169594	BNC1	-3.07707	-52.5607	0.00209
ENSG00000146676	PURB	-3.07683	-6.81656	0.002092
ENSG00000028528	SNX1	-3.07622	-13.2926	0.002096
ENSG00000095370	SH2D3C	-3.07295	-924.748	0.00212
ENSG00000188897	ENSG00000188897	-3.07259	-2.80207	0.002122
ENSG00000160753	RUSC1	-3.07204	-23.9943	0.002126
ENSG00000225327	USP17L3	-3.06549	-13405.7	0.002173
ENSG00000170632	ARMC10	-3.06208	-8.42519	0.002198
ENSG00000163636	PSMD6	3.0606	10.4036	0.002209
ENSG00000070081	NUCB2	3.05991	7.01713	0.002214
ENSG00000072858	SIDT1	3.05897	1.37132	0.002221
ENSG00000133789	SWAP70	-3.05883	-12.339	0.002222
ENSG00000237388	OR4A47	3.05662	43.1712	0.002238
ENSG00000085831	TTC39A	-3.05617	-5.95728	0.002242
ENSG00000144674	GOLGA4	3.05433	22.0909	0.002256
ENSG00000166454	ATMIN	3.05357	6.06049	0.002261
ENSG00000158715	SLC45A3	3.0527	2.63555	0.002268
ENSG00000115504	EHBP1	3.05237	34.0451	0.00227
ENSG00000047662	FAM184B	3.0519	10.121	0.002274
ENSG00000198914	POU3F3	3.05107	4.91735	0.00228
ENSG00000235194	PPP1R3E	-3.05073	-5.91736	0.002283
ENSG00000198863	RUNDC1	3.05041	9.38805	0.002285
ENSG00000125970	RALY	3.04749	19.9942	0.002308
ENSG00000149541	B3GAT3	-3.04681	-600.165	0.002313
ENSG00000157335	CLEC18C	-3.04589	-145.96	0.00232
ENSG00000166170	BAG5	3.04434	3.06619	0.002332
ENSG00000183186	C2CD4C	3.0439	11.3111	0.002335
ENSG00000121350	PYROXD1	3.04063	1.82157	0.002361
ENSG00000097007	ABL1	-3.03962	-16.5444	0.002369
ENSG00000164823	OSGIN2	-3.03917	-5.88672	0.002372
ENSG00000178966	RMI1	-3.03875	-8.01107	0.002376
ENSG00000243317	STMP1	-3.03807	-9.69942	0.002381
ENSG00000064225	ST3GAL6	-3.03588	-1.58468	0.002398
ENSG00000204580	DDR1	3.03532	4.39107	0.002403
ENSG00000128045	RASL11B	-3.03409	-3.10362	0.002413
ENSG00000070193	FGF10	3.033	3.84276	0.002421
ENSG00000174807	CD248	-3.03252	-35.8353	0.002425
ENSG00000151079	KCNA6	-3.03228	-1.18021	0.002427
ENSG00000163071	SPATA18	-3.02911	-5.66545	0.002453
ENSG00000178531	CTXN1	3.02626	15.8445	0.002476
ENSG00000188352	FOCAD	3.0261	23.5401	0.002477
ENSG00000173327	MAP3K11	-3.02576	-11867.6	0.00248
ENSG00000148400	NOTCH1	-3.02343	-4.83105	0.002499
ENSG00000143870	PDIA6	-3.02296	-4.01688	0.002503
ENSG00000119866	BCL11A	3.02178	13.9668	0.002513
ENSG00000183682	BMP8A	3.02082	3.05294	0.002521
ENSG00000288654	ENSG00000288654	3.02064	12.3434	0.002522
ENSG00000159164	SV2A	-3.02013	-32.5993	0.002527
ENSG00000167195	GOLGA6C	-3.01954	-785.156	0.002532
ENSG00000198169	ZNF251	3.01891	2384.51	0.002537
ENSG00000155957	TMBIM4	-3.01841	-19.4889	0.002541
ENSG00000143479	DYRK3	-3.01811	-8.24803	0.002544
ENSG00000168917	SLC35G2	3.01773	11.2568	0.002547
ENSG00000140285	FGF7	3.0176	12.9821	0.002548
ENSG00000167526	RPL13	-3.01734	-11.1376	0.00255
ENSG00000105662	CRTC1	3.01711	17.3024	0.002552
ENSG00000137474	MYO7A	-3.01633	-4.32067	0.002559
ENSG00000138686	BBS7	-3.01555	-2.62295	0.002565
ENSG00000031698	SARS1	3.01464	7.8144	0.002573
ENSG00000165275	TRMT10B	-3.01339	-6.22617	0.002583
ENSG00000260325	HSPB9	3.01174	4.18153	0.002598
ENSG00000158019	BABAM2	-3.00979	-14.6766	0.002614
ENSG00000137871	ZNF280D	-3.00911	-12.1274	0.00262
ENSG00000162624	LHX8	-3.00804	-99.9763	0.002629
ENSG00000040199	PHLPP2	3.00675	9.74571	0.002641
ENSG00000196268	ZNF493	-3.00626	-4.46401	0.002645
ENSG00000152193	OBI1	3.00319	14.1773	0.002672
ENSG00000123700	KCNJ2	-3.00022	-10.7785	0.002698
ENSG00000184678	H2BC21	-2.99895	-156.792	0.002709
ENSG00000156795	NTAQ1	-2.99772	-14.8537	0.00272
ENSG00000112761	CCN6	2.99219	9.10641	0.00277
ENSG00000165886	UBTD1	-2.99202	-2.31458	0.002771
ENSG00000205482	SPDYE18	-2.99186	-15.59	0.002773
ENSG00000089486	CDIP1	-2.99131	-11.9674	0.002778
ENSG00000174236	REP15	-2.99064	-4.03038	0.002784
ENSG00000074842	MYDGF	2.98688	4.55449	0.002818
ENSG00000172757	CFL1	-2.98602	-23.0839	0.002826
ENSG00000100263	RHBDD3	-2.98532	-17.6492	0.002833
ENSG00000178222	RNF212	2.98311	5.46008	0.002853
ENSG00000285437	POLR2J3	2.98059	21.4758	0.002877
ENSG00000136939	OR1L4	-2.97988	-98.6906	0.002884
ENSG00000276302	ENSG00000276302	-2.9798	-12.2318	0.002884
ENSG00000204334	ERICH2	-2.97847	-2.13241	0.002897
ENSG00000164597	COG5	-2.97846	-12.7699	0.002897
ENSG00000179021	C3orf38	2.97826	5.01889	0.002899
ENSG00000115290	GRB14	2.97723	26.5177	0.002909
ENSG00000205884	DEFB136	-2.97462	-25.6025	0.002934
ENSG00000156521	TYSND1	-2.97443	-4.24318	0.002935
ENSG00000187231	SESTD1	-2.9736	-6.94881	0.002943
ENSG00000114999	TTL	2.9725	7.923	0.002954
ENSG00000239305	RNF103	2.97165	7.92457	0.002962
ENSG00000174606	ANGEL2	-2.97085	-18.1857	0.00297
ENSG00000109881	CCDC34	-2.96928	-4.96787	0.002985
ENSG00000114416	FXR1	2.96847	7.91191	0.002993
ENSG00000186666	BCDIN3D	-2.96768	-15.1291	0.003001
ENSG00000161981	SNRNP25	2.96738	6.46275	0.003004
ENSG00000132716	DCAF8	2.96641	4.18031	0.003013
ENSG00000057935	MTA3	-2.96209	-48.3732	0.003056
ENSG00000242715	CCDC169	-2.96066	-2.21436	0.00307
ENSG00000007392	LUC7L	2.95926	23.7507	0.003084
ENSG00000141736	ERBB2	2.95774	7.52858	0.003099
ENSG00000184381	PLA2G6	-2.95281	-6.79043	0.003149
ENSG00000028203	VEZT	-2.94995	-17.2857	0.003178
ENSG00000131748	STARD3	-2.94964	-14.2622	0.003181
ENSG00000015676	NUDCD3	2.94888	13.095	0.003189
ENSG00000100154	TTC28	2.94681	1.22817	0.003211
ENSG00000123091	RNF11	2.94614	21.7488	0.003218
ENSG00000179588	ZFPM1	-2.94341	-9.78533	0.003246
ENSG00000110536	PTPMT1	2.94327	6.4539	0.003248
ENSG00000185298	CCDC137	2.94228	10.4371	0.003258
ENSG00000088451	TGDS	-2.94189	-5.89842	0.003262
ENSG00000116539	ASH1L	-2.93805	-29.5155	0.003303
ENSG00000198648	STK39	2.93785	20.44	0.003305
ENSG00000086827	ZW10	-2.93714	-16.489	0.003313
ENSG00000104888	SLC17A7	2.93598	8.32248	0.003325
ENSG00000124249	KCNK15	-2.93588	-14.6687	0.003326
ENSG00000174485	DENND4A	-2.93534	-28.744	0.003332
ENSG00000075035	WSCD2	2.93387	2.75033	0.003348
ENSG00000104973	MED25	2.93367	1.8411	0.00335
ENSG00000250709	CCDC169-SOHLH2	-2.93265	-3.72493	0.003361
ENSG00000125347	IRF1	2.93261	5.3521	0.003361
ENSG00000119950	MXI1	2.93033	8.51403	0.003386
ENSG00000198142	SOWAHC	-2.93025	-11.0735	0.003387
ENSG00000129084	PSMA1	-2.93014	-24.7948	0.003388
ENSG00000101096	NFATC2	-2.92958	-5.4965	0.003394
ENSG00000158163	DZIP1L	2.92808	6.11977	0.003411
ENSG00000082438	COBLL1	-2.92798	-15.0154	0.003412
ENSG00000172006	ZNF554	2.92567	6.99859	0.003437
ENSG00000289282	ENSG00000289282	-2.92487	-56.3349	0.003446
ENSG00000110422	HIPK3	-2.92359	-23.6326	0.00346
ENSG00000124615	MOCS1	-2.9222	-4.29868	0.003476
ENSG00000065526	SPEN	2.92199	39.429	0.003478
ENSG00000120093	HOXB3	2.92151	22.2878	0.003483
ENSG00000166507	NDST2	-2.92149	-9.50655	0.003484
ENSG00000140030	GPR65	2.921	4.3161	0.003489
ENSG00000118407	FILIP1	2.92085	1.78905	0.003491
ENSG00000113300	CNOT6	-2.91929	-30.5963	0.003508
ENSG00000177202	SPACA4	2.91866	11.9164	0.003515
ENSG00000127080	IPPK	-2.91784	-4.9759	0.003525
ENSG00000173930	SLCO4C1	-2.91588	-2.46949	0.003547
ENSG00000163463	KRTCAP2	-2.91565	-10.7802	0.003549
ENSG00000185022	MAFF	-2.91545	-2.55223	0.003552
ENSG00000186577	SMIM29	2.91243	487.905	0.003586
ENSG00000256646	ENSG00000256646	-2.90913	-23.778	0.003624
ENSG00000182742	HOXB4	2.90906	23.5573	0.003625
ENSG00000143382	ADAMTSL4	-2.90749	-10.223	0.003643
ENSG00000065548	ZC3H15	-2.90745	-16.7188	0.003644
ENSG00000173915	ATP5MK	2.90506	7.70843	0.003672
ENSG00000123815	COQ8B	2.90473	5.88709	0.003676
ENSG00000162244	RPL29	2.90442	9.0361	0.003679
ENSG00000197635	DPP4	-2.90419	-4.4591	0.003682
ENSG00000115339	GALNT3	-2.90286	-14.4771	0.003698
ENSG00000149532	CPSF7	2.90235	39.4133	0.003704
ENSG00000197165	SULT1A2	2.90222	9.61598	0.003705
ENSG00000166398	GARRE1	-2.89994	-37.8032	0.003732
ENSG00000142684	ZNF593	-2.89978	-2.9405	0.003734
ENSG00000129204	USP6	2.89888	6.5113	0.003745
ENSG00000144048	DUSP11	-2.89878	-10.6438	0.003746
ENSG00000089101	CFAP61	2.89803	3.94911	0.003755
ENSG00000111371	SLC38A1	-2.89716	-4.02505	0.003766
ENSG00000197496	SLC2A10	-2.89683	-5.72019	0.003769
ENSG00000177917	ARL6IP6	-2.89408	-7.47976	0.003803
ENSG00000182612	TSPAN10	2.89301	4.67767	0.003816
ENSG00000105341	DMAC2	2.89116	13.2517	0.003838
ENSG00000274180	NATD1	2.8903	1.83871	0.003849
ENSG00000103540	CCP110	-2.88926	-7.80406	0.003861
ENSG00000136630	HLX	2.88883	8.19645	0.003867
ENSG00000243943	ZNF512	2.88854	12.2236	0.00387
ENSG00000068024	HDAC4	2.8872	12.313	0.003887
ENSG00000073578	SDHA	2.88693	15.7322	0.00389
ENSG00000164221	CCDC112	-2.88627	-9.88885	0.003898
ENSG00000006468	ETV1	-2.88458	-6.08155	0.003919
ENSG00000119915	ELOVL3	-2.88387	-183.375	0.003928
ENSG00000280204	OR1S1	-2.88177	-58.6272	0.003955
ENSG00000170915	PAQR8	-2.88102	-5.97698	0.003964
ENSG00000165685	TMEM52B	2.88091	15.0526	0.003965
ENSG00000171488	LRRC8C	2.88042	4.66176	0.003971
ENSG00000120235	IFNA6	2.87948	73.7984	0.003983
ENSG00000109047	RCVRN	2.87936	20.9583	0.003985
ENSG00000177302	TOP3A	2.87851	10.053	0.003996
ENSG00000167100	SAMD14	2.87797	36.19	0.004002
ENSG00000179562	GCC1	2.87683	14.6332	0.004017
ENSG00000180573	H2AC6	-2.87499	-4.28992	0.00404
ENSG00000253537	PCDHGA7	-2.87466	-8.16441	0.004045
ENSG00000025423	HSD17B6	2.87429	10.0007	0.004049
ENSG00000138750	NUP54	-2.87372	-2.68902	0.004057
ENSG00000179361	ARID3B	2.87242	9.05249	0.004073
ENSG00000172543	CTSW	-2.87174	-7.66697	0.004082
ENSG00000204267	TAP2	-2.87057	-6.73931	0.004097
ENSG00000174684	B4GAT1	-2.86955	-8.3481	0.004111
ENSG00000157216	SSBP3	-2.86941	-19.758	0.004112
ENSG00000117713	ARID1A	-2.86834	-49.4033	0.004126
ENSG00000167191	GPRC5B	-2.86792	-3.3354	0.004132
ENSG00000137193	PIM1	-2.86786	-10.8569	0.004133
ENSG00000285976	ENSG00000285976	-2.86663	-20.7084	0.004149
ENSG00000119522	DENND1A	-2.8665	-5.04246	0.00415
ENSG00000197619	ZNF615	-2.866	-9.99714	0.004157
ENSG00000072274	TFRC	2.8659	3.73331	0.004158
ENSG00000131477	RAMP2	2.86586	3.69587	0.004159
ENSG00000170604	IRF2BP1	-2.86383	-5.18828	0.004186
ENSG00000198860	TSEN15	2.86351	13.5505	0.00419
ENSG00000051128	HOMER3	-2.86328	-22.214	0.004193
ENSG00000196358	NTNG2	2.86312	8.37509	0.004195
ENSG00000106038	EVX1	2.86217	40.7591	0.004208
ENSG00000119655	NPC2	2.86056	4.80248	0.004229
ENSG00000148835	TAF5	2.85932	4.96057	0.004246
ENSG00000103942	HOMER2	-2.8588	-16.9353	0.004253
ENSG00000188827	SLX4	2.85861	12.9991	0.004255
ENSG00000197757	HOXC6	2.85827	19.4111	0.00426
ENSG00000139974	SLC38A6	2.85807	6.44867	0.004262
ENSG00000169427	KCNK9	-2.85794	-7.03626	0.004264
ENSG00000187005	KRTAP21-1	2.8557	68.9869	0.004294
ENSG00000172922	RNASEH2C	-2.85522	-18.7544	0.004301
ENSG00000131914	LIN28A	2.85473	22.4564	0.004307
ENSG00000244067	GSTA2	-2.85457	-7.04487	0.00431
ENSG00000186803	IFNA10	-2.8539	-6.58031	0.004319
ENSG00000109534	GAR1	2.85359	14.477	0.004323
ENSG00000175832	ETV4	-2.85233	-5.46975	0.00434
ENSG00000143369	ECM1	2.85218	4.09293	0.004342
ENSG00000115548	KDM3A	2.85208	26.5718	0.004343
ENSG00000284718	SCYGR7	-2.85026	-13.1924	0.004368
ENSG00000143434	SEMA6C	2.84972	11.1206	0.004376
ENSG00000204427	ABHD16A	2.84934	8.03463	0.004381
ENSG00000177455	CD19	2.84834	127.495	0.004395
ENSG00000151806	GUF1	2.84811	9.46049	0.004398
ENSG00000149923	PPP4C	2.8478	71.8981	0.004402
ENSG00000235863	B3GALT4	2.84725	36.8931	0.00441
ENSG00000148655	LRMDA	-2.84712	-6.1476	0.004412
ENSG00000144152	FBLN7	-2.84627	-4.77917	0.004424
ENSG00000168874	ATOH8	-2.84605	-10.0288	0.004426
ENSG00000147872	PLIN2	-2.84556	-5.79382	0.004433
ENSG00000175305	CCNE2	2.84546	6.78881	0.004435
ENSG00000100926	TM9SF1	2.84485	8.57881	0.004443
ENSG00000204469	PRRC2A	2.84465	18.0781	0.004446
ENSG00000089902	RCOR1	-2.84436	-13.1478	0.00445
ENSG00000274386	TMEM269	-2.84415	-18.8927	0.004453
ENSG00000196666	FAM180B	-2.84391	-23.4946	0.004456
ENSG00000127580	WDR24	-2.84263	-121.449	0.004474
ENSG00000162896	PIGR	2.84252	1.761	0.004476
ENSG00000133574	GIMAP4	-2.84239	-7.00554	0.004478
ENSG00000164294	GPX8	2.84173	8.72872	0.004487
ENSG00000087258	GNAO1	2.84157	3.74293	0.004489
ENSG00000173511	VEGFB	-2.84079	-10.6646	0.0045
ENSG00000203666	EFCAB2	-2.83907	-5.6488	0.004524
ENSG00000160973	FOXH1	2.83846	24.8907	0.004533
ENSG00000179674	ARL14	-2.83675	-2.06016	0.004557
ENSG00000214087	ARL16	-2.83382	-8.31711	0.004599
ENSG00000175793	SFN	2.83366	3.91416	0.004602
ENSG00000215183	MSMP	-2.83361	-17.0316	0.004603
ENSG00000124785	NRN1	2.83113	13.7626	0.004638
ENSG00000170633	RNF34	2.83099	9.34333	0.00464
ENSG00000109072	VTN	-2.83085	-1.24071	0.004642
ENSG00000074755	ZZEF1	-2.82869	-9.93266	0.004674
ENSG00000152749	GPR180	2.82758	1.00934	0.00469
ENSG00000177981	ASB8	-2.82743	-10.6575	0.004692
ENSG00000061492	WNT8A	-2.82691	-23.3121	0.0047
ENSG00000171448	ZBTB26	-2.82524	-25.192	0.004725
ENSG00000127252	PLAAT1	-2.82485	-5.91897	0.00473
ENSG00000197771	MCMBP	-2.82245	-5.70586	0.004766
ENSG00000197006	METTL9	2.82217	24.2353	0.00477
ENSG00000106153	CHCHD2	-2.82147	-4.22346	0.00478
ENSG00000213619	NDUFS3	2.81972	18.9862	0.004807
ENSG00000010818	HIVEP2	2.81929	15.58	0.004813
ENSG00000188243	COMMD6	2.81909	13.1921	0.004816
ENSG00000187726	DNAJB13	-2.81885	-5.5405	0.00482
ENSG00000108179	PPIF	2.81672	7.71805	0.004852
ENSG00000223572	CKMT1A	-2.81607	-37.4965	0.004861
ENSG00000161929	SCIMP	-2.81578	-12.171	0.004866
ENSG00000149328	GLB1L2	-2.81566	-2.33266	0.004868
ENSG00000004139	SARM1	-2.8151	-3.33208	0.004876
ENSG00000157551	KCNJ15	2.81505	1.66505	0.004877
ENSG00000067900	ROCK1	2.81458	58.1924	0.004884
ENSG00000173193	PARP14	-2.81455	-5.45389	0.004885
ENSG00000180998	GPR137C	-2.81314	-8.76238	0.004906
ENSG00000125505	MBOAT7	-2.81249	-9.40356	0.004916
ENSG00000108825	PTGES3L-AARSD1	2.81092	8.81265	0.00494
ENSG00000159352	PSMD4	-2.80879	-8.34812	0.004973
ENSG00000227717	GOLGA6L25	2.8074	904.096	0.004994
ENSG00000180228	PRKRA	2.80633	29.4983	0.005011
ENSG00000108559	NUP88	2.80353	2.80612	0.005055
ENSG00000162461	SLC25A34	2.80335	6.46595	0.005057
ENSG00000172640	OR10AD1	2.80335	5.02646	0.005057
ENSG00000141499	WRAP53	2.80116	11.4265	0.005092
ENSG00000077044	DGKD	-2.80054	-12.2142	0.005102
ENSG00000110031	LPXN	-2.80044	-5.80065	0.005103
ENSG00000186075	ZPBP2	-2.80036	-11.5966	0.005105
ENSG00000260001	TGFBR3L	-2.80009	-17.0744	0.005109
ENSG00000170142	UBE2E1	2.79846	20.6825	0.005135
ENSG00000091704	CPA1	-2.79793	-1.1888	0.005143
ENSG00000150594	ADRA2A	-2.7978	-3.7627	0.005145
ENSG00000196466	ZNF799	2.79745	25.292	0.005151
ENSG00000182993	C12orf60	-2.7969	-6.87072	0.00516
ENSG00000132846	ZBED3	2.79589	5.68759	0.005176
ENSG00000169379	ARL13B	-2.79561	-10.6569	0.00518
ENSG00000283321	ENSG00000283321	2.79547	4.22872	0.005182
ENSG00000181929	PRKAG1	2.79532	7.49838	0.005185
ENSG00000145431	PDGFC	2.79498	8.90106	0.00519
ENSG00000138433	CIR1	-2.79482	-15.8141	0.005193
ENSG00000236444	UBE2L5	2.79457	4.99555	0.005197
ENSG00000157150	TIMP4	2.79128	10.6635	0.00525
ENSG00000226490	C8orf90	2.79089	18.3603	0.005256
ENSG00000168575	SLC20A2	2.78943	5.07623	0.00528
ENSG00000286185	ENSG00000286185	2.7872	269.766	0.005317
ENSG00000137168	PPIL1	-2.78717	-15.9529	0.005317
ENSG00000168301	KCTD6	2.78679	16.8198	0.005323
ENSG00000112305	SMAP1	-2.78622	-11.0354	0.005333
ENSG00000126603	GLIS2	-2.78568	-10.7175	0.005342
ENSG00000143278	F13B	2.78567	4.95496	0.005342
ENSG00000172638	EFEMP2	-2.78459	-7.66	0.005359
ENSG00000118496	FBXO30	2.78363	15.3003	0.005375
ENSG00000136231	IGF2BP3	-2.78223	-18.7261	0.005399
ENSG00000179213	SIGLECL1	2.7815	22.4423	0.005411
ENSG00000011114	BTBD7	-2.78141	-10.6235	0.005412
ENSG00000111780	ENSG00000111780	-2.78138	-9.07303	0.005413
ENSG00000132970	WASF3	2.78107	2.76992	0.005418
ENSG00000177311	ZBTB38	2.78106	9.9785	0.005418
ENSG00000176125	UFSP1	-2.78081	-7.59946	0.005422
ENSG00000197020	ZNF100	-2.7797	-2.02997	0.005441
ENSG00000164690	SHH	-2.77959	-6.29544	0.005443
ENSG00000198356	GET3	-2.7773	-45.6472	0.005481
ENSG00000006007	GDE1	-2.77729	-7.31993	0.005481
ENSG00000095015	MAP3K1	-2.77603	-25.6664	0.005503
ENSG00000283297	TEX52	2.77425	8.78416	0.005533
ENSG00000112200	ZNF451	-2.77407	-47.7282	0.005536
ENSG00000101417	PXMP4	-2.77253	-23.4877	0.005562
ENSG00000111424	VDR	2.7698	6.22715	0.005609
ENSG00000161664	ASB16	-2.76971	-7.81384	0.005611
ENSG00000145868	FBXO38	2.76905	7.87932	0.005622
ENSG00000163376	KBTBD8	-2.76781	-4.9686	0.005643
ENSG00000241852	C8orf58	2.76657	16.0802	0.005665
ENSG00000228607	CLDN25	-2.76585	-29.1535	0.005677
ENSG00000224389	C4B	2.76466	1118.92	0.005698
ENSG00000162517	PEF1	-2.76433	-9.43455	0.005704
ENSG00000132676	DAP3	-2.762	-7.95868	0.005745
ENSG00000165119	HNRNPK	2.76191	14.8129	0.005747
ENSG00000160991	ORAI2	2.76173	5.98992	0.00575
ENSG00000106541	AGR2	2.76119	1.7242	0.005759
ENSG00000152936	LMNTD1	-2.76016	-2.66577	0.005777
ENSG00000196748	CLPSL2	2.75935	34.2359	0.005792
ENSG00000010270	STARD3NL	-2.75921	-2.97814	0.005794
ENSG00000185024	BRF1	2.75862	15.5456	0.005805
ENSG00000070444	MNT	2.75789	8.75793	0.005818
ENSG00000136535	TBR1	2.75774	63.1775	0.00582
ENSG00000108799	EZH1	-2.75617	-8.18866	0.005848
ENSG00000175455	CCDC14	-2.75462	-4.96198	0.005876
ENSG00000124813	RUNX2	2.75231	8.78653	0.005918
ENSG00000159063	ALG8	2.7521	3.52734	0.005921
ENSG00000182187	CRYGB	-2.7501	-11.7911	0.005958
ENSG00000107371	EXOSC3	2.74905	9.94745	0.005977
ENSG00000112164	GLP1R	2.74747	2.60157	0.006006
ENSG00000197935	ZNF311	-2.74711	-3.83257	0.006012
ENSG00000050555	LAMC3	2.74709	18.9697	0.006013
ENSG00000187098	MITF	2.74637	6.50434	0.006026
ENSG00000011198	ABHD5	-2.7462	-8.47445	0.006029
ENSG00000163793	DNAJC5G	-2.74531	-91.7559	0.006045
ENSG00000134146	DPH6	2.74444	5.75021	0.006061
ENSG00000187764	SEMA4D	-2.74443	-9.27237	0.006062
ENSG00000214226	C17orf67	2.74438	5.87875	0.006063
ENSG00000197548	ATG7	-2.74356	-8.30752	0.006078
ENSG00000066405	CLDN18	2.7427	5.60598	0.006094
ENSG00000142197	DOP1B	-2.74256	-1.5477	0.006096
ENSG00000166963	MAP1A	-2.74254	-17.9067	0.006097
ENSG00000150048	CLEC1A	2.7414	6.05356	0.006118
ENSG00000179921	GPBAR1	-2.74101	-5.4458	0.006125
ENSG00000146729	NIPSNAP2	-2.73934	-11.4568	0.006156
ENSG00000149357	LAMTOR1	-2.73907	-29.7461	0.006161
ENSG00000140694	PARN	-2.73873	-79.5799	0.006168
ENSG00000135801	TAF5L	-2.7386	-15.0661	0.00617
ENSG00000204435	CSNK2B	2.73836	12.31	0.006175
ENSG00000101331	CCM2L	2.73784	30.2368	0.006184
ENSG00000183579	ZNRF3	2.73573	14.4017	0.006224
ENSG00000068079	IFI35	-2.73553	-114.769	0.006228
ENSG00000176884	GRIN1	2.73525	23.6766	0.006233
ENSG00000170959	DCDC1	2.73477	20.6166	0.006242
ENSG00000100836	PABPN1	2.73474	19.4299	0.006243
ENSG00000112299	VNN1	2.73423	2.34167	0.006253
ENSG00000181220	ZNF746	-2.73406	-10.4675	0.006256
ENSG00000138382	METTL5	-2.73395	-3.52558	0.006258
ENSG00000158106	RHPN1	2.73379	44.5613	0.006261
ENSG00000018189	RUFY3	2.7331	13.092	0.006274
ENSG00000143401	ANP32E	2.73143	6.60565	0.006306
ENSG00000138623	SEMA7A	2.73142	6.76607	0.006306
ENSG00000099985	OSM	2.73049	46.165	0.006324
ENSG00000197837	H4C16	2.72998	1.80767	0.006334
ENSG00000163462	TRIM46	2.72953	6.98233	0.006343
ENSG00000180098	TRNAU1AP	-2.72661	-11.8829	0.006399
ENSG00000163141	BNIPL	2.72617	9.64272	0.006407
ENSG00000144857	BOC	-2.72385	-0.78734	0.006453
ENSG00000035664	DAPK2	-2.72196	-4.7982	0.00649
ENSG00000204613	TRIM10	2.72123	20.1991	0.006504
ENSG00000140386	SCAPER	-2.72057	-15.8951	0.006517
ENSG00000136930	PSMB7	-2.71904	-2.25019	0.006547
ENSG00000114698	PLSCR4	2.71835	3.90175	0.006561
ENSG00000112081	SRSF3	-2.71819	-27.3769	0.006564
ENSG00000169231	THBS3	-2.71792	-29.6241	0.006569
ENSG00000103254	ANTKMT	-2.71652	-350.254	0.006597
ENSG00000185324	CDK10	-2.71504	-5.53647	0.006627
ENSG00000125817	CENPB	-2.71481	-14.9859	0.006631
ENSG00000175356	SCUBE2	2.71337	7.68497	0.00666
ENSG00000185658	BRWD1	-2.71335	-7.19339	0.006661
ENSG00000145526	CDH18	-2.71285	-5.64052	0.006671
ENSG00000166435	XRRA1	-2.71206	-0.93424	0.006687
ENSG00000032444	PNPLA6	-2.7113	-20.3612	0.006702
ENSG00000109911	ELP4	-2.71071	-10.7218	0.006714
ENSG00000054282	SDCCAG8	2.71007	13.2004	0.006727
ENSG00000179292	TMEM151A	-2.70927	-3.48267	0.006743
ENSG00000013583	HEBP1	2.70838	1.17355	0.006761
ENSG00000174775	HRAS	2.7081	61.5729	0.006767
ENSG00000161980	POLR3K	-2.70749	-6.24184	0.006779
ENSG00000158428	CATIP	2.70514	17.111	0.006828
ENSG00000068028	RASSF1	-2.70335	-11.7661	0.006864
ENSG00000147885	IFNA16	2.70166	29.1117	0.006899
ENSG00000153822	KCNJ16	-2.70072	-3.47134	0.006919
ENSG00000138030	KHK	2.70046	10.4017	0.006924
ENSG00000103197	TSC2	-2.70046	-109.002	0.006924
ENSG00000079691	CARMIL1	-2.69581	-10.5446	0.007022
ENSG00000109163	GNRHR	2.69556	12.5409	0.007027
ENSG00000056972	TRAF3IP2	2.69495	12.8879	0.00704
ENSG00000149499	EML3	2.69467	857.684	0.007046
ENSG00000104129	DNAJC17	-2.69308	-27.4519	0.00708
ENSG00000236782	ZNF593OS	2.69258	5.3127	0.00709
ENSG00000140519	RHCG	2.69186	11.5576	0.007105
ENSG00000213218	CSH2	-2.69079	-20.1814	0.007128
ENSG00000088808	PPP1R13B	-2.6904	-3.69865	0.007137
ENSG00000147419	CCDC25	-2.68779	-1.57901	0.007193
ENSG00000243789	JMJD7	-2.68765	-3.92343	0.007196
ENSG00000105613	MAST1	2.68752	7.48226	0.007198
ENSG00000184574	LPAR5	-2.68712	-13.4022	0.007207
ENSG00000188389	PDCD1	2.68388	16.3497	0.007277
ENSG00000196700	ZNF512B	-2.683	-13.9643	0.007296
ENSG00000128590	DNAJB9	-2.68281	-16.9113	0.007301
ENSG00000160877	NACC1	-2.68217	-19.3458	0.007315
ENSG00000132437	DDC	2.68206	1.65241	0.007317
ENSG00000121101	TEX14	-2.67888	-6.50926	0.007387
ENSG00000196378	ZNF34	2.67885	5.41857	0.007388
ENSG00000112245	PTP4A1	-2.67733	-19.3191	0.007421
ENSG00000197272	IL27	2.67715	30.5194	0.007425
ENSG00000117597	UTP25	2.67636	2.93162	0.007443
ENSG00000133065	SLC41A1	-2.67499	-1.29674	0.007473
ENSG00000221946	FXYD7	2.67449	7.48943	0.007484
ENSG00000167910	CYP7A1	2.67408	1.40865	0.007493
ENSG00000152527	PLEKHH2	2.67305	1.41892	0.007517
ENSG00000039537	C6	-2.67284	-9.43276	0.007521
ENSG00000116649	SRM	-2.67273	-13.7673	0.007524
ENSG00000166897	ELFN2	2.67217	10.3238	0.007536
ENSG00000069998	HDHD5	-2.67199	-5.20992	0.00754
ENSG00000143919	CAMKMT	2.67151	1.33911	0.007551
ENSG00000173852	DPY19L1	-2.67118	-6.42055	0.007558
ENSG00000138085	ATRAID	-2.67045	-9.48034	0.007575
ENSG00000176974	SHMT1	2.66854	11.5589	0.007618
ENSG00000118162	KPTN	2.66834	27.7594	0.007623
ENSG00000157680	DGKI	2.66825	4.64639	0.007625
ENSG00000105402	NAPA	2.66821	10.4323	0.007626
ENSG00000160654	CD3G	2.6681	64.5482	0.007628
ENSG00000117971	CHRNB4	2.66668	9.56649	0.00766
ENSG00000183765	CHEK2	-2.66503	-5.8204	0.007698
ENSG00000169962	TAS1R3	-2.66263	-34.6286	0.007753
ENSG00000156381	ANKRD9	-2.66129	-14.6693	0.007784
ENSG00000267673	FDX2	-2.66119	-4.74848	0.007787
ENSG00000119508	NR4A3	-2.66004	-4.67384	0.007813
ENSG00000139116	KIF21A	2.66002	21.3336	0.007814
ENSG00000104067	TJP1	2.65736	16.4275	0.007875
ENSG00000074603	DPP8	-2.65703	-7.50427	0.007883
ENSG00000179915	NRXN1	-2.65619	-2.37161	0.007903
ENSG00000278463	H2AC4	-2.65568	-22.9109	0.007915
ENSG00000218819	TDRD15	-2.65506	-102.601	0.00793
ENSG00000134852	CLOCK	2.65498	8.86158	0.007931
ENSG00000184436	THAP7	2.65453	188.309	0.007942
ENSG00000149782	PLCB3	-2.65414	-11.1048	0.007951
ENSG00000177225	GATD1	-2.65348	-18.1997	0.007967
ENSG00000148120	AOPEP	-2.65261	-3.50778	0.007987
ENSG00000164007	CLDN19	-2.65236	-36.7707	0.007993
ENSG00000081479	LRP2	2.6516	5.33897	0.008011
ENSG00000183644	HOATZ	2.65157	14.5024	0.008012
ENSG00000079393	DUSP13	-2.6513	-36.1188	0.008018
ENSG00000099991	CABIN1	2.65074	7.58115	0.008032
ENSG00000197958	RPL12	2.64936	8.17166	0.008064
ENSG00000112118	MCM3	2.64895	14.0936	0.008074
ENSG00000115137	DNAJC27	2.64805	2.12344	0.008096
ENSG00000004779	NDUFAB1	-2.64742	-18.5905	0.008111
ENSG00000260643	ENSG00000260643	2.64696	3.9007	0.008122
ENSG00000171634	BPTF	2.64687	17.4529	0.008124
ENSG00000139144	PIK3C2G	-2.64586	-5.07335	0.008148
ENSG00000130695	CEP85	2.64411	4.58245	0.008191
ENSG00000185499	MUC1	2.64403	6.43377	0.008192
ENSG00000174502	SLC26A9	2.64344	6.97261	0.008207
ENSG00000092529	CAPN3	-2.64117	-21.0888	0.008262
ENSG00000101343	CRNKL1	2.64077	5.2067	0.008272
ENSG00000178764	ZHX2	2.64042	18.3156	0.00828
ENSG00000152430	BOLL	-2.64033	-1.28516	0.008283
ENSG00000100031	GGT1	-2.63929	-10.7071	0.008308
ENSG00000183396	TMEM89	2.63923	25.9029	0.008309
ENSG00000213672	NCKIPSD	2.63918	7.42283	0.008311
ENSG00000140830	TXNL4B	-2.63757	-9.31812	0.00835
ENSG00000181027	FKRP	2.63661	7.70278	0.008374
ENSG00000169964	TMEM42	-2.63526	-11.9259	0.008407
ENSG00000187240	DYNC2H1	2.63359	10.8275	0.008449
ENSG00000183114	FAM43B	2.63306	2.83463	0.008462
ENSG00000167977	KCTD5	2.63283	17.6441	0.008468
ENSG00000183688	RFLNB	2.63095	31.5066	0.008515
ENSG00000110619	CARS1	-2.63095	-158.298	0.008515
ENSG00000178394	HTR1A	-2.63031	-12.1562	0.008531
ENSG00000260428	SCX	-2.62999	-15.3614	0.008539
ENSG00000160007	ARHGAP35	-2.6289	-47.4575	0.008566
ENSG00000129925	PGAP6	2.62853	4.81305	0.008575
ENSG00000167244	IGF2	2.62575	9.3194	0.008646
ENSG00000070540	WIPI1	-2.62548	-7.41245	0.008653
ENSG00000164867	NOS3	-2.62514	-7.99301	0.008661
ENSG00000163888	CAMK2N2	-2.62508	-8.27851	0.008663
ENSG00000107249	GLIS3	-2.62424	-7.16124	0.008684
ENSG00000144909	OSBPL11	-2.62354	-3.31843	0.008702
ENSG00000253958	CLDN23	-2.62297	-0.33278	0.008717
ENSG00000071127	WDR1	2.62252	3.90761	0.008728
ENSG00000179922	ZNF784	-2.62213	-10.6776	0.008738
ENSG00000236637	IFNA4	2.62178	20.9069	0.008747
ENSG00000055118	KCNH2	-2.62066	-7.13777	0.008776
ENSG00000122034	GTF3A	2.62063	5.81365	0.008777
ENSG00000149480	MTA2	-2.61906	-10.8797	0.008817
ENSG00000180305	WFDC10A	2.61797	11.8998	0.008845
ENSG00000197279	ZNF165	2.61751	3.16979	0.008857
ENSG00000165462	PHOX2A	-2.6166	-47.6937	0.008881
ENSG00000228083	IFNA14	2.61613	66.502	0.008893
ENSG00000155096	AZIN1	-2.61597	-12.0613	0.008897
ENSG00000138032	PPM1B	2.6153	16.2802	0.008915
ENSG00000185608	MRPL40	-2.61417	-27.4592	0.008944
ENSG00000066336	SPI1	2.61334	9.60039	0.008966
ENSG00000204542	C6orf15	2.61306	3.11806	0.008974
ENSG00000182473	EXOC7	2.61113	9.29195	0.009024
ENSG00000176083	ZNF683	2.61021	39.2567	0.009049
ENSG00000171346	KRT15	-2.60931	-17.0188	0.009073
ENSG00000186834	HEXIM1	-2.60867	-4.19342	0.009089
ENSG00000130518	IQCN	-2.60821	-3.03594	0.009102
ENSG00000162894	FCMR	-2.60522	-16.7053	0.009182
ENSG00000132570	PCBD2	2.6052	7.12807	0.009182
ENSG00000136379	ABHD17C	-2.60378	-11.1556	0.00922
ENSG00000215343	ZNF705D	2.60365	82.4407	0.009224
ENSG00000141738	GRB7	-2.60341	-12.0889	0.00923
ENSG00000281991	TMEM265	2.60317	35.4558	0.009237
ENSG00000175213	ZNF408	-2.60299	-7.28096	0.009242
ENSG00000205302	SNX2	-2.60038	-10.1379	0.009312
ENSG00000060642	PIGV	2.6	23.2127	0.009322
ENSG00000213066	CEP43	2.59817	10.4347	0.009372
ENSG00000142731	PLK4	-2.59673	-17.2541	0.009412
ENSG00000167700	MFSD3	2.59669	74.8274	0.009413
ENSG00000120057	SFRP5	-2.59585	-1.17388	0.009436
ENSG00000137491	SLCO2B1	-2.59437	-2.70757	0.009476
ENSG00000126231	PROZ	-2.59315	-10.7036	0.00951
ENSG00000104872	PIH1D1	-2.59243	-24.8518	0.00953
ENSG00000204160	ZDHHC18	2.592	38.3051	0.009542
ENSG00000216921	FAM240C	2.59198	13.7669	0.009543
ENSG00000139218	SCAF11	2.59171	22.0413	0.00955
ENSG00000204569	PPP1R10	-2.59022	-32.753	0.009592
ENSG00000077312	SNRPA	-2.58793	-1.76427	0.009656
ENSG00000198858	R3HDM4	-2.5873	-8.39497	0.009673
ENSG00000183726	TMEM50A	2.58713	10.818	0.009678
ENSG00000175906	ARL4D	2.58513	3.14407	0.009734
ENSG00000256394	ASIC5	2.58486	15.3243	0.009742
ENSG00000113448	PDE4D	2.58465	10.2045	0.009748
ENSG00000134545	KLRC1	2.58332	6.5819	0.009785
ENSG00000163006	CCDC138	-2.58263	-2.17687	0.009805
ENSG00000006453	BAIAP2L1	-2.58218	-3.128	0.009818
ENSG00000160752	FDPS	2.58106	16.1515	0.00985
ENSG00000177910	SPATA31C2	-2.5805	-258.06	0.009866
ENSG00000183246	RIMBP3C	2.58038	75.7196	0.009869
ENSG00000263020	ENSG00000263020	2.58031	9.03188	0.009871
ENSG00000154342	WNT3A	-2.5801	-31.1309	0.009877
ENSG00000196132	MYT1	2.57992	8.0645	0.009882
ENSG00000104979	C19orf53	2.57971	3.01105	0.009888
ENSG00000206105	KRTAP20-4	2.57946	21.8471	0.009896
ENSG00000155816	FMN2	-2.57899	-2.8785	0.009909
ENSG00000080200	CRYBG3	2.57889	19.1636	0.009912
ENSG00000151715	TMEM45B	2.57669	2.57073	0.009975
ENSG00000176986	SEC24C	-2.57586	-6.39246	0.009999
ENSG00000140463	BBS4	-2.57585	-7.01218	0.009999
ENSG00000135482	ZC3H10	-2.57584	-32.9012	0.01
ENSG00000100519	PSMC6	-2.57535	-33.6846	0.010014
ENSG00000108515	ENO3	-2.57426	-51.4386	0.010045
ENSG00000254772	EEF1G	-2.57374	-12.474	0.010061
ENSG00000181873	IBA57	2.57144	11.0767	0.010128
ENSG00000183048	SLC25A10	2.57122	7.90806	0.010134
ENSG00000166073	GPR176	2.57118	6.23876	0.010135
ENSG00000170345	FOS	-2.57042	-1.48368	0.010158
ENSG00000197162	ZNF785	-2.56946	-478.011	0.010186
ENSG00000181788	SIAH2	2.56944	17.5674	0.010186
ENSG00000163898	LIPH	2.56936	7.78502	0.010189
ENSG00000079332	SAR1A	2.56789	10.1416	0.010232
ENSG00000184162	NR2C2AP	-2.56662	-9.15457	0.010269
ENSG00000146247	PHIP	-2.56631	-20.7819	0.010279
ENSG00000120519	SLC10A7	-2.56628	-12.6839	0.01028
ENSG00000243649	CFB	-2.56607	-5.11739	0.010286
ENSG00000018699	TTC27	2.56482	22.2352	0.010323
ENSG00000139133	ALG10	-2.56481	-4.56985	0.010323
ENSG00000125944	HNRNPR	2.56414	10.3515	0.010343
ENSG00000188037	CLCN1	2.56374	9.53295	0.010355
ENSG00000125630	POLR1B	2.56251	3.09456	0.010392
ENSG00000165606	DRGX	-2.5618	-30.0212	0.010413
ENSG00000162869	PPP1R21	2.56076	6.9747	0.010444
ENSG00000064726	BTBD1	2.55898	4.27738	0.010498
ENSG00000114378	HYAL1	2.55871	5.21798	0.010506
ENSG00000162065	TBC1D24	2.55828	50.5557	0.010519
ENSG00000165802	NSMF	2.55748	157.373	0.010544
ENSG00000004399	PLXND1	2.55596	5.9711	0.010589
ENSG00000165113	GKAP1	-2.55507	-19.9675	0.010617
ENSG00000129472	RAB2B	2.55491	8.63406	0.010621
ENSG00000184307	ZDHHC23	-2.5541	-4.94796	0.010646
ENSG00000005801	ZNF195	2.55345	2.02171	0.010666
ENSG00000130164	LDLR	2.5524	3.52611	0.010699
ENSG00000108439	PNPO	2.552	497.832	0.010711
ENSG00000037749	MFAP3	2.5465	5.14078	0.010881
ENSG00000176900	OR51T1	-2.54575	-28.2851	0.010904
ENSG00000167969	ECI1	-2.54443	-7.42892	0.010946
ENSG00000103426	CORO7-PAM16	2.5444	10.1805	0.010946
ENSG00000079313	REXO1	2.54426	1.11035	0.010951
ENSG00000167840	ZNF232	2.5437	21.2079	0.010968
ENSG00000148680	HTR7	-2.54255	-2.89107	0.011005
ENSG00000214655	ZSWIM8	-2.54209	-7.94557	0.011019
ENSG00000151883	PARP8	2.54129	17.2582	0.011044
ENSG00000138380	CARF	2.54121	6.39179	0.011047
ENSG00000204220	PFDN6	2.53954	17.3041	0.0111
ENSG00000150347	ARID5B	-2.53922	-9.10836	0.01111
ENSG00000167377	ZNF23	-2.53876	-10.4228	0.011125
ENSG00000137216	TMEM63B	2.53862	9.91535	0.011129
ENSG00000164258	NDUFS4	-2.53854	-6.89788	0.011132
ENSG00000174226	SNX31	-2.53739	-2.21985	0.011168
ENSG00000109919	MTCH2	-2.53727	-9.86377	0.011172
ENSG00000001617	SEMA3F	2.53669	3.64403	0.011191
ENSG00000169242	EFNA1	-2.53629	-5.31998	0.011203
ENSG00000197608	ZNF841	-2.53614	-305.175	0.011208
ENSG00000100764	PSMC1	2.53471	6.77102	0.011254
ENSG00000171467	ZNF318	-2.53305	-9.17141	0.011308
ENSG00000185056	C5orf47	2.53269	18.4718	0.011319
ENSG00000147614	ATP6V0D2	-2.53264	-7.83084	0.011321
ENSG00000123836	PFKFB2	2.53179	4.24081	0.011348
ENSG00000267281	ATF7-NPFF	-2.53172	-3.79236	0.011351
ENSG00000100565	LRRC74A	2.53105	3.25654	0.011372
ENSG00000139990	DCAF5	2.53079	23.2751	0.011381
ENSG00000158292	GPR153	-2.52979	-7.39066	0.011413
ENSG00000110203	FOLR3	-2.52936	-14.3118	0.011427
ENSG00000175602	CCDC85B	-2.52903	-22.3589	0.011438
ENSG00000256500	ENSG00000256500	2.52866	2.61763	0.01145
ENSG00000167985	SDHAF2	-2.52788	-26.4867	0.011475
ENSG00000162885	B3GALNT2	2.5269	2.42048	0.011507
ENSG00000135373	EHF	2.5265	0.862951	0.01152
ENSG00000266028	SRGAP2	-2.52648	-52.5549	0.011521
ENSG00000153147	SMARCA5	-2.524	-9.05104	0.011603
ENSG00000105321	CCDC9	-2.52315	-14.2936	0.011631
ENSG00000105717	PBX4	2.52182	26.5746	0.011675
ENSG00000112659	CUL9	-2.52142	-31.4487	0.011688
ENSG00000221818	EBF2	2.52117	7.56849	0.011697
ENSG00000120029	ARMH3	2.51981	41.3837	0.011742
ENSG00000151690	MFSD6	-2.51972	-2.96124	0.011745
ENSG00000145332	KLHL8	2.51913	3.48844	0.011764
ENSG00000132964	CDK8	-2.51609	-13.6282	0.011867
ENSG00000166260	COX11	2.51571	2.94576	0.011879
ENSG00000275221	H2AC15	-2.51548	-24.932	0.011887
ENSG00000283873	SSU72L4	-2.51519	-14.6973	0.011897
ENSG00000257218	GATC	2.51503	21.0916	0.011902
ENSG00000253506	NACA2	2.51382	11.0297	0.011943
ENSG00000106013	ANKRD7	2.51369	12.6072	0.011948
ENSG00000077150	NFKB2	-2.5127	-15.9941	0.011981
ENSG00000009307	CSDE1	-2.51188	-16.3136	0.012009
ENSG00000197362	ZNF786	2.51171	17.0526	0.012015
ENSG00000203618	GP1BB	2.5114	15.4095	0.012025
ENSG00000090857	PDPR	2.51103	10.2552	0.012038
ENSG00000184144	CNTN2	2.50957	10.2602	0.012088
ENSG00000078237	TIGAR	-2.50926	-6.2042	0.012099
ENSG00000118997	DNAH7	-2.50886	-1.29305	0.012112
ENSG00000166407	LMO1	2.50664	10.1328	0.012189
ENSG00000173762	CD7	-2.50645	-23.992	0.012195
ENSG00000141580	WDR45B	2.50644	5.14116	0.012195
ENSG00000137876	RSL24D1	2.50624	5.74016	0.012202
ENSG00000148943	LIN7C	2.5059	10.9745	0.012214
ENSG00000217930	PAM16	-2.50589	-549.186	0.012214
ENSG00000100122	CRYBB1	2.50562	18.4825	0.012224
ENSG00000108389	MTMR4	-2.50513	-45.8943	0.01224
ENSG00000124571	XPO5	2.5049	78.5181	0.012249
ENSG00000151725	CENPU	2.5048	2.57944	0.012252
ENSG00000137812	KNL1	2.50464	29.5561	0.012257
ENSG00000177595	PIDD1	-2.50424	-4.98094	0.012271
ENSG00000148110	MFSD14B	2.50345	11.4292	0.012299
ENSG00000029534	ANK1	-2.50207	-8.78624	0.012347
ENSG00000259571	BLID	2.50176	28.9445	0.012358
ENSG00000133985	TTC9	2.50095	2.07922	0.012386
ENSG00000261652	PIERCE2	-2.50077	-6.5394	0.012392
ENSG00000121440	PDZRN3	-2.50029	-2.50233	0.012409
ENSG00000129194	SOX15	2.50009	37.3041	0.012416
ENSG00000196363	WDR5	-2.49796	-8.27871	0.012491
ENSG00000002933	TMEM176A	-2.49703	-3.46738	0.012524
ENSG00000269590	ENSG00000269590	-2.49462	-10.0048	0.012609
ENSG00000179630	LACC1	2.49412	3.09482	0.012627
ENSG00000116514	RNF19B	-2.49412	-14.2173	0.012627
ENSG00000103047	TANGO6	2.49407	13.6785	0.012629
ENSG00000170421	KRT8	-2.49341	-2.42773	0.012652
ENSG00000157538	VPS26C	2.49052	9.59893	0.012756
ENSG00000101460	MAP1LC3A	-2.48946	-7.64068	0.012794
ENSG00000148215	OR5C1	-2.48892	-48.1012	0.012813
ENSG00000108946	PRKAR1A	2.48847	7.55295	0.012829
ENSG00000102924	CBLN1	2.48846	7.25607	0.01283
ENSG00000278224	PRICKLE4	2.48823	1.43952	0.012838
ENSG00000137204	SLC22A7	-2.48669	-29.9638	0.012894
ENSG00000064995	TAF11	-2.48654	-18.2651	0.012899
ENSG00000163431	LMOD1	-2.48585	-9.20674	0.012924
ENSG00000181418	DDN	-2.48538	-51.7214	0.012941
ENSG00000164830	OXR1	2.48517	4.31055	0.012949
ENSG00000213593	TMX2	-2.48297	-22.3698	0.013029
ENSG00000120656	TAF12	-2.48276	-16.1148	0.013037
ENSG00000215474	SKOR2	-2.48241	-3.90055	0.01305
ENSG00000105287	PRKD2	-2.48216	-6.84991	0.013059
ENSG00000155256	ZFYVE27	-2.48207	-3.91092	0.013062
ENSG00000171574	ZNF584	2.48182	5.70691	0.013071
ENSG00000124253	PCK1	-2.48061	-3.22787	0.013116
ENSG00000177169	ULK1	2.47952	13.4186	0.013156
ENSG00000189030	VHLL	-2.47861	-43.5451	0.01319
ENSG00000173080	RXFP4	-2.47839	-67.0978	0.013198
ENSG00000152518	ZFP36L2	-2.47735	-17.1705	0.013236
ENSG00000166340	TPP1	-2.47548	-12.6725	0.013306
ENSG00000148204	CRB2	-2.47544	-8.76797	0.013307
ENSG00000164588	HCN1	2.47519	1.95106	0.013316
ENSG00000101365	IDH3B	-2.47479	-4.85112	0.013331
ENSG00000148334	PTGES2	2.47468	595.909	0.013335
ENSG00000196652	ZKSCAN5	-2.47365	-18.9477	0.013374
ENSG00000075914	EXOSC7	2.47235	8.08176	0.013423
ENSG00000130856	ZNF236	-2.47174	-20.4761	0.013446
ENSG00000197599	CCDC154	2.47152	17.1202	0.013454
ENSG00000100580	TMED8	2.47135	6.92215	0.01346
ENSG00000131668	BARX1	2.47134	11.3089	0.013461
ENSG00000143036	SLC44A3	-2.47107	-4.70748	0.013471
ENSG00000197852	INKA2	-2.47063	-2.89278	0.013487
ENSG00000170791	CHCHD7	-2.47004	-2.8324	0.01351
ENSG00000166669	ATF7IP2	-2.46982	-2.50654	0.013518
ENSG00000175352	NRIP3	-2.46954	-6.01422	0.013529
ENSG00000160050	CCDC28B	2.46892	42.8352	0.013552
ENSG00000130816	DNMT1	2.46836	13.5874	0.013573
ENSG00000030066	NUP160	-2.46698	-4.85399	0.013626
ENSG00000160321	ZNF208	2.46638	2.41248	0.013649
ENSG00000163611	SPICE1	-2.46603	-3.95146	0.013662
ENSG00000156639	ZFAND3	2.46563	9.03674	0.013677
ENSG00000223953	C1QTNF5	2.46504	29.475	0.0137
ENSG00000165029	ABCA1	2.46362	1.55265	0.013754
ENSG00000100056	ESS2	-2.46108	-5.26788	0.013852
ENSG00000133606	MKRN1	-2.46026	-6.83284	0.013884
ENSG00000197786	OR5B17	2.46023	59.7679	0.013885
ENSG00000105671	DDX49	2.45914	10.9825	0.013927
ENSG00000108861	DUSP3	2.45879	1.66041	0.01394
ENSG00000175155	YPEL2	-2.45867	-16.9877	0.013945
ENSG00000196503	ARL9	2.45857	5.45795	0.013949
ENSG00000198515	CNGA1	2.45837	0.766856	0.013957
ENSG00000197887	OR1S2	-2.45615	-32.0239	0.014044
ENSG00000135185	TMEM243	2.45519	5.15647	0.014081
ENSG00000070961	ATP2B1	2.45451	9.3985	0.014108
ENSG00000196502	SULT1A1	2.45448	0.574961	0.014109
ENSG00000198553	KCNRG	2.45364	16.9187	0.014142
ENSG00000070756	PABPC1	2.45314	15.4823	0.014162
ENSG00000110080	ST3GAL4	-2.45309	-8.89977	0.014163
ENSG00000172380	GNG12	2.45162	4.18533	0.014221
ENSG00000125522	NPBWR2	-2.45154	-30.5955	0.014225
ENSG00000067082	KLF6	2.45034	23.8744	0.014272
ENSG00000166987	MBD6	2.44834	25.913	0.014352
ENSG00000120251	GRIA2	-2.44785	-6.48066	0.014371
ENSG00000167094	TTC16	2.4466	33.7482	0.014421
ENSG00000206104	KRTAP20-3	2.44655	48.1963	0.014423
ENSG00000196739	COL27A1	2.44647	3.2571	0.014426
ENSG00000176915	ANKLE2	2.44556	3.7805	0.014463
ENSG00000145241	CENPC	-2.44541	-3.93597	0.014469
ENSG00000168496	FEN1	-2.4454	-27.448	0.014469
ENSG00000285245	ENSG00000285245	2.44404	4.73013	0.014524
ENSG00000113643	RARS1	2.44387	4.95606	0.014531
ENSG00000035687	ADSS2	-2.44346	-16.4804	0.014547
ENSG00000153561	RMND5A	2.44239	20.319	0.01459
ENSG00000022840	RNF10	2.44222	13.6063	0.014597
ENSG00000138814	PPP3CA	-2.44148	-10.1074	0.014627
ENSG00000169554	ZEB2	2.44098	21.4812	0.014648
ENSG00000274750	H3C6	-2.44074	-5.90703	0.014657
ENSG00000136158	SPRY2	-2.44013	-15.8585	0.014682
ENSG00000198168	SVIP	2.43988	6.00283	0.014692
ENSG00000130182	ZSCAN10	-2.43934	-6.10791	0.014714
ENSG00000275572	GRIFIN	2.43901	15.6319	0.014727
ENSG00000115875	SRSF7	2.43858	5.84993	0.014745
ENSG00000110400	NECTIN1	-2.43852	-7.49742	0.014748
ENSG00000145626	UGT3A1	2.4382	2.45089	0.01476
ENSG00000154065	ANKRD29	-2.43661	-9.42953	0.014826
ENSG00000120068	HOXB8	2.43649	20.5494	0.014831
ENSG00000180336	MEIOC	2.43491	82.2471	0.014896
ENSG00000230358	SPDYE21	-2.43426	-6.63745	0.014922
ENSG00000197119	SLC25A29	2.43394	3.26722	0.014936
ENSG00000158828	PINK1	-2.43369	-7.28252	0.014946
ENSG00000037897	METTL1	2.43285	27.9973	0.01498
ENSG00000146618	FERD3L	-2.43241	-13.4557	0.014999
ENSG00000136378	ADAMTS7	2.43005	13.6011	0.015097
ENSG00000157734	SNX22	-2.4298	-5.60211	0.015107
ENSG00000140488	CELF6	2.42863	13.2076	0.015156
ENSG00000186660	ZFP91	-2.42829	-50.8109	0.01517
ENSG00000159314	ARHGAP27	-2.42784	-15.8291	0.015189
ENSG00000100983	GSS	2.42762	6.76971	0.015198
ENSG00000196557	CACNA1H	2.42754	7.55448	0.015201
ENSG00000005483	KMT2E	-2.4272	-25.4764	0.015216
ENSG00000051180	RAD51	2.4262	8.08905	0.015258
ENSG00000140836	ZFHX3	-2.42586	-17.3973	0.015272
ENSG00000161610	HCRT	-2.42583	-4.99682	0.015274
ENSG00000164535	DAGLB	-2.42545	-4.25844	0.01529
ENSG00000131966	ACTR10	-2.4249	-2.32347	0.015313
ENSG00000007372	PAX6	2.42461	16.9891	0.015325
ENSG00000187766	KRTAP10-8	-2.42424	-41.7694	0.01534
ENSG00000090372	STRN4	2.42406	6.31356	0.015348
ENSG00000134571	MYBPC3	2.42377	17.017	0.015361
ENSG00000177058	SLC38A9	2.42277	2.65253	0.015403
ENSG00000146243	IRAK1BP1	-2.4226	-1.23789	0.01541
ENSG00000112175	BMP5	-2.42199	-3.72954	0.015436
ENSG00000183323	CCDC125	-2.42121	-3.54534	0.015469
ENSG00000233041	PHGR1	-2.42113	-4.7679	0.015472
ENSG00000164112	SMIM43	2.42094	5.53225	0.01548
ENSG00000170468	RIOX1	2.41919	1.21889	0.015555
ENSG00000086544	ITPKC	2.41905	5.81413	0.015561
ENSG00000106546	AHR	2.41785	9.04488	0.015613
ENSG00000084112	SSH1	2.41763	9.56197	0.015622
ENSG00000186409	CCDC30	2.41628	2.00923	0.01568
ENSG00000159433	STARD9	2.41609	7.33073	0.015688
ENSG00000154124	OTULIN	2.41525	38.8217	0.015724
ENSG00000156113	KCNMA1	-2.41478	-9.7968	0.015745
ENSG00000196224	KRTAP5-3	-2.41409	-31.4236	0.015775
ENSG00000125744	RTN2	-2.41315	-7.87464	0.015815
ENSG00000175931	UBE2O	2.41313	4.04147	0.015816
ENSG00000116983	HPCAL4	-2.41304	-1.31039	0.01582
ENSG00000176020	AMIGO3	-2.41134	-32.012	0.015894
ENSG00000162971	TYW5	-2.40983	-5.4233	0.01596
ENSG00000105854	PON2	2.4096	2.29979	0.01597
ENSG00000165650	PDZD8	2.40958	1.53091	0.015971
ENSG00000152904	GGPS1	2.40957	13.0878	0.015971
ENSG00000187800	PEAR1	2.40863	16.936	0.016013
ENSG00000171561	OR2AT4	-2.40767	-6.07161	0.016055
ENSG00000171792	RHNO1	-2.4066	-1.59949	0.016102
ENSG00000162543	UBXN10	2.40638	92.8364	0.016112
ENSG00000107159	CA9	2.40618	2.16594	0.01612
ENSG00000118557	PMFBP1	-2.406	-12.3505	0.016128
ENSG00000115661	STK16	-2.40539	-8.61074	0.016155
ENSG00000036672	USP2	2.40484	8.02958	0.016179
ENSG00000163577	EIF5A2	-2.4048	-6.85871	0.016181
ENSG00000161671	EMC10	2.40478	19.7458	0.016182
ENSG00000134343	ANO3	-2.40384	-3.135	0.016224
ENSG00000269095	ENSG00000269095	-2.40383	-3.28448	0.016224
ENSG00000115507	OTX1	2.40322	7.79677	0.016251
ENSG00000163762	TM4SF18	-2.40308	-2.29913	0.016258
ENSG00000151475	SLC25A31	2.40305	19.3411	0.016259
ENSG00000103423	DNAJA3	2.40255	4.41701	0.016281
ENSG00000275004	ZNF280B	2.40243	3.15778	0.016287
ENSG00000187866	PABIR1	-2.40108	-5.93762	0.016347
ENSG00000168255	POLR2J3	2.4001	32.6083	0.016391
ENSG00000117036	ETV3	2.39944	7.44526	0.01642
ENSG00000104093	DMXL2	-2.39857	-4.65803	0.016459
ENSG00000119772	DNMT3A	-2.39831	-14.5296	0.016471
ENSG00000213465	ARL2	2.39745	241.032	0.01651
ENSG00000013364	MVP	-2.39615	-3.35932	0.016568
ENSG00000186399	GOLGA8R	2.39612	2186.5	0.016569
ENSG00000157227	MMP14	2.39549	3.36594	0.016598
ENSG00000131061	ZNF341	2.39527	4.23219	0.016608
ENSG00000175582	RAB6A	2.39436	12.5553	0.016649
ENSG00000144214	LYG1	-2.39349	-19.8641	0.016689
ENSG00000151067	CACNA1C	-2.39343	-3.14678	0.016692
ENSG00000164307	ERAP1	2.39342	7.35473	0.016692
ENSG00000040341	STAU2	2.39245	9.26912	0.016736
ENSG00000162618	ADGRL4	-2.3921	-10.2072	0.016752
ENSG00000179833	SERTAD2	2.39187	9.13555	0.016763
ENSG00000273154	ENSG00000273154	2.39115	31.6883	0.016796
ENSG00000163632	C3orf49	-2.39075	-67.9281	0.016814
ENSG00000138080	EMILIN1	2.39061	33.5399	0.016821
ENSG00000106819	ASPN	2.3906	17.2778	0.016821
ENSG00000128567	PODXL	-2.3904	-3.77394	0.01683
ENSG00000140992	PDPK1	-2.39004	-187.663	0.016847
ENSG00000092841	MYL6	-2.38932	-37.6016	0.016879
ENSG00000226321	CROCC2	2.38878	6.34594	0.016904
ENSG00000204498	NFKBIL1	2.38853	8.45674	0.016916
ENSG00000100991	TRPC4AP	-2.38678	-13.7278	0.016997
ENSG00000152670	DDX4	2.38662	20.132	0.017004
ENSG00000169612	RAMAC	-2.38612	-14.0575	0.017027
ENSG00000081320	STK17B	2.386	5.81832	0.017033
ENSG00000166483	WEE1	2.38489	4.18271	0.017084
ENSG00000071894	CPSF1	2.38367	430.879	0.017141
ENSG00000127948	POR	2.38352	18.2585	0.017148
ENSG00000112562	SMOC2	2.38338	2.75209	0.017155
ENSG00000134443	GRP	-2.38329	-8.80683	0.017159
ENSG00000204928	GRXCR2	-2.38266	-28.0086	0.017188
ENSG00000277157	H4C4	2.38249	5.21963	0.017196
ENSG00000235169	SMIM1	-2.38185	-5.67373	0.017226
ENSG00000069764	PLA2G10	-2.38183	-3255.9	0.017227
ENSG00000184937	WT1	-2.38168	-3.87734	0.017234
ENSG00000188338	SLC38A3	2.38152	1.85832	0.017241
ENSG00000169241	SLC50A1	2.37988	12.0029	0.017318
ENSG00000160808	MYL3	2.37898	25.9998	0.01736
ENSG00000188763	FZD9	-2.37823	-6.35748	0.017396
ENSG00000164849	GPR146	2.37744	3.92464	0.017433
ENSG00000196092	PAX5	2.37694	20.3318	0.017457
ENSG00000162408	NOL9	2.37457	4.47468	0.017569
ENSG00000134121	CHL1	-2.37326	-2.05528	0.017632
ENSG00000184724	KRTAP6-1	2.37326	50.3991	0.017632
ENSG00000157211	CDCP2	-2.37198	-4.4406	0.017693
ENSG00000145386	CCNA2	2.37171	4.62788	0.017706
ENSG00000184032	KRTAP20-2	2.37002	84.835	0.017787
ENSG00000005194	CIAPIN1	-2.36983	-7.59362	0.017796
ENSG00000008197	TFAP2D	2.36925	20.3684	0.017824
ENSG00000143320	CRABP2	-2.36913	-26.1628	0.01783
ENSG00000143303	METTL25B	-2.36899	-17.5294	0.017837
ENSG00000127588	GNG13	-2.36865	-22.5038	0.017853
ENSG00000105968	H2AZ2	2.36853	9.53973	0.017859
ENSG00000133424	LARGE1	-2.36829	-12.5674	0.01787
ENSG00000126581	BECN1	2.36777	14.1831	0.017896
ENSG00000110876	SELPLG	2.36706	27.8472	0.01793
ENSG00000127870	RNF6	-2.36646	-1.79091	0.017959
ENSG00000116288	PARK7	2.36635	7.91305	0.017964
ENSG00000170381	SEMA3E	2.36596	2.09711	0.017983
ENSG00000176148	TCP11L1	2.36592	4.73803	0.017986
ENSG00000143569	UBAP2L	2.36573	98.6767	0.017995
ENSG00000151665	PIGF	2.36543	5.42607	0.018009
ENSG00000167850	CD300C	-2.36468	-18.1057	0.018046
ENSG00000143420	ENSA	-2.36423	-20.0155	0.018068
ENSG00000100285	NEFH	2.3642	21.0404	0.018069
ENSG00000129226	CD68	-2.36377	-1.09207	0.01809
ENSG00000026103	FAS	-2.36372	-4.90407	0.018093
ENSG00000168502	MTCL1	-2.36266	-6.27228	0.018144
ENSG00000108592	FTSJ3	2.36222	17.4798	0.018166
ENSG00000163812	ZDHHC3	2.36207	8.10176	0.018173
ENSG00000139405	RITA1	-2.36153	-8.87814	0.0182
ENSG00000164211	STARD4	2.36138	3.68255	0.018207
ENSG00000166797	CIAO2A	-2.36108	-31.3163	0.018222
ENSG00000163125	RPRD2	2.36094	9.73861	0.018229
ENSG00000058091	CDK14	-2.36093	-4.13514	0.018229
ENSG00000182010	RTKN2	-2.36086	-1.18438	0.018232
ENSG00000203778	FAM229B	2.36039	26.2547	0.018256
ENSG00000136878	USP20	-2.35915	-9.46772	0.018317
ENSG00000244462	RBM12	-2.35882	-15.3347	0.018333
ENSG00000077585	GPR137B	2.35874	4.92146	0.018337
ENSG00000162763	LRRC52	-2.35868	-2.7092	0.01834
ENSG00000165655	ZNF503	2.35559	9.27267	0.018494
ENSG00000152214	RIT2	2.35432	1.05087	0.018557
ENSG00000154328	NEIL2	2.3537	1.38103	0.018588
ENSG00000171425	ZNF581	-2.3536	-22.5812	0.018593
ENSG00000149527	PLCH2	-2.35355	-20.1013	0.018595
ENSG00000184014	DENND5A	-2.35274	-27.682	0.018636
ENSG00000182749	PAQR7	2.35122	3.35126	0.018712
ENSG00000263961	RHEX	2.35098	11.921	0.018724
ENSG00000105983	LMBR1	2.35091	6.74026	0.018728
ENSG00000152822	GRM1	2.35067	15.5258	0.01874
ENSG00000103253	HAGHL	-2.35053	-2.39376	0.018746
ENSG00000133101	CCNA1	2.35038	0.891917	0.018754
ENSG00000083838	ZNF446	-2.35012	-25.1089	0.018768
ENSG00000167468	GPX4	-2.34998	-6.90635	0.018774
ENSG00000182325	FBXL6	2.34996	605.668	0.018775
ENSG00000131067	GGT7	-2.34955	-2.22519	0.018796
ENSG00000100884	CPNE6	2.34955	26.9244	0.018796
ENSG00000075089	ACTR6	2.34927	15.5661	0.01881
ENSG00000185269	NOTUM	-2.34898	-4.56098	0.018825
ENSG00000197448	GSTK1	2.34893	26.2024	0.018827
ENSG00000169047	IRS1	-2.34847	-7.7117	0.018851
ENSG00000177627	C12orf54	2.34845	26.5981	0.018852
ENSG00000137822	TUBGCP4	-2.34796	-7.24552	0.018876
ENSG00000089723	OTUB2	2.34757	5.55163	0.018896
ENSG00000105011	ASF1B	-2.34754	-9.27644	0.018898
ENSG00000176058	TPRN	-2.34717	-36.8761	0.018917
ENSG00000189367	KIAA0408	-2.34687	-4.04548	0.018932
ENSG00000164181	ELOVL7	2.34682	4.39611	0.018934
ENSG00000112365	ZBTB24	2.3468	14.2282	0.018936
ENSG00000250067	YJEFN3	-2.34624	-20.1765	0.018964
ENSG00000141665	FBXO15	2.34621	2.65517	0.018966
ENSG00000137727	ARHGAP20	2.34621	1.67591	0.018966
ENSG00000117877	POLR1G	-2.34544	-2.34573	0.019004
ENSG00000145911	N4BP3	2.34535	19.0423	0.019009
ENSG00000139624	CERS5	-2.3447	-15.5241	0.019042
ENSG00000162738	VANGL2	2.34464	4.74454	0.019045
ENSG00000167363	FN3K	-2.3443	-2.082	0.019063
ENSG00000102886	GDPD3	2.34413	19.7841	0.019072
ENSG00000168906	MAT2A	-2.34376	-4.88201	0.019091
ENSG00000075213	SEMA3A	-2.34329	-5.27346	0.019115
ENSG00000078814	MYH7B	2.34251	6.18809	0.019155
ENSG00000124198	ARFGEF2	2.34236	6.51076	0.019162
ENSG00000185518	SV2B	2.34198	1.82496	0.019182
ENSG00000099889	ARVCF	2.34188	2.73941	0.019187
ENSG00000254692	ENSG00000254692	2.34091	4.30334	0.019237
ENSG00000141971	MVB12A	2.34065	13.6494	0.01925
ENSG00000198353	HOXC4	-2.34013	-47.7917	0.019277
ENSG00000143375	CGN	-2.33934	-3.82065	0.019318
ENSG00000171060	C8orf74	-2.33785	-4.04645	0.019395
ENSG00000168612	ZSWIM1	2.33767	1.75155	0.019404
ENSG00000233115	FAM90A11P	-2.33713	-2895.85	0.019433
ENSG00000128641	MYO1B	-2.33694	-1.55672	0.019442
ENSG00000172208	OR4X2	-2.33672	-67.3322	0.019454
ENSG00000221914	PPP2R2A	-2.33611	-25.6683	0.019485
ENSG00000153487	ING1	2.33575	5.26597	0.019504
ENSG00000072062	PRKACA	-2.3351	-43.076	0.019538
ENSG00000185888	PRSS38	2.33445	17.1164	0.019572
ENSG00000174306	ZHX3	-2.33396	-13.6393	0.019598
ENSG00000289762	SMIM46	-2.33373	-116.783	0.01961
ENSG00000143842	SOX13	2.33281	2.82197	0.019658
ENSG00000169193	CCDC126	-2.33185	-3.99931	0.019709
ENSG00000020922	MRE11	-2.33182	-3.14674	0.01971
ENSG00000082805	ERC1	-2.33127	-10.771	0.019739
ENSG00000139946	PELI2	-2.33119	-8.68847	0.019743
ENSG00000196639	HRH1	2.33101	7.66369	0.019753
ENSG00000176490	DIRAS1	2.33039	4.74558	0.019785
ENSG00000130222	GADD45G	-2.33	-0.89211	0.019806
ENSG00000152093	CFC1B	2.32951	524.501	0.019832
ENSG00000136824	SMC2	-2.32942	-1.66937	0.019837
ENSG00000251664	PCDHA12	2.32751	9.67576	0.019938
ENSG00000171311	EXOSC1	-2.32748	-7.00498	0.01994
ENSG00000142330	CAPN10	-2.32717	-9.22108	0.019956
ENSG00000164326	CARTPT	2.32618	18.0896	0.020009
ENSG00000149016	TUT1	-2.32448	-83.5294	0.0201
ENSG00000115760	BIRC6	-2.32384	-40.1455	0.020134
ENSG00000224470	ATXN1L	2.32351	9.27246	0.020152
ENSG00000038219	BOD1L1	-2.32323	-13.1441	0.020167
ENSG00000185651	UBE2L3	-2.32288	-18.1755	0.020186
ENSG00000102547	CAB39L	2.32236	8.13997	0.020214
ENSG00000218739	CEBPZOS	-2.32234	-3.05942	0.020215
ENSG00000137274	BPHL	2.32212	17.4236	0.020226
ENSG00000188010	MORN2	2.32143	30.9302	0.020264
ENSG00000155158	TTC39B	2.32068	3.14657	0.020304
ENSG00000184374	COLEC10	2.32027	1.93811	0.020326
ENSG00000167139	TBC1D21	2.31978	11.4128	0.020353
ENSG00000151773	CCDC122	2.3189	2.8964	0.0204
ENSG00000184221	OLIG1	2.31886	2.98043	0.020403
ENSG00000135930	EIF4E2	2.31747	8.84803	0.020478
ENSG00000258315	C17orf49	-2.31633	-20.576	0.02054
ENSG00000116030	SUMO1	2.31597	8.8006	0.02056
ENSG00000150403	TMCO3	-2.31572	-3.74962	0.020573
ENSG00000179085	DPM3	-2.31509	-10.4219	0.020608
ENSG00000185519	FAM131C	2.31496	3.27427	0.020615
ENSG00000101457	DNTTIP1	-2.3147	-2.42964	0.020629
ENSG00000004897	CDC27	-2.31466	-15.6745	0.020631
ENSG00000125485	DDX31	2.31441	7.84409	0.020645
ENSG00000151693	ASAP2	2.31407	15.3023	0.020664
ENSG00000231256	CFAP97D1	2.31397	4.31388	0.020669
ENSG00000254636	ARMS2	2.31397	8.77572	0.020669
ENSG00000129197	RPAIN	2.31395	3.27953	0.02067
ENSG00000164715	LMTK2	-2.31394	-9.3937	0.020671
ENSG00000181625	SLX1B	2.31358	65.872	0.020691
ENSG00000214413	BBIP1	-2.31323	-17.9076	0.02071
ENSG00000106105	GARS1	2.31319	13.0493	0.020712
ENSG00000109832	DDX25	-2.31267	-46.5728	0.020741
ENSG00000059378	PARP12	-2.31225	-4.76665	0.020764
ENSG00000205502	C2CD4B	-2.31207	-1.03229	0.020774
ENSG00000004939	SLC4A1	-2.31158	-33.4663	0.020801
ENSG00000134480	CCNH	2.31091	15.0915	0.020838
ENSG00000135253	KCP	2.30982	16.5098	0.020898
ENSG00000139540	SLC39A5	2.30968	48.5031	0.020906
ENSG00000114107	CEP70	-2.30941	-40.044	0.020921
ENSG00000204140	CLPSL1	-2.3091	-12.8506	0.020938
ENSG00000158987	RAPGEF6	-2.30876	-8.3389	0.020957
ENSG00000172775	PSME3IP1	-2.30863	-4.01848	0.020964
ENSG00000146112	PPP1R18	-2.30847	-2.77845	0.020973
ENSG00000285480	H2BK1	-2.30761	-6.57608	0.021021
ENSG00000136169	SETDB2	2.30705	5.3034	0.021052
ENSG00000179862	CITED4	2.30628	2.93924	0.021095
ENSG00000214128	TMEM213	2.30621	9.31782	0.021099
ENSG00000118046	STK11	-2.30579	-17.2065	0.021122
ENSG00000163374	YY1AP1	-2.30501	-8.51669	0.021166
ENSG00000271383	NBPF19	2.30478	354.832	0.021179
ENSG00000164879	CA3	2.30444	3.96652	0.021198
ENSG00000106351	AGFG2	2.30285	3.88042	0.021287
ENSG00000149634	SPATA25	2.30218	29.8049	0.021325
ENSG00000131470	PSMC3IP	-2.30062	-26.9005	0.021413
ENSG00000118473	SGIP1	-2.29845	-9.03976	0.021536
ENSG00000157782	CABP1	-2.29778	-8.86561	0.021574
ENSG00000130270	ATP8B3	2.29742	1.79316	0.021595
ENSG00000223614	ZNF735	-2.29661	-24.0319	0.021641
ENSG00000215440	NPEPL1	2.29614	8.54742	0.021668
ENSG00000104332	SFRP1	2.29612	10.4832	0.021669
ENSG00000205659	LIN52	2.29599	7.62659	0.021676
ENSG00000151640	DPYSL4	2.29571	2.0362	0.021693
ENSG00000153107	ANAPC1	-2.29478	-5.08479	0.021746
ENSG00000136897	MRPL50	-2.2943	-8.38635	0.021773
ENSG00000159202	UBE2Z	2.29399	8.27733	0.021791
ENSG00000185414	MRPL30	-2.29336	-17.2378	0.021827
ENSG00000187595	ZNF385C	-2.29311	-11.1592	0.021842
ENSG00000005238	ATOSB	-2.29289	-18.8079	0.021854
ENSG00000101213	PTK6	2.29232	15.7758	0.021887
ENSG00000100726	TELO2	-2.29219	-14.926	0.021895
ENSG00000157778	PSMG3	-2.29136	-549.577	0.021943
ENSG00000111912	NCOA7	-2.29084	-10.596	0.021973
ENSG00000185811	IKZF1	2.29055	2.20617	0.021989
ENSG00000188343	CIBAR1	2.29037	9.9295	0.022
ENSG00000122515	ZMIZ2	2.29017	4.11705	0.022012
ENSG00000005884	ITGA3	2.29009	4.36315	0.022016
ENSG00000179335	CLK3	2.28902	7.22993	0.022078
ENSG00000157045	NTAN1	2.2888	5.61615	0.022091
ENSG00000166405	RIC3	-2.28806	-1.87513	0.022134
ENSG00000205571	SMN2	2.28761	458.818	0.02216
ENSG00000171246	NPTX1	-2.28685	-10.3774	0.022204
ENSG00000104870	FCGRT	2.28668	4.14155	0.022215
ENSG00000285938	ENSG00000285938	2.28667	1.23018	0.022215
ENSG00000174839	DENND6A	-2.28619	-9.15794	0.022243
ENSG00000134780	DAGLA	-2.28607	-4.25818	0.02225
ENSG00000013725	CD6	2.286	23.8323	0.022254
ENSG00000165424	ZCCHC24	-2.28552	-5.78801	0.022282
ENSG00000162407	PLPP3	-2.28545	-5.91725	0.022287
ENSG00000106331	PAX4	2.28533	30.527	0.022293
ENSG00000197889	MEIG1	-2.28478	-5.85455	0.022326
ENSG00000180667	YOD1	2.28462	9.50349	0.022335
ENSG00000104765	BNIP3L	-2.28444	-10.9622	0.022346
ENSG00000115904	SOS1	2.28431	15.2023	0.022354
ENSG00000172487	OR8J1	-2.28427	-17.1205	0.022355
ENSG00000139233	LLPH	-2.28332	-5.61481	0.022412
ENSG00000101440	ASIP	-2.28312	-25.2938	0.022423
ENSG00000156802	ATAD2	-2.28153	-4.93675	0.022517
ENSG00000145912	NHP2	-2.2815	-8.88456	0.022519
ENSG00000138036	DYNC2LI1	-2.2815	-2.46971	0.022519
ENSG00000152467	ZSCAN1	2.2811	5.53016	0.022543
ENSG00000128683	GAD1	-2.28098	-6.43242	0.02255
[truncated: 16,586 more rows]

## Sheet: tab5 Activated stellate cell T2
gene	gene_name	zscore	effect_size	pvalue
ENSG00000140382	HMG20A	-14.1173	-125.471	2.97e-45
ENSG00000165066	NKX6-3	-13.1256	-68.0278	2.35e-39
ENSG00000148737	TCF7L2	12.8811	221.464	5.75e-38
ENSG00000173517	PEAK1	12.3935	82.427	2.83e-35
ENSG00000109501	WFS1	12.2453	29.765	1.78e-34
ENSG00000125746	EML2	-12.2365	-12.7372	1.98e-34
ENSG00000145996	CDKAL1	11.97	59.1149	5.1e-33
ENSG00000187486	KCNJ11	11.9502	14.0007	6.48e-33
ENSG00000011478	QPCTL	11.9261	71.9851	8.65e-33
ENSG00000153814	JAZF1	-11.1676	-53.3018	5.87e-29
ENSG00000157823	AP3S2	11.1665	25.6981	5.95e-29
ENSG00000127603	MACF1	-10.6502	-34.1996	1.74e-26
ENSG00000275410	HNF1B	-10.4213	-39.182	1.98e-25
ENSG00000165609	NUDT5	-10.361	-64.3021	3.73e-25
ENSG00000151465	CDC123	-9.98158	-101.058	1.84e-23
ENSG00000119912	IDE	-9.87881	-25.7987	5.14e-23
ENSG00000196781	TLE1	9.31226	36.2081	1.25e-20
ENSG00000180176	TH	8.82981	108.457	1.05e-18
ENSG00000134640	MTNR1B	8.44029	39.9395	3.17e-17
ENSG00000164941	INTS8	-8.23588	-16.9398	1.78e-16
ENSG00000205693	MANSC4	-8.0751	-46.761	6.74e-16
ENSG00000106633	GCK	7.81663	15.4171	5.43e-15
ENSG00000163635	ATXN7	-7.80134	-50.7228	6.13e-15
ENSG00000177971	IMP3	7.69426	22.0902	1.42e-14
ENSG00000082438	COBLL1	7.67808	73.9929	1.61e-14
ENSG00000140553	UNC45A	-7.59587	-30.7448	3.06e-14
ENSG00000184056	VPS33B	-7.541	-14.7577	4.66e-14
ENSG00000183682	BMP8A	7.38975	4.07943	1.47e-13
ENSG00000124780	KCNK17	-7.37901	-2.69963	1.59e-13
ENSG00000152409	JMY	7.37473	15.1246	1.65e-13
ENSG00000129003	VPS13C	-7.34414	-20.0995	2.07e-13
ENSG00000154122	ANKH	7.29783	50.7575	2.92e-13
ENSG00000265118	ENSG00000265118	-7.23667	-29.2666	4.6e-13
ENSG00000179262	RAD23A	7.21598	31.5531	5.35e-13
ENSG00000061794	MRPS35	-7.14651	-37.486	8.9e-13
ENSG00000184076	UQCR10	7.11529	38.0955	1.12e-12
ENSG00000115216	NRBP1	7.09216	40.8591	1.32e-12
ENSG00000261678	SCRT1	7.07321	265.849	1.51e-12
ENSG00000221988	PPT2	7.03731	35.7998	1.96e-12
ENSG00000142186	SCYL1	-7.03658	-57.2898	1.97e-12
ENSG00000198355	PIM3	-7.01336	-61.4381	2.33e-12
ENSG00000182247	UBE2E2	-6.98884	-15.0797	2.77e-12
ENSG00000157992	KRTCAP3	6.94708	12.7359	3.73e-12
ENSG00000009335	UBE3C	-6.93786	-27.1981	3.98e-12
ENSG00000125755	SYMPK	-6.89913	-23.3218	5.23e-12
ENSG00000115211	EIF2B4	6.84881	45.159	7.45e-12
ENSG00000163945	UVSSA	6.84619	4.282	7.58e-12
ENSG00000165688	PMPCA	-6.84127	-21.492	7.85e-12
ENSG00000109670	FBXW7	6.78645	69.3299	1.15e-11
ENSG00000185920	PTCH1	6.7693	9.10276	1.29e-11
ENSG00000037042	TUBG2	6.75704	8.91257	1.41e-11
ENSG00000197429	IPP	6.75298	17.7339	1.45e-11
ENSG00000285085	ENSG00000285085	-6.73664	-32.3008	1.62e-11
ENSG00000134249	ADAM30	6.69672	94.0825	2.13e-11
ENSG00000140391	TSPAN3	6.6796	23.56	2.4e-11
ENSG00000108669	CYTH1	6.67246	12.4798	2.52e-11
ENSG00000179115	FARSA	-6.66546	-24.1133	2.64e-11
ENSG00000159588	CCDC17	-6.65373	-18.8972	2.86e-11
ENSG00000176635	HORMAD2	6.64546	11.0145	3.02e-11
ENSG00000197136	PCNX3	-6.639	-12.4167	3.16e-11
ENSG00000204531	POU5F1	-6.61248	-3.68014	3.78e-11
ENSG00000166965	RCCD1	6.59538	5.45847	4.24e-11
ENSG00000163904	SENP2	6.56081	26.1132	5.35e-11
ENSG00000105607	GCDH	-6.48166	-13.0278	9.07e-11
ENSG00000065665	SEC61A2	-6.40773	-12.1444	1.48e-10
ENSG00000142700	DMRTA2	6.40698	136.988	1.48e-10
ENSG00000112282	MED23	-6.40676	-33.79	1.49e-10
ENSG00000172216	CEBPB	6.38363	12.9	1.73e-10
ENSG00000228789	HCG22	6.3721	21.8842	1.86e-10
ENSG00000188095	MESP2	6.34723	71.0565	2.19e-10
ENSG00000167244	IGF2	6.34553	11.0815	2.22e-10
ENSG00000187796	CARD9	6.31888	4.03646	2.63e-10
ENSG00000169410	PTPN9	6.25109	85.1528	4.08e-10
ENSG00000173465	ZNRD2	6.21805	5.07906	5.03e-10
ENSG00000145723	GIN1	-6.19162	-10.7391	5.95e-10
ENSG00000125743	SNRPD2	-6.18762	-20.4867	6.11e-10
ENSG00000185862	EVI2B	-6.16165	-20.7294	7.2e-10
ENSG00000095981	KCNK16	-6.14583	-3.07885	7.95e-10
ENSG00000145833	DDX46	6.14143	33.3988	8.18e-10
ENSG00000073849	ST6GAL1	6.1147	1.95971	9.67e-10
ENSG00000138100	TRIM54	6.09377	117.551	1.1e-09
ENSG00000086015	MAST2	-6.07794	-12.2407	1.22e-09
ENSG00000159202	UBE2Z	-6.06614	-31.0374	1.31e-09
ENSG00000178409	BEND3	6.06227	9.70611	1.34e-09
ENSG00000198169	ZNF251	-6.04825	-19.5229	1.46e-09
ENSG00000184508	HDDC3	6.03212	27.6176	1.62e-09
ENSG00000152804	HHEX	5.98836	18.8736	2.12e-09
ENSG00000043143	JADE2	5.98208	18.431	2.2e-09
ENSG00000152518	ZFP36L2	-5.9707	-46.5224	2.36e-09
ENSG00000221955	SLC12A8	-5.96058	-10.2549	2.51e-09
ENSG00000143632	ACTA1	5.93293	50.4265	2.98e-09
ENSG00000153094	BCL2L11	5.91498	4.35457	3.32e-09
ENSG00000165879	FRAT1	5.91393	16.8981	3.34e-09
ENSG00000179344	HLA-DQB1	-5.90967	-4.824	3.43e-09
ENSG00000170608	FOXA3	-5.90152	-16.9436	3.6e-09
ENSG00000115241	PPM1G	-5.87922	-43.6685	4.12e-09
ENSG00000115290	GRB14	5.87724	24.0282	4.17e-09
ENSG00000167491	GATAD2A	5.87078	11.2634	4.34e-09
ENSG00000198056	PRIM1	5.84368	35.0269	5.11e-09
ENSG00000145725	PPIP5K2	-5.81243	-12.5053	6.16e-09
ENSG00000243943	ZNF512	5.81063	56.3178	6.22e-09
ENSG00000165689	ENTR1	-5.8007	-13.933	6.6e-09
ENSG00000204536	CCHCR1	-5.78106	-12.068	7.42e-09
ENSG00000176714	CCDC121	5.77857	27.1252	7.53e-09
ENSG00000010310	GIPR	-5.77624	-7.04379	7.64e-09
ENSG00000126860	EVI2A	-5.76674	-5.38246	8.08e-09
ENSG00000160957	RECQL4	5.73749	56.4611	9.61e-09
ENSG00000204314	PRRT1	-5.7158	-6.38337	1.09e-08
ENSG00000003756	RBM5	-5.71285	-37.456	1.11e-08
ENSG00000159592	GPBP1L1	-5.70812	-26.0828	1.14e-08
ENSG00000158636	EMSY	5.70676	24.4569	1.15e-08
ENSG00000169783	LINGO1	5.68278	20.7603	1.33e-08
ENSG00000091844	RGS17	5.67057	13.5047	1.42e-08
ENSG00000149596	JPH2	-5.66068	-5.7643	1.51e-08
ENSG00000172362	OR5B12	-5.62612	-68.7463	1.84e-08
ENSG00000090263	MRPS33	5.61219	27.8472	2e-08
ENSG00000110651	CD81	5.5968	84.2926	2.18e-08
ENSG00000213221	DNLZ	-5.59568	-52.3697	2.2e-08
ENSG00000174996	KLC2	-5.58934	-10.8781	2.28e-08
ENSG00000196735	HLA-DQA1	-5.58325	-13.8967	2.36e-08
ENSG00000131323	TRAF3	-5.57484	-53.6739	2.48e-08
ENSG00000122008	POLK	-5.56232	-68.0388	2.66e-08
ENSG00000204511	MCCD1	-5.51788	-5.51843	3.43e-08
ENSG00000115234	SNX17	5.49032	32.6117	4.01e-08
ENSG00000173039	RELA	-5.48642	-29.9036	4.1e-08
ENSG00000132463	GRSF1	-5.46964	-28.6102	4.51e-08
ENSG00000172803	SNX32	5.46208	30.9773	4.71e-08
ENSG00000187664	HAPLN4	-5.44033	-26.4243	5.32e-08
ENSG00000182196	ARL6IP4	-5.4237	-19.8105	5.84e-08
ENSG00000196547	MAN2A2	-5.41916	-9.99843	5.99e-08
ENSG00000178750	STX19	5.41232	45.1306	6.22e-08
ENSG00000158321	AUTS2	5.40965	58.0578	6.31e-08
ENSG00000107864	CPEB3	5.40202	15.4536	6.59e-08
ENSG00000142230	SAE1	5.39888	10.7038	6.71e-08
ENSG00000095066	HOOK2	-5.39818	-20.0066	6.73e-08
ENSG00000102908	NFAT5	-5.39796	-13.4966	6.74e-08
ENSG00000234745	HLA-B	-5.39693	-1.10856	6.78e-08
ENSG00000066382	MPPED2	-5.39681	-2.58326	6.78e-08
ENSG00000254402	LRRC24	-5.39152	-58.5877	6.99e-08
ENSG00000185722	ANKFY1	-5.37998	-39.8158	7.45e-08
ENSG00000112514	CUTA	-5.37043	-28.2868	7.85e-08
ENSG00000167701	GPT	5.36708	17.7622	8e-08
ENSG00000172922	RNASEH2C	5.35459	33.0055	8.58e-08
ENSG00000104976	SNAPC2	5.35235	20.6426	8.68e-08
ENSG00000104626	ERI1	-5.34939	-7.13734	8.82e-08
ENSG00000150967	ABCB9	-5.32229	-10.017	1.02e-07
ENSG00000255154	HTD2	-5.302	-6.55175	1.15e-07
ENSG00000058404	CAMK2B	5.27698	15.3278	1.31e-07
ENSG00000129965	INS-IGF2	5.25251	24.8874	1.5e-07
ENSG00000174327	SLC16A13	-5.24645	-8.62991	1.55e-07
ENSG00000159674	SPON2	5.24511	14.9995	1.56e-07
ENSG00000149925	ALDOA	-5.2077	-320.752	1.91e-07
ENSG00000163634	THOC7	-5.19373	-49.1316	2.06e-07
ENSG00000181751	MACIR	-5.19057	-16.0429	2.1e-07
ENSG00000172260	NEGR1	-5.18653	-24.0246	2.14e-07
ENSG00000068137	PLEKHH3	-5.1689	-10.1041	2.35e-07
ENSG00000171634	BPTF	5.16757	45.7633	2.37e-07
ENSG00000071894	CPSF1	-5.15201	-102.973	2.58e-07
ENSG00000161016	RPL8	5.13858	7.84935	2.77e-07
ENSG00000140365	COMMD4	-5.13578	-247.086	2.81e-07
ENSG00000164647	STEAP1	5.12893	5.55261	2.91e-07
ENSG00000101187	SLCO4A1	-5.12866	-3.9548	2.92e-07
ENSG00000134250	NOTCH2	5.10872	217.809	3.24e-07
ENSG00000141452	RMC1	-5.10729	-30.6987	3.27e-07
ENSG00000261115	TMEM178B	-5.10461	-17.5786	3.31e-07
ENSG00000004534	RBM6	5.10163	40.4178	3.37e-07
ENSG00000175115	PACS1	5.09962	22.0822	3.4e-07
ENSG00000119242	CCDC92	-5.0991	-29.8486	3.41e-07
ENSG00000160972	PPP1R16A	-5.09294	-4.5941	3.53e-07
ENSG00000149932	TMEM219	5.09271	34.0859	3.53e-07
ENSG00000100567	PSMA3	-5.09208	-60.0912	3.54e-07
ENSG00000176973	FAM89B	-5.09102	-33.1102	3.56e-07
ENSG00000173338	KCNK7	-5.08033	-17.4311	3.77e-07
ENSG00000131446	MGAT1	5.08024	10.8238	3.77e-07
ENSG00000141744	PNMT	-5.06906	-12.7113	4e-07
ENSG00000125971	DYNLRB1	5.04943	12.9468	4.43e-07
ENSG00000175662	TOM1L2	5.04942	9.29748	4.43e-07
ENSG00000139644	TMBIM6	5.04812	84.6068	4.46e-07
ENSG00000106113	CRHR2	5.04274	19.0015	4.59e-07
ENSG00000047932	GOPC	-5.03936	-10.3955	4.67e-07
ENSG00000117472	TSPAN1	-5.03669	-18.2946	4.74e-07
ENSG00000115194	SLC30A3	5.01728	40.9479	5.24e-07
ENSG00000196712	NF1	5.01276	96.1768	5.37e-07
ENSG00000090238	YPEL3	-4.99671	-17.822	5.83e-07
ENSG00000258724	PINX1	4.97034	15.2378	6.68e-07
ENSG00000171700	RGS19	-4.93713	-40.31	7.93e-07
ENSG00000204420	MPIG6B	-4.93674	-26.815	7.94e-07
ENSG00000167984	NLRC3	4.93624	53.1056	7.96e-07
ENSG00000100575	TIMM9	-4.93041	-19.3837	8.21e-07
ENSG00000070759	TESK2	-4.91707	-1.53812	8.78e-07
ENSG00000168970	JMJD7-PLA2G4B	-4.90967	-16.409	9.12e-07
ENSG00000139146	SINHCAF	-4.898	-8.50879	9.68e-07
ENSG00000163154	TNFAIP8L2	-4.89371	-25.4268	9.9e-07
ENSG00000163794	UCN	4.88198	44.9561	1.05e-06
ENSG00000160695	VPS11	4.87248	20.3065	1.1e-06
ENSG00000130749	ZC3H4	4.87236	7.44559	1.1e-06
ENSG00000161395	PGAP3	-4.86881	-36.3339	1.12e-06
ENSG00000169856	ONECUT1	-4.8602	-12.7988	1.17e-06
ENSG00000204296	TSBP1	4.85211	23.5793	1.22e-06
ENSG00000107566	ERLIN1	-4.84943	-15.7973	1.24e-06
ENSG00000129933	MAU2	4.84731	8.72441	1.25e-06
ENSG00000260428	SCX	-4.83421	-24.9035	1.34e-06
ENSG00000108255	CRYBA1	-4.82765	-11.2729	1.38e-06
ENSG00000070610	GBA2	-4.81612	-9.7886	1.46e-06
ENSG00000164076	CAMKV	4.80234	10.5477	1.57e-06
ENSG00000178177	LCORL	4.79775	17.4473	1.6e-06
ENSG00000285043	ENSG00000285043	-4.79722	-227.35	1.61e-06
ENSG00000164715	LMTK2	-4.79608	-17.7575	1.62e-06
ENSG00000175806	MSRA	-4.79504	-15.2451	1.63e-06
ENSG00000123080	CDKN2C	-4.79028	-26.5534	1.67e-06
ENSG00000189403	HMGB1	-4.7847	-10.301	1.71e-06
ENSG00000138074	SLC5A6	4.78221	40.1526	1.73e-06
ENSG00000184270	H2AC21	-4.77132	-367.629	1.83e-06
ENSG00000184185	KCNJ12	-4.763	-21.147	1.91e-06
ENSG00000256269	HMBS	4.7374	15.8162	2.16e-06
ENSG00000052749	RRP12	4.72512	16.1884	2.3e-06
ENSG00000030110	BAK1	-4.7213	-6.58132	2.34e-06
ENSG00000008196	TFAP2B	4.71748	106.285	2.39e-06
ENSG00000197363	ZNF517	-4.71341	-3.32485	2.44e-06
ENSG00000146839	ZAN	-4.71244	-274.405	2.45e-06
ENSG00000213996	TM6SF2	4.7058	4.83904	2.53e-06
ENSG00000145692	BHMT	4.69745	26.1425	2.63e-06
ENSG00000184164	CRELD2	4.67797	9.73692	2.9e-06
ENSG00000241852	C8orf58	4.67105	2.10102	3e-06
ENSG00000111716	LDHB	4.66847	7.40971	3.03e-06
ENSG00000101421	CHMP4B	-4.66846	-18.4726	3.03e-06
ENSG00000171314	PGAM1	-4.66493	-29.8873	3.09e-06
ENSG00000167194	C16orf92	-4.65355	-36.3376	3.26e-06
ENSG00000164756	SLC30A8	-4.64782	-3.5073	3.35e-06
ENSG00000278311	GGNBP2	4.64764	4.84986	3.36e-06
ENSG00000116273	PHF13	-4.64416	-21.7706	3.41e-06
ENSG00000174851	YIF1A	-4.64351	-24.1935	3.43e-06
ENSG00000184611	KCNH7	4.63439	3.40573	3.58e-06
ENSG00000172769	OR5B3	-4.62453	-29.9571	3.75e-06
ENSG00000112715	VEGFA	-4.62307	-14.3776	3.78e-06
ENSG00000111328	CDK2AP1	4.61735	25.3365	3.89e-06
ENSG00000244731	C4A	4.6047	10314	4.13e-06
ENSG00000186010	NDUFA13	-4.60197	-30.0065	4.19e-06
ENSG00000163069	SGCB	-4.59864	-19.3456	4.25e-06
ENSG00000145730	PAM	-4.59833	-4.72922	4.26e-06
ENSG00000143373	ZNF687	4.59689	52.2057	4.29e-06
ENSG00000140400	MAN2C1	-4.58217	-62.9887	4.6e-06
ENSG00000214029	ZNF891	-4.57612	-5.48441	4.74e-06
ENSG00000213719	CLIC1	-4.57398	-35.7812	4.79e-06
ENSG00000125970	RALY	4.5712	42.348	4.85e-06
ENSG00000107185	RGP1	-4.55965	-11.9511	5.12e-06
ENSG00000108468	CBX1	-4.55845	-16.3268	5.15e-06
ENSG00000124783	SSR1	4.55175	5.58856	5.32e-06
ENSG00000254093	PINX1	4.5508	14.3191	5.34e-06
ENSG00000113615	SEC24A	-4.54938	-17.2486	5.38e-06
ENSG00000179562	GCC1	4.54704	18.6785	5.44e-06
ENSG00000105705	SUGP1	4.5314	5.93952	5.86e-06
ENSG00000072609	CHFR	-4.52796	-22.1653	5.96e-06
ENSG00000158008	EXTL1	4.52028	4.59123	6.18e-06
ENSG00000103855	CD276	-4.51154	-14.6894	6.44e-06
ENSG00000128683	GAD1	4.51125	8.17108	6.44e-06
ENSG00000226979	LTA	-4.50876	-17.5297	6.52e-06
ENSG00000258674	ENSG00000258674	-4.50557	-17.5359	6.62e-06
ENSG00000116095	PLEKHA3	4.50277	7.54896	6.71e-06
ENSG00000109323	MANBA	4.49677	4.68615	6.9e-06
ENSG00000283267	FAM237B	4.49544	6.29202	6.94e-06
ENSG00000167522	ANKRD11	-4.48059	-42.9327	7.44e-06
ENSG00000261236	BOP1	-4.46631	-63.7364	7.96e-06
ENSG00000164078	MST1R	-4.46597	-23.3736	7.97e-06
ENSG00000128245	YWHAH	4.45937	37.101	8.22e-06
ENSG00000157107	FCHO2	4.4551	32.8569	8.39e-06
ENSG00000084444	FAM234B	4.45273	5.69778	8.48e-06
ENSG00000158941	CCAR2	-4.4493	-6.70138	8.62e-06
ENSG00000131153	GINS2	-4.44615	-13.3656	8.74e-06
ENSG00000137310	TCF19	-4.44335	-4.41555	8.86e-06
ENSG00000130856	ZNF236	-4.43312	-18.3914	9.29e-06
ENSG00000185104	FAF1	-4.42964	-36.6586	9.44e-06
ENSG00000110092	CCND1	-4.4265	-36.3514	9.58e-06
ENSG00000158517	NCF1	4.41929	1316.51	9.9e-06
ENSG00000159224	GIP	-4.419	-75.9577	9.92e-06
ENSG00000204427	ABHD16A	-4.40003	-14.0715	1.08e-05
ENSG00000171703	TCEA2	4.39979	10.1266	1.08e-05
ENSG00000170619	COMMD5	4.39411	8.84053	1.11e-05
ENSG00000173540	GMPPB	4.38994	16.288	1.13e-05
ENSG00000005249	PRKAR2B	4.38586	3.71229	1.16e-05
ENSG00000121653	MAPK8IP1	-4.37736	-11.9688	1.2e-05
ENSG00000172818	OVOL1	-4.37348	-19.4435	1.22e-05
ENSG00000178385	PLEKHM3	4.37215	5.21795	1.23e-05
ENSG00000155229	MMS19	-4.3713	-4.04447	1.24e-05
ENSG00000153989	NUS1	-4.37016	-7.19181	1.24e-05
ENSG00000178188	SH2B1	4.36939	7.96167	1.25e-05
ENSG00000250264	ENSG00000250264	-4.36664	-6.60003	1.26e-05
ENSG00000231925	TAPBP	4.35914	5.00494	1.31e-05
ENSG00000129757	CDKN1C	-4.35746	-20.5902	1.32e-05
ENSG00000167371	PRRT2	-4.35249	-15.1836	1.35e-05
ENSG00000176020	AMIGO3	4.34053	142.463	1.42e-05
ENSG00000204147	ASAH2B	-4.33797	-1.42944	1.44e-05
ENSG00000176095	IP6K1	-4.33502	-10.6337	1.46e-05
ENSG00000103932	RPAP1	-4.33345	-16.0709	1.47e-05
ENSG00000148843	PDCD11	4.33331	34.2419	1.47e-05
ENSG00000159899	NPR2	4.31438	8.8852	1.6e-05
ENSG00000184574	LPAR5	-4.30823	-16.6677	1.65e-05
ENSG00000175164	ABO	4.30575	4.43619	1.66e-05
ENSG00000123739	PLA2G12A	-4.3009	-16.9755	1.7e-05
ENSG00000181958	OR4A15	4.29907	37.2542	1.72e-05
ENSG00000084734	GCKR	4.29613	25.4058	1.74e-05
ENSG00000168944	CEP120	-4.29174	-7.68504	1.77e-05
ENSG00000140718	FTO	4.28932	17.19	1.79e-05
ENSG00000159495	TGM7	4.2825	83.2253	1.85e-05
ENSG00000156136	DCK	-4.27025	-19.1692	1.95e-05
ENSG00000146731	CCT6A	4.27024	3.04225	1.95e-05
ENSG00000182704	TSKU	-4.25752	-10.858	2.07e-05
ENSG00000183763	TRAIP	4.25485	12.629	2.09e-05
ENSG00000149021	SCGB1A1	4.25046	2.46913	2.13e-05
ENSG00000082641	NFE2L1	4.24766	20.2046	2.16e-05
ENSG00000080293	SCTR	4.24357	5.12934	2.2e-05
ENSG00000189030	VHLL	-4.24256	-66.5323	2.21e-05
ENSG00000108797	CNTNAP1	4.24118	4.48557	2.22e-05
ENSG00000183114	FAM43B	4.23831	6.62779	2.25e-05
ENSG00000163257	DCAF16	-4.23469	-37.637	2.29e-05
ENSG00000118946	PCDH17	4.21974	7.62218	2.45e-05
ENSG00000179218	CALR	4.21862	18.3051	2.46e-05
ENSG00000102886	GDPD3	4.21489	15.5469	2.5e-05
ENSG00000171862	PTEN	4.21427	63.0717	2.51e-05
ENSG00000147883	CDKN2B	4.20177	52.3398	2.65e-05
ENSG00000148396	SEC16A	-4.19386	-20.1979	2.74e-05
ENSG00000183734	ASCL2	4.18848	16.0435	2.81e-05
ENSG00000186432	KPNA4	-4.1861	-11.864	2.84e-05
ENSG00000160796	NBEAL2	-4.18294	-7.31819	2.88e-05
ENSG00000083312	TNPO1	-4.18238	-124.54	2.88e-05
ENSG00000101074	R3HDML	-4.17494	-36.0508	2.98e-05
ENSG00000147804	SLC39A4	-4.17238	-26.4068	3.01e-05
ENSG00000160948	VPS28	4.16035	8.80492	3.18e-05
ENSG00000108306	FBXL20	4.15929	21.4503	3.19e-05
ENSG00000197283	SYNGAP1	-4.15863	-9.42767	3.2e-05
ENSG00000092445	TYRO3	4.1551	15.2649	3.25e-05
ENSG00000108788	MLX	-4.15016	-72.4689	3.32e-05
ENSG00000145354	CISD2	4.14895	9.81928	3.34e-05
ENSG00000079739	PGM1	-4.14722	-16.6942	3.37e-05
ENSG00000136280	CCM2	-4.13687	-10.8887	3.52e-05
ENSG00000146733	PSPH	4.13537	4.02022	3.54e-05
ENSG00000135108	FBXO21	4.13428	4.4394	3.56e-05
ENSG00000198863	RUNDC1	4.13298	8.74149	3.58e-05
ENSG00000222011	FAM185A	-4.1307	-9.63106	3.62e-05
ENSG00000130413	STK33	4.13023	2.76109	3.62e-05
ENSG00000055957	ITIH1	-4.12592	-57.1136	3.69e-05
ENSG00000122912	SLC25A16	4.122	4.08066	3.76e-05
ENSG00000280670	CCDC163	4.1131	17.3914	3.9e-05
ENSG00000273611	ZNHIT3	4.11172	17.7743	3.93e-05
ENSG00000115204	MPV17	-4.10731	-271.355	4e-05
ENSG00000163611	SPICE1	-4.10654	-5.4117	4.02e-05
ENSG00000181927	OR4P4	4.10387	27.9414	4.06e-05
ENSG00000106631	MYL7	4.10178	20.3877	4.1e-05
ENSG00000138757	G3BP2	4.1015	14.0794	4.1e-05
ENSG00000165898	ISCA2	4.09941	4.16008	4.14e-05
ENSG00000170703	TTLL6	4.09485	12.9755	4.22e-05
ENSG00000110435	PDHX	4.09289	6.43489	4.26e-05
ENSG00000143379	SETDB1	-4.09057	-22.3072	4.3e-05
ENSG00000204424	LY6G6F	-4.08035	-41.4353	4.5e-05
ENSG00000158220	ESYT3	-4.07877	-58.0973	4.53e-05
ENSG00000124194	GDAP1L1	4.0725	3.78846	4.65e-05
ENSG00000184451	CCR10	4.07044	3.78164	4.69e-05
ENSG00000242498	ARPIN	-4.06728	-3.50958	4.76e-05
ENSG00000128563	PRKRIP1	4.06598	14.2005	4.78e-05
ENSG00000250641	LY6G6F-LY6G6D	-4.06598	-48.2604	4.78e-05
ENSG00000162520	SYNC	-4.06475	-6.7084	4.81e-05
ENSG00000156642	NPTN	-4.06322	-32.0326	4.84e-05
ENSG00000213533	STIMATE	-4.06232	-4.42565	4.86e-05
ENSG00000166171	DPCD	-4.06147	-32.0286	4.88e-05
ENSG00000204538	PSORS1C2	4.05906	6.01723	4.93e-05
ENSG00000175445	LPL	-4.05529	-8.1233	5.01e-05
ENSG00000170382	LRRN2	-4.05482	-18.3617	5.02e-05
ENSG00000278535	DHRS11	-4.05458	-13.0727	5.02e-05
ENSG00000104903	LYL1	-4.05163	-26.0594	5.09e-05
ENSG00000183598	H3C13	4.04798	69.4343	5.17e-05
ENSG00000188710	QRFP	4.04542	7.59319	5.22e-05
ENSG00000151883	PARP8	4.04537	20.462	5.22e-05
ENSG00000204264	PSMB8	4.04442	6.66171	5.25e-05
ENSG00000135926	TMBIM1	-4.03801	-8.85525	5.39e-05
ENSG00000189292	ALKAL2	-4.03464	-26.846	5.47e-05
ENSG00000143727	ACP1	-4.03409	-11.0273	5.48e-05
ENSG00000122033	MTIF3	4.03181	4.7108	5.53e-05
ENSG00000127837	AAMP	4.02949	3.9408	5.59e-05
ENSG00000099901	RANBP1	4.02541	23.3292	5.69e-05
ENSG00000125510	OPRL1	-4.02021	-13.1109	5.81e-05
ENSG00000174684	B4GAT1	-4.01445	-6.98443	5.96e-05
ENSG00000035115	SH3YL1	-4.01399	-3.34969	5.97e-05
ENSG00000135801	TAF5L	-4.00685	-13.7908	6.15e-05
ENSG00000127838	PNKD	3.99715	30.9311	6.41e-05
ENSG00000160877	NACC1	-3.99466	-33.8114	6.48e-05
ENSG00000111305	GSG1	-3.98536	-14.8626	6.74e-05
ENSG00000156162	DPY19L4	3.98251	15.2361	6.82e-05
ENSG00000149089	APIP	3.98024	4.44907	6.88e-05
ENSG00000176915	ANKLE2	3.97846	7.03144	6.94e-05
ENSG00000140368	PSTPIP1	-3.97842	-6.96993	6.94e-05
ENSG00000047849	MAP4	-3.97626	-17.6844	7e-05
ENSG00000136463	TACO1	3.97319	75.5966	7.09e-05
ENSG00000163468	CCT3	3.97176	21.2613	7.13e-05
ENSG00000101057	MYBL2	-3.96928	-6.60449	7.21e-05
ENSG00000142046	TMEM91	3.96925	9.53135	7.21e-05
ENSG00000204428	LY6G5C	-3.96782	-52.9778	7.25e-05
ENSG00000131470	PSMC3IP	3.96735	78.3892	7.27e-05
ENSG00000204439	C6orf47	-3.96525	-35.7773	7.33e-05
ENSG00000144331	ZNF385B	3.96153	13.1259	7.45e-05
ENSG00000155876	RRAGA	-3.94893	-10.2013	7.85e-05
ENSG00000159289	GOLGA6A	-3.9463	-2147.51	7.94e-05
ENSG00000105612	DNASE2	3.94621	13.2222	7.94e-05
ENSG00000187122	SLIT1	-3.94498	-11.0294	7.98e-05
ENSG00000178952	TUFM	-3.9434	-4.35791	8.03e-05
ENSG00000187733	AMY1C	-3.93904	-199.593	8.18e-05
ENSG00000163681	SLMAP	-3.93827	-44.0083	8.21e-05
ENSG00000111877	MCM9	3.93746	1.24711	8.23e-05
ENSG00000170571	EMB	-3.93556	-5.50455	8.3e-05
ENSG00000188263	IL17REL	-3.93461	-30.4373	8.33e-05
ENSG00000205981	DNAJC19	-3.93252	-41.5186	8.41e-05
ENSG00000132763	MMACHC	3.93178	21.5384	8.43e-05
ENSG00000084774	CAD	-3.92796	-22.0922	8.57e-05
ENSG00000158186	MRAS	-3.92547	-8.31051	8.66e-05
ENSG00000164077	MON1A	3.92546	212.438	8.66e-05
ENSG00000171962	DRC3	-3.92431	-16.5397	8.7e-05
ENSG00000075399	VPS9D1	3.91878	34.8799	8.9e-05
ENSG00000172209	GPR22	3.91875	13.5453	8.9e-05
ENSG00000141639	MAPK4	3.91737	2.02132	8.95e-05
ENSG00000075234	TTC38	-3.91638	-13.3948	8.99e-05
ENSG00000182179	UBA7	-3.91548	-52.3197	9.02e-05
ENSG00000180999	C1orf105	3.91278	24.2439	9.12e-05
ENSG00000166199	ALKBH3	3.90838	8.38675	9.29e-05
ENSG00000140259	MFAP1	3.90704	36.2114	9.34e-05
ENSG00000167286	CD3D	-3.90655	-30.4025	9.36e-05
ENSG00000140367	UBE2Q2	-3.90642	-10.9135	9.37e-05
ENSG00000168610	STAT3	3.89696	20.8217	9.74e-05
ENSG00000138778	CENPE	3.89367	9.70522	9.87e-05
ENSG00000138028	CGREF1	3.88523	25.6042	0.000102
ENSG00000124920	MYRF	-3.88371	-2.64094	0.000103
ENSG00000033627	ATP6V0A1	3.88158	21.6354	0.000104
ENSG00000143369	ECM1	3.87895	6.49413	0.000105
ENSG00000204371	EHMT2	-3.86741	-23.8999	0.00011
ENSG00000138814	PPP3CA	-3.86387	-38.6273	0.000112
ENSG00000160753	RUSC1	-3.86271	-29.5089	0.000112
ENSG00000130338	TULP4	3.85911	1.16214	0.000114
ENSG00000139971	ARMH4	3.85577	4.81126	0.000115
ENSG00000109805	NCAPG	-3.85552	-4.76321	0.000115
ENSG00000149716	LTO1	3.8554	13.6931	0.000116
ENSG00000185615	PDIA2	3.85453	2.85179	0.000116
ENSG00000189367	KIAA0408	-3.85322	-7.7852	0.000117
ENSG00000135250	SRPK2	3.8512	52.9877	0.000118
ENSG00000104643	MTMR9	-3.84887	-7.4533	0.000119
ENSG00000121351	IAPP	3.8449	1.98795	0.000121
ENSG00000174939	ASPHD1	3.84056	5.23955	0.000123
ENSG00000229453	SPINK8	-3.83824	-31.5217	0.000124
ENSG00000132970	WASF3	3.83575	16.2056	0.000125
ENSG00000235106	BRD3OS	-3.83205	-4.24187	0.000127
ENSG00000204305	AGER	3.82925	5.3339	0.000129
ENSG00000198467	TPM2	-3.82185	-19.2076	0.000132
ENSG00000182240	BACE2	-3.82167	-8.37116	0.000133
ENSG00000175895	PLEKHF2	-3.82074	-19.3498	0.000133
ENSG00000167272	POP5	-3.81899	-10.8849	0.000134
ENSG00000244405	ETV5	3.81862	10.9189	0.000134
ENSG00000171307	ZDHHC16	-3.8136	-13.8852	0.000137
ENSG00000121101	TEX14	-3.81277	-2.88394	0.000137
ENSG00000113810	SMC4	3.81196	40.2294	0.000138
ENSG00000255730	ENSG00000255730	3.81033	4.03441	0.000139
ENSG00000124557	BTN1A1	3.81021	35.9481	0.000139
ENSG00000151715	TMEM45B	3.80724	12.886	0.000141
ENSG00000100580	TMED8	3.8065	17.7708	0.000141
ENSG00000168631	MUCL3	-3.80389	-25.0797	0.000142
ENSG00000005059	MCUB	-3.80372	-9.36664	0.000143
ENSG00000015133	CCDC88C	3.80294	9.6939	0.000143
ENSG00000155363	MOV10	3.8007	9.28627	0.000144
ENSG00000276903	H2AC16	-3.79863	-85.4609	0.000145
ENSG00000182793	GSTA5	-3.79018	-20.226	0.000151
ENSG00000120235	IFNA6	3.78441	103.114	0.000154
ENSG00000110880	CORO1C	3.78401	2.76581	0.000154
ENSG00000187954	ZFTRAF1	-3.78342	-44.1382	0.000155
ENSG00000112996	MRPS30	3.78289	18.1058	0.000155
ENSG00000117448	AKR1A1	-3.77582	-6.90855	0.000159
ENSG00000288626	ENSG00000288626	-3.76607	-5.54282	0.000166
ENSG00000113790	EHHADH	-3.76487	-13.1716	0.000167
ENSG00000134057	CCNB1	3.76089	2.89522	0.000169
ENSG00000123609	NMI	-3.76036	-3.60176	0.00017
ENSG00000147650	LRP12	3.75959	5.58125	0.00017
ENSG00000284776	ENSG00000284776	-3.75254	-3.88656	0.000175
ENSG00000140564	FURIN	-3.74319	-16.1728	0.000182
ENSG00000055044	NOP58	3.74215	28.7024	0.000182
ENSG00000165819	METTL3	3.74178	20.8448	0.000183
ENSG00000164938	TP53INP1	-3.74095	-5.34683	0.000183
ENSG00000125821	DTD1	3.73996	2.1816	0.000184
ENSG00000187068	C3orf70	-3.73991	-3.65588	0.000184
ENSG00000078804	TP53INP2	3.73709	6.6626	0.000186
ENSG00000090621	PABPC4	3.73131	17.2296	0.00019
ENSG00000149923	PPP4C	3.72904	28.899	0.000192
ENSG00000084710	EFR3B	3.72817	11.009	0.000193
ENSG00000069275	NUCKS1	-3.72664	-21.2046	0.000194
ENSG00000101052	IFT52	3.72496	9.24619	0.000195
ENSG00000146674	IGFBP3	-3.72378	-8.64578	0.000196
ENSG00000143321	HDGF	3.7226	19.2252	0.000197
ENSG00000124299	PEPD	3.71891	9.81187	0.0002
ENSG00000163795	ZNF513	-3.71821	-13.0809	0.000201
ENSG00000095015	MAP3K1	-3.71784	-26.8284	0.000201
ENSG00000204525	HLA-C	-3.71568	-2.18514	0.000203
ENSG00000090612	ZNF268	-3.7112	-27.7728	0.000206
ENSG00000188352	FOCAD	3.71095	27.9003	0.000206
ENSG00000139269	INHBE	3.70992	9.80878	0.000207
ENSG00000174938	SEZ6L2	3.7061	1.25386	0.00021
ENSG00000169375	SIN3A	3.70195	98.9201	0.000214
ENSG00000168806	LCMT2	3.70172	13.0014	0.000214
ENSG00000185614	INKA1	-3.69773	-20.6574	0.000218
ENSG00000089902	RCOR1	-3.69434	-9.30609	0.00022
ENSG00000032219	ARID4A	-3.69264	-48.523	0.000222
ENSG00000108387	SEPTIN4	-3.69035	-67.8469	0.000224
ENSG00000116521	SCAMP3	-3.69001	-2.31746	0.000224
ENSG00000135437	RDH5	3.68669	33.0256	0.000227
ENSG00000143630	HCN3	3.68661	15.557	0.000227
ENSG00000102882	MAPK3	3.68604	16.482	0.000228
ENSG00000143126	CELSR2	3.68603	10.7403	0.000228
ENSG00000164161	HHIP	-3.6846	-5.04811	0.000229
ENSG00000173826	KCNH6	3.68281	12.6612	0.000231
ENSG00000149428	HYOU1	-3.6823	-3.41885	0.000231
ENSG00000121552	CSTA	-3.68082	-12.0555	0.000232
ENSG00000110446	SLC15A3	3.67962	16.8362	0.000234
ENSG00000204267	TAP2	-3.67727	-4.33842	0.000236
ENSG00000140319	SRP14	3.67695	34.801	0.000236
ENSG00000068078	FGFR3	3.67491	6.21932	0.000238
ENSG00000164087	POC1A	3.67321	84.1106	0.00024
ENSG00000172336	POP7	-3.672	-45.7436	0.000241
ENSG00000100150	DEPDC5	3.66777	32.4103	0.000245
ENSG00000198356	GET3	-3.66745	-54.1513	0.000245
ENSG00000179841	AKAP5	-3.66514	-45.8709	0.000247
ENSG00000140265	ZSCAN29	-3.66411	-11.7062	0.000248
ENSG00000007341	ST7L	3.66287	46.3565	0.000249
ENSG00000168803	ADAL	3.66172	7.70721	0.000251
ENSG00000174791	RIN1	-3.66127	-13.07	0.000251
ENSG00000166278	C2	-3.65674	-7.58131	0.000255
ENSG00000171311	EXOSC1	-3.6567	-15.0682	0.000255
ENSG00000134954	ETS1	3.65482	2.29911	0.000257
ENSG00000213619	NDUFS3	3.65366	26.8185	0.000259
ENSG00000256500	ENSG00000256500	3.65232	5.56695	0.00026
ENSG00000108465	CDK5RAP3	3.65093	3.0913	0.000261
ENSG00000185305	ARL15	-3.64241	-7.64006	0.00027
ENSG00000152270	PDE3B	3.64234	16.821	0.00027
ENSG00000165275	TRMT10B	-3.64137	-5.4104	0.000271
ENSG00000188612	SUMO2	-3.63439	-17.0114	0.000279
ENSG00000169230	PRELID1	-3.63309	-4.15607	0.00028
ENSG00000055118	KCNH2	-3.63172	-24.1868	0.000282
ENSG00000108591	DRG2	-3.62966	-26.6064	0.000284
ENSG00000256825	ENSG00000256825	3.62827	12.5653	0.000285
ENSG00000204394	VARS1	3.62811	35.7378	0.000286
ENSG00000143515	ATP8B2	3.62583	10.3586	0.000288
ENSG00000138593	SECISBP2L	-3.62187	-17.7489	0.000292
ENSG00000159556	ISL2	-3.6132	-33.1719	0.000302
ENSG00000008300	CELSR3	3.61152	89.2571	0.000304
ENSG00000105323	HNRNPUL1	-3.61124	-15.4425	0.000305
ENSG00000136643	RPS6KC1	3.61048	47.2449	0.000306
ENSG00000134363	FST	-3.60396	-15.2831	0.000313
ENSG00000289766	ENSG00000289766	-3.60258	-4.7122	0.000315
ENSG00000099624	ATP5F1D	-3.59942	-17.3128	0.000319
ENSG00000106070	GRB10	3.59853	10.7167	0.00032
ENSG00000114698	PLSCR4	3.59487	4.37999	0.000325
ENSG00000256223	ZNF10	-3.59395	-3.26544	0.000326
ENSG00000203760	CENPW	-3.59323	-12.1717	0.000327
ENSG00000127663	KDM4B	-3.59143	-5.81946	0.000329
ENSG00000197045	GMFB	3.59137	10.0099	0.000329
ENSG00000100284	TOM1	3.59118	23.5797	0.000329
ENSG00000131914	LIN28A	3.58773	33.1593	0.000334
ENSG00000178035	IMPDH2	3.58452	60.4308	0.000338
ENSG00000101246	ARFRP1	-3.58027	-44.9504	0.000343
ENSG00000184110	EIF3C	3.56773	244.852	0.00036
ENSG00000273983	H3C8	-3.55852	-5.35593	0.000373
ENSG00000173991	TCAP	3.55688	20.1239	0.000375
ENSG00000101115	SALL4	-3.55445	-7.86115	0.000379
ENSG00000062282	DGAT2	-3.5535	-21.1494	0.00038
ENSG00000204304	PBX2	3.5515	11.8872	0.000383
ENSG00000157764	BRAF	3.55057	13.3725	0.000384
ENSG00000132780	NASP	-3.5496	-19.1732	0.000386
ENSG00000165621	OXGR1	3.54917	5.51265	0.000386
ENSG00000127419	TMEM175	-3.54427	-13.1633	0.000394
ENSG00000172733	PURG	3.54299	12.2615	0.000396
ENSG00000172650	AGAP5	-3.54274	-7.56888	0.000396
ENSG00000161048	NAPEPLD	3.54087	18.1507	0.000399
ENSG00000149927	DOC2A	3.53826	21.9795	0.000403
ENSG00000161677	JOSD2	-3.53039	-5.96507	0.000415
ENSG00000146242	TPBG	3.53007	3.99046	0.000415
ENSG00000069248	NUP133	-3.52866	-12.4644	0.000418
ENSG00000204410	MSH5	3.52187	23.5911	0.000429
ENSG00000164086	DUSP7	3.51788	14.7927	0.000435
ENSG00000131899	LLGL1	3.51614	2.24154	0.000438
ENSG00000164597	COG5	-3.51503	-15.196	0.00044
ENSG00000160949	TONSL	3.51411	52.0145	0.000441
ENSG00000205863	C1QTNF9B	-3.51215	-14.4034	0.000444
ENSG00000135535	CD164	3.51019	16.2974	0.000448
ENSG00000022840	RNF10	3.50634	16.6849	0.000454
ENSG00000100325	ASCC2	-3.50487	-9.52601	0.000457
ENSG00000007392	LUC7L	3.50129	33.165	0.000463
ENSG00000153885	KCTD15	-3.50024	-2.09114	0.000465
ENSG00000110344	UBE4A	3.50016	8.88881	0.000465
ENSG00000159217	IGF2BP1	3.49937	51.2436	0.000466
ENSG00000271383	NBPF19	3.49901	811.998	0.000467
ENSG00000153250	RBMS1	3.4987	21.8669	0.000468
ENSG00000172354	GNB2	3.49483	34.6079	0.000474
ENSG00000167528	ZNF641	3.49438	2.00619	0.000475
ENSG00000146676	PURB	-3.49367	-5.34427	0.000476
ENSG00000117523	PRRC2C	-3.49258	-26.1147	0.000478
ENSG00000182446	NPLOC4	3.49117	8.30089	0.000481
ENSG00000197134	ZNF257	3.49077	0.748211	0.000482
ENSG00000161057	PSMC2	3.48901	25.6021	0.000485
ENSG00000118997	DNAH7	-3.48753	-2.15958	0.000488
ENSG00000284779	ENSG00000284779	3.48628	55.1368	0.00049
ENSG00000155792	DEPTOR	-3.48492	-2.50959	0.000492
ENSG00000027869	SH2D2A	3.47941	11.8836	0.000503
ENSG00000172543	CTSW	-3.47655	-16.8314	0.000508
ENSG00000168477	TNXB	3.47416	5.93403	0.000512
ENSG00000105509	HAS1	-3.47246	-7.18549	0.000516
ENSG00000162624	LHX8	-3.47146	-97.7209	0.000518
ENSG00000138069	RAB1A	3.47066	69.7077	0.000519
ENSG00000249773	ENSG00000249773	3.47024	1.50124	0.00052
ENSG00000220201	ZGLP1	-3.46968	-23.5296	0.000521
ENSG00000175294	CATSPER1	-3.46613	-19.1546	0.000528
ENSG00000196535	MYO18A	-3.46394	-11.2297	0.000532
ENSG00000189134	NKAPL	-3.46365	-4.91859	0.000533
ENSG00000104447	TRPS1	3.46146	40.9015	0.000537
ENSG00000162676	GFI1	-3.4613	-16.3804	0.000538
ENSG00000041988	THAP3	3.46124	7.21718	0.000538
ENSG00000136750	GAD2	3.46097	2.04782	0.000538
ENSG00000130427	EPO	-3.45879	-38.5466	0.000543
ENSG00000105327	BBC3	-3.45786	-8.53433	0.000544
ENSG00000187699	C2orf88	-3.456	-3.00617	0.000548
ENSG00000100401	RANGAP1	-3.45215	-14.2218	0.000556
ENSG00000174326	SLC16A11	-3.44955	-11.8462	0.000562
ENSG00000137947	GTF2B	-3.44888	-11.4394	0.000563
ENSG00000189045	ANKDD1B	3.44808	19.6843	0.000565
ENSG00000123700	KCNJ2	3.44781	7.59316	0.000565
ENSG00000072274	TFRC	-3.44781	-35.3289	0.000565
ENSG00000213658	LAT	3.44195	75.607	0.000578
ENSG00000124575	H1-3	-3.43668	-33.8937	0.000589
ENSG00000140463	BBS4	-3.43567	-11.2991	0.000591
ENSG00000215695	RSC1A1	3.4331	22.8748	0.000597
ENSG00000172772	OR10W1	-3.43276	-27.5201	0.000597
ENSG00000140262	TCF12	3.43126	19.9132	0.000601
ENSG00000157368	IL34	3.42985	1.43461	0.000604
ENSG00000110047	EHD1	-3.42942	-12.4403	0.000605
ENSG00000273047	ENSG00000273047	3.42907	8.55805	0.000606
ENSG00000119772	DNMT3A	-3.42681	-37.6054	0.000611
ENSG00000130816	DNMT1	3.42673	23.9967	0.000611
ENSG00000107249	GLIS3	3.42507	8.09826	0.000615
ENSG00000110536	PTPMT1	3.42501	5.44252	0.000615
ENSG00000131068	DEFB118	3.42381	65.9813	0.000617
ENSG00000160973	FOXH1	-3.42245	-74.449	0.000621
ENSG00000119737	GPR75	-3.41791	-5.52973	0.000631
ENSG00000073605	GSDMB	-3.41625	-11.8292	0.000635
ENSG00000171044	XKR6	3.41441	12.9973	0.000639
ENSG00000161929	SCIMP	3.41241	16.3296	0.000644
ENSG00000143627	PKLR	-3.41197	-21.5742	0.000645
ENSG00000130584	ZBTB46	-3.41173	-9.07464	0.000646
ENSG00000184260	H2AC20	3.40845	181.475	0.000653
ENSG00000092470	WDR76	-3.40819	-15.5807	0.000654
ENSG00000184281	TSSC4	-3.408	-34.7082	0.000654
ENSG00000135164	DMTF1	-3.40772	-20.6217	0.000655
ENSG00000161955	TNFSF13	3.40536	19.6816	0.000661
ENSG00000132840	BHMT2	-3.40479	-2.86073	0.000662
ENSG00000123200	ZC3H13	3.40301	15.1984	0.000666
ENSG00000234409	CCDC188	-3.40255	-19.4727	0.000668
ENSG00000143322	ABL2	3.40124	5.46957	0.000671
ENSG00000077150	NFKB2	3.40114	33.75	0.000671
ENSG00000198130	HIBCH	-3.40091	-6.93739	0.000672
ENSG00000288623	ENSG00000288623	3.40001	7.03344	0.000674
ENSG00000074621	SLC24A1	-3.39914	-19.9855	0.000676
ENSG00000176092	CRYBG2	3.39893	18.3269	0.000677
ENSG00000145147	SLIT2	3.3974	7.98795	0.00068
ENSG00000144228	SPOPL	-3.39582	-9.54904	0.000684
ENSG00000174236	REP15	-3.39461	-5.3841	0.000687
ENSG00000204613	TRIM10	3.39237	44.5292	0.000693
ENSG00000189227	C15orf61	3.39075	8.21007	0.000697
ENSG00000188343	CIBAR1	3.39052	27.4361	0.000698
ENSG00000166135	HIF1AN	-3.38588	-6.6506	0.00071
ENSG00000166136	NDUFB8	3.38575	6.71805	0.00071
ENSG00000157168	NRG1	-3.38494	-4.21541	0.000712
ENSG00000148384	INPP5E	-3.37952	-4.56389	0.000726
ENSG00000105821	DNAJC2	-3.37742	-4.20881	0.000732
ENSG00000141580	WDR45B	3.37587	6.6924	0.000736
ENSG00000151689	INPP1	-3.3748	-2.96467	0.000739
ENSG00000165462	PHOX2A	-3.37341	-65.3865	0.000742
ENSG00000181220	ZNF746	-3.37323	-14.6001	0.000743
ENSG00000177752	YIPF7	3.37099	66.2587	0.000749
ENSG00000109881	CCDC34	-3.37081	-7.22864	0.000749
ENSG00000168936	TMEM129	3.36923	125.453	0.000754
ENSG00000177051	FBXO46	3.36901	26.7774	0.000754
ENSG00000185022	MAFF	3.3673	8.8592	0.000759
ENSG00000185909	KLHDC8B	3.36611	7.93566	0.000762
ENSG00000176490	DIRAS1	3.36454	6.30048	0.000767
ENSG00000138622	HCN4	-3.35693	-12.9892	0.000788
ENSG00000197622	CDC42SE1	-3.35632	-22.3278	0.00079
ENSG00000242247	ARFGAP3	-3.35557	-14.5288	0.000792
ENSG00000158792	SPATA2L	3.35056	20.0643	0.000806
ENSG00000111276	CDKN1B	-3.34574	-23.2147	0.000821
ENSG00000147439	BIN3	3.34464	12.4526	0.000824
ENSG00000073578	SDHA	3.34398	26.0095	0.000826
ENSG00000112742	TTK	-3.34395	-4.13306	0.000826
ENSG00000132837	DMGDH	-3.34285	-2.87114	0.000829
ENSG00000250021	ARPIN-AP3S2	-3.34215	-2.70413	0.000831
ENSG00000196453	ZNF777	-3.34066	-6.56695	0.000836
ENSG00000168140	VASN	-3.33986	-5.90984	0.000838
ENSG00000198093	ZNF649	-3.33758	-12.2737	0.000845
ENSG00000177733	HNRNPA0	-3.33746	-30.7142	0.000845
ENSG00000232810	TNF	-3.33735	-22.014	0.000846
ENSG00000130307	USHBP1	3.33166	23.8037	0.000863
ENSG00000176148	TCP11L1	-3.33023	-11.0202	0.000868
ENSG00000064703	DDX20	3.32847	6.52648	0.000873
ENSG00000132846	ZBED3	3.32686	3.12223	0.000878
ENSG00000166170	BAG5	3.32572	3.82862	0.000882
ENSG00000158406	H4C8	-3.32498	-2.47075	0.000884
ENSG00000179144	GIMAP7	3.32395	19.8959	0.000888
ENSG00000261857	MIA	3.3162	3.89414	0.000913
ENSG00000170558	CDH2	3.31476	87.62	0.000917
ENSG00000029534	ANK1	-3.3104	-8.82267	0.000932
ENSG00000164330	EBF1	3.30795	13.6884	0.00094
ENSG00000146830	GIGYF1	3.30601	54.3682	0.000946
ENSG00000197745	SCGB1D4	3.30367	39.5024	0.000954
ENSG00000106635	BCL7B	3.30319	22.1229	0.000956
ENSG00000120029	ARMH3	3.30002	21.6483	0.000967
ENSG00000159164	SV2A	-3.29912	-11.7375	0.00097
ENSG00000066336	SPI1	3.29855	7.03223	0.000972
ENSG00000110422	HIPK3	-3.29752	-22.798	0.000975
ENSG00000203778	FAM229B	-3.29491	-7.58058	0.000985
ENSG00000072364	AFF4	3.29471	34.241	0.000985
ENSG00000188211	NCR3LG1	-3.2943	-7.25229	0.000987
ENSG00000196236	XPNPEP3	3.29153	121.97	0.000996
ENSG00000116580	GON4L	-3.29033	-18.1552	0.001001
ENSG00000110060	PUS3	-3.29003	-8.1714	0.001002
ENSG00000143995	MEIS1	3.2897	11.281	0.001003
ENSG00000153879	CEBPG	-3.2858	-26.5817	0.001017
ENSG00000204435	CSNK2B	3.28491	18.3033	0.00102
ENSG00000270276	H4C15	3.28385	6692.16	0.001024
ENSG00000166797	CIAO2A	-3.28366	-31.7204	0.001025
ENSG00000146094	DOK3	3.28351	5.16717	0.001025
ENSG00000145868	FBXO38	3.28117	30.7648	0.001034
ENSG00000159692	CTBP1	-3.28059	-11.9481	0.001036
ENSG00000289764	ENSG00000289764	3.27946	8.40264	0.00104
ENSG00000197457	STMN3	3.27529	6.43905	0.001056
ENSG00000160321	ZNF208	3.27396	0.798412	0.001061
ENSG00000172728	FUT10	-3.27292	-2.56275	0.001064
ENSG00000152359	POC5	-3.27227	-5.04374	0.001067
ENSG00000132388	UBE2G1	3.27134	33.216	0.00107
ENSG00000174197	MGA	-3.27053	-8.36148	0.001073
ENSG00000183049	CAMK1D	-3.27009	-20.9295	0.001075
ENSG00000078747	ITCH	-3.26995	-25.503	0.001076
ENSG00000166169	POLL	-3.26927	-35.2918	0.001078
ENSG00000204580	DDR1	3.2684	2.9139	0.001082
ENSG00000139910	NOVA1	3.26692	61.1221	0.001087
ENSG00000196466	ZNF799	3.26521	11.0219	0.001094
ENSG00000187595	ZNF385C	-3.26362	-24.3499	0.0011
ENSG00000175970	UNC119B	-3.26021	-15.9561	0.001113
ENSG00000204520	MICA	-3.26002	-1.3479	0.001114
ENSG00000179761	PIPOX	3.25965	7.41734	0.001115
ENSG00000108799	EZH1	-3.25273	-14.3547	0.001143
ENSG00000181555	SETD2	-3.2511	-42.1895	0.00115
ENSG00000183092	BEGAIN	3.24983	10.6843	0.001155
ENSG00000185669	SNAI3	3.24846	8.83096	0.00116
ENSG00000165029	ABCA1	3.24754	2.32392	0.001164
ENSG00000153214	TMEM87B	3.24541	3.25151	0.001173
ENSG00000244038	DDOST	-3.24472	-9.00395	0.001176
ENSG00000105778	AVL9	-3.24408	-10.0509	0.001178
ENSG00000114107	CEP70	-3.24377	-20.4878	0.00118
ENSG00000248592	STIMATE-MUSTN1	-3.2423	-6.44665	0.001186
ENSG00000151694	ADAM17	-3.23955	-2.33935	0.001197
ENSG00000160799	CCDC12	-3.23925	-15.0948	0.001198
ENSG00000105696	TMEM59L	-3.23461	-8.51305	0.001218
ENSG00000182944	EWSR1	-3.23403	-44.3585	0.001221
ENSG00000064225	ST3GAL6	-3.23339	-2.92037	0.001223
ENSG00000071967	CYBRD1	-3.23123	-2.98305	0.001233
ENSG00000121440	PDZRN3	-3.23088	-8.1758	0.001234
ENSG00000145332	KLHL8	3.22737	5.59906	0.001249
ENSG00000117450	PRDX1	3.22708	10.4795	0.001251
ENSG00000171488	LRRC8C	3.22686	7.1293	0.001252
ENSG00000108825	PTGES3L-AARSD1	3.22678	11.0184	0.001252
ENSG00000163933	RFT1	-3.22566	-6.38516	0.001257
ENSG00000108175	ZMIZ1	3.22311	46.4133	0.001268
ENSG00000149262	INTS4	3.22165	10.2851	0.001275
ENSG00000196757	ZNF700	-3.22021	-7.54528	0.001281
ENSG00000235376	RPEL1	3.22015	26.3624	0.001281
ENSG00000101160	CTSZ	3.21987	5.52089	0.001282
ENSG00000055955	ITIH4	3.21796	1.98731	0.001291
ENSG00000172057	ORMDL3	3.21775	5.33882	0.001292
ENSG00000169609	C15orf40	-3.21753	-7.11552	0.001293
ENSG00000124198	ARFGEF2	3.21494	4.09373	0.001305
ENSG00000145715	RASA1	-3.21478	-21.587	0.001305
ENSG00000198522	GPN1	-3.21076	-25.9167	0.001324
ENSG00000158234	FAIM	-3.21009	-8.53626	0.001327
ENSG00000103942	HOMER2	-3.20996	-5.82322	0.001328
ENSG00000228727	SAPCD1	-3.20948	-24.7639	0.00133
ENSG00000137098	SPAG8	3.20598	25.9916	0.001346
ENSG00000185000	DGAT1	3.20583	2.49258	0.001347
ENSG00000110696	C11orf58	3.20526	34.7652	0.001349
ENSG00000163466	ARPC2	-3.20432	-24.3287	0.001354
ENSG00000145569	OTULINL	3.19911	8.27041	0.001379
ENSG00000227717	GOLGA6L25	3.19871	1612.4	0.00138
ENSG00000167118	URM1	-3.19848	-12.5768	0.001382
ENSG00000099899	TRMT2A	-3.1977	-26.8848	0.001385
ENSG00000196182	STK40	3.19757	4.97853	0.001386
ENSG00000205856	C22orf42	3.19579	52.3608	0.001394
ENSG00000176248	ANAPC2	3.19567	105.569	0.001395
ENSG00000167910	CYP7A1	3.19094	13.3246	0.001418
ENSG00000089101	CFAP61	3.19005	4.59055	0.001422
ENSG00000188338	SLC38A3	3.1895	8.77496	0.001425
ENSG00000155542	SETD9	-3.18621	-1.83205	0.001442
ENSG00000134247	PTGFRN	-3.18456	-14.7036	0.00145
ENSG00000205884	DEFB136	-3.18129	-23.2358	0.001466
ENSG00000162407	PLPP3	-3.18089	-12.3038	0.001468
ENSG00000231389	HLA-DPA1	-3.1808	-2.59749	0.001469
ENSG00000075826	SEC31B	3.17947	5.06468	0.001475
ENSG00000282872	C1orf232	-3.17749	-3.73699	0.001486
ENSG00000063660	GPC1	3.17596	5.04977	0.001493
ENSG00000263528	IKBKE	3.17522	2.85236	0.001497
ENSG00000140961	OSGIN1	-3.16853	-0.67105	0.001532
ENSG00000132153	DHX30	3.16719	14.1292	0.001539
ENSG00000161860	SYCE2	-3.16268	-26.0383	0.001563
ENSG00000182858	ALG12	3.16112	4.27709	0.001572
ENSG00000176956	LY6H	3.1602	10.3751	0.001577
ENSG00000131771	PPP1R1B	-3.15973	-9.57357	0.001579
ENSG00000074603	DPP8	-3.15863	-17.7498	0.001585
ENSG00000064651	SLC12A2	-3.1585	-17.0322	0.001586
ENSG00000185122	HSF1	3.15627	32.9844	0.001598
ENSG00000129204	USP6	3.15303	7.46628	0.001616
ENSG00000186788	SPATA31D3	3.14964	1780.94	0.001635
ENSG00000116329	OPRD1	3.14905	25.2633	0.001638
ENSG00000133104	SPART	-3.1472	-5.76205	0.001648
ENSG00000178537	SLC25A20	3.14636	12.787	0.001653
ENSG00000217930	PAM16	-3.14589	-481.106	0.001656
ENSG00000164465	DCBLD1	-3.14374	-5.9803	0.001668
ENSG00000270249	ENSG00000270249	3.14368	157.084	0.001668
ENSG00000094975	SUCO	-3.13997	-5.38039	0.00169
ENSG00000143294	PRCC	3.13808	36.7785	0.001701
ENSG00000133561	GIMAP6	3.13669	8.33514	0.001709
ENSG00000169908	TM4SF1	3.13577	7.89103	0.001714
ENSG00000198060	MARCHF5	3.13503	8.99451	0.001718
ENSG00000105341	DMAC2	3.13431	13.025	0.001723
ENSG00000157335	CLEC18C	-3.1343	-242.425	0.001723
ENSG00000197442	MAP3K5	-3.13411	-8.51033	0.001724
ENSG00000277075	H2AC8	3.13398	47.2726	0.001725
ENSG00000134780	DAGLA	-3.13307	-5.17088	0.00173
ENSG00000162951	LRRTM1	-3.13223	-9.36791	0.001735
ENSG00000214128	TMEM213	3.13151	33.4612	0.001739
ENSG00000166825	ANPEP	3.12942	1.03176	0.001751
ENSG00000164749	HNF4G	-3.12541	-11.5148	0.001776
ENSG00000232388	SMIM26	-3.1253	-14.9102	0.001776
ENSG00000100528	CNIH1	3.12364	12.1952	0.001786
ENSG00000167088	SNRPD1	3.12314	4.19628	0.001789
ENSG00000181744	DIPK2A	3.12299	8.28692	0.00179
ENSG00000237763	AMY1A	3.12141	592.962	0.0018
ENSG00000188897	ENSG00000188897	-3.12109	-4.15642	0.001802
ENSG00000197006	METTL9	3.11997	26.2419	0.001809
ENSG00000196268	ZNF493	-3.11943	-2.47003	0.001812
ENSG00000112246	SIM1	3.11856	10.5741	0.001817
ENSG00000162517	PEF1	-3.11811	-20.7162	0.00182
ENSG00000213190	MLLT11	3.11375	15.7573	0.001847
ENSG00000168828	OR13J1	3.11352	62.0773	0.001849
ENSG00000002549	LAP3	-3.11163	-17.7171	0.001861
ENSG00000119950	MXI1	3.11145	12.1963	0.001862
ENSG00000157551	KCNJ15	3.11025	3.52367	0.001869
ENSG00000186635	ARAP1	-3.10782	-22.7803	0.001885
ENSG00000273542	H4C12	-3.10379	-50.7464	0.001911
ENSG00000101166	PRELID3B	3.1027	7.88047	0.001918
ENSG00000167992	VWCE	-3.10248	-48.2039	0.001919
ENSG00000115165	CYTIP	-3.10213	-64.7536	0.001921
ENSG00000169402	RSPH10B2	-3.10067	-35.9003	0.001931
ENSG00000137692	DCUN1D5	3.10067	17.0101	0.001931
ENSG00000177302	TOP3A	3.10063	7.30931	0.001931
ENSG00000127527	EPS15L1	3.09951	17.3804	0.001938
ENSG00000005483	KMT2E	-3.09854	-17.9765	0.001945
ENSG00000179674	ARL14	3.09767	4.59092	0.00195
ENSG00000169105	CHST14	-3.09324	-10.1902	0.00198
ENSG00000135540	NHSL1	3.09316	2.62893	0.00198
ENSG00000289490	ENSG00000289490	3.09233	9.90304	0.001986
ENSG00000181418	DDN	-3.09082	-68.8804	0.001996
ENSG00000163909	HEYL	3.09023	8.59292	0.002
ENSG00000184564	SLITRK6	-3.08934	-1.46869	0.002006
ENSG00000177453	NIM1K	3.08799	6.77235	0.002015
ENSG00000087258	GNAO1	3.08791	9.19523	0.002016
ENSG00000128928	IVD	-3.08734	-8.98469	0.00202
ENSG00000105865	DUS4L	3.0859	18.1368	0.002029
ENSG00000047662	FAM184B	3.08562	9.64592	0.002031
ENSG00000115970	THADA	3.0836	19.6022	0.002045
ENSG00000088451	TGDS	-3.08324	-5.65339	0.002048
ENSG00000145626	UGT3A1	3.0821	6.606	0.002055
ENSG00000134056	MRPS36	-3.082	-5.66329	0.002056
ENSG00000160867	FGFR4	3.08192	11.8892	0.002057
ENSG00000110955	ATP5F1B	-3.08	-142.227	0.00207
ENSG00000154380	ENAH	-3.07886	-21.3765	0.002078
ENSG00000183762	KREMEN1	3.07651	3.95562	0.002094
ENSG00000161981	SNRNP25	3.07621	3.38945	0.002096
ENSG00000129084	PSMA1	-3.07586	-20.607	0.002099
ENSG00000120896	SORBS3	-3.07522	-6.92574	0.002103
ENSG00000167325	RRM1	3.07323	16.9514	0.002118
ENSG00000180537	RNF182	-3.0721	-5.69234	0.002126
ENSG00000119522	DENND1A	-3.07201	-6.6125	0.002126
ENSG00000248871	TNFSF12-TNFSF13	-3.07168	-25.4764	0.002129
ENSG00000204287	HLA-DRA	3.07088	4.08722	0.002134
ENSG00000184708	EIF4ENIF1	-3.06968	-29.1647	0.002143
ENSG00000147789	ZNF7	-3.06919	-9.33704	0.002146
ENSG00000163104	SMARCAD1	3.06818	13.1435	0.002154
ENSG00000028528	SNX1	-3.06783	-10.1496	0.002156
ENSG00000255398	HCAR3	-3.06697	-11.4791	0.002162
ENSG00000198400	NTRK1	3.06646	76.3954	0.002166
ENSG00000184144	CNTN2	3.06636	13.3395	0.002167
ENSG00000100578	KIAA0586	-3.06617	-11.5162	0.002168
ENSG00000091704	CPA1	-3.06583	-1.48915	0.002171
ENSG00000137474	MYO7A	-3.06433	-3.24812	0.002182
ENSG00000243509	TNFRSF6B	-3.06405	-9.90519	0.002184
ENSG00000104973	MED25	3.06308	1.96446	0.002191
ENSG00000168769	TET2	-3.06133	-14.7944	0.002204
ENSG00000159352	PSMD4	-3.05998	-7.39565	0.002214
ENSG00000166507	NDST2	-3.05755	-19.6721	0.002232
ENSG00000185298	CCDC137	3.05434	8.78216	0.002256
ENSG00000196793	ZNF239	3.05411	13.9631	0.002257
ENSG00000184988	TMEM106A	3.05176	8.73049	0.002275
ENSG00000139722	VPS37B	-3.05063	-26.6489	0.002284
ENSG00000073792	IGF2BP2	-3.05003	-40.7579	0.002288
ENSG00000183688	RFLNB	3.04958	61.9451	0.002292
ENSG00000196378	ZNF34	3.04935	5.9081	0.002293
ENSG00000277775	H3C7	-3.04895	-62.1512	0.002296
ENSG00000100395	L3MBTL2	3.04843	25.803	0.0023
ENSG00000033170	FUT8	3.04744	8.88958	0.002308
ENSG00000172500	FIBP	3.04562	9.95008	0.002322
ENSG00000273703	H2BC14	-3.04456	-63.2662	0.00233
ENSG00000281039	ENSG00000281039	3.04409	17.3534	0.002334
ENSG00000173418	NAA20	3.04272	19.6961	0.002345
ENSG00000077348	EXOSC5	-3.04192	-3.62624	0.002351
ENSG00000140455	USP3	-3.04131	-46.5234	0.002356
ENSG00000204334	ERICH2	-3.04127	-4.04116	0.002356
ENSG00000074842	MYDGF	3.04081	3.0154	0.002359
ENSG00000132716	DCAF8	3.04056	5.22567	0.002361
ENSG00000197245	FAM110D	3.03996	22.3942	0.002366
ENSG00000115137	DNAJC27	3.03962	8.21633	0.002369
ENSG00000071539	TRIP13	3.03945	17.898	0.00237
ENSG00000215343	ZNF705D	3.0385	87.7241	0.002378
ENSG00000151327	FAM177A1	-3.0367	-10.7276	0.002392
ENSG00000048740	CELF2	-3.03604	-33.0528	0.002397
ENSG00000182010	RTKN2	3.03539	13.2792	0.002402
ENSG00000006432	MAP3K9	-3.0351	-6.25323	0.002405
ENSG00000156639	ZFAND3	3.03417	10.617	0.002412
ENSG00000215183	MSMP	-3.03339	-19.2633	0.002418
ENSG00000198768	APCDD1L	3.02766	5.32503	0.002465
ENSG00000144290	SLC4A10	3.02759	5.28801	0.002465
ENSG00000135763	URB2	-3.02548	-10.4808	0.002482
ENSG00000248487	ABHD14A	-3.0254	-24.0633	0.002483
ENSG00000197852	INKA2	-3.02478	-3.17053	0.002488
ENSG00000060642	PIGV	3.02342	7.8961	0.002499
ENSG00000122691	TWIST1	-3.02276	-13.2515	0.002505
ENSG00000108384	RAD51C	-3.02177	-2.83588	0.002513
ENSG00000173581	CCDC106	3.0209	7.42824	0.00252
ENSG00000161671	EMC10	3.01891	19.9756	0.002537
ENSG00000116539	ASH1L	-3.01776	-34.5089	0.002547
ENSG00000133789	SWAP70	-3.01742	-11.1554	0.002549
ENSG00000161610	HCRT	-3.0159	-8.71015	0.002562
ENSG00000260325	HSPB9	3.01408	4.55386	0.002578
ENSG00000186886	OR5D3P	3.01326	42.7847	0.002585
ENSG00000236104	ZBTB22	-3.01223	-51.0379	0.002593
ENSG00000137492	THAP12	-3.01125	-12.1209	0.002602
ENSG00000183955	KMT5A	-3.01125	-43.7918	0.002602
ENSG00000134571	MYBPC3	3.01095	48.3169	0.002604
ENSG00000004399	PLXND1	-3.00701	-31.2118	0.002638
ENSG00000015676	NUDCD3	3.00613	13.1031	0.002646
ENSG00000133195	SLC39A11	3.00349	4.55875	0.002669
ENSG00000149735	GPHA2	-3.00255	-4.83726	0.002677
ENSG00000108604	SMARCD2	-3.00004	-13.5769	0.002699
ENSG00000135373	EHF	2.9992	3.11667	0.002707
ENSG00000165325	DEUP1	-2.9984	-3.24068	0.002714
ENSG00000064726	BTBD1	2.99644	5.681	0.002731
ENSG00000106153	CHCHD2	-2.99559	-8.06688	0.002739
ENSG00000150051	MKX	2.9954	7.29959	0.002741
ENSG00000266967	AARSD1	2.99506	30.5849	0.002744
ENSG00000108947	EFNB3	-2.99499	-7.75318	0.002745
ENSG00000142552	RCN3	2.99203	3.29425	0.002771
ENSG00000004939	SLC4A1	-2.99197	-49.5003	0.002772
ENSG00000176697	BDNF	-2.99172	-4.19914	0.002774
ENSG00000167566	NCKAP5L	-2.99039	-11.3007	0.002786
ENSG00000064655	EYA2	2.98936	1.77638	0.002796
ENSG00000138686	BBS7	-2.98867	-3.67077	0.002802
ENSG00000185359	HGS	-2.98837	-3.27046	0.002805
ENSG00000159596	TMEM69	-2.98769	-32.7199	0.002811
ENSG00000054690	PLEKHH1	-2.98765	-3.91405	0.002811
ENSG00000101162	TUBB1	2.98692	7.03136	0.002818
ENSG00000147905	ZCCHC7	2.98489	9.35347	0.002837
ENSG00000119655	NPC2	2.98484	4.5892	0.002837
ENSG00000113273	ARSB	-2.98437	-5.06239	0.002842
ENSG00000187678	SPRY4	2.98303	18.9853	0.002854
ENSG00000162885	B3GALNT2	2.98299	37.4164	0.002854
ENSG00000169371	SNUPN	-2.98234	-30.8756	0.002861
ENSG00000198225	FKBP1C	2.98108	11.1175	0.002872
ENSG00000136270	TBRG4	2.98034	6.95714	0.002879
ENSG00000155545	MIER3	-2.97868	-14.0647	0.002895
ENSG00000175567	UCP2	2.97866	10.0469	0.002895
ENSG00000274180	NATD1	2.97813	2.69268	0.0029
ENSG00000133606	MKRN1	-2.97787	-13.5399	0.002903
ENSG00000217236	SP9	2.97689	26.0385	0.002912
ENSG00000164933	SLC25A32	-2.9763	-13.0137	0.002917
ENSG00000204540	PSORS1C1	2.97202	1.52657	0.002958
ENSG00000081320	STK17B	2.97119	7.20738	0.002967
ENSG00000182149	IST1	-2.96993	-7.47649	0.002979
ENSG00000173641	HSPB7	-2.96914	-2.46764	0.002986
ENSG00000178531	CTXN1	2.96446	11.6569	0.003032
ENSG00000162881	OXER1	2.96372	6.21468	0.003039
ENSG00000034152	MAP2K3	-2.96284	-14.7292	0.003048
ENSG00000242715	CCDC169	-2.96159	-3.9966	0.003061
ENSG00000105329	TGFB1	2.96149	9.06373	0.003062
ENSG00000231852	CYP21A2	-2.96077	-133.628	0.003069
ENSG00000011523	CEP68	2.96071	26.2142	0.003069
ENSG00000146243	IRAK1BP1	-2.96016	-1.61639	0.003075
ENSG00000168496	FEN1	-2.95914	-28.7335	0.003085
ENSG00000130204	TOMM40	-2.95901	-12.9633	0.003086
ENSG00000162522	KIAA1522	-2.95419	-8.70819	0.003135
ENSG00000166073	GPR176	2.95413	2.32104	0.003136
ENSG00000162267	ITIH3	2.95395	13.2433	0.003137
ENSG00000132517	SLC52A1	-2.9529	-5.51537	0.003148
ENSG00000100154	TTC28	2.95192	1.52391	0.003158
ENSG00000129696	TTI2	-2.94978	-1.88871	0.00318
ENSG00000172795	DCP2	2.94454	7.4507	0.003234
ENSG00000256053	COA8	2.94449	7.73006	0.003235
ENSG00000168061	SAC3D1	-2.94423	-13.6589	0.003238
ENSG00000067369	TP53BP1	2.94405	15.9016	0.003239
ENSG00000278139	P3R3URF-PIK3R3	-2.94336	-45.3829	0.003247
ENSG00000030304	MUSK	2.94274	11.0747	0.003253
ENSG00000197272	IL27	2.94094	75.2137	0.003272
ENSG00000161204	ABCF3	2.93992	4.11747	0.003283
ENSG00000106013	ANKRD7	2.93785	25.2043	0.003305
ENSG00000118922	KLF12	2.93605	37.9624	0.003324
ENSG00000189319	FAM53B	-2.93458	-8.86074	0.00334
ENSG00000118579	MED28	2.93338	19.874	0.003353
ENSG00000177311	ZBTB38	2.93259	8.64544	0.003361
ENSG00000160360	GPSM1	2.93152	5.72886	0.003373
ENSG00000100926	TM9SF1	2.9309	11.0274	0.00338
ENSG00000143443	C1orf56	2.92787	11.4894	0.003413
ENSG00000221954	OR4C12	-2.92574	-44.5929	0.003436
ENSG00000172006	ZNF554	2.92467	23.8457	0.003448
ENSG00000196628	TCF4	-2.9245	-74.0965	0.00345
ENSG00000134480	CCNH	2.92417	25.2676	0.003454
ENSG00000122741	DCAF10	2.92399	10.5213	0.003456
ENSG00000198142	SOWAHC	-2.92296	-4.99317	0.003467
ENSG00000148835	TAF5	2.92172	2.86413	0.003481
ENSG00000106331	PAX4	2.92156	32.0986	0.003483
ENSG00000176125	UFSP1	-2.921	-6.46581	0.003489
ENSG00000136560	TANK	-2.92008	-30.1628	0.003499
ENSG00000117713	ARID1A	-2.92	-69.488	0.0035
ENSG00000180475	OR10Q1	-2.9198	-44.4325	0.003503
ENSG00000253649	PRSS51	-2.91973	-17.0157	0.003503
ENSG00000175793	SFN	2.91832	6.72825	0.003519
ENSG00000186803	IFNA10	-2.91729	-12.1705	0.003531
ENSG00000124762	CDKN1A	-2.91595	-5.64721	0.003546
ENSG00000175352	NRIP3	-2.91424	-6.03606	0.003566
ENSG00000121350	PYROXD1	2.91356	2.00694	0.003573
ENSG00000225327	USP17L3	-2.91353	-13369.7	0.003574
ENSG00000123095	BHLHE41	-2.91351	-4.78623	0.003574
ENSG00000112701	SENP6	-2.91328	-9.84714	0.003577
ENSG00000115875	SRSF7	2.91299	2.56329	0.00358
ENSG00000134121	CHL1	-2.91293	-2.86297	0.003581
ENSG00000262484	CCER2	2.91111	13.725	0.003602
ENSG00000180098	TRNAU1AP	-2.90852	-22.0191	0.003631
ENSG00000074935	TUBE1	-2.90825	-10.3484	0.003635
ENSG00000114349	GNAT1	-2.90684	-21.7163	0.003651
ENSG00000171603	CLSTN1	2.90583	24.478	0.003663
ENSG00000159063	ALG8	2.90512	2.42107	0.003671
ENSG00000067900	ROCK1	2.903	50.008	0.003696
ENSG00000072110	ACTN1	2.90241	3.349	0.003703
ENSG00000128422	KRT17	2.9014	167.221	0.003715
ENSG00000105662	CRTC1	2.90044	17.2406	0.003726
ENSG00000204913	LRRC3C	2.90002	3.48646	0.003731
ENSG00000108771	DHX58	-2.8994	-21.6901	0.003739
ENSG00000137274	BPHL	2.8988	10.8802	0.003746
ENSG00000160654	CD3G	2.89787	146.396	0.003757
ENSG00000149357	LAMTOR1	-2.89548	-56.5084	0.003786
ENSG00000187240	DYNC2H1	2.89386	39.6231	0.003805
ENSG00000224389	C4B	2.89357	2133.08	0.003809
ENSG00000204237	OXLD1	2.89285	9.66692	0.003818
ENSG00000155380	SLC16A1	2.89234	114.02	0.003824
ENSG00000196458	ZNF605	-2.8919	-10.6397	0.003829
ENSG00000131467	PSME3	2.89055	25.8911	0.003846
ENSG00000075035	WSCD2	2.88882	2.23419	0.003867
ENSG00000164934	DCAF13	-2.88838	-7.14881	0.003872
ENSG00000165219	GAPVD1	2.88689	15.257	0.003891
ENSG00000171988	JMJD1C	-2.88677	-14.4653	0.003892
ENSG00000116117	PARD3B	-2.88329	-30.3623	0.003935
ENSG00000164713	BRI3	2.88215	7.74514	0.00395
ENSG00000128917	DLL4	2.88191	11.4005	0.003953
ENSG00000114030	KPNA1	-2.88124	-26.6353	0.003961
ENSG00000197548	ATG7	-2.87953	-9.22885	0.003983
ENSG00000169752	NRG4	2.87909	3.77065	0.003988
ENSG00000257218	GATC	2.87797	84.6705	0.004002
ENSG00000108106	UBE2S	-2.87743	-23.6197	0.004009
ENSG00000149922	TBX6	2.87426	42.4015	0.00405
ENSG00000152936	LMNTD1	-2.87409	-5.58689	0.004052
ENSG00000179021	C3orf38	2.87219	9.45646	0.004076
ENSG00000120054	CPN1	-2.87158	-40.6393	0.004084
ENSG00000090372	STRN4	2.8686	11.2873	0.004123
ENSG00000152749	GPR180	2.86715	1.07866	0.004142
ENSG00000125505	MBOAT7	-2.86508	-4.38128	0.004169
ENSG00000164039	BDH2	2.86496	10.7037	0.004171
ENSG00000102743	SLC25A15	-2.86424	-2.75894	0.00418
ENSG00000163141	BNIPL	2.86354	4.22114	0.004189
ENSG00000067596	DHX8	-2.86309	-24.8962	0.004195
ENSG00000243955	GSTA1	-2.86204	-5.41326	0.004209
ENSG00000132570	PCBD2	2.8612	6.95556	0.00422
ENSG00000141404	GNAL	2.86102	4.17812	0.004223
ENSG00000198535	C2CD4A	2.86072	8.27546	0.004227
ENSG00000214087	ARL16	-2.8607	-5.75863	0.004227
ENSG00000158669	GPAT4	2.85964	11.7058	0.004241
ENSG00000080200	CRYBG3	-2.85686	-33.594	0.004279
ENSG00000213588	ZBTB9	2.85628	42.1238	0.004286
ENSG00000196296	ATP2A1	-2.85605	-10.7118	0.004289
ENSG00000166407	LMO1	2.85482	5.07566	0.004306
ENSG00000187244	BCAM	2.84868	8.73022	0.00439
ENSG00000173612	GPRC6A	-2.84764	-27.4818	0.004405
ENSG00000143870	PDIA6	-2.84703	-7.61121	0.004413
ENSG00000100764	PSMC1	2.84679	5.61202	0.004416
ENSG00000100354	TNRC6B	2.84643	24.1096	0.004421
ENSG00000269590	ENSG00000269590	-2.84565	-14.6634	0.004432
ENSG00000133597	ADCK2	-2.84444	-16.8699	0.004449
ENSG00000156970	BUB1B	2.84387	9.56344	0.004457
ENSG00000134982	APC	2.84337	12.5487	0.004464
ENSG00000169689	CENPX	-2.84245	-1.43887	0.004477
ENSG00000132964	CDK8	-2.84149	-15.4332	0.00449
ENSG00000107854	TNKS2	2.83996	33.9901	0.004512
ENSG00000089177	KIF16B	-2.83864	-6.9716	0.004531
ENSG00000074696	HACD3	2.83834	8.21697	0.004535
ENSG00000204396	VWA7	2.83777	22.5801	0.004543
ENSG00000105472	CLEC11A	2.83564	2.89972	0.004573
ENSG00000122859	NEUROG3	2.83076	23.6762	0.004644
ENSG00000198363	ASPH	2.83051	10.6897	0.004647
ENSG00000196353	CPNE4	-2.82983	-8.57868	0.004657
ENSG00000142684	ZNF593	-2.8281	-5.84886	0.004682
ENSG00000147885	IFNA16	2.82755	35.9585	0.004691
ENSG00000114346	ECT2	-2.82731	-10.806	0.004694
ENSG00000151640	DPYSL4	2.82657	1.46292	0.004705
ENSG00000025423	HSD17B6	2.82584	8.16937	0.004716
ENSG00000101460	MAP1LC3A	-2.82579	-25.0631	0.004716
ENSG00000175619	OR4B1	2.82574	23.9783	0.004717
ENSG00000165923	AGBL2	2.82571	35.3565	0.004718
ENSG00000162344	FGF19	-2.82412	-56.4538	0.004741
ENSG00000153237	CCDC148	-2.82384	-14.1726	0.004745
ENSG00000119878	CRIPT	2.82239	7.14487	0.004767
ENSG00000188010	MORN2	2.82114	2.80119	0.004785
ENSG00000188573	FBLL1	2.81981	3.08306	0.004805
ENSG00000138073	PREB	-2.81978	-21.4546	0.004806
ENSG00000243317	STMP1	-2.81949	-7.85041	0.00481
ENSG00000198342	ZNF442	-2.81935	-23.2063	0.004812
ENSG00000150594	ADRA2A	-2.81864	-4.42789	0.004823
ENSG00000164294	GPX8	2.81661	11.1293	0.004853
ENSG00000285437	POLR2J3	2.81618	34.3955	0.00486
ENSG00000176083	ZNF683	2.81592	30.9621	0.004864
ENSG00000165588	OTX2	-2.81554	-56.7034	0.004869
ENSG00000117859	OSBPL9	2.81529	44.1494	0.004873
ENSG00000105610	KLF1	-2.81526	-28.4316	0.004874
ENSG00000151502	VPS26B	-2.81343	-2.73334	0.004902
ENSG00000095370	SH2D3C	-2.81171	-33.7554	0.004928
ENSG00000176884	GRIN1	2.81112	23.8077	0.004937
ENSG00000184730	APOBR	2.80924	16.1694	0.004966
ENSG00000162244	RPL29	2.80664	9.39321	0.005006
ENSG00000221946	FXYD7	2.80632	12.8302	0.005011
ENSG00000174953	DHX36	-2.80598	-41.1688	0.005016
ENSG00000180228	PRKRA	2.80554	35.9439	0.005023
ENSG00000197062	ZSCAN26	-2.80465	-6.34208	0.005037
ENSG00000132676	DAP3	-2.80316	-7.06985	0.00506
ENSG00000117281	CD160	2.80084	35142664	0.005097
ENSG00000131788	PIAS3	2.80084	53.4565	0.005097
ENSG00000188486	H2AX	2.80071	8.83389	0.005099
ENSG00000092439	TRPM7	-2.80052	-4.65665	0.005102
ENSG00000134545	KLRC1	2.79941	15.1642	0.00512
ENSG00000128886	ELL3	-2.79806	-20.3977	0.005141
ENSG00000172053	QARS1	-2.79683	-95.8742	0.005161
ENSG00000124813	RUNX2	2.79635	17.2307	0.005168
ENSG00000164007	CLDN19	-2.79628	-51.0202	0.005169
ENSG00000187134	AKR1C1	-2.79618	-6.03965	0.005171
ENSG00000168872	DDX19A	-2.7957	-116.053	0.005179
ENSG00000119326	CTNNAL1	-2.79357	-8.15461	0.005213
ENSG00000187764	SEMA4D	-2.79252	-6.80484	0.00523
ENSG00000100219	XBP1	-2.7924	-3.76969	0.005232
ENSG00000113916	BCL6	2.79193	3.60384	0.005239
ENSG00000197885	NKIRAS1	2.79174	16.549	0.005243
ENSG00000176900	OR51T1	-2.79085	-29.2985	0.005257
ENSG00000285245	ENSG00000285245	2.79061	4.05074	0.005261
ENSG00000171695	LKAAEAR1	-2.79015	-5.81724	0.005268
ENSG00000197020	ZNF100	-2.78966	-4.47596	0.005276
ENSG00000101417	PXMP4	2.78726	6.37926	0.005316
ENSG00000218739	CEBPZOS	2.78723	4.02368	0.005316
ENSG00000163214	DHX57	2.78593	3.88502	0.005337
ENSG00000149929	HIRIP3	2.78565	23.6944	0.005342
ENSG00000066651	TRMT11	2.78378	101.112	0.005373
ENSG00000128833	MYO5C	-2.78375	-3.82137	0.005373
ENSG00000109458	GAB1	2.7818	30.3864	0.005406
ENSG00000165572	KBTBD6	-2.7816	-29.2021	0.005409
ENSG00000204228	HSD17B8	-2.78138	-5.48466	0.005413
ENSG00000083812	ZNF324	2.78071	27.5722	0.005424
ENSG00000179213	SIGLECL1	2.77995	24.6553	0.005437
ENSG00000143363	PRUNE1	2.7796	3.45985	0.005443
ENSG00000166823	MESP1	2.77938	21.5233	0.005446
ENSG00000148660	CAMK2G	2.77866	31.1741	0.005458
ENSG00000148950	IMMP1L	-2.77798	-9.73355	0.00547
ENSG00000163472	TMEM79	2.77795	6.48068	0.00547
ENSG00000141298	SSH2	-2.77752	-47.872	0.005477
ENSG00000121361	KCNJ8	-2.7771	-13.8315	0.005485
ENSG00000123427	EEF1AKMT3	-2.77697	-16.8251	0.005487
ENSG00000113163	CERT1	-2.77695	-61.5719	0.005487
ENSG00000116786	PLEKHM2	-2.77691	-28.3285	0.005488
ENSG00000143412	ANXA9	2.77635	7.19823	0.005497
ENSG00000160563	MED27	2.77633	32.4966	0.005498
ENSG00000105011	ASF1B	-2.77605	-15.2266	0.005502
ENSG00000140488	CELF6	2.77459	29.1945	0.005527
ENSG00000113621	TXNDC15	2.77365	14.2211	0.005543
ENSG00000162413	KLHL21	-2.77364	-22.1068	0.005543
ENSG00000157152	SYN2	-2.77227	-1.87014	0.005567
ENSG00000215915	ATAD3C	-2.76974	-603.943	0.00561
ENSG00000144909	OSBPL11	-2.76962	-3.27631	0.005612
ENSG00000278463	H2AC4	-2.76949	-15.7649	0.005614
ENSG00000274750	H3C6	-2.76912	-2.16283	0.005621
ENSG00000157005	SST	2.76854	5.38384	0.005631
ENSG00000157778	PSMG3	-2.76754	-17.2595	0.005648
ENSG00000104888	SLC17A7	2.76603	8.91246	0.005674
ENSG00000160752	FDPS	2.76554	14.5381	0.005683
ENSG00000145386	CCNA2	2.76378	2.28995	0.005714
ENSG00000126803	HSPA2	2.76326	8.66587	0.005723
ENSG00000171320	ESCO2	2.76313	16.08	0.005725
ENSG00000175906	ARL4D	-2.76291	-7.19433	0.005729
ENSG00000156140	ADAMTS3	2.76108	4.40621	0.005761
ENSG00000244255	ENSG00000244255	-2.76075	-6.42051	0.005767
ENSG00000142556	ZNF614	-2.76025	-6.43843	0.005776
ENSG00000104872	PIH1D1	-2.75955	-12.2059	0.005788
ENSG00000138750	NUP54	-2.75939	-5.02131	0.005791
ENSG00000171126	KCNG3	2.75794	3.8186	0.005817
ENSG00000244067	GSTA2	-2.7568	-4.48364	0.005837
ENSG00000144040	SFXN5	-2.75673	-5.63496	0.005838
ENSG00000146576	INTS15	2.75554	43.8756	0.00586
ENSG00000177045	SIX5	2.75546	39.0096	0.005861
ENSG00000198860	TSEN15	-2.75544	-17.4161	0.005861
ENSG00000157538	VPS26C	2.75515	14.024	0.005867
ENSG00000188833	ENTPD8	2.75368	14.0669	0.005893
ENSG00000068001	HYAL2	-2.74966	-75.014	0.005966
ENSG00000131951	LRRC9	-2.74959	-6.34678	0.005967
ENSG00000197757	HOXC6	2.74782	18.4629	0.005999
ENSG00000123737	EXOSC9	2.74776	11.1374	0.006
ENSG00000120093	HOXB3	2.7472	12.2315	0.006011
ENSG00000203896	LIME1	2.7455	37.5944	0.006042
ENSG00000179915	NRXN1	-2.74542	-3.08375	0.006043
ENSG00000171533	MAP6	2.74277	4.74951	0.006092
ENSG00000162896	PIGR	2.73649	6.6811	0.00621
ENSG00000196652	ZKSCAN5	-2.73603	-15.2347	0.006219
ENSG00000116983	HPCAL4	-2.73274	-3.2422	0.006281
ENSG00000136630	HLX	2.73268	3.71694	0.006282
ENSG00000291302	ENSG00000291302	2.73214	5.32241	0.006292
ENSG00000129255	MPDU1	-2.73169	-34.0107	0.006301
ENSG00000177191	B3GNT8	-2.73033	-2.2595	0.006327
ENSG00000127324	TSPAN8	2.73015	1.9011	0.006331
ENSG00000236637	IFNA4	2.72728	39.5394	0.006386
ENSG00000108946	PRKAR1A	2.7258	7.82102	0.006415
ENSG00000133574	GIMAP4	-2.72457	-9.89957	0.006439
ENSG00000150048	CLEC1A	2.72175	6.6773	0.006494
ENSG00000089050	RBBP9	-2.72154	-3.84365	0.006498
ENSG00000156170	NDUFAF6	2.72088	8.14911	0.006511
ENSG00000120341	SEC16B	-2.72009	-2.81478	0.006527
ENSG00000100031	GGT1	2.71859	6.61239	0.006556
ENSG00000181929	PRKAG1	2.71829	5.09289	0.006562
ENSG00000164659	ELAPOR2	-2.71739	-8.26353	0.00658
ENSG00000077080	ACTL6B	-2.71692	-18.4021	0.006589
ENSG00000022976	ZNF839	-2.71667	-20.1735	0.006594
ENSG00000177830	CHID1	2.71595	5.06468	0.006609
ENSG00000227268	KLLN	-2.7152	-53.1229	0.006624
ENSG00000186075	ZPBP2	-2.71434	-15.7682	0.006641
ENSG00000123815	COQ8B	2.71266	63.5204	0.006675
ENSG00000185324	CDK10	-2.71203	-2.98199	0.006687
ENSG00000167178	ISLR2	2.71174	58.8271	0.006693
ENSG00000166483	WEE1	2.7116	6.93742	0.006696
ENSG00000163762	TM4SF18	-2.7115	-4.16059	0.006698
ENSG00000174775	HRAS	2.71099	3.3345	0.006708
ENSG00000248235	ENSG00000248235	2.70857	3.15066	0.006757
ENSG00000169758	TMEM266	2.70843	28.2719	0.00676
ENSG00000120913	PDLIM2	2.70774	4.33841	0.006774
ENSG00000116030	SUMO1	2.70768	13.9177	0.006776
ENSG00000187553	CYP26C1	2.70756	19.0497	0.006778
ENSG00000165905	LARGE2	-2.70608	-3.38712	0.006808
ENSG00000135776	ABCB10	-2.70333	-16.3298	0.006865
ENSG00000130540	SULT4A1	-2.70315	-5.78024	0.006869
ENSG00000129946	SHC2	2.70218	6.76197	0.006889
ENSG00000205502	C2CD4B	-2.69851	-0.92313	0.006965
ENSG00000112081	SRSF3	-2.69663	-19.4496	0.007004
ENSG00000067208	EVI5	2.69397	26.8459	0.007061
ENSG00000150403	TMCO3	-2.69386	-4.2215	0.007063
ENSG00000100314	CABP7	-2.69213	-9.93182	0.0071
ENSG00000285480	H2BK1	-2.6906	-4.80235	0.007132
ENSG00000112531	QKI	2.69049	20.9506	0.007135
ENSG00000277157	H4C4	2.69043	4.93122	0.007136
ENSG00000171053	PATE1	-2.68998	-28.9146	0.007146
ENSG00000164588	HCN1	2.68963	1.94636	0.007153
ENSG00000100209	HSCB	-2.68915	-5.60293	0.007163
ENSG00000188026	RILPL1	-2.68849	-28.8925	0.007178
ENSG00000117036	ETV3	2.68797	14.1999	0.007189
ENSG00000136930	PSMB7	-2.68772	-2.23333	0.007194
ENSG00000269095	ENSG00000269095	-2.68679	-8.8334	0.007214
ENSG00000120656	TAF12	-2.68551	-46.476	0.007242
ENSG00000173915	ATP5MK	2.68232	11.7363	0.007311
ENSG00000130203	APOE	2.68182	4.79341	0.007322
ENSG00000123545	NDUFAF4	2.6816	6.69458	0.007327
ENSG00000258315	C17orf49	-2.68136	-16.0569	0.007332
ENSG00000143401	ANP32E	2.68061	18.4505	0.007349
ENSG00000250709	CCDC169-SOHLH2	-2.67969	-9.5691	0.007369
ENSG00000100399	CHADL	2.67947	3.84138	0.007374
ENSG00000162139	NEU3	2.67804	5.23635	0.007405
ENSG00000115548	KDM3A	2.67717	19.1332	0.007425
ENSG00000255529	POLR2M	-2.67703	-17.2908	0.007428
ENSG00000185290	NUPR2	-2.67659	-3.13508	0.007438
ENSG00000068024	HDAC4	2.67648	16.3054	0.00744
ENSG00000171561	OR2AT4	-2.67625	-13.6869	0.007445
ENSG00000006459	KDM7A	-2.67562	-17.0045	0.007459
ENSG00000125449	ARMC7	-2.67539	-17.5782	0.007464
ENSG00000198909	MAP3K3	-2.67385	-35.4003	0.007499
ENSG00000108556	CHRNE	2.67379	8.01824	0.0075
ENSG00000232112	TMA7	2.67333	60.3461	0.00751
ENSG00000183048	SLC25A10	2.67213	6.26509	0.007537
ENSG00000164615	CAMLG	-2.6719	-34.6913	0.007542
ENSG00000214338	SOGA3	-2.67181	-2.71377	0.007544
ENSG00000171403	KRT9	2.67145	54.8786	0.007552
ENSG00000105321	CCDC9	-2.67052	-3.71521	0.007573
ENSG00000171448	ZBTB26	-2.67017	-20.7083	0.007581
ENSG00000163812	ZDHHC3	2.66936	16.4108	0.0076
ENSG00000142731	PLK4	-2.66915	-8.57233	0.007604
ENSG00000172995	ARPP21	-2.66903	-13.8696	0.007607
ENSG00000186642	PDE2A	-2.66859	-40.7895	0.007617
ENSG00000113734	BNIP1	2.66735	3.02397	0.007645
ENSG00000143278	F13B	2.66695	10.5835	0.007654
ENSG00000216921	FAM240C	2.66659	16.2606	0.007662
ENSG00000159314	ARHGAP27	-2.66477	-2.27414	0.007704
ENSG00000180305	WFDC10A	2.66422	18.5339	0.007717
ENSG00000288645	ENSG00000288645	-2.66283	-12.5087	0.007749
ENSG00000181788	SIAH2	2.66188	23.4712	0.007771
ENSG00000283297	TEX52	2.66066	4.23934	0.007799
ENSG00000148840	PPRC1	2.66017	15.4271	0.00781
ENSG00000250305	TRMT9B	-2.66012	-8.01477	0.007811
ENSG00000138160	KIF11	-2.65947	-4.05412	0.007826
ENSG00000180304	OAZ2	-2.65914	-20.2205	0.007834
ENSG00000196666	FAM180B	-2.65847	-17.3	0.00785
ENSG00000173542	MOB1B	2.65787	13.3062	0.007864
ENSG00000088808	PPP1R13B	-2.65779	-2.72018	0.007865
ENSG00000035687	ADSS2	-2.65734	-10.6297	0.007876
ENSG00000178764	ZHX2	2.6572	7.44653	0.007879
ENSG00000174446	SNAPC5	2.65687	45.1208	0.007887
ENSG00000214413	BBIP1	-2.65684	-3.78115	0.007888
ENSG00000108961	RANGRF	2.65586	14.0732	0.007911
ENSG00000100056	ESS2	-2.6554	-0.87892	0.007922
ENSG00000289051	ENSG00000289051	-2.65514	-51.2607	0.007927
ENSG00000133065	SLC41A1	-2.65511	-1.07344	0.007928
ENSG00000171453	POLR1C	2.65369	34.6801	0.007962
ENSG00000168675	LDLRAD4	-2.65335	-5.09515	0.00797
ENSG00000178074	C2orf69	-2.65257	-12.6887	0.007988
ENSG00000185559	DLK1	-2.65131	-3.83616	0.008018
ENSG00000136169	SETDB2	2.65061	4.58305	0.008035
ENSG00000089057	SLC23A2	-2.65018	-13.5388	0.008045
ENSG00000196639	HRH1	2.64995	2.74283	0.00805
ENSG00000075914	EXOSC7	2.64985	9.24352	0.008053
ENSG00000241370	RPP21	2.64934	5.96333	0.008065
ENSG00000008283	CYB561	-2.64933	-16.7665	0.008065
ENSG00000183090	FREM3	2.64883	5.46247	0.008077
ENSG00000135185	TMEM243	2.64861	12.8034	0.008082
ENSG00000007047	MARK4	-2.64624	-17.5848	0.008139
ENSG00000267060	PTGES3L	2.64593	53.0732	0.008147
ENSG00000153292	ADGRF1	2.64591	8.16167	0.008147
ENSG00000108055	SMC3	2.64542	22.0905	0.008159
ENSG00000111181	SLC6A12	2.64532	11.7755	0.008161
ENSG00000123810	B9D2	-2.64224	-4.84927	0.008236
ENSG00000174844	DNAH12	2.64088	12.3351	0.008269
ENSG00000143420	ENSA	-2.64046	-30.2468	0.008279
ENSG00000141446	ESCO1	-2.64046	-12.6347	0.008279
ENSG00000086544	ITPKC	2.63959	42.2437	0.008301
ENSG00000163898	LIPH	2.63888	7.14951	0.008318
ENSG00000174502	SLC26A9	2.63828	10.9057	0.008333
ENSG00000011114	BTBD7	-2.63703	-7.76509	0.008363
ENSG00000009950	MLXIPL	2.63652	4.01302	0.008376
ENSG00000263020	ENSG00000263020	2.63583	15.6724	0.008393
ENSG00000141378	PTRH2	2.63496	27.7402	0.008415
ENSG00000176533	GNG7	2.63456	7.32661	0.008425
ENSG00000128573	FOXP2	-2.63378	-6.32157	0.008444
ENSG00000153815	CMIP	-2.63353	-8.31007	0.00845
ENSG00000159461	AMFR	-2.63353	-13.4886	0.00845
ENSG00000226490	C8orf90	2.63343	20.6359	0.008453
ENSG00000176444	CLK2	-2.63185	-25.2131	0.008492
ENSG00000105402	NAPA	2.63139	10.4081	0.008504
ENSG00000182481	KPNA2	-2.62873	-16.9905	0.00857
ENSG00000102547	CAB39L	2.62789	7.04552	0.008592
ENSG00000128250	RFPL1	2.62785	26.8956	0.008593
ENSG00000172757	CFL1	-2.62744	-25.0116	0.008603
ENSG00000228083	IFNA14	2.62692	67.5216	0.008616
ENSG00000173175	ADCY5	-2.62659	-5.83526	0.008625
ENSG00000119906	SLF2	-2.62635	-25.8161	0.008631
ENSG00000104825	NFKBIB	-2.62611	-6.23337	0.008637
ENSG00000151773	CCDC122	2.62596	4.54822	0.00864
ENSG00000176986	SEC24C	-2.62489	-9.49212	0.008668
ENSG00000130303	BST2	2.62467	8.09489	0.008673
ENSG00000160959	LRRC14	2.62419	56.7681	0.008685
ENSG00000103313	MEFV	2.6239	30.3993	0.008693
ENSG00000198515	CNGA1	2.62348	2.16117	0.008704
ENSG00000166689	PLEKHA7	-2.62258	-1.39127	0.008727
ENSG00000109171	SLAIN2	-2.62243	-5.74121	0.008731
ENSG00000117971	CHRNB4	2.62233	9.19891	0.008733
ENSG00000177508	IRX3	-2.62178	-5.99187	0.008747
ENSG00000203618	GP1BB	2.62159	16.2659	0.008752
ENSG00000171345	KRT19	-2.62112	-6.56522	0.008764
ENSG00000261587	TMEM249	-2.62036	-6.65041	0.008784
ENSG00000169442	CD52	-2.62009	-5.49884	0.008791
ENSG00000173093	CCDC63	2.61998	6.49056	0.008793
ENSG00000184209	SNRNP35	2.61946	30.388	0.008807
ENSG00000116288	PARK7	2.61644	5.37782	0.008885
ENSG00000179922	ZNF784	-2.61628	-4.26988	0.008889
ENSG00000099308	MAST3	-2.61571	-10.5661	0.008904
ENSG00000007923	DNAJC11	-2.61451	-17.6077	0.008935
ENSG00000148700	ADD3	2.61354	61.7354	0.008961
ENSG00000137491	SLCO2B1	-2.6124	-3.42394	0.008991
ENSG00000204178	MACO1	2.61212	18.4192	0.008998
ENSG00000137266	SLC22A23	-2.61168	-3.70556	0.00901
ENSG00000197935	ZNF311	-2.61058	-0.56451	0.009039
ENSG00000182187	CRYGB	-2.61024	-22.5659	0.009048
ENSG00000187726	DNAJB13	-2.60987	-4.827	0.009058
ENSG00000148200	NR6A1	-2.60809	-18.4079	0.009105
ENSG00000132872	SYT4	2.60572	10.1085	0.009168
ENSG00000100565	LRRC74A	2.60475	10.0752	0.009194
ENSG00000164543	STK17A	2.6047	5.99932	0.009196
ENSG00000204632	HLA-G	2.60337	3.90543	0.009231
ENSG00000163374	YY1AP1	-2.60271	-19.2432	0.009249
ENSG00000204160	ZDHHC18	-2.60255	-22.4374	0.009253
ENSG00000148290	SURF1	2.60097	13.2908	0.009296
ENSG00000166166	TRMT61A	-2.60074	-20.352	0.009302
ENSG00000178301	AQP11	-2.60037	-12.2477	0.009312
ENSG00000122257	RBBP6	-2.60031	-8.85163	0.009314
ENSG00000108561	C1QBP	-2.60018	-15.2953	0.009318
ENSG00000103888	CEMIP	-2.59994	-7.19165	0.009324
ENSG00000139350	NEDD1	2.59985	9.09304	0.009327
ENSG00000005100	DHX33	2.59982	5.32546	0.009327
ENSG00000175582	RAB6A	2.59948	15.2022	0.009337
ENSG00000120457	KCNJ5	2.59941	7.14453	0.009338
ENSG00000196132	MYT1	2.59868	6.19382	0.009358
ENSG00000178233	TMEM151B	2.59825	18.8384	0.00937
ENSG00000197958	RPL12	2.59777	15.2528	0.009383
ENSG00000282804	ENSG00000282804	-2.59688	-13.4911	0.009408
ENSG00000139579	NABP2	-2.59632	-8.21512	0.009423
ENSG00000175931	UBE2O	2.59595	4.79537	0.009433
ENSG00000142694	EVA1B	-2.59544	-10.9411	0.009447
ENSG00000155256	ZFYVE27	-2.59511	-4.8164	0.009456
ENSG00000137204	SLC22A7	-2.59425	-66.2866	0.00948
ENSG00000158092	NCK1	2.58991	7.12346	0.0096
ENSG00000135365	PHF21A	-2.58719	-34.4557	0.009676
ENSG00000070756	PABPC1	2.58704	19.6881	0.00968
ENSG00000139218	SCAF11	2.58699	17.4428	0.009682
ENSG00000119185	ITGB1BP1	2.58698	12.5762	0.009682
ENSG00000111206	FOXM1	-2.58647	-21.059	0.009697
ENSG00000182197	EXT1	-2.58633	-10.5697	0.009701
ENSG00000107679	PLEKHA1	-2.58618	-10.9078	0.009705
ENSG00000160808	MYL3	2.58509	35.536	0.009735
ENSG00000122034	GTF3A	2.58494	3.87457	0.00974
ENSG00000155957	TMBIM4	-2.58372	-31.5387	0.009774
ENSG00000188763	FZD9	-2.58272	-5.39096	0.009803
ENSG00000147799	ARHGAP39	-2.58066	-23.5531	0.009861
ENSG00000285982	ENSG00000285982	-2.58021	-92.8111	0.009874
ENSG00000051128	HOMER3	-2.58001	-12.4067	0.00988
ENSG00000182742	HOXB4	2.57767	17.4568	0.009947
ENSG00000260643	ENSG00000260643	2.57722	2.50733	0.00996
ENSG00000104979	C19orf53	2.57586	9.79051	0.009999
ENSG00000124782	RREB1	2.57497	34.5749	0.010025
ENSG00000197361	FBXL22	2.57445	21.7684	0.01004
ENSG00000163006	CCDC138	-2.57423	-2.76367	0.010046
ENSG00000254772	EEF1G	-2.57422	-32.77	0.010047
ENSG00000139370	SLC15A4	2.57327	9.83088	0.010074
ENSG00000143105	KCNA10	2.57239	17.4131	0.0101
ENSG00000196224	KRTAP5-3	-2.57178	-37.8755	0.010118
ENSG00000136305	CIDEB	2.57171	17.5831	0.01012
ENSG00000107371	EXOSC3	2.57097	15.5485	0.010141
ENSG00000152556	PFKM	-2.57046	-3.66243	0.010156
ENSG00000139725	RHOF	-2.56778	-15.4526	0.010235
ENSG00000204610	TRIM15	2.56718	18.1688	0.010253
ENSG00000100023	PPIL2	2.56617	28.9794	0.010283
ENSG00000110975	SYT10	2.56602	9.94803	0.010287
ENSG00000166546	BEAN1	-2.56588	-11.1101	0.010292
ENSG00000154978	VOPP1	2.56579	6.967	0.010294
ENSG00000159199	ATP5MC1	-2.56565	-4.02991	0.010298
ENSG00000125347	IRF1	-2.56401	-7.04806	0.010347
ENSG00000182993	C12orf60	-2.5637	-3.84361	0.010356
ENSG00000005238	ATOSB	-2.56364	-13.9105	0.010358
ENSG00000198793	MTOR	-2.56356	-9.99825	0.010361
ENSG00000156521	TYSND1	-2.56315	-6.06768	0.010373
ENSG00000111780	ENSG00000111780	-2.56306	-10.3078	0.010375
ENSG00000179564	LSMEM2	2.56224	21.2321	0.0104
ENSG00000040199	PHLPP2	2.56201	5.28107	0.010407
ENSG00000266265	KLF14	2.56166	18.7019	0.010417
ENSG00000129226	CD68	-2.56161	-5.97029	0.010419
ENSG00000161960	EIF4A1	-2.56124	-33.5882	0.01043
ENSG00000005243	COPZ2	-2.55996	-4.1259	0.010468
ENSG00000141293	SKAP1	-2.55985	-2.70503	0.010472
ENSG00000113282	CLINT1	2.55969	27.2411	0.010477
ENSG00000068796	KIF2A	-2.55867	-8.06003	0.010507
ENSG00000284718	SCYGR7	-2.55759	-15.0949	0.01054
ENSG00000103494	RPGRIP1L	2.55639	12.5483	0.010577
ENSG00000141971	MVB12A	2.55615	11.1801	0.010584
ENSG00000162032	SPSB3	-2.55611	-6.04519	0.010585
ENSG00000128191	DGCR8	2.55594	2.76411	0.01059
ENSG00000100285	NEFH	2.55398	25.0298	0.01065
ENSG00000138175	ARL3	-2.55352	-14.0157	0.010664
ENSG00000109911	ELP4	-2.55334	-7.80384	0.010669
ENSG00000114999	TTL	2.55307	13.4884	0.010678
ENSG00000149269	PAK1	2.55187	12.8901	0.010715
ENSG00000185482	STAC3	2.5518	19.2326	0.010717
ENSG00000172586	CHCHD1	-2.55145	-24.5229	0.010728
ENSG00000164010	ERMAP	-2.55085	-18.7915	0.010746
ENSG00000147576	ADHFE1	-2.55075	-8.25576	0.010749
ENSG00000176371	ZSCAN2	2.55048	5.91457	0.010758
ENSG00000112561	TFEB	-2.54933	-7.20106	0.010793
ENSG00000198646	NCOA6	2.54926	19.8614	0.010795
ENSG00000166451	CENPN	-2.54873	-10.2223	0.010812
ENSG00000151067	CACNA1C	-2.54849	-8.25474	0.010819
ENSG00000273802	H2BC8	2.5483	24.6399	0.010825
ENSG00000140836	ZFHX3	2.54781	52.8454	0.01084
ENSG00000276302	ENSG00000276302	-2.5475	-8.37227	0.01085
ENSG00000127870	RNF6	-2.54749	-1.98894	0.01085
ENSG00000165807	PPP1R36	-2.5473	-1.38699	0.010856
ENSG00000143816	WNT9A	-2.54718	-19.1832	0.01086
ENSG00000010361	FUZ	-2.54551	-6.57968	0.010912
ENSG00000174788	PCP2	2.54526	15.2639	0.01092
ENSG00000239789	MRPS17	-2.54423	-7.4628	0.010952
ENSG00000123610	TNFAIP6	2.5438	5.85491	0.010966
ENSG00000122679	RAMP3	2.54378	6.28058	0.010966
ENSG00000242028	HYPK	-2.5434	-12.6878	0.010978
ENSG00000164107	HAND2	2.54256	2.01813	0.011004
ENSG00000116649	SRM	-2.54225	-10.5976	0.011014
ENSG00000130227	XPO7	-2.54147	-12.537	0.011039
ENSG00000241598	KRTAP5-4	-2.54083	-22.6787	0.011059
ENSG00000255524	NPIPB8	-2.54037	-101.057	0.011074
ENSG00000120094	HOXB1	2.53958	29.6907	0.011099
ENSG00000213186	TRIM59	-2.53954	-3.16542	0.0111
ENSG00000179630	LACC1	2.53842	3.24404	0.011135
ENSG00000267221	C17orf113	-2.53804	-10.3179	0.011147
ENSG00000189298	ZKSCAN3	-2.53769	-5.13438	0.011159
ENSG00000221843	C2orf16	-2.53677	-33.7083	0.011188
ENSG00000116005	PCYOX1	-2.53523	-7.07493	0.011237
ENSG00000138738	PRDM5	2.53216	10.1129	0.011336
ENSG00000197496	SLC2A10	-2.53006	-2.94218	0.011404
ENSG00000149328	GLB1L2	-2.52984	-11.8186	0.011411
ENSG00000196358	NTNG2	2.52947	7.74735	0.011424
ENSG00000204704	OR2W1	2.52932	82.5676	0.011428
ENSG00000187010	RHD	2.5292	182.467	0.011432
ENSG00000141564	RPTOR	2.52824	5.16577	0.011464
ENSG00000163577	EIF5A2	-2.52785	-7.11849	0.011476
ENSG00000145919	BOD1	2.52679	16.869	0.011511
ENSG00000149591	TAGLN	2.52669	9.70066	0.011514
ENSG00000256646	ENSG00000256646	-2.52619	-11.5278	0.011531
ENSG00000129646	QRICH2	-2.52605	-20.4894	0.011535
ENSG00000124596	OARD1	-2.526	-9.82152	0.011537
ENSG00000013583	HEBP1	2.5249	1.43065	0.011573
ENSG00000288914	ENSG00000288914	-2.52365	-15.8739	0.011614
ENSG00000198914	POU3F3	2.52246	6.79659	0.011654
ENSG00000070501	POLB	-2.51994	-23.1672	0.011738
ENSG00000204438	GPANK1	2.51979	4.49676	0.011742
ENSG00000171346	KRT15	-2.51976	-33.7021	0.011743
ENSG00000125910	S1PR4	2.5187	35.4306	0.011779
ENSG00000206560	ANKRD28	-2.5187	-22.2096	0.011779
ENSG00000115474	KCNJ13	-2.5174	-11.5236	0.011822
ENSG00000114786	ABHD14A-ACY1	-2.51642	-12.5449	0.011855
ENSG00000004139	SARM1	-2.51635	-3.78554	0.011858
ENSG00000091127	PUS7	-2.5149	-3.79838	0.011907
ENSG00000178053	MLF1	-2.51407	-0.98149	0.011935
ENSG00000185658	BRWD1	-2.51389	-12.0202	0.011941
ENSG00000204323	SMIM5	2.51331	23.6717	0.01196
ENSG00000183783	KCTD8	2.51238	3.96844	0.011992
ENSG00000061492	WNT8A	-2.51114	-29.6879	0.012034
ENSG00000176473	WDR25	2.51076	3.61816	0.012047
ENSG00000079313	REXO1	2.51053	0.881236	0.012055
ENSG00000177202	SPACA4	2.51046	18.9885	0.012057
ENSG00000196557	CACNA1H	2.51042	4.69603	0.012059
ENSG00000125998	FAM83C	2.51024	29.7507	0.012065
ENSG00000134058	CDK7	2.50969	5.69311	0.012084
ENSG00000188389	PDCD1	2.50885	12.3114	0.012113
ENSG00000249222	ATP5MGL	-2.50818	-2.49761	0.012135
ENSG00000188315	C3orf62	-2.5081	-33.1838	0.012138
ENSG00000128641	MYO1B	-2.50798	-2.96469	0.012142
ENSG00000260272	ENSG00000260272	-2.50737	-125.634	0.012163
ENSG00000158715	SLC45A3	2.50644	13.5966	0.012196
ENSG00000148584	A1CF	-2.50609	-1.78832	0.012207
ENSG00000159086	PAXBP1	2.50589	22.6209	0.012214
ENSG00000112200	ZNF451	-2.50401	-29.3088	0.012279
ENSG00000124789	NUP153	-2.50385	-12.4704	0.012285
ENSG00000110107	PRPF19	-2.50361	-37.1907	0.012293
ENSG00000173548	SNX33	2.50349	13.7579	0.012297
ENSG00000147873	IFNA5	2.5023	30.2427	0.012339
ENSG00000153044	CENPH	2.50146	24.7337	0.012368
ENSG00000162062	TEDC2	2.5006	39.9981	0.012398
ENSG00000160767	ENTREP3	2.50028	85.8132	0.01241
ENSG00000143013	LMO4	-2.49982	-13.1555	0.012426
ENSG00000183336	BOLA2	2.49841	64.6229	0.012475
ENSG00000126231	PROZ	-2.49822	-10.1867	0.012482
ENSG00000188981	MSANTD1	2.49778	22.5036	0.012497
ENSG00000172766	NAA16	2.49598	18.0449	0.012561
ENSG00000082805	ERC1	-2.49472	-13.8097	0.012605
ENSG00000205730	ITPRIPL2	2.49429	23.2928	0.012621
ENSG00000196739	COL27A1	2.49336	6.92195	0.012654
ENSG00000176261	ZBTB8OS	-2.49284	-22.7683	0.012673
ENSG00000131061	ZNF341	2.49256	9.5711	0.012683
ENSG00000170345	FOS	-2.49146	-9.74392	0.012722
ENSG00000196502	SULT1A1	2.48949	1.11587	0.012793
ENSG00000115271	GCA	-2.48906	-8.09153	0.012808
ENSG00000148798	INA	2.48757	5.5786	0.012862
ENSG00000198851	CD3E	2.48756	28.9347	0.012862
ENSG00000139233	LLPH	-2.48722	-9.74596	0.012875
ENSG00000135999	EPC2	2.48694	18.0069	0.012885
ENSG00000185088	RPS27L	2.48682	9.44337	0.012889
ENSG00000104671	DCTN6	2.48448	18.7847	0.012974
ENSG00000132481	TRIM47	2.48409	12.992	0.012988
ENSG00000133256	PDE6B	-2.484	-20.1452	0.012991
ENSG00000261796	ISY1-RAB43	2.48393	50.3951	0.012994
ENSG00000184517	ZFP1	-2.48287	-8.8681	0.013033
ENSG00000205359	SLCO6A1	2.48224	107.995	0.013056
ENSG00000229637	PRAC2	2.48183	34.2991	0.013071
ENSG00000059378	PARP12	-2.48123	-10.1221	0.013093
ENSG00000188037	CLCN1	2.4791	9.97144	0.013172
ENSG00000173638	SLC19A1	2.47758	17.9681	0.013228
ENSG00000143375	CGN	2.47745	6.13553	0.013233
ENSG00000154359	LONRF1	2.47617	15.4415	0.01328
ENSG00000111644	ACRBP	-2.47595	-10.6472	0.013288
ENSG00000074071	MRPS34	2.47524	13.1741	0.013315
ENSG00000158022	TRIM63	2.47471	12.6934	0.013334
ENSG00000163293	NIPAL1	2.4739	1.78727	0.013365
ENSG00000205363	INSYN1	-2.47358	-2.35678	0.013377
ENSG00000278224	PRICKLE4	-2.4731	-3.58241	0.013395
ENSG00000174226	SNX31	-2.47271	-5.05415	0.013409
ENSG00000254788	CKLF-CMTM1	2.47234	3.07555	0.013423
ENSG00000114115	RBP1	-2.47204	-6.25281	0.013435
ENSG00000282936	ENSG00000282936	-2.47152	-2.71539	0.013454
ENSG00000157782	CABP1	-2.47148	-24.3352	0.013456
ENSG00000284730	TMDD1	2.4714	6.40035	0.013458
ENSG00000163467	TSACC	-2.47104	-80.3053	0.013472
ENSG00000110244	APOA4	2.47091	14.7368	0.013477
ENSG00000189043	NDUFA4	-2.47076	-12.3385	0.013483
ENSG00000291303	ENSG00000291303	2.46999	28.2615	0.013512
ENSG00000185926	OR4C46	2.46823	77.1217	0.013578
ENSG00000108511	HOXB6	2.46805	30.6153	0.013585
ENSG00000009307	CSDE1	-2.46754	-25.4726	0.013605
ENSG00000141448	GATA6	-2.46724	-12.5731	0.013616
ENSG00000013810	TACC3	-2.46681	-4.29241	0.013632
ENSG00000184937	WT1	-2.46645	-10.4353	0.013646
ENSG00000129990	SYT5	-2.46595	-13.0413	0.013665
ENSG00000172572	PDE3A	2.46558	17.3567	0.013679
ENSG00000221978	CCNL2	2.46557	12.4192	0.01368
ENSG00000170791	CHCHD7	-2.46546	-4.71803	0.013684
ENSG00000185499	MUC1	2.46531	7.20794	0.01369
ENSG00000166224	SGPL1	-2.46476	-7.16255	0.013711
ENSG00000138769	CDKL2	2.46401	33.2722	0.013739
ENSG00000198231	DDX42	-2.4637	-15.2419	0.013751
ENSG00000123352	SPATS2	-2.46335	-20.9289	0.013765
ENSG00000151893	CACUL1	-2.46312	-14.9887	0.013773
ENSG00000213218	CSH2	-2.4625	-27.4245	0.013797
ENSG00000076201	PTPN23	-2.46243	-13.3045	0.0138
ENSG00000163064	EN1	-2.4623	-10.9719	0.013805
ENSG00000203970	DEFB110	2.46059	72.4259	0.013871
ENSG00000105929	ATP6V0A4	2.46034	19.5449	0.01388
ENSG00000171223	JUNB	2.46029	14.0141	0.013882
ENSG00000163376	KBTBD8	-2.45928	-5.02404	0.013922
ENSG00000155816	FMN2	-2.45796	-3.24922	0.013973
ENSG00000132824	SERINC3	-2.45744	-6.37582	0.013993
ENSG00000151503	NCAPD3	-2.45674	-12.6319	0.01402
ENSG00000188916	INSYN2A	2.45616	6.87501	0.014043
ENSG00000197563	PIGN	2.45608	8.61903	0.014046
ENSG00000143919	CAMKMT	2.45492	1.00706	0.014092
ENSG00000160408	ST6GALNAC6	-2.4547	-12.7085	0.0141
ENSG00000147647	DPYS	2.45297	3.13497	0.014168
ENSG00000081189	MEF2C	2.45249	12.5826	0.014187
ENSG00000060069	CTDP1	-2.45132	-3.34125	0.014233
ENSG00000172530	BANP	2.45098	11.2641	0.014247
ENSG00000004897	CDC27	-2.45073	-16.7988	0.014257
ENSG00000126822	PLEKHG3	2.45069	2.02347	0.014258
ENSG00000189050	RNFT1	-2.45047	-8.8968	0.014267
ENSG00000198648	STK39	2.45026	12.6039	0.014275
ENSG00000100811	YY1	2.44904	18.2288	0.014324
ENSG00000289653	ENSG00000289653	2.44879	6.13573	0.014334
ENSG00000180264	ADGRD2	-2.44869	-10.4193	0.014338
ENSG00000175334	BANF1	2.44823	20.737	0.014356
ENSG00000004779	NDUFAB1	-2.4469	-9.80373	0.014409
ENSG00000140682	TGFB1I1	2.44603	1.17002	0.014444
ENSG00000111087	GLI1	-2.44584	-8.76918	0.014452
ENSG00000215545	DEFB116	-2.44551	-41.3758	0.014465
ENSG00000150961	SEC24D	-2.44498	-9.6169	0.014486
ENSG00000091831	ESR1	-2.44471	-4.90093	0.014497
ENSG00000130844	ZNF331	2.4443	4.29899	0.014513
ENSG00000115661	STK16	-2.44251	-9.02259	0.014585
ENSG00000162521	RBBP4	2.442	21.2661	0.014606
ENSG00000149292	TTC12	-2.44172	-4.816	0.014617
ENSG00000183580	FBXL7	2.44019	11.0216	0.01468
ENSG00000169220	RGS14	2.44017	10.4728	0.01468
ENSG00000153487	ING1	2.43984	7.64537	0.014694
ENSG00000205593	DENND6B	2.43981	5.50195	0.014695
ENSG00000187098	MITF	2.43979	7.15113	0.014696
ENSG00000213722	DDAH2	2.43882	1.90695	0.014735
ENSG00000188827	SLX4	-2.43835	-9.86143	0.014755
ENSG00000173852	DPY19L1	-2.43808	-13.3057	0.014766
ENSG00000171792	RHNO1	-2.43798	-4.70657	0.01477
ENSG00000118557	PMFBP1	-2.43662	-3.59157	0.014825
ENSG00000145002	FAM86B2	2.43557	95.9318	0.014868
ENSG00000171574	ZNF584	2.43517	9.90708	0.014885
ENSG00000183765	CHEK2	-2.43517	-8.23851	0.014885
ENSG00000197165	SULT1A2	2.43473	2.40631	0.014903
ENSG00000142197	DOP1B	-2.43468	-2.35466	0.014905
ENSG00000115339	GALNT3	-2.43413	-4.30921	0.014928
ENSG00000143842	SOX13	2.43377	3.41596	0.014942
ENSG00000144031	ANKRD53	2.43345	5.57672	0.014955
ENSG00000188243	COMMD6	2.43264	6.04973	0.014989
ENSG00000058085	LAMC2	2.43244	0.681028	0.014998
ENSG00000160284	SPATC1L	2.43209	3.44534	0.015012
ENSG00000137218	FRS3	-2.43191	-3.25527	0.01502
ENSG00000105671	DDX49	2.4311	6.08172	0.015053
ENSG00000165556	CDX2	2.43103	9.92232	0.015056
ENSG00000132437	DDC	2.42972	7.78068	0.015111
ENSG00000158428	CATIP	2.4297	19.3517	0.015111
ENSG00000140280	LYSMD2	2.4293	6.80033	0.015128
ENSG00000213920	MDP1	2.42921	20.8237	0.015132
ENSG00000069764	PLA2G10	-2.42916	-4928.79	0.015134
ENSG00000127080	IPPK	-2.42899	-4.84622	0.015141
ENSG00000160058	BSDC1	-2.42877	-29.4386	0.01515
ENSG00000188060	RAB42	-2.42859	-8.60472	0.015158
ENSG00000153707	PTPRD	2.42838	1.84272	0.015166
ENSG00000154342	WNT3A	-2.42825	-42.0892	0.015172
ENSG00000140374	ETFA	-2.42805	-7.21406	0.01518
ENSG00000184908	CLCNKB	2.42765	4.0945	0.015197
ENSG00000164830	OXR1	2.42693	17.5795	0.015227
ENSG00000067248	DHX29	-2.42673	-30.7375	0.015236
ENSG00000136478	TEX2	-2.42636	-5.86437	0.015251
ENSG00000105287	PRKD2	-2.42609	-6.24075	0.015263
ENSG00000165495	PKNOX2	-2.42605	-5.68915	0.015264
ENSG00000164236	ANKRD33B	-2.42589	-4.43182	0.015271
ENSG00000101331	CCM2L	2.42587	27.4467	0.015272
ENSG00000148655	LRMDA	2.42504	13.561	0.015307
ENSG00000162298	SYVN1	-2.42473	-7.61835	0.01532
ENSG00000151475	SLC25A31	2.42378	29.4844	0.01536
ENSG00000188739	RBM34	-2.42345	-23.3809	0.015374
ENSG00000168300	PCMTD1	-2.42327	-13.3579	0.015381
ENSG00000124767	GLO1	2.42313	2.93319	0.015388
ENSG00000108861	DUSP3	2.42289	3.60454	0.015397
ENSG00000278588	H2BC10	2.42286	33.3691	0.015399
ENSG00000180806	HOXC9	2.42245	42.0116	0.015416
ENSG00000140905	GCSH	2.42242	2.39626	0.015418
ENSG00000111424	VDR	2.42154	9.48759	0.015455
ENSG00000198168	SVIP	2.42105	3.49304	0.015476
ENSG00000215440	NPEPL1	2.4198	15.0956	0.015529
ENSG00000134686	PHC2	2.41918	4.7703	0.015556
ENSG00000150244	TRIM48	2.41905	40.1892	0.015561
ENSG00000115896	PLCL1	2.41761	7.09781	0.015623
ENSG00000109189	USP46	-2.41652	-14.2285	0.01567
ENSG00000013725	CD6	2.41597	53.7422	0.015693
ENSG00000165650	PDZD8	2.41563	2.9858	0.015708
ENSG00000136807	CDK9	-2.41414	-11.8924	0.015772
ENSG00000136827	TOR1A	-2.41332	-9.28255	0.015808
ENSG00000066032	CTNNA2	2.41304	4.70601	0.01582
ENSG00000270757	HSPE1-MOB4	-2.41126	-9.11512	0.015897
ENSG00000106078	COBL	-2.4108	-5.95906	0.015918
ENSG00000136002	ARHGEF4	2.41065	6.56652	0.015924
ENSG00000159723	AGRP	2.41039	65.7691	0.015936
ENSG00000213672	NCKIPSD	2.41017	6.40685	0.015945
ENSG00000198633	ZNF534	-2.40983	-9.67221	0.01596
ENSG00000177669	MBOAT4	2.40913	7.65832	0.015991
ENSG00000233041	PHGR1	-2.4078	-10.6208	0.016049
ENSG00000145241	CENPC	-2.40752	-3.62886	0.016061
ENSG00000103657	HERC1	-2.4069	-3.41898	0.016088
ENSG00000230358	SPDYE21	-2.40566	-9.45892	0.016143
ENSG00000235718	MFRP	2.4053	9.83341	0.016159
ENSG00000144711	IQSEC1	2.40526	2.11929	0.016161
ENSG00000167967	E4F1	2.40488	9.62329	0.016178
ENSG00000158497	HMHB1	-2.40486	-20.8908	0.016179
ENSG00000285938	ENSG00000285938	2.40462	2.31447	0.016189
ENSG00000248167	TRIM39-RPP21	2.40447	38.0118	0.016196
ENSG00000149930	TAOK2	-2.40353	-12.769	0.016238
ENSG00000181698	OR5T1	-2.40137	-32.8425	0.016334
ENSG00000198746	GPATCH3	2.40118	31.5348	0.016342
ENSG00000169379	ARL13B	-2.40113	-17.7252	0.016345
ENSG00000108559	NUP88	2.40072	4.05543	0.016363
ENSG00000087448	KLHL42	-2.39965	-16.4021	0.016411
ENSG00000215277	RNF212B	2.39945	17.6299	0.01642
ENSG00000255587	RAB44	2.39919	20.9993	0.016431
ENSG00000167468	GPX4	-2.39807	-7.20215	0.016482
ENSG00000183248	PRR36	2.39773	11.3219	0.016497
ENSG00000039537	C6	-2.39655	-3.91654	0.01655
ENSG00000099991	CABIN1	2.39654	10.4461	0.016551
ENSG00000149489	ROM1	-2.39627	-14.7721	0.016563
ENSG00000204928	GRXCR2	-2.39551	-37.7926	0.016597
ENSG00000170190	SLC16A5	-2.39364	-5.1156	0.016682
ENSG00000177058	SLC38A9	2.39214	2.32354	0.016751
ENSG00000165685	TMEM52B	2.39118	20.3672	0.016795
ENSG00000183396	TMEM89	-2.39042	-29.4465	0.016829
ENSG00000186666	BCDIN3D	2.39006	12.2924	0.016846
ENSG00000272325	NUDT3	2.39005	34.8125	0.016846
ENSG00000214954	LRRC69	2.39002	8.65448	0.016848
ENSG00000197343	ZNF655	2.38983	9.023	0.016856
ENSG00000186409	CCDC30	2.38953	3.82803	0.01687
ENSG00000076826	CAMSAP3	-2.3887	-14.4976	0.016908
ENSG00000166415	WDR72	2.38868	3.90512	0.016909
ENSG00000143458	GABPB2	-2.38824	-4.70444	0.016929
ENSG00000204140	CLPSL1	-2.38813	-12.8831	0.016934
ENSG00000165152	PGAP4	2.38811	4.10949	0.016935
ENSG00000197265	GTF2E2	-2.38811	-9.63209	0.016935
ENSG00000183569	SERHL2	-2.38745	-4.66275	0.016966
ENSG00000133069	TMCC2	2.38669	10.2733	0.017001
ENSG00000006282	SPATA20	2.38666	2.97221	0.017002
ENSG00000091527	CDV3	2.38651	14.3167	0.017009
ENSG00000103342	GSPT1	2.38578	7.06194	0.017043
ENSG00000157216	SSBP3	-2.38517	-16.1682	0.017071
ENSG00000117650	NEK2	2.38491	7.23315	0.017083
ENSG00000174943	KCTD13	-2.38485	-62.3363	0.017086
ENSG00000125630	POLR1B	2.38368	3.96158	0.017141
ENSG00000073803	MAP3K13	2.38364	4.57918	0.017142
ENSG00000108091	CCDC6	2.3831	5.81374	0.017167
ENSG00000110090	CPT1A	-2.38301	-7.1169	0.017172
ENSG00000233816	IFNA13	2.38226	36.8188	0.017207
ENSG00000266953	ENSG00000266953	2.38222	45.1811	0.017209
ENSG00000214013	GANC	2.382	11.4283	0.017219
ENSG00000108786	HSD17B1	2.38197	9.02675	0.01722
ENSG00000107831	FGF8	2.38193	73.9281	0.017222
ENSG00000163507	CIP2A	-2.38095	-22.7457	0.017268
ENSG00000006453	BAIAP2L1	-2.37969	-2.27543	0.017327
ENSG00000137876	RSL24D1	2.37965	8.22816	0.017329
ENSG00000120659	TNFSF11	-2.37952	-10.8488	0.017335
ENSG00000156931	VPS8	-2.3792	-9.19846	0.01735
ENSG00000116218	NPHS2	2.3791	9.59812	0.017355
ENSG00000163686	ABHD6	-2.37851	-4.87531	0.017383
ENSG00000166987	MBD6	2.37791	44.8108	0.017411
ENSG00000013364	MVP	-2.37759	-3.68832	0.017426
ENSG00000146587	RBAK	-2.37687	-1.06324	0.01746
ENSG00000167526	RPL13	-2.37666	-4.57642	0.01747
ENSG00000136231	IGF2BP3	-2.37618	-7.20873	0.017493
ENSG00000147324	MFHAS1	2.37514	10.4265	0.017542
ENSG00000247626	MARS2	-2.37454	-13.9657	0.017571
ENSG00000154655	L3MBTL4	2.37445	4.77234	0.017575
ENSG00000215474	SKOR2	-2.37435	-10.1979	0.01758
ENSG00000182903	ZNF721	-2.37427	-13.0673	0.017584
ENSG00000164307	ERAP1	2.37404	5.40681	0.017595
ENSG00000088038	CNOT3	-2.3734	-23.4536	0.017625
ENSG00000111875	ASF1A	2.37308	7.29723	0.01764
ENSG00000187231	SESTD1	-2.37293	-3.42075	0.017648
ENSG00000149926	TLCD3B	2.37131	17.4452	0.017725
ENSG00000214642	DEFB113	2.37055	25.3276	0.017762
ENSG00000130182	ZSCAN10	-2.36972	-5.76918	0.017801
ENSG00000145779	TNFAIP8	-2.36933	-2.67052	0.01782
ENSG00000026297	RNASET2	-2.36932	-2.37498	0.017821
ENSG00000154319	FAM167A	2.36886	1.95418	0.017843
ENSG00000198723	TEX45	-2.36885	-7.93596	0.017843
ENSG00000127580	WDR24	-2.36831	-43.3635	0.017869
ENSG00000103197	TSC2	-2.36786	-20.1738	0.017891
ENSG00000148680	HTR7	-2.36778	-3.28395	0.017895
ENSG00000147419	CCDC25	-2.36685	-2.20518	0.01794
ENSG00000163811	WDR43	2.36652	14.8257	0.017956
ENSG00000087995	METTL2A	2.36561	13.8278	0.018
ENSG00000103043	VAC14	2.36561	8.51126	0.018
ENSG00000174233	ADCY6	-2.36545	-6.66501	0.018008
ENSG00000041353	RAB27B	-2.36538	-1.68828	0.018011
ENSG00000262246	CORO7	2.3652	12.7982	0.01802
ENSG00000170439	METTL7B	2.36484	12.4697	0.018038
ENSG00000175213	ZNF408	-2.36466	-6.70097	0.018047
ENSG00000111012	CYP27B1	-2.36244	-34.404	0.018155
ENSG00000228607	CLDN25	-2.36084	-36.2551	0.018234
ENSG00000235194	PPP1R3E	-2.3592	-6.00491	0.018314
ENSG00000103426	CORO7-PAM16	2.35905	7.5574	0.018322
ENSG00000101076	HNF4A	-2.35832	-3.13366	0.018358
ENSG00000164125	GASK1B	2.35787	2.96936	0.01838
ENSG00000185245	GP1BA	-2.35706	-8.52099	0.01842
ENSG00000170142	UBE2E1	2.35706	18.8047	0.01842
ENSG00000168612	ZSWIM1	2.35605	1.82655	0.018471
ENSG00000101343	CRNKL1	2.35428	2.12335	0.018558
ENSG00000064999	ANKS1A	-2.35312	-11.0886	0.018617
ENSG00000185130	H2BC13	-2.35215	-36.8825	0.018665
ENSG00000148204	CRB2	-2.35164	-6.22825	0.018691
ENSG00000171109	MFN1	-2.35087	-5.96328	0.018729
ENSG00000114650	SCAP	-2.35	-7.45956	0.018773
ENSG00000197448	GSTK1	2.34841	22.3787	0.018854
ENSG00000109180	OCIAD1	-2.34748	-59.0267	0.018901
ENSG00000150261	OR8K1	-2.3468	-64.9027	0.018935
ENSG00000152147	GEMIN6	-2.34679	-15.4676	0.018936
ENSG00000141101	NOB1	-2.34637	-56.0481	0.018957
ENSG00000167552	TUBA1A	-2.3462	-130.525	0.018966
ENSG00000107651	SEC23IP	2.34503	11.3144	0.019026
ENSG00000130208	APOC1	-2.34417	-45.3967	0.019069
ENSG00000284691	ENSG00000284691	-2.34415	-2.96422	0.01907
ENSG00000149577	SIDT2	2.34402	12.7721	0.019077
ENSG00000184702	SEPTIN5	2.34367	35.7337	0.019095
ENSG00000205867	KRTAP5-2	-2.3435	-26.3557	0.019104
ENSG00000103540	CCP110	-2.34341	-7.10714	0.019109
ENSG00000145244	CORIN	2.34298	4.93835	0.019131
ENSG00000118137	APOA1	2.34219	5.04265	0.019171
ENSG00000204311	PJVK	2.34121	22.2005	0.019221
ENSG00000112195	TREML2	2.34112	6.62988	0.019226
ENSG00000130517	PGPEP1	-2.3406	-7.85444	0.019253
ENSG00000143319	ISG20L2	-2.34055	-5.27755	0.019255
ENSG00000106565	TMEM176B	2.34033	1.81866	0.019267
ENSG00000137502	RAB30	2.34009	10.6212	0.019279
ENSG00000140030	GPR65	2.33995	4.72818	0.019286
ENSG00000165959	CLMN	-2.33962	-2.85343	0.019303
ENSG00000212725	KRTAP2-1	2.33922	24.4873	0.019324
ENSG00000010295	IFFO1	2.33875	4.78656	0.019348
ENSG00000085982	USP40	-2.33821	-2.94083	0.019376
ENSG00000284862	CCDC39	2.33809	13.0187	0.019383
ENSG00000092345	DAZL	-2.33743	-12.4493	0.019417
ENSG00000065548	ZC3H15	-2.337	-13.0559	0.019439
ENSG00000144283	PKP4	-2.33682	-11.289	0.019448
ENSG00000187581	COX8C	2.33639	4.33541	0.019471
ENSG00000087303	NID2	-2.33623	-4.30481	0.019479
ENSG00000266094	RASSF5	-2.33583	-4.07033	0.0195
ENSG00000166762	CATSPER2	2.33522	1.90179	0.019532
ENSG00000169750	RAC3	2.33433	20.2567	0.019579
ENSG00000187005	KRTAP21-1	2.33391	44.2308	0.0196
ENSG00000272980	ENSG00000272980	2.33364	9.36653	0.019615
ENSG00000148215	OR5C1	-2.33287	-58.2411	0.019655
ENSG00000134183	GNAT2	-2.33251	-5.24473	0.019674
ENSG00000242689	CNTF	-2.33179	-7.21268	0.019712
ENSG00000178252	WDR6	-2.32831	-5.13135	0.019896
ENSG00000188554	NBR1	-2.32793	-35.1808	0.019916
ENSG00000168137	SETD5	2.32742	14.9504	0.019943
ENSG00000179361	ARID3B	2.32685	6.38763	0.019973
ENSG00000256671	LIMS4	2.32681	259.026	0.019975
ENSG00000204599	TRIM39	-2.32605	-8.72001	0.020016
ENSG00000183379	SYNDIG1L	2.32599	10.3454	0.020019
ENSG00000100084	HIRA	2.32586	14.2597	0.020026
ENSG00000145685	LHFPL2	2.32583	20.8175	0.020028
ENSG00000177628	GBA1	2.32549	51.8284	0.020046
ENSG00000165655	ZNF503	2.32548	19.8056	0.020046
ENSG00000167703	SLC43A2	2.32326	9.21737	0.020165
ENSG00000104093	DMXL2	-2.32188	-2.83971	0.020239
ENSG00000262209	PCDHGB3	-2.32176	-32.8862	0.020246
ENSG00000185155	MIXL1	2.3217	3.12133	0.020249
ENSG00000167508	MVD	2.32148	14.5748	0.020261
ENSG00000184154	LRRC51	-2.32056	-43.7535	0.020311
ENSG00000168078	PBK	2.32025	12.3952	0.020327
ENSG00000135090	TAOK3	2.32017	13.9003	0.020332
ENSG00000133243	BTBD2	2.31954	3.38979	0.020366
ENSG00000167977	KCTD5	2.31947	10.1116	0.02037
ENSG00000138443	ABI2	-2.31926	-95.977	0.020381
ENSG00000256061	DNAAF4	2.31796	35.8144	0.020451
ENSG00000163463	KRTCAP2	-2.31783	-9.17716	0.020459
ENSG00000115145	STAM2	-2.31766	-11.3009	0.020468
ENSG00000145911	N4BP3	2.31762	6.78285	0.02047
ENSG00000142279	WTIP	-2.31755	-15.7642	0.020474
ENSG00000166090	IL25	-2.31724	-9.05394	0.02049
ENSG00000165525	NEMF	2.3169	7.1239	0.020509
ENSG00000136485	DCAF7	-2.31679	-14.5117	0.020515
ENSG00000164953	TMEM67	-2.31546	-12.4359	0.020588
ENSG00000152760	DYNLT5	-2.31546	-5.90498	0.020588
ENSG00000164867	NOS3	-2.31514	-22.7639	0.020605
ENSG00000128045	RASL11B	-2.31341	-2.76485	0.0207
ENSG00000150977	RILPL2	-2.31332	-2.73239	0.020705
ENSG00000100243	CYB5R3	2.31257	2.7671	0.020746
ENSG00000167969	ECI1	-2.31115	-8.47907	0.020824
ENSG00000161082	CELF5	2.3099	14.2782	0.020894
ENSG00000138308	PLA2G12B	2.30966	13.1612	0.020907
ENSG00000133265	HSPBP1	-2.3095	-21.7679	0.020916
ENSG00000176209	SMIM19	2.30855	5.22325	0.020969
ENSG00000135482	ZC3H10	-2.30812	-34.2324	0.020993
ENSG00000172640	OR10AD1	2.30799	10.2367	0.020999
ENSG00000253873	PCDHGA11	2.30772	13.7066	0.021015
ENSG00000171224	FAM241B	2.30745	16.6292	0.02103
ENSG00000183010	PYCR1	-2.30677	-47.025	0.021067
ENSG00000125520	SLC2A4RG	-2.30649	-8.10925	0.021083
ENSG00000103550	KNOP1	2.30626	14.7768	0.021096
ENSG00000149016	TUT1	-2.30614	-14.0512	0.021103
ENSG00000145388	METTL14	-2.30597	-13.5528	0.021112
ENSG00000175105	ZNF654	2.30488	21.3658	0.021173
ENSG00000038219	BOD1L1	-2.30437	-16.567	0.021202
ENSG00000135069	PSAT1	-2.30429	-3.58407	0.021206
ENSG00000072864	NDE1	2.30416	12.005	0.021214
ENSG00000204542	C6orf15	2.30416	4.98856	0.021214
ENSG00000115504	EHBP1	2.30292	23.8196	0.021283
ENSG00000135899	SP110	2.30263	4.81636	0.021299
ENSG00000181693	OR8H1	-2.30239	-58.6882	0.021313
ENSG00000176177	ENTHD1	2.30212	50.0684	0.021328
ENSG00000205882	DEFB134	-2.30106	-30.2074	0.021388
ENSG00000106052	TAX1BP1	2.30073	4.18903	0.021407
ENSG00000132718	SYT11	-2.30063	-9.14345	0.021413
ENSG00000132823	OSER1	2.29812	2.95734	0.021555
ENSG00000157211	CDCP2	-2.29795	-3.15405	0.021565
ENSG00000156413	FUT6	-2.29715	-19.9604	0.02161
ENSG00000050820	BCAR1	-2.29682	-10.7924	0.021629
ENSG00000196591	HDAC2	-2.29608	-6.82248	0.021671
ENSG00000256591	ENSG00000256591	-2.29535	-26.3041	0.021713
ENSG00000104267	CA2	2.29376	5.26474	0.021804
ENSG00000167100	SAMD14	2.29358	15.2999	0.021815
ENSG00000276043	UHRF1	-2.2931	-13.2731	0.021842
ENSG00000103423	DNAJA3	2.29245	3.23494	0.02188
ENSG00000206190	ATP10A	2.29207	2.35182	0.021902
ENSG00000116337	AMPD2	-2.29127	-3.0133	0.021948
ENSG00000161980	POLR3K	2.28996	6.21779	0.022023
ENSG00000101213	PTK6	2.28917	16.3662	0.022069
ENSG00000108557	RAI1	-2.28911	-20.0545	0.022073
ENSG00000203666	EFCAB2	-2.28886	-12.9535	0.022088
ENSG00000103152	MPG	2.28806	4.25133	0.022134
ENSG00000131475	VPS25	2.28784	6.6994	0.022147
ENSG00000135625	EGR4	-2.28744	-10.8434	0.02217
ENSG00000089169	RPH3A	-2.28738	-15.1589	0.022174
ENSG00000223614	ZNF735	-2.28566	-40.7085	0.022274
ENSG00000166471	TMEM41B	-2.28493	-3.03302	0.022317
ENSG00000166435	XRRA1	-2.28476	-2.15132	0.022327
ENSG00000109534	GAR1	2.28475	11.2677	0.022328
ENSG00000189159	JPT1	2.28459	14.1373	0.022337
ENSG00000140993	TIGD7	-2.28334	-3.77984	0.022411
ENSG00000119508	NR4A3	-2.28326	-6.81511	0.022415
ENSG00000179889	PDXDC1	2.28311	45.7227	0.022424
ENSG00000186188	FFAR4	2.2827	9.812	0.022448
ENSG00000100122	CRYBB1	2.28246	5.49448	0.022462
ENSG00000138030	KHK	2.28244	20.0103	0.022463
ENSG00000160007	ARHGAP35	-2.28223	-48.6631	0.022476
ENSG00000197696	NMB	2.28154	5.2751	0.022516
ENSG00000186104	CYP2R1	2.28076	15.4204	0.022563
[truncated: 16,625 more rows]

## Sheet: tab6 Alpha cell T2D TWAS result
gene	gene_name	zscore	effect_size	pvalue
ENSG00000140382	HMG20A	-14.3684	-130.876	8.17e-47
ENSG00000090316	MAEA	-13.9267	-40.2757	4.36e-44
ENSG00000275410	HNF1B	12.9137	11.0544	3.77e-38
ENSG00000109501	WFS1	12.8198	14.5101	1.27e-37
ENSG00000073792	IGF2BP2	12.7843	96.21	2.01e-37
ENSG00000165066	NKX6-3	-12.3127	-19.9108	7.74e-35
ENSG00000169783	LINGO1	11.3842	80.6686	5.01e-30
ENSG00000119912	IDE	-10.9031	-11.9989	1.11e-27
ENSG00000115226	FNDC4	10.6611	78.3758	1.55e-26
ENSG00000127603	MACF1	-10.039	-77.0878	1.03e-23
ENSG00000101074	R3HDML	-9.77964	-17.8013	1.38e-22
ENSG00000151465	CDC123	-9.7268	-126.78	2.32e-22
ENSG00000109670	FBXW7	9.71803	133.697	2.53e-22
ENSG00000129003	VPS13C	-9.7169	-60.3129	2.55e-22
ENSG00000125746	EML2	-9.47267	-23.2598	2.73e-21
ENSG00000196781	TLE1	9.40083	25.5546	5.41e-21
ENSG00000198355	PIM3	-9.31816	-40.9234	1.18e-20
ENSG00000149948	HMGA2	-8.82976	-60.8025	1.05e-18
ENSG00000153814	JAZF1	-8.81464	-50.4214	1.2e-18
ENSG00000213221	DNLZ	-8.30939	-81.1124	9.62e-17
ENSG00000187486	KCNJ11	-8.28227	-4.67916	1.21e-16
ENSG00000163635	ATXN7	-8.2318	-59.9001	1.84e-16
ENSG00000163909	HEYL	7.98144	25.4134	1.45e-15
ENSG00000158321	AUTS2	7.96427	64.9545	1.66e-15
ENSG00000011478	QPCTL	7.91191	62.3849	2.53e-15
ENSG00000140553	UNC45A	-7.84553	-38.7596	4.31e-15
ENSG00000164941	INTS8	-7.72209	-16.7239	1.14e-14
ENSG00000008196	TFAP2B	7.68986	107.781	1.47e-14
ENSG00000163634	THOC7	-7.45517	-58.6451	8.98e-14
ENSG00000106633	GCK	7.45192	2.15575	9.2e-14
ENSG00000184508	HDDC3	-7.31976	-20.283	2.48e-13
ENSG00000084734	GCKR	7.26811	51.4795	3.65e-13
ENSG00000169410	PTPN9	7.24354	12.0632	4.37e-13
ENSG00000152409	JMY	7.22952	6.5139	4.85e-13
ENSG00000157992	KRTCAP3	7.2098	14.7764	5.6e-13
ENSG00000154122	ANKH	7.20538	23.9612	5.79e-13
ENSG00000112282	MED23	-7.17416	-51.1343	7.28e-13
ENSG00000179262	RAD23A	7.14377	53.4987	9.08e-13
ENSG00000129757	CDKN1C	-7.12199	-77.0105	1.06e-12
ENSG00000130208	APOC1	7.0616	55.8322	1.65e-12
ENSG00000119242	CCDC92	-7.00792	-155.778	2.42e-12
ENSG00000165879	FRAT1	6.99797	19.4259	2.6e-12
ENSG00000117461	PIK3R3	-6.98822	-21.6993	2.78e-12
ENSG00000177971	IMP3	6.93612	85.6318	4.03e-12
ENSG00000204538	PSORS1C2	6.9257	11.8704	4.34e-12
ENSG00000149596	JPH2	-6.90542	-10.4698	5.01e-12
ENSG00000104976	SNAPC2	6.89289	74.8578	5.47e-12
ENSG00000188211	NCR3LG1	-6.88275	-5.10619	5.87e-12
ENSG00000124194	GDAP1L1	-6.86399	-7.61178	6.7e-12
ENSG00000010310	GIPR	-6.8608	-9.98056	6.85e-12
ENSG00000197361	FBXL22	6.82277	7.17787	8.93e-12
ENSG00000183682	BMP8A	6.80156	5.94279	1.03e-11
ENSG00000140365	COMMD4	-6.79077	-73.5678	1.12e-11
ENSG00000170608	FOXA3	-6.76715	-12.8967	1.31e-11
ENSG00000148384	INPP5E	-6.73431	-12.3359	1.65e-11
ENSG00000134249	ADAM30	6.73266	40.5727	1.67e-11
ENSG00000166965	RCCD1	6.70883	2.6917	1.96e-11
ENSG00000197136	PCNX3	-6.67743	-14.4322	2.43e-11
ENSG00000065665	SEC61A2	-6.62665	-8.56272	3.43e-11
ENSG00000161860	SYCE2	-6.62169	-11.1745	3.55e-11
ENSG00000179115	FARSA	-6.57782	-26.0799	4.77e-11
ENSG00000204536	CCHCR1	-6.52374	-6.01348	6.86e-11
ENSG00000159588	CCDC17	-6.49954	-17.9712	8.06e-11
ENSG00000118971	CCND2	6.46646	8.80692	1e-10
ENSG00000058404	CAMK2B	6.45513	15.4531	1.08e-10
ENSG00000124780	KCNK17	-6.44039	-3.1009	1.19e-10
ENSG00000140398	NEIL1	6.43177	75.8834	1.26e-10
ENSG00000204531	POU5F1	-6.42806	-1.50831	1.29e-10
ENSG00000009335	UBE3C	-6.40667	-19.4377	1.49e-10
ENSG00000104936	DMPK	6.39714	9.67343	1.58e-10
ENSG00000125970	RALY	6.39503	46.0149	1.61e-10
ENSG00000115207	GTF3C2	-6.38927	-26.946	1.67e-10
ENSG00000105607	GCDH	-6.35658	-21.7313	2.06e-10
ENSG00000087448	KLHL42	6.34894	16.7433	2.17e-10
ENSG00000115211	EIF2B4	6.34642	52.1941	2.2e-10
ENSG00000185122	HSF1	6.32709	56.5952	2.5e-10
ENSG00000004534	RBM6	6.31087	51.7911	2.77e-10
ENSG00000043143	JADE2	6.28855	13.0406	3.2e-10
ENSG00000134256	CD101	-6.28416	-10.4931	3.3e-10
ENSG00000173465	ZNRD2	6.2423	9.82153	4.31e-10
ENSG00000261236	BOP1	6.24007	144.966	4.37e-10
ENSG00000140718	FTO	6.21307	15.2172	5.2e-10
ENSG00000108669	CYTH1	6.17517	23.8283	6.61e-10
ENSG00000145723	GIN1	-6.1085	-11.1432	1.01e-09
ENSG00000228789	HCG22	6.09226	22.4419	1.11e-09
ENSG00000173338	KCNK7	-6.08608	-18.1013	1.16e-09
ENSG00000164647	STEAP1	6.06547	5.87545	1.32e-09
ENSG00000176973	FAM89B	-6.05206	-63.8488	1.43e-09
ENSG00000159592	GPBP1L1	-6.02047	-29.4269	1.74e-09
ENSG00000160972	PPP1R16A	-6.0107	-922.281	1.85e-09
ENSG00000255154	HTD2	-5.99134	-6.11863	2.08e-09
ENSG00000165684	SNAPC4	-5.9442	-34.4298	2.78e-09
ENSG00000106631	MYL7	5.9371	2.48347	2.9e-09
ENSG00000265118	ENSG00000265118	-5.92332	-33.7528	3.16e-09
ENSG00000157823	AP3S2	5.88926	8.71074	3.88e-09
ENSG00000128833	MYO5C	-5.8859	-6.30232	3.96e-09
ENSG00000213949	ITGA1	-5.88202	-2.23465	4.05e-09
ENSG00000086015	MAST2	-5.87297	-10.1235	4.28e-09
ENSG00000163584	RPL22L1	5.87051	59.7858	4.34e-09
ENSG00000159596	TMEM69	-5.81047	-81.3338	6.23e-09
ENSG00000172803	SNX32	5.78433	18.3666	7.28e-09
ENSG00000130202	NECTIN2	-5.77723	-4.80831	7.59e-09
ENSG00000176635	HORMAD2	5.73578	18.0707	9.71e-09
ENSG00000171307	ZDHHC16	-5.73003	-22.8534	1e-08
ENSG00000178750	STX19	5.70864	12.1457	1.14e-08
ENSG00000185722	ANKFY1	-5.69813	-28.7521	1.21e-08
ENSG00000180176	TH	5.65994	17.3258	1.51e-08
ENSG00000181274	FRAT2	5.64518	18.54	1.65e-08
ENSG00000143632	ACTA1	5.64341	34.7633	1.67e-08
ENSG00000179284	DAND5	-5.63807	-78.1202	1.72e-08
ENSG00000149926	TLCD3B	5.60252	8.63915	2.11e-08
ENSG00000161016	RPL8	5.596	7.30029	2.19e-08
ENSG00000179344	HLA-DQB1	-5.59224	-0.91446	2.24e-08
ENSG00000204472	AIF1	5.58565	9.59323	2.33e-08
ENSG00000187664	HAPLN4	-5.55426	-13.3448	2.79e-08
ENSG00000261678	SCRT1	5.54732	40.7731	2.9e-08
ENSG00000171962	DRC3	-5.52873	-11.7938	3.23e-08
ENSG00000163898	LIPH	5.50815	7.14419	3.63e-08
ENSG00000095066	HOOK2	-5.49392	-10.4965	3.93e-08
ENSG00000140400	MAN2C1	-5.49323	-63.2809	3.95e-08
ENSG00000254402	LRRC24	-5.482	-9.09943	4.21e-08
ENSG00000101052	IFT52	5.45929	21.1324	4.78e-08
ENSG00000113615	SEC24A	-5.45355	-78.4571	4.94e-08
ENSG00000196547	MAN2A2	-5.45036	-6.59219	5.03e-08
ENSG00000169371	SNUPN	-5.44915	-24.9117	5.06e-08
ENSG00000145730	PAM	-5.43973	-3.17077	5.34e-08
ENSG00000213722	DDAH2	5.43049	17.616	5.62e-08
ENSG00000163257	DCAF16	-5.42047	-32.9828	5.94e-08
ENSG00000153094	BCL2L11	5.41036	2.43332	6.29e-08
ENSG00000145725	PPIP5K2	-5.40838	-10.665	6.36e-08
ENSG00000132463	GRSF1	-5.39301	-33.7528	6.93e-08
ENSG00000178177	LCORL	5.38793	8.52212	7.13e-08
ENSG00000141458	NPC1	5.37976	16.046	7.46e-08
ENSG00000104626	ERI1	-5.37558	-5.47187	7.63e-08
ENSG00000285085	ENSG00000285085	-5.36135	-17.7298	8.26e-08
ENSG00000171634	BPTF	5.35669	62.2096	8.48e-08
ENSG00000176714	CCDC121	5.33764	58.0192	9.42e-08
ENSG00000125977	EIF2S2	-5.32929	-86.7997	9.86e-08
ENSG00000213588	ZBTB9	5.3102	48.0572	1.1e-07
ENSG00000188095	MESP2	5.30565	25.7843	1.12e-07
ENSG00000180535	BHLHA15	-5.30167	-2.87455	1.15e-07
ENSG00000111716	LDHB	5.26487	13.7698	1.4e-07
ENSG00000131446	MGAT1	5.25005	19.9421	1.52e-07
ENSG00000171311	EXOSC1	-5.24138	-28.0067	1.59e-07
ENSG00000149932	TMEM219	5.21395	43.4622	1.85e-07
ENSG00000140391	TSPAN3	5.21269	40.7598	1.86e-07
ENSG00000138074	SLC5A6	5.19015	49.4365	2.1e-07
ENSG00000145833	DDX46	5.18424	19.5743	2.17e-07
ENSG00000198056	PRIM1	5.17481	13.016	2.28e-07
ENSG00000032219	ARID4A	-5.17402	-28.2207	2.29e-07
ENSG00000140368	PSTPIP1	-5.16768	-22.1867	2.37e-07
ENSG00000055044	NOP58	5.16104	27.8495	2.46e-07
ENSG00000221988	PPT2	-5.15767	-44.0558	2.5e-07
ENSG00000148655	LRMDA	-5.15591	-5.70561	2.52e-07
ENSG00000221955	SLC12A8	-5.14815	-1.43559	2.63e-07
ENSG00000204287	HLA-DRA	-5.14547	-5.42866	2.67e-07
ENSG00000173442	EHBP1L1	-5.12345	-79.9963	3e-07
ENSG00000101421	CHMP4B	-5.11282	-32.3951	3.17e-07
ENSG00000196735	HLA-DQA1	-5.11071	-2.70247	3.21e-07
ENSG00000184056	VPS33B	-5.10066	-11.1491	3.38e-07
ENSG00000197429	IPP	5.09114	26.1477	3.56e-07
ENSG00000185920	PTCH1	5.0628	9.40739	4.13e-07
ENSG00000164077	MON1A	-5.06041	-24.8417	4.18e-07
ENSG00000066382	MPPED2	-5.04809	-3.95402	4.46e-07
ENSG00000090621	PABPC4	5.04787	23.0174	4.47e-07
ENSG00000160695	VPS11	5.0476	14.8374	4.47e-07
ENSG00000142230	SAE1	5.04542	16.7729	4.53e-07
ENSG00000132780	NASP	-5.0442	-44.1112	4.55e-07
ENSG00000185862	EVI2B	-5.04403	-70.3193	4.56e-07
ENSG00000142186	SCYL1	-5.0203	-94.4166	5.16e-07
ENSG00000177464	GPR4	-5.01699	-65.2517	5.25e-07
ENSG00000155875	SAXO1	-5.01654	-19.0644	5.26e-07
ENSG00000175115	PACS1	5.01192	9.35053	5.39e-07
ENSG00000196296	ATP2A1	-5.01178	-11.5096	5.39e-07
ENSG00000100567	PSMA3	-5.0046	-146.104	5.6e-07
ENSG00000167491	GATAD2A	5.00429	8.00317	5.61e-07
ENSG00000174996	KLC2	-5.0021	-36.5341	5.67e-07
ENSG00000198876	DCAF12	5.00069	31.5703	5.71e-07
ENSG00000121653	MAPK8IP1	-5.00022	-12.4786	5.73e-07
ENSG00000101187	SLCO4A1	-4.99796	-2.53622	5.79e-07
ENSG00000147799	ARHGAP39	-4.99732	-21.8567	5.81e-07
ENSG00000174851	YIF1A	-4.98265	-35.3213	6.27e-07
ENSG00000204305	AGER	4.98216	6.77599	6.29e-07
ENSG00000163581	SLC2A2	-4.97863	-4.00578	6.4e-07
ENSG00000159224	GIP	-4.97688	-50.138	6.46e-07
ENSG00000198169	ZNF251	-4.97495	-38.3751	6.53e-07
ENSG00000070759	TESK2	-4.97407	-1.58134	6.56e-07
ENSG00000072310	SREBF1	-4.97114	-9.29291	6.66e-07
ENSG00000068137	PLEKHH3	-4.94734	-14.8469	7.52e-07
ENSG00000159199	ATP5MC1	-4.93899	-6.14345	7.85e-07
ENSG00000102908	NFAT5	-4.93441	-46.2701	8.04e-07
ENSG00000168936	TMEM129	4.93372	27.7392	8.07e-07
ENSG00000167701	GPT	4.92562	27.7277	8.41e-07
ENSG00000156642	NPTN	4.92443	29.5596	8.46e-07
ENSG00000175662	TOM1L2	4.92142	10.6052	8.59e-07
ENSG00000196712	NF1	4.91411	81.5306	8.92e-07
ENSG00000037042	TUBG2	4.91341	7.87956	8.95e-07
ENSG00000198860	TSEN15	4.9101	27.8759	9.1e-07
ENSG00000130749	ZC3H4	4.90576	4.33023	9.31e-07
ENSG00000108797	CNTNAP1	-4.89867	-35.2153	9.65e-07
ENSG00000115204	MPV17	-4.89864	-165.139	9.65e-07
ENSG00000112514	CUTA	-4.89751	-57.5404	9.71e-07
ENSG00000187122	SLIT1	-4.89601	-4.8376	9.78e-07
ENSG00000163794	UCN	4.89223	35.0347	9.97e-07
ENSG00000184611	KCNH7	4.87406	2.90649	1.09e-06
ENSG00000179218	CALR	4.86845	13.4572	1.12e-06
ENSG00000189403	HMGB1	-4.86646	-9.30439	1.14e-06
ENSG00000176248	ANAPC2	4.86272	50.3009	1.16e-06
ENSG00000159217	IGF2BP1	4.8577	63.6649	1.19e-06
ENSG00000205981	DNAJC19	-4.85375	-248.324	1.21e-06
ENSG00000175164	ABO	4.83862	3.68868	1.31e-06
ENSG00000155229	MMS19	-4.83799	-7.65285	1.31e-06
ENSG00000214029	ZNF891	-4.82195	-17.5688	1.42e-06
ENSG00000117472	TSPAN1	-4.80787	-22.0521	1.53e-06
ENSG00000108468	CBX1	-4.80592	-9.91588	1.54e-06
ENSG00000234745	HLA-B	-4.79089	-1.64159	1.66e-06
ENSG00000068078	FGFR3	4.78829	15.9968	1.68e-06
ENSG00000089101	CFAP61	4.78771	18.1037	1.69e-06
ENSG00000283267	FAM237B	4.77314	5.96601	1.81e-06
ENSG00000110435	PDHX	-4.76813	-11.1677	1.86e-06
ENSG00000278311	GGNBP2	4.76788	3.66788	1.86e-06
ENSG00000172362	OR5B12	-4.76583	-66.0727	1.88e-06
ENSG00000168970	JMJD7-PLA2G4B	-4.75975	-28.0582	1.94e-06
ENSG00000152359	POC5	-4.75347	-11.0095	2e-06
ENSG00000169375	SIN3A	4.75299	96.0902	2e-06
ENSG00000128606	LRRC17	-4.74107	-8.10141	2.13e-06
ENSG00000158636	EMSY	4.73529	28.6294	2.19e-06
ENSG00000107185	RGP1	-4.73258	-9.52834	2.22e-06
ENSG00000184076	UQCR10	4.72468	37.9951	2.3e-06
ENSG00000108786	HSD17B1	4.71929	24.2771	2.37e-06
ENSG00000173540	GMPPB	4.71926	31.0433	2.37e-06
ENSG00000183734	ASCL2	4.71624	7.69251	2.4e-06
ENSG00000260428	SCX	-4.71296	-120.925	2.44e-06
ENSG00000124783	SSR1	4.70859	8.00179	2.49e-06
ENSG00000250264	ENSG00000250264	-4.70792	-9.14514	2.5e-06
ENSG00000285625	ENSG00000285625	-4.70686	-82.5267	2.52e-06
ENSG00000184185	KCNJ12	-4.69787	-12.7592	2.63e-06
ENSG00000100395	L3MBTL2	4.69593	13.091	2.65e-06
ENSG00000204540	PSORS1C1	4.68181	2.48362	2.84e-06
ENSG00000148660	CAMK2G	-4.67392	-88.8403	2.96e-06
ENSG00000071894	CPSF1	-4.67356	-1716.65	2.96e-06
ENSG00000167522	ANKRD11	-4.65516	-51.1262	3.24e-06
ENSG00000036828	CASR	-4.64167	-2.44723	3.46e-06
ENSG00000159692	CTBP1	-4.63677	-42.6212	3.54e-06
ENSG00000149930	TAOK2	-4.63535	-19.7545	3.56e-06
ENSG00000070610	GBA2	-4.62995	-8.87681	3.66e-06
ENSG00000109323	MANBA	4.60745	17.7185	4.08e-06
ENSG00000185614	INKA1	-4.60364	-39.4797	4.15e-06
ENSG00000123200	ZC3H13	4.59927	18.6587	4.24e-06
ENSG00000107566	ERLIN1	-4.59821	-9.44012	4.26e-06
ENSG00000172769	OR5B3	-4.59544	-33.5494	4.32e-06
ENSG00000182196	ARL6IP4	-4.58829	-23.5199	4.47e-06
ENSG00000126391	FRMD8	4.58062	67.2197	4.64e-06
ENSG00000095015	MAP3K1	-4.55498	-18.9199	5.24e-06
ENSG00000160957	RECQL4	4.55146	70.6663	5.33e-06
ENSG00000138769	CDKL2	-4.54995	-8.71161	5.37e-06
ENSG00000125743	SNRPD2	-4.54613	-16.8431	5.46e-06
ENSG00000162148	PPP1R32	4.54416	14.8077	5.52e-06
ENSG00000204511	MCCD1	-4.53451	-5.12599	5.77e-06
ENSG00000289051	ENSG00000289051	-4.52971	-70.1419	5.91e-06
ENSG00000184451	CCR10	4.52524	5.06663	6.03e-06
ENSG00000231925	TAPBP	4.5225	9.85978	6.11e-06
ENSG00000134640	MTNR1B	4.52131	10.5078	6.15e-06
ENSG00000198089	SFI1	-4.51829	-20.0958	6.23e-06
ENSG00000184164	CRELD2	4.51643	9.11019	6.29e-06
ENSG00000204396	VWA7	4.5088	61.9427	6.52e-06
ENSG00000025423	HSD17B6	4.49819	18.0281	6.85e-06
ENSG00000165689	ENTR1	-4.48832	-2.60457	7.18e-06
ENSG00000196126	HLA-DRB1	-4.48358	-5.62779	7.34e-06
ENSG00000278139	P3R3URF-PIK3R3	-4.47207	-39.0838	7.75e-06
ENSG00000157764	BRAF	4.46875	26.5661	7.87e-06
ENSG00000183763	TRAIP	4.46247	2.35652	8.1e-06
ENSG00000172818	OVOL1	-4.46082	-11.1361	8.16e-06
ENSG00000150967	ABCB9	-4.45442	-5.23583	8.41e-06
ENSG00000162624	LHX8	-4.4542	-57.4057	8.42e-06
ENSG00000198369	SPRED2	-4.4537	-15.2575	8.44e-06
ENSG00000116095	PLEKHA3	4.43682	11.9063	9.13e-06
ENSG00000165886	UBTD1	-4.43451	-7.32362	9.23e-06
ENSG00000015133	CCDC88C	4.43414	8.59987	9.24e-06
ENSG00000070985	TRPM5	-4.4334	-52.5743	9.28e-06
ENSG00000136643	RPS6KC1	4.43183	28.6108	9.34e-06
ENSG00000141639	MAPK4	4.41988	2.09106	9.88e-06
ENSG00000128563	PRKRIP1	4.41822	28.1883	9.95e-06
ENSG00000198863	RUNDC1	4.40595	143.446	1.05e-05
ENSG00000117448	AKR1A1	-4.40458	-4.07274	1.06e-05
ENSG00000153250	RBMS1	4.40435	9.6376	1.06e-05
ENSG00000121351	IAPP	4.40346	1.18629	1.07e-05
ENSG00000102886	GDPD3	4.40044	14.2649	1.08e-05
ENSG00000141452	RMC1	4.39806	8.15124	1.09e-05
ENSG00000204314	PRRT1	4.39601	6.54076	1.1e-05
ENSG00000108255	CRYBA1	-4.39112	-2.75178	1.13e-05
ENSG00000171862	PTEN	4.38884	43.369	1.14e-05
ENSG00000139146	SINHCAF	-4.38818	-17.539	1.14e-05
ENSG00000078747	ITCH	-4.38762	-22.4896	1.15e-05
ENSG00000172772	OR10W1	-4.37321	-37.3371	1.22e-05
ENSG00000130204	TOMM40	4.37065	25.1218	1.24e-05
ENSG00000171314	PGAM1	-4.35778	-35.1823	1.31e-05
ENSG00000196353	CPNE4	-4.35723	-12.5981	1.32e-05
ENSG00000137266	SLC22A23	-4.35707	-4.53784	1.32e-05
ENSG00000163950	SLBP	4.35545	29.6101	1.33e-05
ENSG00000167272	POP5	-4.34867	-35.7615	1.37e-05
ENSG00000160959	LRRC14	-4.33418	-76.3265	1.46e-05
ENSG00000041988	THAP3	4.33129	4.87454	1.48e-05
ENSG00000104903	LYL1	-4.33044	-20.3953	1.49e-05
ENSG00000047932	GOPC	-4.32947	-13.0311	1.49e-05
ENSG00000177548	RABEP2	4.32115	251.136	1.55e-05
ENSG00000154319	FAM167A	4.3137	1.94065	1.61e-05
ENSG00000197283	SYNGAP1	-4.3112	-10.5585	1.62e-05
ENSG00000249773	ENSG00000249773	4.30284	5.19277	1.69e-05
ENSG00000107679	PLEKHA1	-4.30223	-17.2886	1.69e-05
ENSG00000181958	OR4A15	4.29873	29.4677	1.72e-05
ENSG00000106113	CRHR2	4.29767	11.4584	1.73e-05
ENSG00000157107	FCHO2	4.29513	14.4342	1.75e-05
ENSG00000185615	PDIA2	4.28867	1.97446	1.8e-05
ENSG00000146731	CCT6A	4.28808	5.82672	1.8e-05
ENSG00000258724	PINX1	4.28431	10.8924	1.83e-05
ENSG00000174938	SEZ6L2	4.28346	6.03582	1.84e-05
ENSG00000164076	CAMKV	4.27062	7.01837	1.95e-05
ENSG00000137692	DCUN1D5	-4.27053	-77.8525	1.95e-05
ENSG00000166033	HTRA1	4.26912	9.64444	1.96e-05
ENSG00000129933	MAU2	4.25973	8.96106	2.05e-05
ENSG00000116273	PHF13	-4.25615	-23.0584	2.08e-05
ENSG00000105612	DNASE2	4.24303	2.77954	2.21e-05
ENSG00000158008	EXTL1	4.22952	3.95942	2.34e-05
ENSG00000100170	SLC5A1	4.22805	3.05506	2.36e-05
ENSG00000140323	DISP2	4.21378	11.9157	2.51e-05
ENSG00000088727	KIF9	-4.21303	-30.5621	2.52e-05
ENSG00000152556	PFKM	-4.21202	-12.1188	2.53e-05
ENSG00000117450	PRDX1	4.20538	11.7299	2.61e-05
ENSG00000163832	ELP6	-4.20247	-5.77292	2.64e-05
ENSG00000151715	TMEM45B	4.19707	9.54611	2.7e-05
ENSG00000158186	MRAS	-4.1942	-7.18299	2.74e-05
ENSG00000227507	LTB	-4.19408	-34.0458	2.74e-05
ENSG00000173991	TCAP	4.18127	19.3444	2.9e-05
ENSG00000158517	NCF1	4.17471	218.048	2.98e-05
ENSG00000185000	DGAT1	4.17125	98.8642	3.03e-05
ENSG00000122033	MTIF3	4.16768	12.0693	3.08e-05
ENSG00000105705	SUGP1	4.16701	11.6936	3.09e-05
ENSG00000073803	MAP3K13	4.16503	5.99648	3.11e-05
ENSG00000127837	AAMP	4.15669	10.1788	3.23e-05
ENSG00000174839	DENND6A	-4.1544	-28.1791	3.26e-05
ENSG00000166171	DPCD	-4.14962	-20.67	3.33e-05
ENSG00000115474	KCNJ13	-4.14367	-8.94563	3.42e-05
ENSG00000133059	DSTYK	4.14319	11.2077	3.43e-05
ENSG00000146733	PSPH	4.14082	7.06338	3.46e-05
ENSG00000108557	RAI1	-4.1404	-100.156	3.47e-05
ENSG00000138757	G3BP2	4.13989	18.297	3.47e-05
ENSG00000213533	STIMATE	-4.13639	-7.24875	3.53e-05
ENSG00000005249	PRKAR2B	4.1343	2.62901	3.56e-05
ENSG00000174606	ANGEL2	-4.13376	-26.0852	3.57e-05
ENSG00000103855	CD276	-4.12809	-7.62717	3.66e-05
ENSG00000125686	MED1	-4.12694	-26.1515	3.68e-05
ENSG00000146242	TPBG	4.11545	2.57213	3.86e-05
ENSG00000063169	BICRA	4.11421	28.7948	3.89e-05
ENSG00000278588	H2BC10	4.11401	34.0559	3.89e-05
ENSG00000080293	SCTR	4.11286	1.78734	3.91e-05
ENSG00000181751	MACIR	-4.11277	-10.4742	3.91e-05
ENSG00000121297	TSHZ3	-4.10812	-4.56743	3.99e-05
ENSG00000102743	SLC25A15	-4.10603	-7.83252	4.03e-05
ENSG00000069275	NUCKS1	-4.10182	-30.303	4.1e-05
ENSG00000258366	RTEL1	-4.10069	-7.06901	4.12e-05
ENSG00000164078	MST1R	4.10051	18.6505	4.12e-05
ENSG00000166135	HIF1AN	-4.09808	-4.14394	4.17e-05
ENSG00000007392	LUC7L	4.09293	36.1387	4.26e-05
ENSG00000162676	GFI1	-4.09086	-15.6081	4.3e-05
ENSG00000227268	KLLN	-4.0899	-52.4996	4.32e-05
ENSG00000112511	PHF1	4.08986	85.0369	4.32e-05
ENSG00000213996	TM6SF2	4.08769	4.32061	4.36e-05
ENSG00000136280	CCM2	-4.08473	-16.6219	4.41e-05
ENSG00000164161	HHIP	-4.08242	-4.06546	4.46e-05
ENSG00000158941	CCAR2	-4.07776	-10.8767	4.55e-05
ENSG00000167244	IGF2	4.07648	30.9259	4.57e-05
ENSG00000171056	SOX7	4.07451	22.4662	4.61e-05
ENSG00000135108	FBXO21	4.07282	3.29281	4.64e-05
ENSG00000156970	BUB1B	4.07156	13.8553	4.67e-05
ENSG00000174197	MGA	-4.06809	-5.4857	4.74e-05
ENSG00000177469	CAVIN1	-4.06313	-16.0944	4.84e-05
ENSG00000125755	SYMPK	-4.06061	-8.02307	4.89e-05
ENSG00000163611	SPICE1	-4.05941	-6.3206	4.92e-05
ENSG00000176563	CNTD1	4.05769	88.8281	4.96e-05
ENSG00000154269	ENPP3	4.05737	22.7652	4.96e-05
ENSG00000149922	TBX6	4.04345	16.9213	5.27e-05
ENSG00000111877	MCM9	4.03015	1.24131	5.57e-05
ENSG00000168803	ADAL	4.02894	3.55613	5.6e-05
ENSG00000179271	GADD45GIP1	4.02626	126.825	5.67e-05
ENSG00000184599	TAFA3	-4.02193	-52.8923	5.77e-05
ENSG00000178385	PLEKHM3	-4.0176	-23.5609	5.88e-05
ENSG00000168806	LCMT2	4.01588	4.02591	5.92e-05
ENSG00000197622	CDC42SE1	-4.01487	-27.5345	5.95e-05
ENSG00000172209	GPR22	4.01424	12.8568	5.96e-05
ENSG00000288654	ENSG00000288654	4.01408	15.438	5.97e-05
ENSG00000138069	RAB1A	4.00968	32.918	6.08e-05
ENSG00000162408	NOL9	4.0014	25.2927	6.3e-05
ENSG00000167286	CD3D	-4.00037	-21.7804	6.32e-05
ENSG00000188549	CCDC9B	-3.99879	-35.0948	6.37e-05
ENSG00000140265	ZSCAN29	-3.99495	-14.1675	6.47e-05
ENSG00000179761	PIPOX	3.99245	7.4694	6.54e-05
ENSG00000117222	RBBP5	3.99072	23.0344	6.59e-05
ENSG00000130561	SAG	3.98883	11.3968	6.64e-05
ENSG00000116030	SUMO1	3.98661	21.1824	6.7e-05
ENSG00000095981	KCNK16	-3.98285	-2.51801	6.81e-05
ENSG00000167992	VWCE	-3.98193	-38.8334	6.84e-05
ENSG00000163795	ZNF513	-3.9788	-8.88338	6.93e-05
ENSG00000075218	GTSE1	3.97851	138.464	6.93e-05
ENSG00000214530	STARD10	-3.97829	-4.84403	6.94e-05
ENSG00000178952	TUFM	-3.9781	-3.86082	6.95e-05
ENSG00000177628	GBA1	3.97598	17.0664	7.01e-05
ENSG00000031698	SARS1	3.9757	14.702	7.02e-05
ENSG00000009724	MASP2	3.97095	30.1422	7.16e-05
ENSG00000177455	CD19	3.96448	62.3057	7.36e-05
ENSG00000174943	KCTD13	3.9629	12.2538	7.4e-05
ENSG00000129965	INS-IGF2	3.96258	4.91726	7.41e-05
ENSG00000160796	NBEAL2	-3.96042	-5.97322	7.48e-05
ENSG00000130584	ZBTB46	-3.95929	-16.2274	7.52e-05
ENSG00000243708	PLA2G4B	-3.95605	-10.6933	7.62e-05
ENSG00000143322	ABL2	3.95461	9.82164	7.67e-05
ENSG00000183598	H3C13	3.95207	37.2612	7.75e-05
ENSG00000149262	INTS4	3.95097	13.7748	7.78e-05
ENSG00000130227	XPO7	-3.95049	-12.1083	7.8e-05
ENSG00000196812	ZSCAN16	-3.94887	-14.0626	7.85e-05
ENSG00000139644	TMBIM6	3.94181	32.5439	8.09e-05
ENSG00000184209	SNRNP35	-3.94102	-7.82321	8.11e-05
ENSG00000278535	DHRS11	-3.94098	-44.846	8.11e-05
ENSG00000197786	OR5B17	3.93652	55.0415	8.27e-05
ENSG00000112996	MRPS30	3.93563	33.1236	8.3e-05
ENSG00000140374	ETFA	-3.92703	-16.9741	8.6e-05
ENSG00000131771	PPP1R1B	3.92674	13.294	8.61e-05
ENSG00000160867	FGFR4	3.91125	7.98783	9.18e-05
ENSG00000131748	STARD3	-3.91117	-29.0753	9.19e-05
ENSG00000110047	EHD1	-3.90555	-28.3725	9.4e-05
ENSG00000135437	RDH5	3.90128	5.58605	9.57e-05
ENSG00000148798	INA	-3.89728	-9.58011	9.73e-05
ENSG00000183530	PRR14L	-3.89678	-79.8034	9.75e-05
ENSG00000101343	CRNKL1	3.89444	8.13019	9.84e-05
ENSG00000027869	SH2D2A	3.89129	33.4614	9.97e-05
ENSG00000280204	OR1S1	-3.8898	-49.7488	0.0001
ENSG00000186665	C17orf58	3.8898	22.6874	0.0001
ENSG00000213190	MLLT11	3.88959	48.8885	0.0001
ENSG00000131470	PSMC3IP	-3.88945	-42.3974	0.0001
ENSG00000130921	MTRFR	-3.88848	-12.497	0.000101
ENSG00000281039	ENSG00000281039	3.8873	2.4319	0.000101
ENSG00000138100	TRIM54	3.88503	132.75	0.000102
ENSG00000062524	LTK	3.87171	8.07946	0.000108
ENSG00000165555	NOXRED1	-3.8675	-9.31697	0.00011
ENSG00000135763	URB2	3.86454	7.94848	0.000111
ENSG00000203814	H2BC18	3.86206	114.755	0.000112
ENSG00000204539	CDSN	3.86	4.15243	0.000113
ENSG00000131899	LLGL1	3.85857	3.17126	0.000114
ENSG00000163686	ABHD6	-3.8571	-5.28049	0.000115
ENSG00000100565	LRRC74A	3.85608	8.15426	0.000115
ENSG00000228474	OST4	3.85294	161.019	0.000117
ENSG00000149927	DOC2A	-3.85289	-30.5559	0.000117
ENSG00000122729	ACO1	3.85147	6.45397	0.000117
ENSG00000121361	KCNJ8	-3.85105	-8.91121	0.000118
ENSG00000140259	MFAP1	3.84493	10.2158	0.000121
ENSG00000169230	PRELID1	-3.84158	-11.752	0.000122
ENSG00000165688	PMPCA	-3.84142	-5.91798	0.000122
ENSG00000214891	TRIM64C	3.83861	37.8875	0.000124
ENSG00000147650	LRP12	3.83731	9.96599	0.000124
ENSG00000176697	BDNF	3.83691	4.65426	0.000125
ENSG00000082497	SERTAD4	-3.83439	-13.6508	0.000126
ENSG00000110092	CCND1	-3.83421	-41.4939	0.000126
ENSG00000198952	SMG5	3.83296	34.6305	0.000127
ENSG00000163468	CCT3	3.83169	21.2023	0.000127
ENSG00000112787	FBRSL1	3.8302	15.74	0.000128
ENSG00000273154	ENSG00000273154	3.82898	25.5244	0.000129
ENSG00000255730	ENSG00000255730	3.82591	8.46706	0.00013
ENSG00000173662	TAS1R1	3.82415	22.874	0.000131
ENSG00000007923	DNAJC11	-3.82283	-9.85302	0.000132
ENSG00000171435	KSR2	-3.8206	-2.69689	0.000133
ENSG00000159289	GOLGA6A	-3.81742	-1025.25	0.000135
ENSG00000174137	FAM53A	-3.81622	-6.8441	0.000136
ENSG00000141510	TP53	3.81039	57.9027	0.000139
ENSG00000092470	WDR76	-3.80696	-11.3217	0.000141
ENSG00000181927	OR4P4	3.80591	8.59113	0.000141
ENSG00000143321	HDGF	3.80416	17.8313	0.000142
ENSG00000149021	SCGB1A1	3.80157	7.82465	0.000144
ENSG00000118997	DNAH7	-3.80079	-1.47704	0.000144
ENSG00000166170	BAG5	3.80062	6.93834	0.000144
ENSG00000184574	LPAR5	-3.79853	-17.3757	0.000146
ENSG00000142700	DMRTA2	3.79744	31.8975	0.000146
ENSG00000069248	NUP133	-3.79216	-11.6862	0.000149
ENSG00000158715	SLC45A3	3.79126	13.5759	0.00015
ENSG00000115234	SNX17	3.79047	36.6919	0.00015
ENSG00000170324	FRMPD2	3.78724	4.61805	0.000152
ENSG00000118292	C1orf54	3.78478	6.47307	0.000154
ENSG00000109881	CCDC34	-3.78418	-5.04783	0.000154
ENSG00000204613	TRIM10	3.78292	25.4377	0.000155
ENSG00000188827	SLX4	-3.77853	-10.3327	0.000158
ENSG00000166483	WEE1	3.77809	3.4402	0.000158
ENSG00000221843	C2orf16	-3.77084	-43.2535	0.000163
ENSG00000160948	VPS28	3.77063	15.9008	0.000163
ENSG00000124920	MYRF	-3.76091	-2.91832	0.000169
ENSG00000114115	RBP1	-3.76037	-3.9816	0.00017
ENSG00000198467	TPM2	3.75786	16.6322	0.000171
ENSG00000115350	POLE4	-3.75701	-7.719	0.000172
ENSG00000166747	AP1G1	-3.75134	-19.6919	0.000176
ENSG00000104447	TRPS1	3.74696	47.9669	0.000179
ENSG00000108465	CDK5RAP3	3.74563	3.57949	0.00018
ENSG00000099624	ATP5F1D	-3.74444	-50.0541	0.000181
ENSG00000164715	LMTK2	-3.73771	-23.5041	0.000186
ENSG00000141101	NOB1	-3.73405	-22.3554	0.000188
ENSG00000254093	PINX1	3.73106	8.28679	0.000191
ENSG00000076706	MCAM	-3.72876	-44.7258	0.000192
ENSG00000155363	MOV10	3.72167	4.60344	0.000198
ENSG00000188710	QRFP	3.72044	3.4489	0.000199
ENSG00000273047	ENSG00000273047	3.71879	10.5734	0.0002
ENSG00000074370	ATP2A3	-3.71859	-15.677	0.0002
ENSG00000135547	HEY2	-3.71725	-10.1129	0.000201
ENSG00000205863	C1QTNF9B	-3.71723	-11.52	0.000201
ENSG00000215695	RSC1A1	3.71335	41.1493	0.000205
ENSG00000188612	SUMO2	-3.71325	-29.441	0.000205
ENSG00000182612	TSPAN10	3.70881	10.2902	0.000208
ENSG00000243943	ZNF512	3.70737	20.6307	0.000209
ENSG00000125967	NECAB3	3.70451	19.3504	0.000212
ENSG00000091536	MYO15A	3.70386	4.33176	0.000212
ENSG00000168769	TET2	-3.70043	-14.596	0.000215
ENSG00000236104	ZBTB22	-3.6977	-30.4084	0.000218
ENSG00000116521	SCAMP3	-3.69662	-3.66289	0.000218
ENSG00000141736	ERBB2	3.69483	18.1198	0.00022
ENSG00000182793	GSTA5	-3.68823	-18.3124	0.000226
ENSG00000142046	TMEM91	3.68456	14.1539	0.000229
ENSG00000145354	CISD2	3.68427	8.46889	0.000229
ENSG00000187954	ZFTRAF1	-3.68369	-191.333	0.00023
ENSG00000164597	COG5	-3.68223	-14.3843	0.000231
ENSG00000197170	PSMD12	-3.68005	-31.4322	0.000233
ENSG00000047849	MAP4	-3.67704	-7.60541	0.000236
ENSG00000125821	DTD1	3.67426	1.93927	0.000239
ENSG00000178531	CTXN1	3.67284	27.7426	0.00024
ENSG00000197885	NKIRAS1	3.67073	24.4861	0.000242
ENSG00000003756	RBM5	-3.67043	-12.6045	0.000242
ENSG00000186432	KPNA4	-3.66852	-13.2599	0.000244
ENSG00000178188	SH2B1	-3.66754	-16.7712	0.000245
ENSG00000214413	BBIP1	-3.66521	-8.02183	0.000247
ENSG00000047662	FAM184B	3.66478	13.1935	0.000248
ENSG00000149929	HIRIP3	3.66268	32.337	0.00025
ENSG00000151689	INPP1	-3.65652	-2.97825	0.000256
ENSG00000186010	NDUFA13	-3.65559	-34.284	0.000257
ENSG00000112742	TTK	-3.65246	-3.22744	0.00026
ENSG00000134057	CCNB1	3.64574	9.91587	0.000267
ENSG00000204304	PBX2	3.64511	12.1711	0.000267
ENSG00000030110	BAK1	-3.64418	-12.0027	0.000268
ENSG00000174579	MSL2	-3.64262	-40.2026	0.00027
ENSG00000135801	TAF5L	-3.63947	-15.1373	0.000273
ENSG00000226979	LTA	-3.63871	-10.0935	0.000274
ENSG00000110090	CPT1A	-3.63723	-10.117	0.000276
ENSG00000079739	PGM1	-3.63674	-14.8134	0.000276
ENSG00000108387	SEPTIN4	-3.63634	-21.9636	0.000277
ENSG00000253649	PRSS51	-3.63545	-16.9367	0.000277
ENSG00000139910	NOVA1	3.6338	22.0875	0.000279
ENSG00000161395	PGAP3	-3.63317	-88.1636	0.00028
ENSG00000163472	TMEM79	3.63129	3.40082	0.000282
ENSG00000078804	TP53INP2	3.62925	10.4172	0.000284
ENSG00000196378	ZNF34	3.62583	8.24213	0.000288
ENSG00000175602	CCDC85B	-3.62572	-3.79886	0.000288
ENSG00000033627	ATP6V0A1	3.62392	65.7811	0.00029
ENSG00000175189	INHBC	-3.6233	-35.1915	0.000291
ENSG00000108830	RND2	-3.62092	-16.4143	0.000294
ENSG00000035115	SH3YL1	3.61941	3.27633	0.000295
ENSG00000133789	SWAP70	-3.61534	-9.03044	0.0003
ENSG00000168014	C2CD3	-3.61446	-8.25402	0.000301
ENSG00000135164	DMTF1	-3.61194	-26.1512	0.000304
ENSG00000171695	LKAAEAR1	3.60948	3.72253	0.000307
ENSG00000109805	NCAPG	-3.608	-17.5388	0.000309
ENSG00000173171	MTX1	3.60554	31.2244	0.000312
ENSG00000160161	CILP2	3.60471	17.3968	0.000313
ENSG00000178096	BOLA1	-3.60128	-48.5649	0.000317
ENSG00000184564	SLITRK6	-3.59805	-2.32987	0.000321
ENSG00000110696	C11orf58	3.59281	44.754	0.000327
ENSG00000176101	SSNA1	3.58902	34.6927	0.000332
ENSG00000100354	TNRC6B	3.58742	15.2608	0.000334
ENSG00000262484	CCER2	3.58563	9.83702	0.000336
ENSG00000077348	EXOSC5	-3.58541	-5.53869	0.000337
ENSG00000158234	FAIM	-3.58458	-7.6334	0.000338
ENSG00000256500	ENSG00000256500	3.58429	4.95457	0.000338
ENSG00000107854	TNKS2	3.57958	41.751	0.000344
ENSG00000256053	COA8	3.57785	5.46011	0.000346
ENSG00000174326	SLC16A11	-3.57009	-14.3183	0.000357
ENSG00000197045	GMFB	3.56986	12.8806	0.000357
ENSG00000005059	MCUB	-3.56617	-6.42523	0.000362
ENSG00000073849	ST6GAL1	3.56576	1.05411	0.000363
ENSG00000145779	TNFAIP8	3.56545	1.8239	0.000363
ENSG00000173039	RELA	-3.56466	-44.8367	0.000364
ENSG00000090238	YPEL3	3.56291	103.841	0.000367
ENSG00000172650	AGAP5	-3.56194	-6.50644	0.000368
ENSG00000089050	RBBP9	-3.5593	-6.02727	0.000372
ENSG00000168140	VASN	3.55616	10.1287	0.000376
ENSG00000157368	IL34	3.55448	0.650563	0.000379
ENSG00000019505	SYT13	3.55275	5.34418	0.000381
ENSG00000181903	OR4C6	-3.55154	-16.7982	0.000383
ENSG00000066651	TRMT11	3.55121	101.412	0.000383
ENSG00000176956	LY6H	3.54976	12.9408	0.000386
ENSG00000109184	DCUN1D4	3.54702	22.6559	0.00039
ENSG00000149428	HYOU1	-3.54604	-6.31874	0.000391
ENSG00000163681	SLMAP	-3.54172	-35.9867	0.000398
ENSG00000106819	ASPN	3.53972	10.4688	0.000401
ENSG00000185658	BRWD1	-3.53947	-17.3499	0.000401
ENSG00000172336	POP7	-3.53913	-22.1294	0.000401
ENSG00000092445	TYRO3	3.53762	34.8447	0.000404
ENSG00000159640	ACE	-3.53519	-2.03374	0.000407
ENSG00000134954	ETS1	3.5305	1.14869	0.000415
ENSG00000119522	DENND1A	-3.52981	-4.3483	0.000416
ENSG00000261115	TMEM178B	-3.52926	-10.1407	0.000417
ENSG00000110344	UBE4A	3.52862	13.6277	0.000418
ENSG00000143727	ACP1	-3.5265	-15.1497	0.000421
ENSG00000167740	CYB5D2	-3.52387	-10.2052	0.000425
ENSG00000163904	SENP2	3.51995	19.1257	0.000432
ENSG00000272980	ENSG00000272980	3.51934	8.11275	0.000433
ENSG00000270276	H4C15	3.51783	4004.74	0.000435
ENSG00000284776	ENSG00000284776	-3.51737	-5.90869	0.000436
ENSG00000108559	NUP88	3.50423	6.40009	0.000458
ENSG00000258674	ENSG00000258674	-3.49982	-14.0325	0.000466
ENSG00000185800	DMWD	-3.49735	-13.279	0.00047
ENSG00000164749	HNF4G	-3.49629	-1.66859	0.000472
ENSG00000119866	BCL11A	3.49349	10.7089	0.000477
ENSG00000128683	GAD1	-3.49222	-5.08167	0.000479
ENSG00000167528	ZNF641	3.49022	5.95418	0.000483
ENSG00000182446	NPLOC4	3.48905	6.23654	0.000485
ENSG00000165621	OXGR1	3.48862	4.80088	0.000486
ENSG00000141034	GID4	3.48772	50.207	0.000487
ENSG00000146676	PURB	-3.48705	-7.68468	0.000488
ENSG00000256223	ZNF10	-3.48606	-10.3571	0.00049
ENSG00000288626	ENSG00000288626	-3.48571	-3.22819	0.000491
ENSG00000111713	GYS2	-3.48215	-30.1374	0.000497
ENSG00000168255	POLR2J3	3.48031	37.4057	0.000501
ENSG00000105610	KLF1	-3.47727	-25.4681	0.000507
ENSG00000186510	CLCNKA	-3.47513	-4.88489	0.000511
ENSG00000075539	FRYL	3.47401	14.6695	0.000513
ENSG00000137474	MYO7A	-3.47315	-1.1337	0.000514
ENSG00000189159	JPT1	-3.46993	-24.6475	0.000521
ENSG00000184898	RBM43	-3.46951	-3.28717	0.000521
ENSG00000162419	GMEB1	-3.46867	-52.3347	0.000523
ENSG00000188779	SKOR1	-3.4658	-19.9352	0.000529
ENSG00000104643	MTMR9	-3.46369	-18.0344	0.000533
ENSG00000160321	ZNF208	3.45792	1.74038	0.000544
ENSG00000163466	ARPC2	-3.45222	-34.3638	0.000556
ENSG00000231852	CYP21A2	-3.45103	-152.541	0.000558
ENSG00000069966	GNB5	-3.44912	-1.95422	0.000562
ENSG00000148843	PDCD11	3.44781	22.5964	0.000565
ENSG00000113552	GNPDA1	3.44765	5.84954	0.000565
ENSG00000204428	LY6G5C	-3.44657	-11.3863	0.000568
ENSG00000237388	OR4A47	3.44601	18.1305	0.000569
ENSG00000248592	STIMATE-MUSTN1	-3.44588	-7.87549	0.000569
ENSG00000221840	OR4A5	-3.44402	-95.596	0.000573
ENSG00000126861	OMG	3.44241	8.45316	0.000577
ENSG00000131149	GSE1	3.44234	13.6075	0.000577
ENSG00000153233	PTPRR	3.43999	3.6285	0.000582
ENSG00000160753	RUSC1	-3.43914	-25.0458	0.000584
ENSG00000203896	LIME1	3.43837	33.94	0.000585
ENSG00000187010	RHD	3.43659	99.0663	0.000589
ENSG00000123411	IKZF4	3.43594	16.0651	0.000591
ENSG00000166136	NDUFB8	3.43535	8.30489	0.000592
ENSG00000261857	MIA	3.435	3.21186	0.000593
ENSG00000138623	SEMA7A	3.43443	8.90888	0.000594
ENSG00000111276	CDKN1B	-3.43401	-16.9632	0.000595
ENSG00000155545	MIER3	-3.43235	-10.2688	0.000598
ENSG00000119737	GPR75	-3.43148	-6.58553	0.0006
ENSG00000089902	RCOR1	-3.42899	-5.91023	0.000606
ENSG00000146839	ZAN	-3.42817	-121.493	0.000608
ENSG00000103494	RPGRIP1L	3.42231	10.494	0.000621
ENSG00000166603	MC4R	3.42141	4.84405	0.000623
ENSG00000151694	ADAM17	-3.42064	-2.28486	0.000625
ENSG00000206560	ANKRD28	-3.41938	-14.6157	0.000628
ENSG00000182944	EWSR1	-3.41843	-45.7438	0.00063
ENSG00000163141	BNIPL	3.41672	6.1879	0.000634
ENSG00000237452	MEIOSIN	3.4166	65.1849	0.000634
ENSG00000204267	TAP2	-3.4134	-3.82762	0.000642
ENSG00000183638	RP1L1	3.41102	20.1552	0.000647
ENSG00000160799	CCDC12	-3.41048	-12.6277	0.000648
ENSG00000143970	ASXL2	-3.41047	-26.1967	0.000649
ENSG00000124557	BTN1A1	3.40894	21.375	0.000652
ENSG00000158092	NCK1	3.40731	9.78439	0.000656
ENSG00000084444	FAM234B	3.40488	6.41055	0.000662
ENSG00000185305	ARL15	-3.39971	-7.11386	0.000675
ENSG00000185298	CCDC137	3.39954	10.9473	0.000675
ENSG00000162244	RPL29	3.39628	5.23912	0.000683
ENSG00000049540	ELN	3.39475	18.3693	0.000687
ENSG00000204389	HSPA1A	-3.39419	-4.47949	0.000688
ENSG00000115194	SLC30A3	3.39318	33.3821	0.000691
ENSG00000160752	FDPS	-3.393	-12.4641	0.000691
ENSG00000161677	JOSD2	-3.39249	-7.93243	0.000693
ENSG00000198130	HIBCH	-3.38595	-7.99849	0.000709
ENSG00000203778	FAM229B	-3.38297	-8.73581	0.000717
ENSG00000103932	RPAP1	-3.38206	-14.8459	0.000719
ENSG00000177302	TOP3A	3.38135	5.50388	0.000721
ENSG00000079387	SENP1	3.37791	14.8218	0.00073
ENSG00000119878	CRIPT	3.37701	31.0955	0.000733
ENSG00000101444	AHCY	-3.37479	-6.39976	0.000739
ENSG00000175592	FOSL1	-3.37229	-10.4915	0.000745
ENSG00000173542	MOB1B	3.37216	25.0814	0.000746
ENSG00000174791	RIN1	-3.36993	-39.1293	0.000752
ENSG00000161057	PSMC2	3.3694	18.5141	0.000753
ENSG00000132388	UBE2G1	3.36889	27.0016	0.000755
ENSG00000164087	POC1A	3.36857	25.7102	0.000756
ENSG00000132837	DMGDH	-3.36797	-5.40298	0.000757
ENSG00000182240	BACE2	-3.3669	-2.87696	0.00076
ENSG00000105821	DNAJC2	-3.36259	-3.54478	0.000772
ENSG00000188263	IL17REL	-3.3615	-11.0781	0.000775
ENSG00000130338	TULP4	3.35799	2.09161	0.000785
ENSG00000108306	FBXL20	3.35781	21.2033	0.000786
ENSG00000144674	GOLGA4	3.35615	36.1976	0.00079
ENSG00000184281	TSSC4	-3.35201	-31.2342	0.000802
ENSG00000176092	CRYBG2	3.35107	5.06737	0.000805
ENSG00000157557	ETS2	-3.35051	-4.63789	0.000807
ENSG00000084112	SSH1	3.34414	7.24831	0.000825
ENSG00000176102	CSTF3	3.34404	2.93328	0.000826
ENSG00000072110	ACTN1	3.34385	3.1367	0.000826
ENSG00000260836	ENSG00000260836	3.34089	6.48532	0.000835
ENSG00000183783	KCTD8	3.33994	4.83684	0.000838
ENSG00000090612	ZNF268	-3.33844	-4.32633	0.000843
ENSG00000187626	ZKSCAN4	3.33832	38.0675	0.000843
ENSG00000175305	CCNE2	3.33711	5.08455	0.000847
ENSG00000166689	PLEKHA7	-3.33708	-2.32755	0.000847
ENSG00000236637	IFNA4	3.33469	35.6106	0.000854
ENSG00000285404	ENSG00000285404	-3.33154	-4.03421	0.000864
ENSG00000073578	SDHA	-3.33132	-92.8027	0.000864
ENSG00000140262	TCF12	3.33085	38.1386	0.000866
ENSG00000181220	ZNF746	-3.32924	-11.4696	0.000871
ENSG00000130720	FIBCD1	-3.3284	-26.2264	0.000873
ENSG00000183246	RIMBP3C	3.32724	61.5878	0.000877
ENSG00000083168	KAT6A	3.32482	37.0597	0.000885
ENSG00000158019	BABAM2	-3.32451	-20.0612	0.000886
ENSG00000135540	NHSL1	3.31997	3.92525	0.0009
ENSG00000124721	DNAH8	-3.31769	-13.1554	0.000908
ENSG00000227717	GOLGA6L25	3.31744	765.242	0.000908
ENSG00000163933	RFT1	-3.31459	-2.45564	0.000918
ENSG00000162062	TEDC2	-3.31351	-43.3036	0.000921
ENSG00000028528	SNX1	-3.31109	-13.3386	0.000929
ENSG00000114650	SCAP	-3.31067	-8.77097	0.000931
ENSG00000118520	ARG1	-3.30995	-5.9123	0.000933
ENSG00000118690	ARMC2	3.30694	9.19615	0.000943
ENSG00000101115	SALL4	-3.30081	-11.9467	0.000964
ENSG00000114786	ABHD14A-ACY1	-3.30011	-57.9525	0.000966
ENSG00000174684	B4GAT1	-3.29871	-13.5478	0.000971
ENSG00000175787	ZNF169	3.29846	8.87951	0.000972
ENSG00000179562	GCC1	3.29731	5.81086	0.000976
ENSG00000100401	RANGAP1	-3.297	-16.1838	0.000977
ENSG00000064225	ST3GAL6	-3.29662	-6.58187	0.000979
ENSG00000198851	CD3E	-3.29589	-19.0553	0.000981
ENSG00000235376	RPEL1	3.29525	7.96894	0.000983
ENSG00000138738	PRDM5	3.29524	10.6428	0.000983
ENSG00000143458	GABPB2	-3.295	-14.4262	0.000984
ENSG00000148291	SURF2	3.29113	48.0981	0.000998
ENSG00000166825	ANPEP	3.28898	3.98042	0.001005
ENSG00000130307	USHBP1	3.28713	11.3014	0.001012
ENSG00000166451	CENPN	-3.28709	-6.50516	0.001012
ENSG00000108825	PTGES3L-AARSD1	3.28333	18.6822	0.001026
ENSG00000167088	SNRPD1	3.28137	4.18374	0.001033
ENSG00000155876	RRAGA	-3.28129	-7.54767	0.001033
ENSG00000196981	WDR5B	3.28079	7.01922	0.001035
ENSG00000286920	SMIM40	3.27977	37.8325	0.001039
ENSG00000118640	VAMP8	-3.27848	-2.02647	0.001044
ENSG00000169220	RGS14	3.27734	10.3588	0.001048
ENSG00000187699	C2orf88	-3.27701	-3.25027	0.001049
ENSG00000186788	SPATA31D3	3.27701	850.051	0.001049
ENSG00000167984	NLRC3	-3.27683	-15.1745	0.00105
ENSG00000117523	PRRC2C	-3.2766	-13.2696	0.001051
ENSG00000164253	WDR41	-3.27164	-15.1493	0.001069
ENSG00000270249	ENSG00000270249	3.27114	131.955	0.001071
ENSG00000160973	FOXH1	3.26846	29.8168	0.001081
ENSG00000144228	SPOPL	-3.26807	-6.81707	0.001083
ENSG00000133104	SPART	-3.265	-5.00883	0.001095
ENSG00000204006	C1orf185	-3.26053	-37.4678	0.001112
ENSG00000255398	HCAR3	-3.25899	-19.7265	0.001118
ENSG00000123609	NMI	-3.25826	-1.96913	0.001121
ENSG00000109072	VTN	-3.25731	-1.76844	0.001125
ENSG00000157551	KCNJ15	3.25725	2.24099	0.001125
ENSG00000122912	SLC25A16	3.25702	15.7096	0.001126
ENSG00000167700	MFSD3	-3.25666	-125.002	0.001127
ENSG00000275342	PRAG1	3.25569	6.2263	0.001131
ENSG00000156381	ANKRD9	-3.25497	-38.5772	0.001134
ENSG00000180475	OR10Q1	-3.25428	-31.0591	0.001137
ENSG00000178074	C2orf69	-3.25345	-12.0298	0.00114
ENSG00000114388	NPRL2	3.25212	26.5017	0.001145
ENSG00000166823	MESP1	3.24566	15.8946	0.001172
ENSG00000171105	INSR	-3.2436	-23.6543	0.00118
ENSG00000170959	DCDC1	3.24332	27.955	0.001181
ENSG00000068001	HYAL2	-3.24236	-53.8011	0.001185
ENSG00000166224	SGPL1	-3.24034	-12.8294	0.001194
ENSG00000177733	HNRNPA0	-3.23849	-22.3092	0.001202
ENSG00000172216	CEBPB	3.2352	7.92818	0.001216
ENSG00000116748	AMPD1	3.23353	32.6133	0.001223
ENSG00000146477	SLC22A3	-3.23252	-7.23924	0.001227
ENSG00000111181	SLC6A12	3.23035	9.43382	0.001236
ENSG00000100575	TIMM9	-3.23014	-15.7046	0.001237
ENSG00000175334	BANF1	3.22971	17.3615	0.001239
ENSG00000141298	SSH2	-3.22917	-38.1146	0.001241
ENSG00000181418	DDN	-3.22832	-37.8646	0.001245
ENSG00000147874	HAUS6	-3.22788	-7.5289	0.001247
ENSG00000136404	TM6SF1	-3.22615	-15.8018	0.001255
ENSG00000168917	SLC35G2	-3.22492	-12.5385	0.00126
ENSG00000204315	FKBPL	-3.22387	-15.7006	0.001265
ENSG00000180658	OR2A4	3.22381	69.5383	0.001265
ENSG00000148943	LIN7C	3.2228	23.4327	0.001269
ENSG00000143363	PRUNE1	3.2223	3.06407	0.001272
ENSG00000103426	CORO7-PAM16	3.22137	70.2763	0.001276
ENSG00000140519	RHCG	3.21564	15.8097	0.001302
ENSG00000289766	ENSG00000289766	3.21448	5.12734	0.001307
ENSG00000204542	C6orf15	3.21441	8.24332	0.001307
ENSG00000096088	PGC	-3.21412	-12.2413	0.001308
ENSG00000130413	STK33	3.21193	3.43108	0.001318
ENSG00000147789	ZNF7	3.21057	57.5861	0.001325
ENSG00000059728	MXD1	-3.20922	-22.2097	0.001331
ENSG00000113916	BCL6	3.2085	2.39887	0.001334
ENSG00000274180	NATD1	3.20839	2.41889	0.001335
ENSG00000169231	THBS3	-3.20738	-37.1826	0.00134
ENSG00000165923	AGBL2	3.20648	42.9672	0.001344
ENSG00000132207	SLX1A	3.20602	173	0.001346
ENSG00000182704	TSKU	-3.20504	-4.14009	0.00135
ENSG00000110108	TMEM109	3.20351	14.4569	0.001358
ENSG00000175352	NRIP3	-3.20321	-10.4716	0.001359
ENSG00000162517	PEF1	-3.2024	-15.0849	0.001363
ENSG00000139971	ARMH4	3.20199	2.13556	0.001365
ENSG00000188338	SLC38A3	3.20172	8.52248	0.001366
ENSG00000162951	LRRTM1	-3.20068	-3.36055	0.001371
ENSG00000138190	EXOC6	3.1999	27.5609	0.001375
ENSG00000104055	TGM5	-3.19976	-25.582	0.001375
ENSG00000288623	ENSG00000288623	3.19899	14.0345	0.001379
ENSG00000134058	CDK7	3.19877	19.0838	0.00138
ENSG00000232810	TNF	-3.19853	-19.8135	0.001381
ENSG00000087077	TRIP6	3.19842	6.88235	0.001382
ENSG00000108384	RAD51C	-3.19662	-3.9513	0.00139
ENSG00000153214	TMEM87B	-3.19648	-6.77009	0.001391
ENSG00000166971	AKTIP	3.19603	17.4386	0.001393
ENSG00000176302	FOXR1	-3.19484	-84.9781	0.001399
ENSG00000198901	PRC1	-3.19294	-6.03248	0.001408
ENSG00000187726	DNAJB13	-3.18978	-2.27204	0.001424
ENSG00000273983	H3C8	3.18958	20.8816	0.001425
ENSG00000177830	CHID1	3.18931	5.40623	0.001426
ENSG00000100150	DEPDC5	3.18552	46.6619	0.001445
ENSG00000067208	EVI5	3.18511	13.7249	0.001447
ENSG00000151079	KCNA6	-3.18496	-0.73475	0.001448
ENSG00000070193	FGF10	3.18432	16.2657	0.001451
ENSG00000106992	AK1	-3.18348	-7.31338	0.001455
ENSG00000137947	GTF2B	-3.18165	-17.1826	0.001464
ENSG00000176974	SHMT1	3.18055	15.1041	0.00147
ENSG00000108828	VAT1	-3.17873	-16.8248	0.001479
ENSG00000102882	MAPK3	3.17729	57.8848	0.001487
ENSG00000112246	SIM1	3.17561	7.97982	0.001495
ENSG00000128250	RFPL1	3.17346	6.21685	0.001506
ENSG00000140961	OSGIN1	-3.17064	-1.45016	0.001521
ENSG00000177752	YIPF7	3.16725	9.08247	0.001539
ENSG00000167910	CYP7A1	3.16573	8.40789	0.001547
ENSG00000074621	SLC24A1	3.16518	1.12727	0.00155
ENSG00000242252	BGLAP	-3.16446	-10.3175	0.001554
ENSG00000254206	NPIPB11	-3.16255	-5.75668	0.001564
ENSG00000286185	ENSG00000286185	3.1573	278.292	0.001592
ENSG00000105696	TMEM59L	-3.15725	-13.0266	0.001593
ENSG00000185519	FAM131C	3.15689	2.07218	0.001595
ENSG00000131153	GINS2	3.15686	10.5639	0.001595
ENSG00000146247	PHIP	-3.15668	-36.1509	0.001596
ENSG00000146094	DOK3	3.15661	4.30525	0.001596
ENSG00000172175	MALT1	-3.15627	-3.57151	0.001598
ENSG00000164086	DUSP7	3.15209	11.4099	0.001621
ENSG00000128245	YWHAH	3.15179	42.8637	0.001623
ENSG00000183049	CAMK1D	3.15175	10.9367	0.001623
ENSG00000088451	TGDS	-3.14947	-9.67507	0.001636
ENSG00000184887	BTBD6	3.14647	60.8212	0.001653
ENSG00000159495	TGM7	3.14644	36.7955	0.001653
ENSG00000263001	GTF2I	-3.14603	-39.2221	0.001655
ENSG00000166199	ALKBH3	3.146	10.7007	0.001655
ENSG00000010818	HIVEP2	3.14576	16.7554	0.001657
ENSG00000116539	ASH1L	-3.14571	-22.63	0.001657
ENSG00000187595	ZNF385C	-3.14268	-21.1159	0.001674
ENSG00000179922	ZNF784	-3.14134	-3.02457	0.001682
ENSG00000243955	GSTA1	-3.14036	-2.16789	0.001687
ENSG00000176095	IP6K1	-3.13965	-14.966	0.001692
ENSG00000040341	STAU2	3.13913	14.9222	0.001695
ENSG00000136930	PSMB7	-3.1383	-7.88272	0.001699
ENSG00000170142	UBE2E1	3.13775	10.5705	0.001702
ENSG00000132716	DCAF8	3.13729	4.09517	0.001705
ENSG00000156136	DCK	-3.13698	-23.5075	0.001707
ENSG00000101160	CTSZ	3.13524	17.988	0.001717
ENSG00000157224	CLDN12	3.13355	6.71206	0.001727
ENSG00000111786	SRSF9	3.13096	9.10296	0.001742
ENSG00000175294	CATSPER1	-3.13082	-10.4461	0.001743
ENSG00000132517	SLC52A1	-3.13049	-3.66225	0.001745
ENSG00000115216	NRBP1	3.12753	31.6682	0.001763
ENSG00000153885	KCTD15	-3.12544	-5.38515	0.001775
ENSG00000131068	DEFB118	3.12494	35.98	0.001778
ENSG00000074935	TUBE1	-3.12376	-7.83504	0.001786
ENSG00000167526	RPL13	-3.12192	-13.9581	0.001797
ENSG00000178773	CPNE7	-3.12167	-20.8897	0.001798
ENSG00000241370	RPP21	3.12114	5.62031	0.001802
ENSG00000101460	MAP1LC3A	-3.11805	-19.5413	0.001821
ENSG00000213719	CLIC1	-3.11754	-10.0137	0.001824
ENSG00000143702	CEP170	3.11733	48.9817	0.001825
ENSG00000243317	STMP1	-3.11658	-13.8765	0.00183
ENSG00000075826	SEC31B	3.11584	17.7862	0.001834
ENSG00000124228	DDX27	-3.11433	-10.8145	0.001844
ENSG00000181744	DIPK2A	3.11338	10.9684	0.00185
ENSG00000244731	C4A	3.1132	3192.09	0.001851
ENSG00000175619	OR4B1	3.11206	14.4523	0.001858
ENSG00000108515	ENO3	3.11113	41.1538	0.001864
ENSG00000061794	MRPS35	-3.1107	-19.011	0.001866
ENSG00000122008	POLK	-3.11067	-26.8727	0.001867
ENSG00000174236	REP15	-3.1103	-4.67999	0.001869
ENSG00000125510	OPRL1	3.11011	10.7959	0.00187
ENSG00000134824	FADS2	3.1097	39.9184	0.001873
ENSG00000242689	CNTF	-3.1085	-13.6946	0.00188
ENSG00000176020	AMIGO3	-3.10753	-96.6514	0.001887
ENSG00000033170	FUT8	3.10751	5.83614	0.001887
ENSG00000217236	SP9	3.10749	27.1293	0.001887
ENSG00000173930	SLCO4C1	-3.1053	-1.26558	0.001901
ENSG00000178149	DALRD3	3.10515	30.3734	0.001902
ENSG00000164574	GALNT10	-3.1032	-4.10659	0.001914
ENSG00000099901	RANBP1	3.10071	13.6056	0.001931
ENSG00000145715	RASA1	-3.10028	-16.9612	0.001933
ENSG00000111328	CDK2AP1	3.09991	14.2078	0.001936
ENSG00000234829	IFNA17	3.09826	9.49743	0.001947
ENSG00000100842	EFS	-3.09784	-9.61761	0.001949
ENSG00000156639	ZFAND3	3.09624	13.0786	0.00196
ENSG00000204525	HLA-C	-3.09596	-2.78156	0.001962
ENSG00000196132	MYT1	3.09541	1.19592	0.001965
ENSG00000074755	ZZEF1	-3.09471	-10.2663	0.00197
ENSG00000122417	ODF2L	3.09375	6.78941	0.001976
ENSG00000196639	HRH1	3.0935	20.3212	0.001978
ENSG00000138678	GPAT3	-3.09121	-2.33339	0.001993
ENSG00000162881	OXER1	3.09029	23.3794	0.002
ENSG00000184110	EIF3C	3.08808	192.201	0.002015
ENSG00000162413	KLHL21	-3.08776	-3.3301	0.002017
ENSG00000167967	E4F1	3.08752	18.0079	0.002018
ENSG00000228083	IFNA14	3.0875	35.8921	0.002018
ENSG00000168631	MUCL3	-3.08746	-7.17047	0.002019
ENSG00000196182	STK40	3.08669	2.84533	0.002024
ENSG00000088038	CNOT3	-3.08622	-50.2125	0.002027
ENSG00000086205	FOLH1	-3.08525	-5.1036	0.002034
ENSG00000179213	SIGLECL1	3.08482	26.6566	0.002037
ENSG00000111305	GSG1	3.0844	7.09659	0.00204
ENSG00000122034	GTF3A	3.08381	9.34948	0.002044
ENSG00000071564	TCF3	-3.08368	-44.3718	0.002045
ENSG00000055813	CCDC85A	-3.08266	-3.28504	0.002052
ENSG00000130427	EPO	-3.0815	-27.4032	0.00206
ENSG00000124532	MRS2	-3.08095	-6.15646	0.002063
ENSG00000196123	MATCAP1	-3.07957	-29.9255	0.002073
ENSG00000104888	SLC17A7	3.07801	5.4898	0.002084
ENSG00000178233	TMEM151B	3.07721	21.2656	0.002089
ENSG00000103313	MEFV	3.07684	27.7154	0.002092
ENSG00000205643	CDPF1	-3.0762	-511.007	0.002097
ENSG00000169962	TAS1R3	-3.07556	-14.4978	0.002101
ENSG00000100154	TTC28	3.0749	4.56297	0.002106
ENSG00000149591	TAGLN	3.07439	18.4666	0.002109
ENSG00000136231	IGF2BP3	-3.07433	-12.4244	0.00211
ENSG00000168887	C2orf68	-3.07093	-75.3033	0.002134
ENSG00000204237	OXLD1	3.07084	74.5496	0.002135
ENSG00000107249	GLIS3	3.07012	3.68863	0.00214
ENSG00000223658	C1GALT1C1L	3.06967	1.83308	0.002143
ENSG00000089775	ZBTB25	-3.06568	-8.03139	0.002172
ENSG00000104413	ESRP1	3.06436	1.84663	0.002181
ENSG00000132970	WASF3	3.06311	7.01133	0.002191
ENSG00000135535	CD164	3.06291	13.7883	0.002192
ENSG00000181027	FKRP	3.06278	17.9781	0.002193
ENSG00000243789	JMJD7	-3.05934	-20.3807	0.002218
ENSG00000173915	ATP5MK	3.05753	13.4724	0.002232
ENSG00000184937	WT1	3.05585	8.5053	0.002244
ENSG00000178966	RMI1	-3.05397	-10.0681	0.002258
ENSG00000205884	DEFB136	-3.05154	-12.0779	0.002277
ENSG00000132570	PCBD2	3.05007	9.33128	0.002288
ENSG00000204366	ZBTB12	3.04996	28.8216	0.002289
ENSG00000222011	FAM185A	-3.04707	-5.54556	0.002311
ENSG00000140319	SRP14	3.0464	32.9046	0.002316
ENSG00000172543	CTSW	-3.04596	-8.01598	0.002319
ENSG00000188554	NBR1	-3.04356	-23.7507	0.002338
ENSG00000197134	ZNF257	3.04191	0.828779	0.002351
ENSG00000130772	MED18	-3.04045	-78.1714	0.002362
ENSG00000145332	KLHL8	3.04006	5.18601	0.002365
ENSG00000100095	SEZ6L	-3.03951	-11.076	0.00237
ENSG00000159210	SNF8	-3.03739	-181.835	0.002386
ENSG00000204310	AGPAT1	-3.0364	-26.1367	0.002394
ENSG00000138085	ATRAID	-3.03495	-20.2232	0.002406
ENSG00000185324	CDK10	3.03133	607.126	0.002435
ENSG00000176915	ANKLE2	3.03038	1.87693	0.002442
ENSG00000134294	SLC38A2	3.02771	18.542	0.002464
ENSG00000116406	EDEM3	3.02691	14.7685	0.002471
ENSG00000149541	B3GAT3	-3.02633	-27.7836	0.002475
ENSG00000162461	SLC25A34	3.02582	3.53686	0.00248
ENSG00000121552	CSTA	-3.02559	-18.0528	0.002481
ENSG00000163762	TM4SF18	-3.0253	-2.41457	0.002484
ENSG00000126804	ZBTB1	3.02242	5.17252	0.002508
ENSG00000108947	EFNB3	-3.02168	-6.84321	0.002514
ENSG00000074603	DPP8	-3.02142	-34.3083	0.002516
ENSG00000173678	SPDYE2B	-3.01998	-23.9517	0.002528
ENSG00000172260	NEGR1	-3.01816	-8.8686	0.002543
ENSG00000137941	TTLL7	-3.01657	-11.7699	0.002557
ENSG00000105383	CD33	3.01536	60.3595	0.002567
ENSG00000100836	PABPN1	3.01414	32.9833	0.002577
ENSG00000165898	ISCA2	3.01353	8.49875	0.002582
ENSG00000156113	KCNMA1	-3.0133	-4.57532	0.002584
ENSG00000179021	C3orf38	3.01243	4.21475	0.002592
ENSG00000105662	CRTC1	3.01006	19.1152	0.002612
ENSG00000180537	RNF182	-3.00782	-5.8762	0.002631
ENSG00000138750	NUP54	-3.00637	-2.61387	0.002644
ENSG00000166444	DENND2B	3.00622	6.60116	0.002645
ENSG00000146674	IGFBP3	3.00505	4.50559	0.002655
ENSG00000101161	PRPF6	-3.00402	-25.1659	0.002664
ENSG00000161981	SNRNP25	3.0037	4.12036	0.002667
ENSG00000132437	DDC	3.0014	2.1597	0.002687
ENSG00000108788	MLX	-2.99941	-102.572	0.002705
ENSG00000055070	SZRD1	-2.99499	-49.5601	0.002745
ENSG00000138823	MTTP	-2.9934	-2.51459	0.002759
ENSG00000100330	MTMR3	-2.99201	-27.9157	0.002772
ENSG00000180872	DEFB112	2.99115	11.7342	0.002779
ENSG00000087258	GNAO1	2.99008	5.29239	0.002789
ENSG00000162241	SLC25A45	-2.98936	-37.0338	0.002796
ENSG00000152270	PDE3B	2.98817	6.43999	0.002806
ENSG00000177875	CCDC184	-2.98563	-11.9265	0.00283
ENSG00000129084	PSMA1	-2.98433	-23.4517	0.002842
ENSG00000144857	BOC	-2.98408	-0.86301	0.002844
ENSG00000164037	SLC9B1	2.98355	12.4702	0.002849
ENSG00000163687	DNASE1L3	-2.98322	-14.4641	0.002852
ENSG00000266094	RASSF5	2.98257	12.3437	0.002858
ENSG00000177453	NIM1K	2.98048	2.67152	0.002878
ENSG00000126860	EVI2A	2.97944	15.1925	0.002888
ENSG00000204420	MPIG6B	-2.97761	-8.50165	0.002905
ENSG00000181929	PRKAG1	2.97617	13.1238	0.002919
ENSG00000204704	OR2W1	2.97603	35.835	0.00292
ENSG00000181873	IBA57	2.97395	14.5131	0.00294
ENSG00000243509	TNFRSF6B	-2.97377	-7.05917	0.002942
ENSG00000137875	BCL2L10	-2.97301	-13.3913	0.002949
ENSG00000090857	PDPR	2.97288	12.1595	0.00295
ENSG00000078237	TIGAR	-2.97218	-25.5046	0.002957
ENSG00000123836	PFKFB2	2.97135	6.44585	0.002965
ENSG00000105341	DMAC2	-2.96601	-12.6392	0.003017
ENSG00000260325	HSPB9	2.96306	4.5911	0.003046
ENSG00000160877	NACC1	-2.96301	-23.9445	0.003046
ENSG00000165131	LLCFC1	-2.96149	-15.5015	0.003062
ENSG00000187783	TMEM72	2.96123	3.09387	0.003064
ENSG00000114646	CSPG5	2.95966	12.3086	0.00308
ENSG00000159164	SV2A	-2.95902	-8.6459	0.003086
ENSG00000012660	ELOVL5	-2.95846	-15.5371	0.003092
ENSG00000138036	DYNC2LI1	-2.95779	-5.17835	0.003098
ENSG00000239305	RNF103	2.95676	12.1839	0.003109
ENSG00000163462	TRIM46	2.95282	4.91284	0.003149
ENSG00000220948	TRIM51G	-2.95178	-21.6015	0.003159
ENSG00000105953	OGDH	-2.94935	-13.9562	0.003184
ENSG00000167969	ECI1	-2.94837	-7.57613	0.003195
ENSG00000134121	CHL1	-2.94692	-3.30074	0.00321
ENSG00000106105	GARS1	-2.94654	-26.5819	0.003214
ENSG00000143278	F13B	2.94585	16.7724	0.003221
ENSG00000205856	C22orf42	2.94502	3.12898	0.003229
ENSG00000084774	CAD	-2.94427	-6.71725	0.003237
ENSG00000074842	MYDGF	2.943	1.93813	0.00325
ENSG00000015676	NUDCD3	2.94012	13.2773	0.003281
ENSG00000161551	ZNF577	2.93986	24.8932	0.003284
ENSG00000242498	ARPIN	-2.93937	-2.04378	0.003289
ENSG00000114770	ABCC5	-2.93915	-6.52393	0.003291
ENSG00000159202	UBE2Z	2.93869	22.0475	0.003296
ENSG00000118363	SPCS2	-2.93824	-5.83597	0.003301
ENSG00000085719	CPNE3	-2.9367	-6.16614	0.003317
ENSG00000121350	PYROXD1	2.93639	1.35204	0.003321
ENSG00000148737	TCF7L2	-2.93515	-26.206	0.003334
ENSG00000185559	DLK1	-2.93463	-6.75664	0.003339
ENSG00000198400	NTRK1	2.93407	65.3183	0.003346
ENSG00000075914	EXOSC7	2.93357	15.4298	0.003351
ENSG00000105509	HAS1	-2.93332	-5.8263	0.003354
ENSG00000232112	TMA7	2.9327	67.9475	0.00336
ENSG00000163154	TNFAIP8L2	-2.93079	-22.0447	0.003381
ENSG00000183186	C2CD4C	2.93056	16.5859	0.003383
ENSG00000107821	KAZALD1	-2.92933	-34.3366	0.003397
ENSG00000120093	HOXB3	2.92891	7.18456	0.003401
ENSG00000184647	PRSS55	-2.92869	-16.1222	0.003404
ENSG00000158792	SPATA2L	2.92747	17.8231	0.003417
ENSG00000182771	GRID1	-2.92727	-12.3406	0.00342
ENSG00000120333	MRPS14	-2.92643	-28.8615	0.003429
ENSG00000157152	SYN2	-2.92299	-2.37181	0.003467
ENSG00000164932	CTHRC1	2.92255	6.47482	0.003472
ENSG00000005238	ATOSB	-2.9224	-10.4912	0.003473
ENSG00000161040	FBXL13	-2.92169	-23.1412	0.003481
ENSG00000139218	SCAF11	2.91987	22.4774	0.003502
ENSG00000106153	CHCHD2	-2.91987	-4.95444	0.003502
ENSG00000124181	PLCG1	-2.91838	-36.4192	0.003519
ENSG00000184117	NIPSNAP1	2.91816	5.31552	0.003521
ENSG00000155465	SLC7A7	-2.91815	-4.80644	0.003521
ENSG00000118946	PCDH17	2.91764	4.4258	0.003527
ENSG00000198176	TFDP1	2.91571	11.9548	0.003549
ENSG00000196453	ZNF777	-2.91459	-4.62826	0.003562
ENSG00000070010	UFD1	-2.91264	-17.7864	0.003584
ENSG00000149923	PPP4C	2.91243	83.8373	0.003586
ENSG00000233115	FAM90A11P	-2.91182	-4017.15	0.003593
ENSG00000132840	BHMT2	-2.90951	-4.24369	0.00362
ENSG00000113300	CNOT6	-2.90885	-20.9564	0.003628
ENSG00000118046	STK11	-2.90879	-62.8313	0.003628
ENSG00000163812	ZDHHC3	2.90781	16.1233	0.00364
ENSG00000224389	C4B	2.90487	1519.1	0.003674
ENSG00000132718	SYT11	2.90354	35.0236	0.00369
ENSG00000128045	RASL11B	-2.90318	-2.59105	0.003694
ENSG00000072364	AFF4	2.90263	19.4895	0.0037
ENSG00000182742	HOXB4	2.90122	19.1385	0.003717
ENSG00000011114	BTBD7	-2.90043	-9.42154	0.003727
ENSG00000118518	RNF146	-2.89988	-12.7239	0.003733
ENSG00000060642	PIGV	-2.89948	-8.53452	0.003738
ENSG00000065526	SPEN	2.89869	59.2519	0.003747
ENSG00000229314	ORM1	-2.89824	-26.6588	0.003753
ENSG00000083838	ZNF446	-2.89556	-26.6273	0.003785
ENSG00000152749	GPR180	2.89535	1.56775	0.003787
ENSG00000182473	EXOC7	2.89528	10.8488	0.003788
ENSG00000101162	TUBB1	-2.89474	-13.516	0.003795
ENSG00000124198	ARFGEF2	2.8925	3.19243	0.003822
ENSG00000197020	ZNF100	-2.89212	-2.36772	0.003826
ENSG00000205482	SPDYE18	-2.89014	-8.96516	0.003851
ENSG00000164776	PHKG1	-2.88853	-3.47811	0.00387
ENSG00000166762	CATSPER2	2.88823	2.63631	0.003874
ENSG00000126814	TRMT5	2.88689	13.1777	0.003891
ENSG00000282218	ENSG00000282218	2.88643	25.516	0.003896
ENSG00000196268	ZNF493	-2.88593	-2.8032	0.003903
ENSG00000188763	FZD9	-2.88585	-7.2466	0.003904
ENSG00000185669	SNAI3	2.88501	6.15432	0.003914
ENSG00000172006	ZNF554	-2.88406	-346.527	0.003926
ENSG00000176435	CLEC14A	-2.88376	-5.42565	0.00393
ENSG00000172728	FUT10	-2.88292	-0.54341	0.00394
ENSG00000065548	ZC3H15	-2.88216	-15.6088	0.00395
ENSG00000135185	TMEM243	2.88117	6.85016	0.003962
ENSG00000269095	ENSG00000269095	-2.87948	-13.5352	0.003983
ENSG00000153037	SRP19	-2.87814	-10.483	0.004
ENSG00000167194	C16orf92	2.87801	28.6823	0.004002
ENSG00000224470	ATXN1L	-2.87751	-7.34942	0.004008
ENSG00000166278	C2	-2.87331	-9.70023	0.004062
ENSG00000250709	CCDC169-SOHLH2	2.87322	6.36706	0.004063
ENSG00000131668	BARX1	2.87271	9.46785	0.00407
ENSG00000030304	MUSK	2.87189	17.0037	0.00408
ENSG00000162407	PLPP3	-2.87124	-7.55429	0.004089
ENSG00000176490	DIRAS1	2.87047	3.37018	0.004099
ENSG00000110844	PRPF40B	2.87003	7.62996	0.004104
ENSG00000171561	OR2AT4	-2.86959	-9.69451	0.00411
ENSG00000197745	SCGB1D4	2.86935	9.67524	0.004113
ENSG00000186143	PRR30	2.86927	59.2737	0.004114
ENSG00000214226	C17orf67	2.86894	5.70526	0.004118
ENSG00000184708	EIF4ENIF1	2.86879	12.24	0.00412
ENSG00000154783	FGD5	2.86842	15.6765	0.004125
ENSG00000016082	ISL1	2.8669	9.5418	0.004145
ENSG00000164535	DAGLB	-2.86536	-11.4924	0.004165
ENSG00000164631	ZNF12	-2.86479	-4.73653	0.004173
ENSG00000144048	DUSP11	-2.8616	-4.54928	0.004215
ENSG00000176540	OR4C5	-2.86146	-27.8939	0.004217
ENSG00000136379	ABHD17C	-2.86035	-10.9977	0.004232
ENSG00000169689	CENPX	-2.86034	-1.84991	0.004232
ENSG00000116701	NCF2	2.86025	13.4912	0.004233
ENSG00000197563	PIGN	2.86015	15.1382	0.004234
ENSG00000131094	C1QL1	2.86001	11.5748	0.004236
ENSG00000148835	TAF5	2.85942	3.42855	0.004244
ENSG00000166169	POLL	-2.85683	-31.9016	0.004279
ENSG00000104872	PIH1D1	2.85666	37.4175	0.004281
ENSG00000128886	ELL3	-2.85571	-4.39591	0.004294
ENSG00000134250	NOTCH2	2.85251	77.6346	0.004338
ENSG00000182670	TTC3	-2.8525	-10.1289	0.004338
ENSG00000110422	HIPK3	-2.85225	-53.0238	0.004341
ENSG00000198142	SOWAHC	-2.84798	-11.461	0.0044
ENSG00000129968	ABHD17A	-2.84612	-7.1094	0.004426
ENSG00000106809	OGN	2.84574	4.14478	0.004431
ENSG00000108179	PPIF	2.84431	9.5417	0.004451
ENSG00000283321	ENSG00000283321	2.84302	17.5548	0.004469
ENSG00000117713	ARID1A	-2.84259	-53.7073	0.004475
ENSG00000108799	EZH1	-2.84219	-31.1031	0.00448
ENSG00000220201	ZGLP1	2.84069	14.0424	0.004502
ENSG00000143373	ZNF687	2.84005	24.035	0.004511
ENSG00000100926	TM9SF1	2.83941	7.188	0.00452
ENSG00000137834	SMAD6	2.83539	10.878	0.004577
ENSG00000165476	REEP3	-2.83431	-44.5429	0.004592
ENSG00000142694	EVA1B	2.83296	6.15499	0.004612
ENSG00000109534	GAR1	2.83284	13.201	0.004614
ENSG00000122515	ZMIZ2	2.83213	10.6012	0.004624
ENSG00000092439	TRPM7	-2.83177	-4.11521	0.004629
ENSG00000137700	SLC37A4	2.83071	2.94492	0.004645
ENSG00000105402	NAPA	2.82969	16.9893	0.004659
ENSG00000008197	TFAP2D	2.82968	20.0135	0.004659
ENSG00000163431	LMOD1	-2.82751	-15.5492	0.004691
ENSG00000151773	CCDC122	2.82699	4.40284	0.004699
ENSG00000039537	C6	-2.82631	-5.74937	0.004709
ENSG00000114698	PLSCR4	2.82617	1.69846	0.004711
ENSG00000129244	ATP1B2	2.82424	14.8953	0.004739
ENSG00000127585	FBXL16	2.82392	7.62634	0.004744
ENSG00000160991	ORAI2	2.82325	7.38053	0.004754
ENSG00000175356	SCUBE2	2.8221	9.3569	0.004771
ENSG00000108175	ZMIZ1	2.82173	13.737	0.004777
ENSG00000187231	SESTD1	-2.82157	-7.56699	0.004779
ENSG00000173638	SLC19A1	2.82113	34.323	0.004785
ENSG00000138079	SLC3A1	-2.8211	-2.20345	0.004786
ENSG00000288645	ENSG00000288645	-2.8205	-4.58366	0.004795
ENSG00000226490	C8orf90	2.81793	19.2177	0.004833
ENSG00000215277	RNF212B	2.81606	4.28376	0.004862
ENSG00000103254	ANTKMT	2.81316	547.635	0.004906
ENSG00000175793	SFN	2.81274	6.20108	0.004912
ENSG00000289490	ENSG00000289490	2.81264	8.77045	0.004914
ENSG00000127080	IPPK	-2.81257	-4.91745	0.004915
ENSG00000176476	SGF29	2.81032	33.716	0.004949
ENSG00000184221	OLIG1	2.80996	16.9675	0.004955
ENSG00000104129	DNAJC17	-2.80948	-5.76549	0.004962
ENSG00000198746	GPATCH3	2.80936	84.983	0.004964
ENSG00000138778	CENPE	2.80927	0.849536	0.004965
ENSG00000197887	OR1S2	-2.80924	-26.585	0.004966
ENSG00000151640	DPYSL4	2.80869	3.46358	0.004974
ENSG00000034533	ASTE1	-2.80723	-22.418	0.004997
ENSG00000075035	WSCD2	2.80623	1.50374	0.005012
ENSG00000124942	AHNAK	2.80588	10.9376	0.005018
ENSG00000113273	ARSB	2.80526	3.79464	0.005028
ENSG00000136868	SLC31A1	-2.80414	-4.15493	0.005045
ENSG00000117281	CD160	2.80084	101.912	0.005097
ENSG00000131788	PIAS3	2.80084	103.022	0.005097
ENSG00000143390	RFX5	-2.79989	-42.4694	0.005112
ENSG00000112200	ZNF451	-2.79914	-27.6441	0.005124
ENSG00000138686	BBS7	-2.79741	-9.60933	0.005151
ENSG00000196411	EPHB4	2.79707	21.217	0.005157
ENSG00000196739	COL27A1	2.79697	2.40557	0.005158
ENSG00000123892	RAB38	2.7959	8.02017	0.005176
ENSG00000168610	STAT3	2.79565	26.4398	0.00518
ENSG00000161896	IP6K3	2.79468	2.52316	0.005195
ENSG00000137133	HINT2	-2.79466	-40.9956	0.005195
ENSG00000183114	FAM43B	2.79026	7.24002	0.005267
ENSG00000198523	PLN	-2.78997	-3.44783	0.005271
ENSG00000198853	RUSC2	-2.78966	-6.90646	0.005276
ENSG00000272573	MUSTN1	-2.78865	-3.33798	0.005293
ENSG00000147885	IFNA16	2.78824	22.7575	0.0053
ENSG00000250641	LY6G6F-LY6G6D	-2.78815	-18.3867	0.005301
ENSG00000104825	NFKBIB	-2.78811	-9.48298	0.005302
ENSG00000011198	ABHD5	-2.7881	-4.98719	0.005302
ENSG00000168575	SLC20A2	2.78806	4.1246	0.005303
ENSG00000120656	TAF12	-2.78799	-31.7018	0.005304
ENSG00000138160	KIF11	-2.78729	-7.85936	0.005315
ENSG00000108588	CCDC47	2.787	10.0228	0.00532
ENSG00000106635	BCL7B	2.78555	14.0152	0.005344
ENSG00000197381	ADARB1	-2.78127	-15.3121	0.005415
ENSG00000172057	ORMDL3	2.77854	7.43321	0.00546
ENSG00000179630	LACC1	2.77711	4.82531	0.005484
ENSG00000091831	ESR1	-2.7765	-11.8578	0.005495
ENSG00000002919	SNX11	-2.77648	-7.12021	0.005495
ENSG00000164500	SPATA48	-2.77438	-9.24477	0.005531
ENSG00000104973	MED25	2.77391	2.62104	0.005539
ENSG00000055957	ITIH1	-2.77155	-14.1097	0.005579
ENSG00000196503	ARL9	2.77075	15.2554	0.005593
ENSG00000012048	BRCA1	2.7701	10.3065	0.005604
ENSG00000147576	ADHFE1	-2.76867	-8.94859	0.005629
ENSG00000120729	MYOT	2.76857	44.039	0.00563
ENSG00000204619	PPP1R11	-2.76779	-10.3671	0.005644
ENSG00000188897	ENSG00000188897	-2.76774	-6.60343	0.005645
ENSG00000147905	ZCCHC7	2.76604	6.15073	0.005674
ENSG00000198535	C2CD4A	2.76403	0.862504	0.005709
ENSG00000240849	PEDS1	2.76299	8.10754	0.005727
ENSG00000196224	KRTAP5-3	-2.76222	-26.6493	0.005741
ENSG00000198839	ZNF277	2.76183	33.6058	0.005748
ENSG00000133985	TTC9	2.75971	1.74482	0.005785
ENSG00000169228	RAB24	-2.75921	-17.4754	0.005794
ENSG00000178409	BEND3	-2.75756	-5.32035	0.005823
ENSG00000129250	KIF1C	2.75732	12.3343	0.005828
ENSG00000142684	ZNF593	-2.75586	-2.71817	0.005854
ENSG00000198768	APCDD1L	2.75503	5.95852	0.005869
ENSG00000076984	MAP2K7	-2.75485	-11.2663	0.005872
ENSG00000115944	COX7A2L	2.75481	18.8323	0.005873
ENSG00000175564	UCP3	-2.75201	-7.41802	0.005923
ENSG00000113810	SMC4	2.75182	58.6617	0.005927
ENSG00000071967	CYBRD1	-2.75181	-2.25018	0.005927
ENSG00000176170	SPHK1	2.75156	10.5601	0.005931
ENSG00000165819	METTL3	2.75115	17.898	0.005939
ENSG00000135373	EHF	2.75029	1.68218	0.005954
ENSG00000115137	DNAJC27	2.74948	3.76265	0.005969
ENSG00000203666	EFCAB2	-2.74905	-16.9696	0.005977
ENSG00000143627	PKLR	-2.74902	-37.7789	0.005977
ENSG00000119655	NPC2	2.74879	8.37168	0.005982
ENSG00000163467	TSACC	2.74857	53.4986	0.005986
ENSG00000138380	CARF	2.74856	10.4453	0.005986
ENSG00000142556	ZNF614	-2.74851	-8.8724	0.005987
ENSG00000184678	H2BC21	-2.74773	-37.3767	0.006001
ENSG00000273088	ENSG00000273088	-2.74763	-7.38199	0.006003
ENSG00000151364	KCTD14	-2.74685	-2.72538	0.006017
ENSG00000178700	DHFR2	2.74557	58.4299	0.006041
ENSG00000151725	CENPU	2.74523	2.07797	0.006047
ENSG00000138768	USO1	-2.74499	-26.793	0.006051
ENSG00000074696	HACD3	2.74407	20.7897	0.006068
ENSG00000204580	DDR1	2.74065	4.61754	0.006132
ENSG00000204178	MACO1	2.73937	14.1569	0.006156
ENSG00000160285	LSS	-2.73803	-8.27182	0.006181
ENSG00000204335	SP5	2.73658	4.97191	0.006208
ENSG00000100263	RHBDD3	-2.73508	-24.2853	0.006237
ENSG00000085741	WNT11	2.73396	10.0715	0.006258
ENSG00000186660	ZFP91	2.73334	15.606	0.006269
ENSG00000175591	P2RY2	-2.73305	-15.4686	0.006275
ENSG00000178035	IMPDH2	2.73273	153.207	0.006281
ENSG00000188833	ENTPD8	2.73245	20.7804	0.006287
ENSG00000180098	TRNAU1AP	-2.73244	-28.8198	0.006287
ENSG00000173641	HSPB7	-2.73215	-4.73681	0.006292
ENSG00000067596	DHX8	-2.73175	-10.4267	0.0063
ENSG00000171488	LRRC8C	2.73139	5.83705	0.006307
ENSG00000166507	NDST2	-2.73114	-22.2971	0.006312
ENSG00000119508	NR4A3	-2.73086	-5.02745	0.006317
ENSG00000273542	H4C12	-2.7306	-33.5038	0.006322
ENSG00000214128	TMEM213	2.72959	6.46036	0.006341
ENSG00000138382	METTL5	-2.72715	-5.05785	0.006388
ENSG00000130303	BST2	2.72653	5.66163	0.006401
ENSG00000135100	HNF1A	-2.72549	-5.77307	0.006421
ENSG00000139133	ALG10	-2.72419	-4.53312	0.006446
ENSG00000170852	KBTBD2	2.72376	17.7335	0.006454
ENSG00000204385	SLC44A4	2.72297	6.09096	0.00647
ENSG00000136305	CIDEB	2.72166	12.1757	0.006495
ENSG00000137764	MAP2K5	2.72019	18.3793	0.006524
ENSG00000135124	P2RX4	-2.72007	-7.73086	0.006527
ENSG00000188352	FOCAD	2.71906	9.99147	0.006547
ENSG00000170915	PAQR8	-2.71827	-2.57931	0.006562
ENSG00000170791	CHCHD7	-2.71767	-6.38131	0.006574
ENSG00000125505	MBOAT7	-2.71738	-3.51278	0.00658
ENSG00000075413	MARK3	-2.71571	-13.8308	0.006613
ENSG00000235106	BRD3OS	2.71479	16.3463	0.006632
ENSG00000167703	SLC43A2	2.71454	4.87724	0.006637
ENSG00000157350	ST3GAL2	-2.71366	-22.4474	0.006654
ENSG00000119321	FKBP15	-2.71056	-3.79209	0.006717
ENSG00000165119	HNRNPK	2.71041	30.4193	0.00672
ENSG00000052749	RRP12	2.71039	4.1758	0.00672
ENSG00000126562	WNK4	2.71019	9.03084	0.006724
ENSG00000285437	POLR2J3	2.7084	26.8289	0.006761
ENSG00000145194	ECE2	-2.70778	-4.69228	0.006774
ENSG00000136490	LIMD2	2.70758	12.1985	0.006778
ENSG00000163125	RPRD2	2.7066	15.8112	0.006798
ENSG00000181555	SETD2	-2.70518	-12.9862	0.006827
ENSG00000186803	IFNA10	-2.70511	-6.59436	0.006828
ENSG00000004897	CDC27	-2.70475	-21.0872	0.006835
ENSG00000157538	VPS26C	2.70452	17.19	0.00684
ENSG00000154342	WNT3A	-2.7044	-31.0329	0.006843
ENSG00000014914	MTMR11	2.70425	21.5729	0.006846
ENSG00000167977	KCTD5	2.70365	14.8877	0.006858
ENSG00000253958	CLDN23	-2.70364	-0.64648	0.006858
ENSG00000166797	CIAO2A	-2.70335	-18.2739	0.006864
ENSG00000140320	BAHD1	-2.7032	-9.90246	0.006867
ENSG00000139350	NEDD1	2.70286	6.94089	0.006875
ENSG00000162670	BRINP3	2.70095	9.15636	0.006914
ENSG00000147419	CCDC25	-2.7009	-2.00243	0.006915
ENSG00000162520	SYNC	-2.70067	-5.08494	0.00692
ENSG00000111445	RFC5	-2.70026	-16.0421	0.006929
ENSG00000205189	ZBTB10	2.7001	19.5987	0.006932
ENSG00000160360	GPSM1	-2.69954	-9.27326	0.006943
ENSG00000187446	CHP1	2.69854	19.9006	0.006964
ENSG00000167139	TBC1D21	2.69805	3.82866	0.006975
ENSG00000166987	MBD6	2.69775	24.7229	0.006981
ENSG00000196652	ZKSCAN5	-2.69723	-9.42656	0.006992
ENSG00000173011	TADA2B	-2.69666	-14.3635	0.007004
ENSG00000183396	TMEM89	-2.69316	-5.63722	0.007078
ENSG00000198492	YTHDF2	2.69289	34.091	0.007084
ENSG00000127527	EPS15L1	2.69266	34.3353	0.007088
ENSG00000153707	PTPRD	2.6921	1.60937	0.0071
ENSG00000105929	ATP6V0A4	2.69169	7.09463	0.007109
ENSG00000196993	NPIPB9	-2.69092	-98.9428	0.007125
ENSG00000182179	UBA7	-2.69036	-35.1226	0.007138
ENSG00000187005	KRTAP21-1	2.68979	78.4394	0.00715
ENSG00000177981	ASB8	-2.68944	-10.0486	0.007157
ENSG00000152700	SAR1B	-2.68902	-21.3282	0.007166
ENSG00000168874	ATOH8	-2.68659	-8.04869	0.007219
ENSG00000196428	TSC22D2	2.68517	29.961	0.007249
ENSG00000007516	BAIAP3	-2.68365	-6.30976	0.007282
ENSG00000091704	CPA1	-2.68251	-1.72553	0.007307
ENSG00000180305	WFDC10A	2.68152	16.5953	0.007329
ENSG00000071246	VASH1	2.68063	2.64771	0.007348
ENSG00000243449	C4orf48	-2.68037	-12.4589	0.007354
ENSG00000271383	NBPF19	2.67878	407.578	0.007389
ENSG00000072858	SIDT1	2.67823	8.7068	0.007401
ENSG00000110619	CARS1	-2.67814	-62.3062	0.007403
ENSG00000198700	IPO9	-2.6766	-11.025	0.007437
ENSG00000167325	RRM1	-2.67585	-3.30488	0.007454
ENSG00000103197	TSC2	-2.67465	-102.791	0.007481
ENSG00000164112	SMIM43	2.674	7.85291	0.007495
ENSG00000261587	TMEM249	-2.67348	-8.54928	0.007507
ENSG00000180264	ADGRD2	-2.67329	-6.74836	0.007511
ENSG00000132824	SERINC3	-2.67234	-3.79521	0.007533
ENSG00000076201	PTPN23	-2.6723	-17.0271	0.007533
ENSG00000196156	KRTAP4-3	-2.67106	-44.3031	0.007561
ENSG00000172530	BANP	2.67024	13.4892	0.00758
ENSG00000100764	PSMC1	2.66941	4.79392	0.007598
ENSG00000176986	SEC24C	-2.66716	-5.22584	0.00765
ENSG00000168010	ATG16L2	-2.66662	-7.47578	0.007662
ENSG00000197757	HOXC6	2.66507	26.6202	0.007697
ENSG00000215183	MSMP	-2.66326	-13.3433	0.007739
ENSG00000182325	FBXL6	2.66312	1769.95	0.007742
ENSG00000013583	HEBP1	2.66161	0.807573	0.007777
ENSG00000067248	DHX29	-2.66153	-24.6867	0.007779
ENSG00000136169	SETDB2	2.66036	5.1109	0.007806
ENSG00000187796	CARD9	-2.66021	-4.18127	0.007809
ENSG00000197343	ZNF655	2.65967	7.93351	0.007822
ENSG00000121410	A1BG	-2.65927	-23.6319	0.007831
ENSG00000089486	CDIP1	-2.65783	-22.5433	0.007864
ENSG00000164867	NOS3	-2.65745	-2.94267	0.007873
ENSG00000151690	MFSD6	-2.65515	-2.63777	0.007927
ENSG00000254834	OR5M10	-2.65473	-66.4933	0.007937
ENSG00000063515	GSC2	-2.65374	-16.7954	0.007961
ENSG00000224051	CPTP	-2.65353	-9.57859	0.007965
ENSG00000153827	TRIP12	-2.65312	-14.3995	0.007975
ENSG00000161960	EIF4A1	2.65263	43.265	0.007987
ENSG00000122257	RBBP6	-2.65209	-22.3377	0.008
ENSG00000204228	HSD17B8	-2.65141	-4.44216	0.008016
ENSG00000175161	CADM2	2.64802	3.08075	0.008097
ENSG00000124562	SNRPC	-2.64751	-18.9085	0.008109
ENSG00000169241	SLC50A1	2.64691	25.6141	0.008123
ENSG00000041353	RAB27B	-2.64557	-3.84201	0.008155
ENSG00000010270	STARD3NL	-2.64506	-4.18297	0.008168
ENSG00000258817	OR4C13	2.64471	58.0087	0.008176
ENSG00000196092	PAX5	2.64455	15.1039	0.00818
ENSG00000157353	FCSK	-2.64354	-23.47	0.008204
ENSG00000115183	TANC1	-2.6435	-4.52221	0.008205
ENSG00000159063	ALG8	2.64301	4.06656	0.008217
ENSG00000172733	PURG	2.64246	25.3603	0.008231
ENSG00000260537	ENSG00000260537	-2.64216	-25.1578	0.008238
ENSG00000150961	SEC24D	-2.64022	-17.4423	0.008285
ENSG00000204424	LY6G6F	-2.64014	-18.0211	0.008287
ENSG00000149328	GLB1L2	-2.6397	-6.88603	0.008298
ENSG00000112210	RAB23	-2.63927	-16.917	0.008309
ENSG00000110975	SYT10	2.63918	8.45293	0.008311
ENSG00000134571	MYBPC3	2.63863	22.1864	0.008324
ENSG00000204618	RNF39	2.63849	2.55791	0.008328
ENSG00000108298	RPL19	-2.6371	-31.7037	0.008362
ENSG00000260903	XKR7	2.63674	37.0244	0.008371
ENSG00000221914	PPP2R2A	-2.63596	-21.1973	0.00839
ENSG00000157005	SST	2.63511	1.85609	0.008411
ENSG00000134330	IAH1	-2.63503	-24.7706	0.008413
ENSG00000155816	FMN2	-2.63475	-2.22238	0.00842
ENSG00000086544	ITPKC	2.63465	16.1212	0.008422
ENSG00000065135	GNAI3	2.63428	10.398	0.008432
ENSG00000128191	DGCR8	2.63374	12.5495	0.008445
ENSG00000179195	ZNF664	-2.63332	-45.1736	0.008455
ENSG00000120647	CCDC77	2.63238	44.1935	0.008479
ENSG00000163069	SGCB	-2.63215	-6.29157	0.008485
ENSG00000142731	PLK4	-2.63196	-14.4015	0.008489
ENSG00000165807	PPP1R36	-2.63138	-1.68735	0.008504
ENSG00000198914	POU3F3	2.63136	11.9458	0.008504
ENSG00000090382	LYZ	2.63134	12.1025	0.008505
ENSG00000185245	GP1BA	2.62965	12.6738	0.008547
ENSG00000116580	GON4L	-2.6294	-17.6579	0.008553
ENSG00000145911	N4BP3	2.62853	12.9455	0.008575
ENSG00000108840	HDAC5	-2.62813	-30.5452	0.008586
ENSG00000128573	FOXP2	-2.62791	-5.82985	0.008591
ENSG00000135392	DNAJC14	2.62787	12.7259	0.008592
ENSG00000183979	NPB	-2.62769	-42.8212	0.008597
ENSG00000163376	KBTBD8	-2.6274	-5.38727	0.008604
ENSG00000141738	GRB7	-2.62696	-10.9514	0.008615
ENSG00000143493	INTS7	-2.62683	-22.1655	0.008618
ENSG00000143919	CAMKMT	2.62646	1.40414	0.008628
ENSG00000176148	TCP11L1	-2.62619	-12.33	0.008635
ENSG00000178814	OPLAH	-2.62537	-14.904	0.008655
ENSG00000197496	SLC2A10	-2.62474	-7.21136	0.008671
ENSG00000135926	TMBIM1	-2.62449	-5.38447	0.008678
ENSG00000070081	NUCB2	2.62338	4.10757	0.008706
ENSG00000180228	PRKRA	2.62169	14.9031	0.008749
ENSG00000124257	NEURL2	-2.62141	-14.5551	0.008757
ENSG00000164049	FBXW12	2.62071	2.36975	0.008775
ENSG00000135365	PHF21A	-2.62049	-21.5688	0.00878
ENSG00000100399	CHADL	2.62	3.55788	0.008793
ENSG00000163285	GABRG1	-2.61984	-8.20333	0.008797
ENSG00000173210	ABLIM3	2.61742	3.3313	0.00886
ENSG00000101365	IDH3B	-2.61684	-5.16205	0.008875
ENSG00000172500	FIBP	2.61316	211.356	0.008971
ENSG00000107864	CPEB3	2.6122	8.19505	0.008996
ENSG00000198225	FKBP1C	2.61187	22.0262	0.009005
ENSG00000112761	CCN6	-2.61157	-8.04808	0.009013
ENSG00000167925	GHDC	-2.61155	-29.5752	0.009013
ENSG00000177910	SPATA31C2	-2.61064	-178.004	0.009037
ENSG00000143171	RXRG	2.61023	1.5454	0.009048
ENSG00000118579	MED28	2.60983	8.17609	0.009059
ENSG00000112218	GPR63	-2.60919	-1.53197	0.009076
ENSG00000068971	PPP2R5B	2.60909	25.7936	0.009078
ENSG00000130816	DNMT1	2.60907	11.0008	0.009079
ENSG00000105856	HBP1	2.6082	27.2673	0.009102
ENSG00000051128	HOMER3	-2.60818	-15.1413	0.009102
ENSG00000100991	TRPC4AP	-2.60782	-22.2047	0.009112
ENSG00000260027	HOXB7	2.60771	32.3394	0.009115
ENSG00000115540	MOB4	2.60767	19.1324	0.009116
ENSG00000169245	CXCL10	-2.60708	-5.15093	0.009132
ENSG00000171763	SPATA5L1	-2.60682	-10.2683	0.009139
ENSG00000228278	ORM2	-2.60679	-45.1581	0.009139
ENSG00000137098	SPAG8	2.60637	23.2381	0.009151
ENSG00000101331	CCM2L	2.60486	9.2156	0.009191
ENSG00000197935	ZNF311	-2.60429	-1.33487	0.009207
ENSG00000160563	MED27	2.60327	14.1948	0.009234
ENSG00000083312	TNPO1	-2.60314	-28.0911	0.009237
ENSG00000157680	DGKI	2.60299	7.68806	0.009241
ENSG00000120029	ARMH3	2.6024	14.8909	0.009258
ENSG00000221978	CCNL2	2.60085	15.2471	0.009299
ENSG00000174417	TRHR	2.59923	4.95281	0.009343
ENSG00000136153	LMO7	2.59909	4.84347	0.009347
ENSG00000164543	STK17A	2.59876	6.73579	0.009356
ENSG00000205609	EIF3CL	2.59841	145.353	0.009366
ENSG00000170571	EMB	-2.59772	-1.68044	0.009385
ENSG00000174744	BRMS1	2.59698	12.9055	0.009405
ENSG00000156959	LHFPL4	2.59663	2.82078	0.009414
ENSG00000114416	FXR1	2.59428	11.1717	0.009479
ENSG00000153989	NUS1	2.59417	11.383	0.009482
ENSG00000118407	FILIP1	2.59043	1.51748	0.009586
ENSG00000123545	NDUFAF4	2.59002	7.02898	0.009597
ENSG00000076641	PAG1	2.58994	4.09435	0.009599
ENSG00000139540	SLC39A5	2.5893	39.6578	0.009617
ENSG00000267221	C17orf113	-2.58927	-6.34272	0.009618
ENSG00000218739	CEBPZOS	-2.58839	-5.06456	0.009643
ENSG00000256591	ENSG00000256591	-2.58827	-25.7911	0.009646
ENSG00000005483	KMT2E	-2.58749	-14.5215	0.009668
ENSG00000152939	MARVELD2	2.58675	8.67126	0.009689
ENSG00000143401	ANP32E	2.58425	11.5756	0.009759
ENSG00000109911	ELP4	-2.58383	-9.03782	0.009771
ENSG00000090615	GOLGA3	2.5838	3.29919	0.009772
ENSG00000152936	LMNTD1	-2.58353	-2.65338	0.00978
ENSG00000225327	USP17L3	-2.58241	-5763.69	0.009811
ENSG00000129235	TXNDC17	-2.58215	-11.6569	0.009819
ENSG00000070756	PABPC1	2.58103	11.0654	0.009851
ENSG00000139405	RITA1	-2.57943	-6.25203	0.009896
ENSG00000103540	CCP110	-2.57921	-6.08752	0.009903
ENSG00000166435	XRRA1	-2.57797	-1.47214	0.009938
ENSG00000197272	IL27	2.57727	23.4102	0.009958
ENSG00000136828	RALGPS1	-2.57711	-3.44971	0.009963
ENSG00000163006	CCDC138	-2.57664	-1.51857	0.009977
ENSG00000182197	EXT1	-2.57663	-19.2818	0.009977
ENSG00000214517	PPME1	-2.57593	-17.9195	0.009997
ENSG00000141404	GNAL	2.5758	10.29	0.010001
ENSG00000139579	NABP2	-2.57163	-384.039	0.010122
ENSG00000172775	PSME3IP1	-2.57141	-6.08913	0.010128
ENSG00000148950	IMMP1L	-2.57116	-16.8801	0.010136
ENSG00000164039	BDH2	2.56909	4.98517	0.010197
ENSG00000150672	DLG2	2.56884	2.05613	0.010204
ENSG00000010379	SLC6A13	-2.56877	-28.3976	0.010206
ENSG00000174502	SLC26A9	2.56621	14.3368	0.010282
ENSG00000164823	OSGIN2	-2.5649	-5.5077	0.01032
ENSG00000064726	BTBD1	2.56426	4.30965	0.010339
ENSG00000164221	CCDC112	-2.56415	-6.6704	0.010343
ENSG00000204950	LRRC10B	2.56227	7.40707	0.010399
ENSG00000197619	ZNF615	-2.56032	-10.0513	0.010458
ENSG00000164713	BRI3	2.56004	13.6407	0.010466
ENSG00000137871	ZNF280D	-2.56	-9.04303	0.010467
ENSG00000169860	P2RY1	-2.55994	-3.62249	0.010469
ENSG00000104979	C19orf53	2.55947	16.7949	0.010483
ENSG00000140416	TPM1	2.55867	5.6534	0.010507
ENSG00000205502	C2CD4B	-2.55832	-0.57113	0.010518
ENSG00000113282	CLINT1	2.55756	25.3235	0.010541
ENSG00000165650	PDZD8	2.55714	3.26354	0.010554
ENSG00000204930	FAM221B	-2.55702	-4.5036	0.010557
ENSG00000108405	P2RX1	2.557	9.93601	0.010558
ENSG00000133606	MKRN1	-2.55549	-10.1555	0.010604
ENSG00000141564	RPTOR	2.553	4.25046	0.01068
ENSG00000213625	LEPROT	-2.55263	-12.9962	0.010691
ENSG00000137491	SLCO2B1	-2.55191	-7.80574	0.010713
ENSG00000055118	KCNH2	-2.55122	-3.2857	0.010735
ENSG00000143036	SLC44A3	-2.55106	-2.00171	0.01074
ENSG00000107614	TRDMT1	2.54996	4.10555	0.010774
ENSG00000235098	ANKRD65	2.54964	3.45831	0.010783
ENSG00000205571	SMN2	2.54936	644.658	0.010792
ENSG00000266028	SRGAP2	-2.54798	-64.3168	0.010835
ENSG00000189050	RNFT1	-2.54622	-7.48743	0.01089
ENSG00000135776	ABCB10	-2.54538	-8.0953	0.010916
ENSG00000090975	PITPNM2	2.54463	2.44899	0.010939
ENSG00000131951	LRRC9	-2.54462	-8.06069	0.01094
ENSG00000205302	SNX2	-2.54448	-7.34667	0.010944
ENSG00000018189	RUFY3	2.5441	11.3214	0.010956
ENSG00000163110	PDLIM5	-2.54374	-13.7413	0.010967
ENSG00000167377	ZNF23	-2.54039	-29.8611	0.011073
ENSG00000120688	WBP4	2.5396	21.5744	0.011098
ENSG00000109756	RAPGEF2	2.53829	14.175	0.01114
ENSG00000185359	HGS	-2.53757	-8.596	0.011163
ENSG00000130717	UCK1	-2.53698	-5.48942	0.011181
ENSG00000205116	TMEM88B	2.53622	16.6672	0.011206
ENSG00000105671	DDX49	2.5357	7.84396	0.011222
ENSG00000130943	PKDREJ	-2.53498	-20.76	0.011245
ENSG00000145241	CENPC	-2.5349	-5.94453	0.011248
ENSG00000004139	SARM1	-2.53406	-4.10069	0.011275
ENSG00000145868	FBXO38	2.53365	13.2025	0.011288
ENSG00000108784	NAGLU	-2.53163	-17.6079	0.011353
ENSG00000163507	CIP2A	-2.53102	-9.25979	0.011373
ENSG00000140488	CELF6	2.53088	5.18187	0.011378
ENSG00000149308	NPAT	2.5303	72.6949	0.011396
ENSG00000285938	ENSG00000285938	2.52969	3.79486	0.011416
ENSG00000176884	GRIN1	2.52846	12.0798	0.011456
ENSG00000183762	KREMEN1	2.52812	1.76217	0.011468
ENSG00000179965	ZNF771	2.52656	55.886	0.011519
ENSG00000124193	SRSF6	-2.52652	-14.1385	0.01152
ENSG00000106823	ECM2	2.52585	3.60816	0.011542
ENSG00000173511	VEGFB	-2.52552	-11.6805	0.011553
ENSG00000100209	HSCB	-2.52512	-7.84134	0.011566
ENSG00000203618	GP1BB	2.52508	9.16111	0.011567
ENSG00000173548	SNX33	2.52486	11.805	0.011574
ENSG00000143842	SOX13	2.52405	2.82924	0.011601
ENSG00000079313	REXO1	2.52403	1.20967	0.011602
ENSG00000155256	ZFYVE27	-2.52226	-2.77507	0.011661
ENSG00000197296	FITM2	-2.52177	-2.36716	0.011677
ENSG00000120519	SLC10A7	-2.52154	-6.20494	0.011684
ENSG00000133561	GIMAP6	2.52101	8.42252	0.011702
ENSG00000092529	CAPN3	-2.51942	-9.58302	0.011755
ENSG00000006282	SPATA20	2.51876	55.2664	0.011777
ENSG00000128253	RFPL2	2.51851	13.7176	0.011785
ENSG00000152430	BOLL	-2.51708	-1.82922	0.011833
ENSG00000263528	IKBKE	2.51679	2.08559	0.011843
ENSG00000196535	MYO18A	-2.51578	-4.61542	0.011877
ENSG00000183423	LRIT3	-2.51569	-1.91024	0.01188
ENSG00000105393	BABAM1	2.51533	20.317	0.011892
ENSG00000075391	RASAL2	-2.51529	-6.35549	0.011893
ENSG00000109919	MTCH2	-2.51445	-5.86099	0.011922
ENSG00000161082	CELF5	2.51442	18.7757	0.011923
ENSG00000177685	CRACR2B	-2.51397	-4.17993	0.011938
ENSG00000124574	ABCC10	-2.51368	-9.53938	0.011948
ENSG00000105011	ASF1B	-2.51337	-7.08597	0.011958
ENSG00000148120	AOPEP	-2.51169	-4.32689	0.012015
ENSG00000169291	SHE	2.51162	9.37002	0.012018
ENSG00000006071	ABCC8	-2.51153	-4.24323	0.012021
ENSG00000080200	CRYBG3	-2.51145	-38.8656	0.012024
ENSG00000284713	SMIM38	-2.50985	-8.08701	0.012078
ENSG00000158806	NPM2	2.50898	2.65183	0.012108
ENSG00000069764	PLA2G10	-2.50825	-2430.05	0.012133
ENSG00000137218	FRS3	2.50741	32.2133	0.012162
ENSG00000106636	YKT6	-2.5063	-10.114	0.0122
ENSG00000152518	ZFP36L2	-2.50625	-5.19273	0.012202
ENSG00000051825	MPHOSPH9	2.50501	6.92879	0.012245
ENSG00000141293	SKAP1	-2.50477	-4.12766	0.012253
ENSG00000006432	MAP3K9	-2.50447	-3.53044	0.012263
ENSG00000185361	TNFAIP8L1	-2.50302	-27.1346	0.012314
ENSG00000104081	BMF	2.50288	6.67331	0.012319
ENSG00000008838	MED24	2.5025	17.825	0.012332
ENSG00000274750	H3C6	-2.50243	-1.07681	0.012334
ENSG00000069998	HDHD5	2.50242	12.5027	0.012335
ENSG00000027644	INSRR	2.50218	42.8059	0.012343
ENSG00000288867	PPIAL4C	2.50186	855.256	0.012354
ENSG00000120057	SFRP5	-2.50062	-0.74127	0.012398
ENSG00000164690	SHH	-2.49979	-10.1483	0.012427
ENSG00000135835	KIAA1614	2.49977	11.7769	0.012427
ENSG00000161929	SCIMP	-2.49953	-9.33487	0.012436
ENSG00000174844	DNAH12	2.49944	4.89931	0.012439
ENSG00000103978	TMEM87A	2.49894	5.15754	0.012457
ENSG00000174775	HRAS	2.49829	4.82362	0.012479
ENSG00000197448	GSTK1	2.49717	50.4807	0.012519
ENSG00000156170	NDUFAF6	2.49609	5.93354	0.012557
ENSG00000170381	SEMA3E	2.49605	2.45801	0.012559
ENSG00000182950	ODF3L1	2.49596	27.8006	0.012562
ENSG00000163704	PRRT3	2.49481	6.0027	0.012602
ENSG00000149489	ROM1	-2.49402	-4.6185	0.012631
ENSG00000137494	ANKRD42	-2.494	-11.5249	0.012631
ENSG00000159314	ARHGAP27	-2.49295	-2.98044	0.012669
ENSG00000282872	C1orf232	-2.49184	-6.65018	0.012708
ENSG00000168661	ZNF30	-2.49157	-21.7946	0.012718
ENSG00000182481	KPNA2	-2.49134	-17.7258	0.012726
ENSG00000196358	NTNG2	2.49079	10.7762	0.012746
ENSG00000183807	FAM162B	-2.48933	-9.24858	0.012798
ENSG00000141580	WDR45B	2.48933	5.91167	0.012798
ENSG00000176533	GNG7	2.4888	14.3892	0.012817
ENSG00000114648	KLHL18	-2.4888	-20.3578	0.012818
ENSG00000127124	HIVEP3	2.48871	23.3125	0.012821
ENSG00000165029	ABCA1	2.488	1.24592	0.012846
ENSG00000133101	CCNA1	2.48713	0.713729	0.012878
ENSG00000113648	MACROH2A1	2.48706	27.1316	0.01288
ENSG00000160058	BSDC1	-2.48692	-44.0076	0.012885
ENSG00000188243	COMMD6	2.4868	11.7746	0.01289
ENSG00000204138	PHACTR4	-2.48654	-4.7436	0.012899
ENSG00000184709	LRRC26	2.4865	11.5691	0.012901
ENSG00000135424	ITGA7	2.48598	4.92833	0.01292
ENSG00000197753	LHFPL5	2.48597	26.409	0.01292
ENSG00000161664	ASB16	-2.4856	-6.78944	0.012933
ENSG00000129226	CD68	-2.48524	-3.5856	0.012946
ENSG00000175538	KCNE3	-2.48511	-9.85323	0.012951
ENSG00000172053	QARS1	-2.48415	-54.8165	0.012986
ENSG00000070718	AP3M2	2.48381	4.82097	0.012998
ENSG00000143870	PDIA6	-2.48319	-5.57297	0.013021
ENSG00000002549	LAP3	2.48311	13.8326	0.013024
ENSG00000186113	OR5D14	2.48218	34.0415	0.013058
ENSG00000134198	TSPAN2	-2.48125	-2.02969	0.013092
ENSG00000141750	STAC2	2.48099	26.4775	0.013102
ENSG00000167972	ABCA3	2.48084	9.01414	0.013107
ENSG00000196159	FAT4	-2.47968	-3.73848	0.01315
ENSG00000075089	ACTR6	2.47805	28.0779	0.01321
ENSG00000198090	KRTAP4-6	2.47718	18.6534	0.013242
ENSG00000178222	RNF212	2.477	6.13066	0.013249
ENSG00000172487	OR8J1	-2.47683	-14.3939	0.013255
ENSG00000288859	H2AC19	-2.47594	-178.231	0.013289
ENSG00000112081	SRSF3	-2.47574	-19.7838	0.013296
ENSG00000131061	ZNF341	2.47572	4.50392	0.013297
ENSG00000152253	SPC25	2.47408	29.4314	0.013358
ENSG00000114023	FAM162A	2.47393	14.7346	0.013364
ENSG00000283297	TEX52	2.47298	6.34752	0.013399
ENSG00000154143	PANX3	2.47298	25.4349	0.013399
ENSG00000197165	SULT1A2	2.47008	3.32812	0.013508
ENSG00000259330	INAFM2	-2.46927	-1.68108	0.013539
ENSG00000097007	ABL1	-2.46925	-6.72433	0.013539
ENSG00000115504	EHBP1	2.46909	10.5212	0.013546
ENSG00000133069	TMCC2	2.46854	6.44199	0.013567
ENSG00000100105	PATZ1	-2.46843	-19.8905	0.013571
ENSG00000166455	C16orf46	2.4674	3.29634	0.01361
ENSG00000120054	CPN1	-2.46715	-20.9946	0.013619
ENSG00000230358	SPDYE21	-2.46683	-4.71182	0.013632
ENSG00000131778	CHD1L	-2.46677	-3.75973	0.013634
ENSG00000008988	RPS20	2.46562	6.64623	0.013678
ENSG00000186409	CCDC30	2.46507	3.61306	0.013699
ENSG00000136603	SKIL	-2.46375	-6.47699	0.013749
ENSG00000138101	DTNB	-2.46354	-9.21538	0.013757
ENSG00000221986	MYBPHL	2.4634	3.77483	0.013763
ENSG00000114346	ECT2	-2.46339	-3.10161	0.013763
ENSG00000205238	SPDYE2	-2.4622	-28.0592	0.013809
ENSG00000099889	ARVCF	2.46144	2.31883	0.013838
ENSG00000196961	AP2A1	2.46141	13.503	0.013839
ENSG00000006453	BAIAP2L1	-2.46115	-1.39743	0.013849
ENSG00000235194	PPP1R3E	-2.46	-5.32167	0.013894
ENSG00000124356	STAMBP	2.45788	8.9714	0.013976
ENSG00000164308	ERAP2	2.45693	1.87795	0.014013
ENSG00000080503	SMARCA2	-2.45641	-11.2584	0.014033
ENSG00000128534	LSM8	-2.45503	-9.80495	0.014087
ENSG00000152213	ARL11	2.45465	9.419	0.014102
ENSG00000144909	OSBPL11	-2.45455	-2.69814	0.014106
ENSG00000215474	SKOR2	-2.45423	-3.34944	0.014119
ENSG00000172586	CHCHD1	-2.45372	-27.8973	0.014139
ENSG00000128731	HERC2	-2.45318	-115.354	0.01416
ENSG00000163374	YY1AP1	-2.45284	-18.9093	0.014173
ENSG00000290292	HOMEZ	-2.45259	-9.35108	0.014183
ENSG00000136827	TOR1A	-2.45245	-12.1645	0.014189
ENSG00000103550	KNOP1	2.45052	15.2381	0.014265
ENSG00000152457	DCLRE1C	2.45015	4.86282	0.01428
ENSG00000108946	PRKAR1A	2.44948	8.38119	0.014306
ENSG00000005884	ITGA3	2.4494	2.28032	0.014309
ENSG00000241241	KRTAP4-16	2.44939	19.025	0.01431
ENSG00000128591	FLNC	2.44929	23.6307	0.014314
ENSG00000014216	CAPN1	-2.44875	-75.7676	0.014335
ENSG00000102547	CAB39L	2.44868	6.81355	0.014338
ENSG00000138606	SHF	2.44828	5.92415	0.014354
ENSG00000143126	CELSR2	-2.44824	-25.9621	0.014356
ENSG00000162738	VANGL2	2.44803	6.1604	0.014364
ENSG00000157734	SNX22	-2.44696	-8.22853	0.014407
ENSG00000100811	YY1	2.44677	22.0193	0.014414
ENSG00000157999	ANKRD61	-2.44673	-6.19417	0.014416
ENSG00000182247	UBE2E2	-2.44603	-4.05626	0.014444
ENSG00000197891	SLC22A12	2.44587	64.5085	0.01445
ENSG00000186603	HPDL	2.4451	9.23963	0.014481
ENSG00000119820	YIPF4	-2.44494	-23.3616	0.014488
ENSG00000169554	ZEB2	2.44411	7.53209	0.014521
ENSG00000197265	GTF2E2	-2.44382	-9.58266	0.014533
ENSG00000165525	NEMF	2.44313	7.36947	0.01456
ENSG00000037749	MFAP3	2.44266	5.29683	0.014579
ENSG00000172687	ZNF738	-2.44262	-5.67839	0.014581
ENSG00000215343	ZNF705D	2.44242	41.0395	0.014589
ENSG00000100024	UPB1	-2.44129	-4.63047	0.014635
ENSG00000134056	MRPS36	-2.44028	-4.25356	0.014676
ENSG00000167005	NUDT21	-2.43937	-9.74571	0.014713
ENSG00000139946	PELI2	-2.4391	-6.31079	0.014724
ENSG00000213316	LTC4S	-2.4386	-18.3977	0.014744
ENSG00000154124	OTULIN	-2.43846	-4.01877	0.01475
ENSG00000166558	SLC38A8	2.43783	3.49064	0.014776
ENSG00000266953	ENSG00000266953	2.43781	32.7449	0.014777
ENSG00000160460	SPTBN4	2.43764	5.78677	0.014783
ENSG00000105323	HNRNPUL1	-2.43668	-8.8786	0.014823
ENSG00000127838	PNKD	2.43596	40.7904	0.014852
ENSG00000183864	TOB2	2.43581	20.927	0.014858
ENSG00000135114	OASL	-2.43573	-5.11845	0.014862
ENSG00000173517	PEAK1	-2.43567	-15.4553	0.014864
ENSG00000124767	GLO1	2.43532	2.64304	0.014878
ENSG00000162706	CADM3	2.43459	36.5509	0.014909
ENSG00000258315	C17orf49	-2.43403	-18.3765	0.014932
ENSG00000147536	GINS4	2.43237	15.4308	0.015
ENSG00000104941	RSPH6A	-2.42879	-7.36333	0.015149
ENSG00000165118	C9orf64	2.42799	4138.75	0.015183
ENSG00000164404	GDF9	2.4273	12.3194	0.015212
ENSG00000171792	RHNO1	-2.42688	-1.21331	0.015229
ENSG00000125944	HNRNPR	2.42476	14.2636	0.015318
ENSG00000267261	ENSG00000267261	-2.42355	-9.46184	0.01537
ENSG00000235173	HGH1	-2.42329	-44.7027	0.015381
ENSG00000196531	NACA	-2.42313	-46.9444	0.015387
ENSG00000276043	UHRF1	-2.42248	-19.9691	0.015415
ENSG00000152670	DDX4	2.42225	8.96579	0.015425
ENSG00000140386	SCAPER	-2.42199	-7.50126	0.015436
ENSG00000214706	IFRD2	-2.42183	-22.681	0.015443
ENSG00000141434	MEP1B	2.42129	1.97404	0.015466
ENSG00000134851	TMEM165	-2.42125	-5.69947	0.015467
ENSG00000116005	PCYOX1	-2.41925	-6.94503	0.015553
ENSG00000133243	BTBD2	2.41871	5.2547	0.015576
ENSG00000152822	GRM1	2.41856	1.47144	0.015582
ENSG00000121579	NAA50	-2.41833	-22.7983	0.015592
ENSG00000127125	PPCS	-2.41741	-5.32247	0.015631
ENSG00000153208	MERTK	2.41443	0.734889	0.01576
ENSG00000022840	RNF10	2.41378	12.3679	0.015788
ENSG00000022976	ZNF839	-2.41373	-18.8792	0.01579
ENSG00000172795	DCP2	2.41345	4.77682	0.015802
ENSG00000139370	SLC15A4	2.41327	6.37425	0.01581
ENSG00000187553	CYP26C1	-2.41234	-16.1641	0.01585
ENSG00000198553	KCNRG	2.41234	9.97924	0.01585
ENSG00000204653	ASPDH	-2.41197	-7.43073	0.015867
ENSG00000171368	TPPP	-2.41142	-12.1494	0.015891
ENSG00000164465	DCBLD1	-2.41116	-2.24302	0.015902
ENSG00000135362	PRR5L	-2.4108	-5.12802	0.015918
ENSG00000144283	PKP4	-2.41038	-12.2977	0.015936
ENSG00000181722	ZBTB20	-2.41027	-9.83689	0.015941
ENSG00000163793	DNAJC5G	-2.40971	-77.44	0.015965
ENSG00000071462	BUD23	2.40967	9.58478	0.015967
ENSG00000174529	TMEM81	-2.40909	-7.57493	0.015992
ENSG00000183715	OPCML	2.40903	13.7495	0.015995
ENSG00000133983	COX16	-2.4089	-7.27464	0.016001
ENSG00000139233	LLPH	-2.40803	-13.0884	0.016039
ENSG00000172380	GNG12	2.4079	1.48418	0.016044
ENSG00000164007	CLDN19	-2.40785	-23.5932	0.016047
ENSG00000172208	OR4X2	-2.40746	-45.1185	0.016064
ENSG00000140105	WARS1	2.40696	7.62	0.016086
ENSG00000196793	ZNF239	-2.40681	-8.96358	0.016092
ENSG00000284718	SCYGR7	-2.40545	-8.04191	0.016152
ENSG00000261740	BOLA2-SMG1P6	2.40545	61.0001	0.016152
ENSG00000154813	DPH3	2.40536	7.8447	0.016156
ENSG00000173581	CCDC106	2.40521	3.62505	0.016163
ENSG00000168273	UQCC5	-2.40517	-39.3181	0.016165
ENSG00000118496	FBXO30	2.40496	23.7707	0.016174
ENSG00000007216	SLC13A2	2.40492	21.8944	0.016176
ENSG00000143179	UCK2	-2.4046	-14.7763	0.01619
ENSG00000176177	ENTHD1	2.40437	22.1432	0.016201
ENSG00000165646	SLC18A2	-2.40414	-1.28469	0.016211
ENSG00000166069	TMCO5A	-2.40294	-11.9452	0.016264
ENSG00000132170	PPARG	-2.4027	-1.60403	0.016275
ENSG00000159461	AMFR	2.40242	3.33463	0.016287
ENSG00000084764	MAPRE3	-2.40194	-6.76672	0.016308
ENSG00000164663	USP49	2.39978	3.96355	0.016405
ENSG00000197774	EME2	2.39942	12.5619	0.016421
ENSG00000147883	CDKN2B	2.39907	12.4817	0.016437
ENSG00000185155	MIXL1	2.39882	5.09062	0.016448
ENSG00000106771	TMEM245	-2.39817	-3.27402	0.016477
ENSG00000162885	B3GALNT2	2.39719	2.41849	0.016522
ENSG00000254692	ENSG00000254692	2.39616	7.51609	0.016568
ENSG00000133574	GIMAP4	-2.39571	-5.07226	0.016588
ENSG00000106331	PAX4	2.39517	2.23399	0.016613
ENSG00000135248	GARIN1B	-2.39457	-3.61335	0.01664
ENSG00000266173	STRADA	2.3943	32.3626	0.016652
ENSG00000136485	DCAF7	-2.3935	-16.1028	0.016689
ENSG00000117877	POLR1G	-2.39241	-2.06681	0.016738
ENSG00000075290	WNT8B	2.39228	9.59509	0.016744
ENSG00000254656	RTL1	2.39197	11.0611	0.016758
ENSG00000131196	NFATC1	-2.39167	-9.83445	0.016772
ENSG00000164879	CA3	2.39123	6.96684	0.016792
ENSG00000132510	KDM6B	2.39073	4.61761	0.016815
ENSG00000086232	EIF2AK1	2.39001	1.35726	0.016848
ENSG00000142552	RCN3	2.38986	9.50444	0.016855
ENSG00000143376	SNX27	-2.3895	-25.0597	0.016871
ENSG00000168496	FEN1	-2.38882	-23.983	0.016902
ENSG00000255529	POLR2M	-2.38861	-13.0379	0.016912
ENSG00000112303	VNN2	2.38853	9.57643	0.016916
ENSG00000198648	STK39	2.38848	18.5417	0.016918
ENSG00000128944	KNSTRN	2.38821	4.99304	0.016931
ENSG00000114378	HYAL1	2.38811	6.61884	0.016935
ENSG00000064655	EYA2	2.38792	3.53439	0.016944
ENSG00000113621	TXNDC15	2.38777	12.9644	0.016951
ENSG00000035687	ADSS2	-2.38753	-8.12484	0.016962
ENSG00000159433	STARD9	2.3875	3.34402	0.016963
ENSG00000204599	TRIM39	-2.38699	-15.7564	0.016987
ENSG00000115507	OTX1	2.38647	11.4943	0.017011
ENSG00000138315	OIT3	2.38616	19.6157	0.017025
ENSG00000132153	DHX30	2.38597	16.552	0.017034
ENSG00000145388	METTL14	-2.38549	-5.95968	0.017056
ENSG00000169509	CRCT1	-2.3847	-13.6618	0.017093
ENSG00000198788	MUC2	2.38289	13.4296	0.017177
ENSG00000157778	PSMG3	-2.38274	-163.931	0.017184
ENSG00000185038	MROH2A	2.38254	14.6616	0.017194
ENSG00000164933	SLC25A32	-2.38253	-11.4184	0.017194
ENSG00000079332	SAR1A	2.38106	15.2109	0.017263
ENSG00000113504	SLC12A7	-2.38083	-6.98765	0.017274
ENSG00000064989	CALCRL	2.38018	1.81195	0.017304
ENSG00000164849	GPR146	2.38016	6.2878	0.017305
ENSG00000163064	EN1	-2.38003	-12.5945	0.017311
ENSG00000133424	LARGE1	-2.378	-5.24519	0.017407
ENSG00000125817	CENPB	-2.37757	-23.8394	0.017427
ENSG00000184270	H2AC21	-2.3773	-90.8098	0.01744
ENSG00000137975	CLCA2	2.37682	4.33957	0.017463
ENSG00000124785	NRN1	2.37674	15.9147	0.017466
ENSG00000128641	MYO1B	-2.37656	-0.94064	0.017475
ENSG00000007402	CACNA2D2	-2.3742	-3.19324	0.017587
ENSG00000217555	CKLF	2.37409	2.49385	0.017592
ENSG00000148450	MSRB2	-2.37346	-24.4413	0.017622
ENSG00000087884	AAMDC	-2.37339	-9.78241	0.017626
ENSG00000167220	HDHD2	-2.3726	-11.8537	0.017663
ENSG00000204160	ZDHHC18	-2.37254	-21.0692	0.017666
ENSG00000172037	LAMB2	-2.37195	-106.072	0.017694
ENSG00000180011	PTGR3	-2.37052	-16.6977	0.017763
ENSG00000166452	AKIP1	2.36999	3.10188	0.017789
ENSG00000213015	ZNF580	-2.3688	-8.64689	0.017846
ENSG00000168394	TAP1	-2.36642	-3.7418	0.017961
ENSG00000103415	HMOX2	2.36429	1.95412	0.018065
ENSG00000144034	TPRKB	2.36405	18.2472	0.018076
ENSG00000220205	VAMP2	2.36385	17.7807	0.018086
ENSG00000173905	GOLIM4	2.36344	13.3359	0.018106
ENSG00000143412	ANXA9	2.36282	6.23691	0.018136
ENSG00000143319	ISG20L2	-2.36208	-6.6632	0.018173
ENSG00000281613	ENSG00000281613	-2.36191	-6.0179	0.018181
ENSG00000110060	PUS3	2.36172	9.01218	0.01819
ENSG00000284306	SSU72L2	2.36156	40.9615	0.018198
ENSG00000177058	SLC38A9	2.36036	2.10387	0.018257
ENSG00000197123	ZNF679	2.36021	11.3604	0.018265
ENSG00000277494	GPIHBP1	2.35954	16.3879	0.018297
ENSG00000140993	TIGD7	-2.35926	-5803.22	0.018311
ENSG00000117597	UTP25	2.35895	1.23787	0.018327
ENSG00000126603	GLIS2	-2.3586	-8.02245	0.018344
ENSG00000173230	GOLGB1	-2.35833	-7.72067	0.018357
ENSG00000145536	ADAMTS16	2.3579	3.58669	0.018379
ENSG00000179921	GPBAR1	-2.3563	-4.05094	0.018458
ENSG00000160294	MCM3AP	2.35425	17.8803	0.01856
ENSG00000126460	PRRG2	2.35386	6.91629	0.01858
ENSG00000242028	HYPK	2.35354	20.3107	0.018596
ENSG00000178053	MLF1	-2.3532	-1.02283	0.018613
ENSG00000110080	ST3GAL4	-2.35294	-5.55093	0.018626
ENSG00000106052	TAX1BP1	2.35289	3.4151	0.018628
ENSG00000004799	PDK4	2.35256	3.42326	0.018645
ENSG00000115875	SRSF7	2.35229	8.82514	0.018658
ENSG00000185189	NRBP2	-2.35119	-38.4751	0.018713
ENSG00000165588	OTX2	-2.35092	-20.4364	0.018727
ENSG00000178425	NT5DC1	-2.35069	-7.12763	0.018738
ENSG00000185414	MRPL30	-2.35005	-24.8854	0.018771
ENSG00000137766	UNC13C	-2.35	-3.96265	0.018773
ENSG00000135636	DYSF	-2.3495	-7.76924	0.018799
ENSG00000109047	RCVRN	2.34949	10.6566	0.018799
ENSG00000169402	RSPH10B2	-2.34922	-5.62617	0.018813
ENSG00000126785	RHOJ	-2.34861	-0.55266	0.018844
ENSG00000185269	NOTUM	-2.34755	-4.79247	0.018897
ENSG00000212938	KRTAP6-3	2.34726	8.21774	0.018912
ENSG00000204147	ASAH2B	-2.34665	-5.41063	0.018943
ENSG00000100325	ASCC2	-2.34476	-4.55579	0.019039
ENSG00000123815	COQ8B	2.34192	28.7871	0.019185
ENSG00000082805	ERC1	-2.34184	-5.51179	0.019189
ENSG00000149050	ZNF214	-2.34184	-7.91112	0.019189
ENSG00000068885	IFT80	-2.3418	-34.2234	0.019191
ENSG00000188010	MORN2	2.34148	5.41269	0.019207
ENSG00000132938	MTUS2	-2.34119	-5.97878	0.019223
ENSG00000038219	BOD1L1	-2.34	-18.5344	0.019284
ENSG00000108509	CAMTA2	2.33931	21.3375	0.019319
ENSG00000180806	HOXC9	2.33881	28.0717	0.019345
ENSG00000188389	PDCD1	2.33833	9.5032	0.01937
ENSG00000080493	SLC4A4	2.33683	3.11278	0.019448
ENSG00000151502	VPS26B	-2.33538	-11.4869	0.019524
ENSG00000157227	MMP14	2.33494	3.5717	0.019546
ENSG00000157093	LYZL4	-2.33475	-23.5869	0.019557
ENSG00000132676	DAP3	-2.3347	-23.6559	0.019559
ENSG00000115520	COQ10B	-2.33449	-29.6349	0.01957
ENSG00000239789	MRPS17	-2.33409	-3.56412	0.019591
ENSG00000189043	NDUFA4	-2.33388	-12.7737	0.019602
ENSG00000196968	FUT11	2.33388	28.0123	0.019602
ENSG00000189227	C15orf61	2.33331	17.0584	0.019632
ENSG00000197714	ZNF460	2.33237	4.6236	0.019681
ENSG00000070669	ASNS	-2.33165	-3.35746	0.019719
ENSG00000173013	CCDC96	2.33145	7.47709	0.01973
ENSG00000120235	IFNA6	2.33026	16.2868	0.019792
ENSG00000196357	ZNF565	2.33013	4.28933	0.019799
ENSG00000285975	FAM90A7	-2.3298	-40409.7	0.019817
ENSG00000168671	UGT3A2	2.32833	6.42152	0.019895
ENSG00000085978	ATG16L1	2.32721	0.978634	0.019954
ENSG00000145687	SSBP2	2.32703	19.1134	0.019964
ENSG00000127870	RNF6	-2.32695	-1.42313	0.019968
ENSG00000135378	PRRG4	2.32669	2.73425	0.019982
ENSG00000109182	CWH43	-2.32556	-3.39894	0.020042
ENSG00000134061	CD180	2.32521	2.19329	0.020061
ENSG00000113790	EHHADH	-2.32515	-8.50981	0.020064
ENSG00000181827	RFX7	-2.3249	-24.3625	0.020077
ENSG00000176182	MYPOP	2.32484	3.31989	0.02008
ENSG00000249222	ATP5MGL	-2.32439	-2.01531	0.020105
ENSG00000139656	SMIM2	2.3241	2.35993	0.02012
ENSG00000198723	TEX45	-2.32406	-2.16311	0.020122
ENSG00000033178	UBA6	2.32402	3.98458	0.020124
ENSG00000005100	DHX33	2.32396	5.81637	0.020128
ENSG00000187244	BCAM	2.32386	15.4491	0.020133
ENSG00000175455	CCDC14	-2.3234	-7.68777	0.020158
ENSG00000111049	MYF5	2.32323	19.5285	0.020167
ENSG00000164051	CCDC51	-2.32253	-15.3317	0.020205
ENSG00000161021	MAML1	-2.32215	-16.5001	0.020225
ENSG00000175895	PLEKHF2	-2.32179	-10.9317	0.020244
ENSG00000149806	FAU	2.32122	21.6483	0.020275
ENSG00000269590	ENSG00000269590	-2.32108	-11.1308	0.020282
ENSG00000158079	PTPDC1	2.32101	2.75867	0.020286
ENSG00000179094	PER1	2.321	9.04863	0.020287
ENSG00000136492	BRIP1	-2.32091	-11.0522	0.020292
ENSG00000172354	GNB2	2.32088	32.91	0.020293
ENSG00000023191	RNH1	-2.3205	-26.1189	0.020314
ENSG00000143569	UBAP2L	2.32001	56.4081	0.02034
ENSG00000164532	TBX20	2.3196	10.7277	0.020363
ENSG00000127419	TMEM175	-2.3195	-11.3998	0.020368
ENSG00000178971	CTC1	-2.31874	-11.8893	0.020409
ENSG00000124789	NUP153	-2.31859	-10.8571	0.020417
ENSG00000131808	FSHB	2.31729	11.3487	0.020488
ENSG00000234776	FREY1	-2.3166	-26.403	0.020526
ENSG00000139269	INHBE	2.31628	33.4327	0.020543
ENSG00000167468	GPX4	-2.31509	-7.43226	0.020608
ENSG00000146386	ABRACL	-2.31367	-11.1775	0.020686
ENSG00000175220	ARHGAP1	-2.31331	-39.7769	0.020706
ENSG00000048462	TNFRSF17	2.31202	5.15289	0.020777
ENSG00000165125	TRPV6	-2.31103	-6.18399	0.020831
ENSG00000163235	TGFA	2.31059	3.13789	0.020856
ENSG00000156990	RPUSD3	-2.31017	-11.7141	0.020879
ENSG00000128294	TPST2	-2.30987	-6.22353	0.020895
ENSG00000104833	TUBB4A	-2.30955	-20.8442	0.020913
ENSG00000146067	FAM193B	2.30894	10.2962	0.020947
ENSG00000108604	SMARCD2	-2.3083	-23.2674	0.020983
ENSG00000259132	ENSG00000259132	2.3076	4.53249	0.021022
ENSG00000164830	OXR1	2.30733	4.94068	0.021036
ENSG00000162896	PIGR	2.30652	2.9542	0.021082
ENSG00000124177	CHD6	2.30627	18.6987	0.021096
ENSG00000164934	DCAF13	-2.30355	-6.91673	0.021248
ENSG00000233041	PHGR1	2.30341	2.29714	0.021256
ENSG00000139726	DENR	-2.30325	-25.3468	0.021265
ENSG00000272886	DCP1A	-2.30319	-43.7041	0.021268
ENSG00000118137	APOA1	2.30242	3.58708	0.021312
ENSG00000169047	IRS1	-2.30218	-3.2394	0.021325
ENSG00000057704	TMCC3	-2.30184	-1.63884	0.021344
ENSG00000184381	PLA2G6	-2.30183	-9.56212	0.021345
ENSG00000130675	MNX1	2.30159	1.66416	0.021358
ENSG00000100884	CPNE6	2.30138	9.54561	0.02137
ENSG00000184182	UBE2F	2.30114	1.47812	0.021384
ENSG00000139985	ADAM21	2.30106	5.41631	0.021388
ENSG00000182600	SNORC	-2.30074	-6.662	0.021407
ENSG00000153487	ING1	2.30043	5.43399	0.021424
ENSG00000103429	BFAR	-2.30029	-29.0525	0.021432
ENSG00000143314	MRPL24	-2.30017	-12.851	0.021438
ENSG00000269858	EGLN2	-2.29912	-4.44015	0.021498
ENSG00000197852	INKA2	-2.2988	-1.92539	0.021517
ENSG00000144152	FBLN7	-2.2987	-3.18647	0.021522
ENSG00000176371	ZSCAN2	2.29863	5.36185	0.021526
ENSG00000108561	C1QBP	-2.29831	-5.78194	0.021544
ENSG00000108599	AKAP10	2.29793	6.61058	0.021566
ENSG00000197978	GOLGA6L9	-2.29725	-78.68	0.021605
ENSG00000196421	C20orf204	-2.29611	-5.48262	0.02167
[truncated: 16,594 more rows]

## Sheet: tab7 Beta cell T2D TWAS results
gene	gene_name	zscore	effect_size	pvalue
ENSG00000140382	HMG20A	-14.185	-158.36	1.13e-45
ENSG00000165066	NKX6-3	-13.5151	-15.7296	1.27e-41
ENSG00000090316	MAEA	-13.3091	-40.4917	2.05e-40
ENSG00000109501	WFS1	13.2725	12.1213	3.34e-40
ENSG00000151465	CDC123	-12.5405	-77.4259	4.48e-36
ENSG00000275410	HNF1B	11.9958	11.3609	3.74e-33
ENSG00000125746	EML2	-11.3276	-18.2579	9.57e-30
ENSG00000186635	ARAP1	11.2286	22.4797	2.95e-29
ENSG00000073792	IGF2BP2	-10.8097	-117.41	3.1e-27
ENSG00000165609	NUDT5	-10.5098	-115.885	7.78e-26
ENSG00000119912	IDE	-10.446	-17.758	1.53e-25
ENSG00000127603	MACF1	-9.86363	-66.5478	5.98e-23
ENSG00000115226	FNDC4	9.79628	67.7979	1.17e-22
ENSG00000101074	R3HDML	-9.78889	-77.6343	1.26e-22
ENSG00000174326	SLC16A11	-9.72143	-37.561	2.44e-22
ENSG00000129003	VPS13C	-9.50132	-100.485	2.07e-21
ENSG00000163634	THOC7	-9.3266	-97.6702	1.09e-20
ENSG00000285085	ENSG00000285085	-9.29158	-30.2592	1.52e-20
ENSG00000163635	ATXN7	-9.27551	-84.6192	1.77e-20
ENSG00000070081	NUCB2	9.26928	50.2918	1.87e-20
ENSG00000198355	PIM3	-9.0618	-33.6931	1.28e-19
ENSG00000153814	JAZF1	-8.67979	-99.7921	3.96e-18
ENSG00000174327	SLC16A13	-8.60306	-16.9014	7.76e-18
ENSG00000008196	TFAP2B	8.44333	202.339	3.08e-17
ENSG00000196781	TLE1	8.19113	28.1947	2.59e-16
ENSG00000087448	KLHL42	8.09688	23.9978	5.64e-16
ENSG00000158321	AUTS2	8.05647	140.003	7.85e-16
ENSG00000164941	INTS8	-7.97199	-15.9237	1.56e-15
ENSG00000204536	CCHCR1	-7.85	-8.61198	4.16e-15
ENSG00000180176	TH	7.83686	115.939	4.62e-15
ENSG00000188211	NCR3LG1	-7.81735	-7.45448	5.39e-15
ENSG00000106633	GCK	7.81484	1.89423	5.5e-15
ENSG00000109670	FBXW7	7.7075	70.7804	1.28e-14
ENSG00000149596	JPH2	-7.63791	-8.38436	2.21e-14
ENSG00000104976	SNAPC2	7.62395	243.364	2.46e-14
ENSG00000228789	HCG22	7.54013	18.9092	4.69e-14
ENSG00000135100	HNF1A	-7.46011	-12.8916	8.65e-14
ENSG00000104936	DMPK	7.4577	45.4127	8.8e-14
ENSG00000140398	NEIL1	7.38338	248.707	1.54e-13
ENSG00000177971	IMP3	7.30236	75.6493	2.83e-13
ENSG00000184508	HDDC3	7.27983	17.6873	3.34e-13
ENSG00000152409	JMY	7.23902	15.0453	4.52e-13
ENSG00000010310	GIPR	-7.21394	-25.8386	5.44e-13
ENSG00000169410	PTPN9	7.21172	80.0801	5.52e-13
ENSG00000169371	SNUPN	-7.20833	-35.6646	5.66e-13
ENSG00000124194	GDAP1L1	-7.16623	-10.6167	7.71e-13
ENSG00000157992	KRTCAP3	7.15698	16.7239	8.25e-13
ENSG00000213221	DNLZ	-7.13163	-25.3582	9.92e-13
ENSG00000158669	GPAT4	7.10276	23.8932	1.22e-12
ENSG00000184076	UQCR10	7.07851	41.7661	1.46e-12
ENSG00000179262	RAD23A	7.06659	72.1108	1.59e-12
ENSG00000112282	MED23	-7.03385	-32.7163	2.01e-12
ENSG00000188549	CCDC9B	-7.00922	-31.1859	2.4e-12
ENSG00000140391	TSPAN3	6.98676	17.5175	2.81e-12
ENSG00000166965	RCCD1	6.94799	2.166	3.71e-12
ENSG00000117461	PIK3R3	-6.8481	-19.1291	7.48e-12
ENSG00000250021	ARPIN-AP3S2	-6.82454	-76.3987	8.82e-12
ENSG00000163945	UVSSA	6.75355	11.0874	1.44e-11
ENSG00000183682	BMP8A	6.74592	4.86146	1.52e-11
ENSG00000090621	PABPC4	6.7264	57.2245	1.74e-11
ENSG00000165879	FRAT1	6.71934	38.9401	1.83e-11
ENSG00000134249	ADAM30	6.69219	59.2054	2.2e-11
ENSG00000140718	FTO	6.68182	25.0177	2.36e-11
ENSG00000163909	HEYL	6.60105	11.1197	4.08e-11
ENSG00000176635	HORMAD2	6.58146	13.4744	4.66e-11
ENSG00000138074	SLC5A6	6.55612	373.742	5.52e-11
ENSG00000143632	ACTA1	6.52547	26.4283	6.78e-11
ENSG00000140365	COMMD4	-6.5249	-177.324	6.8e-11
ENSG00000126860	EVI2A	6.51256	8.49271	7.39e-11
ENSG00000161860	SYCE2	-6.49024	-10.7969	8.57e-11
ENSG00000163257	DCAF16	-6.46685	-17.0809	1e-10
ENSG00000184056	VPS33B	-6.4584	-11.275	1.06e-10
ENSG00000185122	HSF1	6.43887	61.3751	1.2e-10
ENSG00000197136	PCNX3	-6.4341	-47.2846	1.24e-10
ENSG00000189045	ANKDD1B	6.43175	37.1	1.26e-10
ENSG00000168944	CEP120	-6.39014	-38.6903	1.66e-10
ENSG00000115234	SNX17	6.38587	93.5323	1.7e-10
ENSG00000104941	RSPH6A	-6.37658	-29.3259	1.81e-10
ENSG00000065665	SEC61A2	-6.35019	-7.48015	2.15e-10
ENSG00000115211	EIF2B4	6.34912	60.2718	2.17e-10
ENSG00000159692	CTBP1	-6.32244	-20.6038	2.57e-10
ENSG00000164647	STEAP1	6.29902	11.5821	3e-10
ENSG00000154122	ANKH	6.28444	51.1555	3.29e-10
ENSG00000117707	PROX1	6.26305	48.3466	3.78e-10
ENSG00000173465	ZNRD2	6.22908	13.536	4.69e-10
ENSG00000128833	MYO5C	-6.19362	-4.64943	5.88e-10
ENSG00000187796	CARD9	6.18644	16.8596	6.15e-10
ENSG00000213445	SIPA1	6.16081	11.4044	7.24e-10
ENSG00000169783	LINGO1	6.14604	23.1108	7.94e-10
ENSG00000169375	SIN3A	6.13046	125.989	8.76e-10
ENSG00000204314	PRRT1	-6.10464	-13.9683	1.03e-09
ENSG00000004534	RBM6	6.1025	57.9234	1.04e-09
ENSG00000167491	GATAD2A	6.10025	9.24189	1.06e-09
ENSG00000132170	PPARG	-6.09009	-14.7275	1.13e-09
ENSG00000145723	GIN1	-6.04033	-6.59505	1.54e-09
ENSG00000185920	PTCH1	6.0101	7.36825	1.85e-09
ENSG00000124780	KCNK17	-6.00069	-0.89801	1.96e-09
ENSG00000159592	GPBP1L1	-5.96071	-20.5772	2.51e-09
ENSG00000159588	CCDC17	-5.95679	-26.9948	2.57e-09
ENSG00000204287	HLA-DRA	5.95366	9.63793	2.62e-09
ENSG00000145725	PPIP5K2	-5.92899	-5.08605	3.05e-09
ENSG00000170608	FOXA3	-5.91746	-14.1772	3.27e-09
ENSG00000213949	ITGA1	-5.90434	-1.84899	3.54e-09
ENSG00000198876	DCAF12	5.89633	26.2995	3.72e-09
ENSG00000204531	POU5F1	-5.88333	-1.75525	4.02e-09
ENSG00000106631	MYL7	5.88132	5.68254	4.07e-09
ENSG00000095066	HOOK2	-5.81923	-14.334	5.91e-09
ENSG00000163636	PSMD6	-5.79376	-14.6392	6.88e-09
ENSG00000145730	PAM	-5.75791	-5.51009	8.52e-09
ENSG00000179115	FARSA	-5.7428	-852.582	9.31e-09
ENSG00000084734	GCKR	5.74149	21.4476	9.38e-09
ENSG00000178177	LCORL	5.73273	22.3344	9.88e-09
ENSG00000115207	GTF3C2	-5.72668	-128.468	1.02e-08
ENSG00000213780	GTF2H4	-5.71757	-127.943	1.08e-08
ENSG00000221988	PPT2	-5.70155	-69.0951	1.19e-08
ENSG00000161040	FBXL13	-5.70024	-37.6049	1.2e-08
ENSG00000129757	CDKN1C	-5.64472	-23.9018	1.65e-08
ENSG00000204305	AGER	5.58871	11.7336	2.29e-08
ENSG00000102908	NFAT5	-5.5845	-30.4814	2.34e-08
ENSG00000196735	HLA-DQA1	-5.58117	-2.23345	2.39e-08
ENSG00000161016	RPL8	5.56792	4.95236	2.58e-08
ENSG00000130202	NECTIN2	-5.56641	-3.34092	2.6e-08
ENSG00000108669	CYTH1	5.56235	23.8194	2.66e-08
ENSG00000072310	SREBF1	-5.56139	-6.37005	2.68e-08
ENSG00000254402	LRRC24	-5.55473	-24.3746	2.78e-08
ENSG00000168477	TNXB	5.55352	42.7301	2.8e-08
ENSG00000149926	TLCD3B	5.54377	16.1908	2.96e-08
ENSG00000177469	CAVIN1	-5.53278	-24.3053	3.15e-08
ENSG00000101052	IFT52	5.52908	20.6241	3.22e-08
ENSG00000185722	ANKFY1	-5.52518	-24.8745	3.29e-08
ENSG00000009335	UBE3C	-5.50423	-23.6121	3.71e-08
ENSG00000174851	YIF1A	-5.49746	-31.5278	3.85e-08
ENSG00000153094	BCL2L11	5.47275	3.19743	4.43e-08
ENSG00000255154	HTD2	-5.46186	-5.96854	4.71e-08
ENSG00000141458	NPC1	5.45817	17.5901	4.81e-08
ENSG00000237452	MEIOSIN	5.44856	177.655	5.08e-08
ENSG00000125970	RALY	5.43993	25.8907	5.33e-08
ENSG00000058404	CAMK2B	5.43843	46.7067	5.38e-08
ENSG00000104626	ERI1	-5.43448	-5.68824	5.5e-08
ENSG00000227268	KLLN	-5.43286	-73.7145	5.55e-08
ENSG00000125743	SNRPD2	-5.4304	-34.332	5.62e-08
ENSG00000175115	PACS1	5.41327	10.7352	6.19e-08
ENSG00000125977	EIF2S2	-5.36925	-84.3644	7.91e-08
ENSG00000157823	AP3S2	5.33835	8.98837	9.38e-08
ENSG00000258724	PINX1	5.32747	93.7092	9.96e-08
ENSG00000086015	MAST2	-5.3256	-23.8015	1.01e-07
ENSG00000145833	DDX46	5.3244	16.9057	1.01e-07
ENSG00000196712	NF1	5.31973	77.4005	1.04e-07
ENSG00000073849	ST6GAL1	5.31681	0.914691	1.06e-07
ENSG00000153989	NUS1	5.31176	44.3308	1.09e-07
ENSG00000187122	SLIT1	-5.29686	-5.44247	1.18e-07
ENSG00000117472	TSPAN1	-5.29623	-79.6613	1.18e-07
ENSG00000110092	CCND1	-5.2884	-59.949	1.23e-07
ENSG00000164077	MON1A	-5.27574	-14.2009	1.32e-07
ENSG00000100567	PSMA3	-5.27063	-108.57	1.36e-07
ENSG00000111716	LDHB	5.2627	17.5133	1.42e-07
ENSG00000131446	MGAT1	5.25668	14.8663	1.47e-07
ENSG00000167740	CYB5D2	-5.25259	-19.94	1.5e-07
ENSG00000055044	NOP58	5.23843	37.2487	1.62e-07
ENSG00000234745	HLA-B	-5.23158	-1.29878	1.68e-07
ENSG00000140553	UNC45A	5.23011	122.645	1.69e-07
ENSG00000198169	ZNF251	-5.22017	-10.5229	1.79e-07
ENSG00000179344	HLA-DQB1	-5.21723	-3.8207	1.82e-07
ENSG00000129965	INS-IGF2	5.21562	7.9701	1.83e-07
ENSG00000134256	CD101	-5.21315	-13.0053	1.86e-07
ENSG00000187664	HAPLN4	-5.20576	-9.6057	1.93e-07
ENSG00000132823	OSER1	5.17528	5.29111	2.28e-07
ENSG00000243789	JMJD7	-5.16551	-7.9059	2.4e-07
ENSG00000184611	KCNH7	5.15608	5.7537	2.52e-07
ENSG00000182196	ARL6IP4	-5.14391	-22.7073	2.69e-07
ENSG00000169230	PRELID1	-5.13643	-11.1023	2.8e-07
ENSG00000095981	KCNK16	-5.12432	-1.35983	2.99e-07
ENSG00000178750	STX19	5.12117	14.5192	3.04e-07
ENSG00000157214	STEAP2	-5.11788	-16.2924	3.09e-07
ENSG00000140400	MAN2C1	-5.1147	-32.8774	3.14e-07
ENSG00000090238	YPEL3	5.10529	13.1543	3.3e-07
ENSG00000156642	NPTN	5.10291	10.1355	3.34e-07
ENSG00000166603	MC4R	5.08503	8.86034	3.68e-07
ENSG00000140368	PSTPIP1	-5.08378	-11.9913	3.7e-07
ENSG00000285625	ENSG00000285625	-5.08072	-59.7343	3.76e-07
ENSG00000160781	PAQR6	5.08022	47.189	3.77e-07
ENSG00000119242	CCDC92	-5.06776	-34.464	4.03e-07
ENSG00000256825	ENSG00000256825	5.05006	11.3608	4.42e-07
ENSG00000160695	VPS11	5.04828	13.3242	4.46e-07
ENSG00000066382	MPPED2	-5.0476	-2.26269	4.47e-07
ENSG00000148655	LRMDA	5.03275	5.39114	4.84e-07
ENSG00000196547	MAN2A2	-5.02282	-4.57503	5.09e-07
ENSG00000121361	KCNJ8	-5.01542	-21.3067	5.29e-07
ENSG00000159202	UBE2Z	-5.01453	-19.7796	5.32e-07
ENSG00000160972	PPP1R16A	-4.99859	-10.9298	5.78e-07
ENSG00000265118	ENSG00000265118	-4.98939	-53.5012	6.06e-07
ENSG00000159224	GIP	-4.98928	-70.6547	6.06e-07
ENSG00000164078	MST1R	4.98628	8.79913	6.16e-07
ENSG00000164076	CAMKV	4.98522	27.2001	6.19e-07
ENSG00000172362	OR5B12	-4.98391	-77.8767	6.23e-07
ENSG00000176714	CCDC121	4.96171	27.5422	6.99e-07
ENSG00000103932	RPAP1	-4.9571	-10.7099	7.16e-07
ENSG00000163581	SLC2A2	-4.95085	-5.52888	7.39e-07
ENSG00000124783	SSR1	4.94354	14.5819	7.67e-07
ENSG00000250641	LY6G6F-LY6G6D	-4.93531	-31.9582	8e-07
ENSG00000101187	SLCO4A1	-4.93076	-1.24478	8.19e-07
ENSG00000177045	SIX5	-4.92489	-39.4852	8.44e-07
ENSG00000071894	CPSF1	4.9188	365.227	8.71e-07
ENSG00000166171	DPCD	-4.91833	-45.5365	8.73e-07
ENSG00000178409	BEND3	-4.91601	-4.68253	8.83e-07
ENSG00000112514	CUTA	-4.91133	-38.0444	9.05e-07
ENSG00000103855	CD276	-4.90994	-11.6583	9.11e-07
ENSG00000166033	HTRA1	4.89586	15.1664	9.79e-07
ENSG00000175662	TOM1L2	4.8945	14.6341	9.86e-07
ENSG00000183734	ASCL2	4.88393	11.8331	1.04e-06
ENSG00000221986	MYBPHL	4.88298	25.5575	1.04e-06
ENSG00000168917	SLC35G2	-4.87773	-16.3581	1.07e-06
ENSG00000189403	HMGB1	-4.85344	-14.9849	1.21e-06
ENSG00000150967	ABCB9	-4.85042	-4.71278	1.23e-06
ENSG00000149089	APIP	-4.83969	-17.645	1.3e-06
ENSG00000171962	DRC3	-4.83262	-14.6706	1.35e-06
ENSG00000198860	TSEN15	4.82945	14.731	1.37e-06
ENSG00000159217	IGF2BP1	4.8044	80.6576	1.55e-06
ENSG00000283267	FAM237B	4.79724	5.3509	1.61e-06
ENSG00000145692	BHMT	4.78951	25.5146	1.67e-06
ENSG00000196296	ATP2A1	-4.78754	-27.0992	1.69e-06
ENSG00000092445	TYRO3	4.78631	12.8975	1.7e-06
ENSG00000167984	NLRC3	4.77027	54.2717	1.84e-06
ENSG00000149932	TMEM219	4.75225	1493.77	2.01e-06
ENSG00000184164	CRELD2	4.74541	9.48916	2.08e-06
ENSG00000278311	GGNBP2	4.73353	4.84673	2.21e-06
ENSG00000163110	PDLIM5	-4.73197	-48.2244	2.22e-06
ENSG00000174606	ANGEL2	-4.73093	-28.0608	2.23e-06
ENSG00000137133	HINT2	4.72879	116.658	2.26e-06
ENSG00000130749	ZC3H4	4.72827	6.18644	2.26e-06
ENSG00000121653	MAPK8IP1	-4.70802	-13.0709	2.5e-06
ENSG00000142230	SAE1	4.70697	16.7299	2.51e-06
ENSG00000070759	TESK2	-4.70665	-2.55054	2.52e-06
ENSG00000197363	ZNF517	-4.70287	-6.2473	2.57e-06
ENSG00000131771	PPP1R1B	4.69756	29.7289	2.63e-06
ENSG00000125971	DYNLRB1	4.69377	29.8927	2.68e-06
ENSG00000103494	RPGRIP1L	4.67558	23.8224	2.93e-06
ENSG00000273611	ZNHIT3	-4.66502	-7.22098	3.09e-06
ENSG00000101421	CHMP4B	-4.66291	-18.2598	3.12e-06
ENSG00000174579	MSL2	-4.65425	-45.0457	3.25e-06
ENSG00000141452	RMC1	-4.64466	-29.0813	3.41e-06
ENSG00000181274	FRAT2	-4.63892	-16.4976	3.5e-06
ENSG00000250264	ENSG00000250264	-4.63311	-5.17582	3.6e-06
ENSG00000173517	PEAK1	-4.63056	-32.3176	3.65e-06
ENSG00000068137	PLEKHH3	-4.61902	-562.827	3.86e-06
ENSG00000138100	TRIM54	4.60543	72.1674	4.12e-06
ENSG00000107566	ERLIN1	-4.60091	-10.7426	4.21e-06
ENSG00000189159	JPT1	-4.599	-32.9239	4.25e-06
ENSG00000104903	LYL1	-4.58575	-46.4912	4.52e-06
ENSG00000142700	DMRTA2	4.58282	32.9568	4.59e-06
ENSG00000132463	GRSF1	-4.58135	-49.2563	4.62e-06
ENSG00000149929	HIRIP3	4.58014	28.6949	4.65e-06
ENSG00000109323	MANBA	4.57913	12.0486	4.67e-06
ENSG00000172769	OR5B3	-4.56137	-40.5377	5.08e-06
ENSG00000158517	NCF1	4.55903	307.726	5.14e-06
ENSG00000142186	SCYL1	-4.5584	-52.4866	5.15e-06
ENSG00000176973	FAM89B	-4.55515	-72.2351	5.23e-06
ENSG00000163794	UCN	4.55196	91.364	5.31e-06
ENSG00000185614	INKA1	-4.55103	-21.5915	5.34e-06
ENSG00000184185	KCNJ12	-4.54412	-12.739	5.52e-06
ENSG00000188827	SLX4	-4.53606	-12.9814	5.73e-06
ENSG00000134480	CCNH	4.5299	29.9093	5.9e-06
ENSG00000052749	RRP12	4.52775	8.28685	5.96e-06
ENSG00000137310	TCF19	4.52758	6.03967	5.97e-06
ENSG00000261678	SCRT1	4.51557	75.4954	6.31e-06
ENSG00000259571	BLID	-4.51074	-35.4031	6.46e-06
ENSG00000110435	PDHX	-4.50127	-12.7209	6.75e-06
ENSG00000173542	MOB1B	4.49366	59.167	7e-06
ENSG00000117450	PRDX1	4.48909	15.9014	7.15e-06
ENSG00000156970	BUB1B	4.48185	28.29	7.4e-06
ENSG00000222011	FAM185A	-4.47721	-15.4091	7.56e-06
ENSG00000289051	ENSG00000289051	-4.47291	-88.3194	7.72e-06
ENSG00000084444	FAM234B	4.4663	4.57137	7.96e-06
ENSG00000173338	KCNK7	-4.46226	-23.3448	8.11e-06
ENSG00000162413	KLHL21	-4.45921	-12.6564	8.23e-06
ENSG00000117448	AKR1A1	-4.4504	-4.06104	8.57e-06
ENSG00000108306	FBXL20	4.448	22.2079	8.67e-06
ENSG00000116095	PLEKHA3	4.44116	9.57619	8.95e-06
ENSG00000175164	ABO	4.42943	2.8973	9.45e-06
ENSG00000130227	XPO7	-4.42801	-22.6175	9.51e-06
ENSG00000130921	MTRFR	-4.42365	-24.5564	9.7e-06
ENSG00000168056	LTBP3	4.41411	4.44432	1.01e-05
ENSG00000184451	CCR10	4.40823	8.55276	1.04e-05
ENSG00000138769	CDKL2	-4.40157	-9.88541	1.07e-05
ENSG00000176101	SSNA1	4.39514	46.5682	1.11e-05
ENSG00000179218	CALR	4.39257	27.4673	1.12e-05
ENSG00000173540	GMPPB	4.38757	21.1601	1.15e-05
ENSG00000161395	PGAP3	-4.3852	-20.2944	1.16e-05
ENSG00000172772	OR10W1	-4.37262	-48.388	1.23e-05
ENSG00000187954	ZFTRAF1	-4.36457	-17.5313	1.27e-05
ENSG00000037042	TUBG2	4.36357	4.05133	1.28e-05
ENSG00000231925	TAPBP	4.36195	8.18088	1.29e-05
ENSG00000158186	MRAS	4.35251	2.93099	1.35e-05
ENSG00000228474	OST4	4.34764	233.999	1.38e-05
ENSG00000146731	CCT6A	4.34032	8.41293	1.42e-05
ENSG00000213996	TM6SF2	4.33934	6.84487	1.43e-05
ENSG00000183763	TRAIP	4.33907	3.21008	1.43e-05
ENSG00000181958	OR4A15	4.3367	50.8967	1.45e-05
ENSG00000078747	ITCH	-4.33636	-23.5652	1.45e-05
ENSG00000185862	EVI2B	-4.32719	-116.889	1.51e-05
ENSG00000162148	PPP1R32	4.32145	23.4845	1.55e-05
ENSG00000157107	FCHO2	4.31858	12.8354	1.57e-05
ENSG00000204540	PSORS1C1	4.30763	1.82246	1.65e-05
ENSG00000108255	CRYBA1	-4.29903	-4.77502	1.72e-05
ENSG00000204351	SKIC2	-4.28349	-1025.89	1.84e-05
ENSG00000260428	SCX	-4.28006	-47.6188	1.87e-05
ENSG00000174938	SEZ6L2	4.2687	3.24293	1.97e-05
ENSG00000189030	VHLL	-4.26818	-37.4946	1.97e-05
ENSG00000005059	MCUB	-4.26798	-4.84107	1.97e-05
ENSG00000175895	PLEKHF2	-4.26493	-28.5956	2e-05
ENSG00000278139	P3R3URF-PIK3R3	-4.26391	-49.9226	2.01e-05
ENSG00000111713	GYS2	-4.25719	-22.7988	2.07e-05
ENSG00000163795	ZNF513	4.25	23.9631	2.14e-05
ENSG00000183530	PRR14L	-4.24399	-52.022	2.2e-05
ENSG00000130584	ZBTB46	-4.24052	-12.9415	2.23e-05
ENSG00000033627	ATP6V0A1	4.23683	53.5159	2.27e-05
ENSG00000131323	TRAF3	-4.23053	-22.7344	2.33e-05
ENSG00000101417	PXMP4	-4.22884	-13.0509	2.35e-05
ENSG00000138190	EXOC6	4.22644	52.6158	2.37e-05
ENSG00000204424	LY6G6F	-4.22419	-25.5924	2.4e-05
ENSG00000241852	C8orf58	4.22251	3.56415	2.42e-05
ENSG00000180535	BHLHA15	-4.21291	-5.15148	2.52e-05
ENSG00000186642	PDE2A	-4.21157	-14.2807	2.54e-05
ENSG00000205981	DNAJC19	-4.20817	-202.363	2.57e-05
ENSG00000168803	ADAL	4.20791	12.7474	2.58e-05
ENSG00000159495	TGM7	4.20596	116.765	2.6e-05
ENSG00000118518	RNF146	-4.20196	-39.6845	2.65e-05
ENSG00000167701	GPT	4.19667	55.3662	2.71e-05
ENSG00000147789	ZNF7	-4.18075	-26.9108	2.91e-05
ENSG00000151715	TMEM45B	4.1803	8.2507	2.91e-05
ENSG00000109805	NCAPG	-4.18029	-17.331	2.91e-05
ENSG00000149922	TBX6	4.17636	9.13277	2.96e-05
ENSG00000095015	MAP3K1	-4.17616	-22.2211	2.96e-05
ENSG00000146733	PSPH	4.17486	7.28342	2.98e-05
ENSG00000173327	MAP3K11	4.17204	244.299	3.02e-05
ENSG00000185615	PDIA2	4.1669	2.63209	3.09e-05
ENSG00000036828	CASR	-4.16489	-3.05739	3.12e-05
ENSG00000170571	EMB	-4.1624	-2.15592	3.15e-05
ENSG00000167522	ANKRD11	-4.16154	-55.0234	3.16e-05
ENSG00000005249	PRKAR2B	4.15877	4.52773	3.2e-05
ENSG00000141639	MAPK4	4.15863	3.15829	3.2e-05
ENSG00000215695	RSC1A1	4.15553	103.897	3.25e-05
ENSG00000128563	PRKRIP1	4.15088	24.955	3.31e-05
ENSG00000137822	TUBGCP4	-4.14948	-20.1332	3.33e-05
ENSG00000204267	TAP2	-4.14566	-4.23976	3.39e-05
ENSG00000204308	RNF5	4.14365	26.1907	3.42e-05
ENSG00000146242	TPBG	4.1341	2.32274	3.56e-05
ENSG00000168806	LCMT2	4.13004	6.91786	3.63e-05
ENSG00000169860	P2RY1	-4.12724	-5.55178	3.67e-05
ENSG00000129933	MAU2	4.12413	9.2468	3.72e-05
ENSG00000105705	SUGP1	4.1118	12.2615	3.93e-05
ENSG00000157837	SPPL3	-4.10884	-9.74127	3.98e-05
ENSG00000185808	PIGP	4.10714	4.56643	4.01e-05
ENSG00000108591	DRG2	-4.10639	-2986.79	4.02e-05
ENSG00000155229	MMS19	-4.10349	-3.93889	4.07e-05
ENSG00000123444	KBTBD4	-4.1016	-43.8127	4.1e-05
ENSG00000139146	SINHCAF	-4.09966	-6.16872	4.14e-05
ENSG00000088727	KIF9	-4.0896	-25.0135	4.32e-05
ENSG00000136280	CCM2	-4.0869	-9.70637	4.37e-05
ENSG00000204420	MPIG6B	-4.08354	-16.4382	4.44e-05
ENSG00000138757	G3BP2	4.06983	21.1611	4.7e-05
ENSG00000171634	BPTF	4.06609	33.6725	4.78e-05
ENSG00000108468	CBX1	-4.05628	-10.2936	4.99e-05
ENSG00000154319	FAM167A	4.05476	2.96904	5.02e-05
ENSG00000174197	MGA	-4.0507	-6.42227	5.11e-05
ENSG00000162676	GFI1	-4.05049	-12.7206	5.11e-05
ENSG00000226979	LTA	-4.04951	-8.0855	5.13e-05
ENSG00000080293	SCTR	4.04817	1.70333	5.16e-05
ENSG00000166135	HIF1AN	-4.04808	-5.62386	5.16e-05
ENSG00000163468	CCT3	4.04358	27.5223	5.26e-05
ENSG00000115474	KCNJ13	-4.04324	-13.7612	5.27e-05
ENSG00000167286	CD3D	-4.04188	-27.8232	5.3e-05
ENSG00000047932	GOPC	-4.03651	-10.314	5.43e-05
ENSG00000179195	ZNF664	-4.03315	-31.8198	5.5e-05
ENSG00000165898	ISCA2	4.0328	6.18735	5.51e-05
ENSG00000116273	PHF13	-4.0314	-33.603	5.54e-05
ENSG00000188263	IL17REL	-4.03041	-23.933	5.57e-05
ENSG00000147874	HAUS6	-4.02841	-10.4356	5.62e-05
ENSG00000155875	SAXO1	-4.02655	-26.2733	5.66e-05
ENSG00000164161	HHIP	-4.02135	-3.7477	5.79e-05
ENSG00000163069	SGCB	-4.02043	-9.72895	5.81e-05
ENSG00000120054	CPN1	-4.01745	-23.3506	5.88e-05
ENSG00000140265	ZSCAN29	-4.01564	-13.2012	5.93e-05
ENSG00000178952	TUFM	-4.01216	-3.56105	6.02e-05
ENSG00000136014	USP44	4.00715	6.70155	6.15e-05
ENSG00000118997	DNAH7	-4.00673	-1.6134	6.16e-05
ENSG00000099899	TRMT2A	4.00606	99.3012	6.17e-05
ENSG00000102886	GDPD3	3.99124	23.1329	6.57e-05
ENSG00000149262	INTS4	3.99011	12.7708	6.6e-05
ENSG00000198225	FKBP1C	3.98845	8.7127	6.65e-05
ENSG00000155545	MIER3	-3.98368	-12.2595	6.79e-05
ENSG00000121297	TSHZ3	-3.98246	-11.4275	6.82e-05
ENSG00000135108	FBXO21	3.97993	7.05152	6.89e-05
ENSG00000136463	TACO1	-3.97946	-6718.15	6.91e-05
ENSG00000213588	ZBTB9	3.97505	32.5688	7.04e-05
ENSG00000214029	ZNF891	3.96904	5.38191	7.22e-05
ENSG00000184574	LPAR5	-3.96847	-10.1897	7.23e-05
ENSG00000069248	NUP133	-3.96831	-16.8771	7.24e-05
ENSG00000275342	PRAG1	3.96364	3.493	7.38e-05
ENSG00000174943	KCTD13	3.96358	13.1042	7.38e-05
ENSG00000163832	ELP6	-3.96034	-6.39792	7.48e-05
ENSG00000091536	MYO15A	3.95799	4.27133	7.56e-05
ENSG00000009724	MASP2	3.95578	18.7241	7.63e-05
ENSG00000232810	TNF	-3.94928	-21.681	7.84e-05
ENSG00000157764	BRAF	3.94799	30.1306	7.88e-05
ENSG00000115241	PPM1G	-3.94773	-126.449	7.89e-05
ENSG00000111328	CDK2AP1	3.94369	18.8811	8.02e-05
ENSG00000261115	TMEM178B	-3.94297	-5.74377	8.05e-05
ENSG00000149021	SCGB1A1	3.9427	3.60087	8.06e-05
ENSG00000146676	PURB	-3.94205	-12.3339	8.08e-05
ENSG00000047849	MAP4	-3.94173	-7.26016	8.09e-05
ENSG00000288654	ENSG00000288654	3.94118	6.76324	8.11e-05
ENSG00000099624	ATP5F1D	-3.94046	-28.9868	8.13e-05
ENSG00000164715	LMTK2	-3.93978	-32.1737	8.16e-05
ENSG00000140259	MFAP1	3.93534	11.112	8.31e-05
ENSG00000114790	ARHGEF26	-3.92518	-5.43678	8.67e-05
ENSG00000130561	SAG	3.92463	23.954	8.69e-05
ENSG00000062524	LTK	3.92154	10.008	8.8e-05
ENSG00000284713	SMIM38	-3.92038	-17.5904	8.84e-05
ENSG00000163681	SLMAP	-3.91971	-27.2509	8.87e-05
ENSG00000011478	QPCTL	3.91772	57.7639	8.94e-05
ENSG00000043143	JADE2	3.91677	24.6749	8.97e-05
ENSG00000204538	PSORS1C2	3.90982	5.2083	9.24e-05
ENSG00000203814	H2BC18	3.9007	185.159	9.59e-05
ENSG00000092470	WDR76	-3.89981	-17.8127	9.63e-05
ENSG00000108465	CDK5RAP3	3.89866	14.1226	9.67e-05
ENSG00000125686	MED1	-3.89689	-20.9949	9.74e-05
ENSG00000111877	MCM9	3.8931	1.32483	9.9e-05
ENSG00000127837	AAMP	-3.89089	-42.9603	9.99e-05
ENSG00000127663	KDM4B	-3.88494	-9.02911	0.000102
ENSG00000163686	ABHD6	-3.88483	-10.2647	0.000102
ENSG00000155876	RRAGA	-3.87889	-8.43384	0.000105
ENSG00000160957	RECQL4	3.87817	196.672	0.000105
ENSG00000130338	TULP4	3.87716	1.92261	0.000106
ENSG00000181555	SETD2	-3.87662	-23.7911	0.000106
ENSG00000159596	TMEM69	-3.87534	-99.7399	0.000106
ENSG00000121351	IAPP	3.87246	1.22229	0.000108
ENSG00000102882	MAPK3	-3.86842	-10.2908	0.00011
ENSG00000174137	FAM53A	-3.86465	-1.72073	0.000111
ENSG00000178188	SH2B1	-3.86073	-7.95093	0.000113
ENSG00000138085	ATRAID	-3.85976	-16.4	0.000113
ENSG00000205884	DEFB136	-3.85808	-28.4692	0.000114
ENSG00000198863	RUNDC1	3.85796	10.0144	0.000114
ENSG00000183598	H3C13	3.85667	36.224	0.000115
ENSG00000124299	PEPD	3.85302	11.3587	0.000117
ENSG00000102743	SLC25A15	-3.84868	-9.04134	0.000119
ENSG00000113615	SEC24A	-3.84812	-12.6425	0.000119
ENSG00000177455	CD19	3.84762	93.9155	0.000119
ENSG00000124920	MYRF	-3.8386	-3.51038	0.000124
ENSG00000122729	ACO1	3.83653	4.93868	0.000125
ENSG00000164597	COG5	-3.83609	-9.3452	0.000125
ENSG00000184564	SLITRK6	-3.83546	-3.25117	0.000125
ENSG00000163898	LIPH	3.82976	20.1396	0.000128
ENSG00000166199	ALKBH3	3.81529	7.5746	0.000136
ENSG00000123810	B9D2	3.8128	8.70544	0.000137
ENSG00000160948	VPS28	3.80158	17.0731	0.000144
ENSG00000106113	CRHR2	3.79305	9.52367	0.000149
ENSG00000035115	SH3YL1	3.79236	1.06104	0.000149
ENSG00000168014	C2CD3	-3.78784	-12.7984	0.000152
ENSG00000142046	TMEM91	3.78728	8.61102	0.000152
ENSG00000072110	ACTN1	3.78574	1.61915	0.000153
ENSG00000176248	ANAPC2	3.78407	30.8457	0.000154
ENSG00000131153	GINS2	3.78223	12.1347	0.000155
ENSG00000163577	EIF5A2	-3.7808	-12.3095	0.000156
ENSG00000143321	HDGF	3.77183	16.0332	0.000162
ENSG00000237763	AMY1A	3.77054	719.772	0.000163
ENSG00000125821	DTD1	3.76929	1.1541	0.000164
ENSG00000281039	ENSG00000281039	3.7667	3.98382	0.000165
ENSG00000205693	MANSC4	3.7659	14.9025	0.000166
ENSG00000168769	TET2	-3.7619	-13.5158	0.000169
ENSG00000100354	TNRC6B	3.75968	24.9014	0.00017
ENSG00000104643	MTMR9	-3.75713	-8.68411	0.000172
ENSG00000145354	CISD2	3.75687	8.91312	0.000172
ENSG00000249773	ENSG00000249773	3.74809	1.93883	0.000178
ENSG00000197045	GMFB	3.74374	9.75165	0.000181
ENSG00000164776	PHKG1	-3.74332	-13.3706	0.000182
ENSG00000188710	QRFP	3.74216	3.91339	0.000182
ENSG00000158008	EXTL1	3.7417	4.74019	0.000183
ENSG00000134954	ETS1	3.73836	1.51201	0.000185
ENSG00000131899	LLGL1	3.73756	12.3307	0.000186
ENSG00000118520	ARG1	-3.73392	-14.4796	0.000189
ENSG00000188095	MESP2	3.73293	32.1167	0.000189
ENSG00000168890	TMEM150A	3.73257	83.1974	0.00019
ENSG00000165689	ENTR1	-3.72728	-2.43037	0.000194
ENSG00000166278	C2	-3.72591	-11.5933	0.000195
ENSG00000155363	MOV10	3.71975	13.8257	0.000199
ENSG00000122033	MTIF3	3.71952	7.94946	0.0002
ENSG00000205863	C1QTNF9B	-3.71828	-12.48	0.000201
ENSG00000149532	CPSF7	3.71233	150.584	0.000205
ENSG00000159289	GOLGA6A	-3.71062	-765.885	0.000207
ENSG00000155465	SLC7A7	3.71019	12.5805	0.000207
ENSG00000170619	COMMD5	-3.70611	-1388.73	0.00021
ENSG00000090612	ZNF268	-3.70526	-5.12081	0.000211
ENSG00000197283	SYNGAP1	-3.70343	-10.9553	0.000213
ENSG00000116521	SCAMP3	-3.70236	-3.78337	0.000214
ENSG00000171695	LKAAEAR1	-3.69783	-23.7983	0.000217
ENSG00000138069	RAB1A	-3.6888	-38.1927	0.000225
ENSG00000154269	ENPP3	3.68662	18.7719	0.000227
ENSG00000164932	CTHRC1	3.68533	6.29466	0.000228
ENSG00000147804	SLC39A4	-3.68468	-18.5702	0.000229
ENSG00000147576	ADHFE1	-3.6845	-5.07111	0.000229
ENSG00000182793	GSTA5	-3.68369	-16.4149	0.00023
ENSG00000278588	H2BC10	3.68254	36.9021	0.000231
ENSG00000112742	TTK	-3.67686	-2.64834	0.000236
ENSG00000272980	ENSG00000272980	3.6715	8.75363	0.000241
ENSG00000169228	RAB24	-3.67021	-18.3627	0.000242
ENSG00000204315	FKBPL	-3.66772	-19.2932	0.000245
ENSG00000187733	AMY1C	-3.6673	-86.3872	0.000245
ENSG00000132837	DMGDH	-3.66429	-4.1477	0.000248
ENSG00000100575	TIMM9	-3.66298	-9.84436	0.000249
ENSG00000204389	HSPA1A	-3.65665	-10.6944	0.000256
ENSG00000197114	ZGPAT	3.65499	88.0089	0.000257
ENSG00000177302	TOP3A	3.65096	6.36516	0.000261
ENSG00000204525	HLA-C	-3.6501	-3.08142	0.000262
ENSG00000091844	RGS17	3.64516	9.6518	0.000267
ENSG00000143630	HCN3	3.63989	12.5493	0.000273
ENSG00000181927	OR4P4	3.63503	10.644	0.000278
ENSG00000089902	RCOR1	-3.63393	-10.0687	0.000279
ENSG00000255730	ENSG00000255730	3.63099	9.82001	0.000282
ENSG00000285404	ENSG00000285404	-3.63028	-7.85843	0.000283
ENSG00000160767	ENTREP3	3.62814	4585.58	0.000285
ENSG00000067208	EVI5	3.62687	17.3697	0.000287
ENSG00000188338	SLC38A3	3.62493	8.48668	0.000289
ENSG00000115290	GRB14	3.62384	10.6633	0.00029
ENSG00000136238	RAC1	-3.62185	-8.1688	0.000293
ENSG00000109184	DCUN1D4	3.61999	30.2937	0.000295
ENSG00000176095	IP6K1	-3.61726	-14.1277	0.000298
ENSG00000204385	SLC44A4	3.61606	9.06887	0.000299
ENSG00000134057	CCNB1	3.61073	6.18016	0.000305
ENSG00000163933	RFT1	-3.61027	-5.99664	0.000306
ENSG00000149716	LTO1	-3.60867	-29.316	0.000308
ENSG00000136490	LIMD2	3.60824	16.9758	0.000308
ENSG00000188612	SUMO2	-3.60609	-46.9699	0.000311
ENSG00000289766	ENSG00000289766	-3.60449	-9.98018	0.000313
ENSG00000063169	BICRA	3.60194	10.893	0.000316
ENSG00000156802	ATAD2	-3.59649	-3.14507	0.000323
ENSG00000165555	NOXRED1	-3.59475	-8.6329	0.000325
ENSG00000167244	IGF2	3.59456	20.3026	0.000325
ENSG00000124557	BTN1A1	3.59438	18.6033	0.000325
ENSG00000130518	IQCN	-3.5912	-6.31994	0.000329
ENSG00000185104	FAF1	-3.58955	-39.9416	0.000331
ENSG00000149927	DOC2A	3.58464	20.4062	0.000338
ENSG00000165684	SNAPC4	-3.58364	-8.76572	0.000339
ENSG00000243649	CFB	-3.58267	-46.6162	0.00034
ENSG00000119878	CRIPT	3.57988	15.8674	0.000344
ENSG00000284776	ENSG00000284776	-3.57437	-5.83343	0.000351
ENSG00000258674	ENSG00000258674	-3.57367	-16.6973	0.000352
ENSG00000184281	TSSC4	3.57063	4094.22	0.000356
ENSG00000126861	OMG	3.56801	8.14036	0.00036
ENSG00000128683	GAD1	-3.56534	-2.71501	0.000363
ENSG00000205643	CDPF1	3.56354	16.804	0.000366
ENSG00000078804	TP53INP2	3.56318	6.7954	0.000366
ENSG00000198369	SPRED2	-3.56085	-19.2278	0.00037
ENSG00000115204	MPV17	-3.55907	-70.8904	0.000372
ENSG00000169964	TMEM42	-3.55376	-34.5347	0.00038
ENSG00000075234	TTC38	-3.55306	-18.8513	0.000381
ENSG00000184898	RBM43	-3.55289	-1.86916	0.000381
ENSG00000172818	OVOL1	-3.55175	-7.43625	0.000383
ENSG00000179922	ZNF784	-3.54892	-9.07945	0.000387
ENSG00000158092	NCK1	3.54729	11.1584	0.000389
ENSG00000184209	SNRNP35	-3.54694	-9.12539	0.00039
ENSG00000174839	DENND6A	-3.54681	-16.4373	0.00039
ENSG00000183186	C2CD4C	3.5465	19.8115	0.00039
ENSG00000185000	DGAT1	3.54609	8.6231	0.000391
ENSG00000177453	NIM1K	3.54596	3.07809	0.000391
ENSG00000196628	TCF4	3.54401	50.4071	0.000394
ENSG00000159899	NPR2	-3.5414	-8.00684	0.000398
ENSG00000204394	VARS1	3.54107	166.758	0.000399
ENSG00000127419	TMEM175	-3.53263	-10.5342	0.000411
ENSG00000135547	HEY2	-3.53018	-5.87264	0.000415
ENSG00000175602	CCDC85B	-3.53011	-8.29833	0.000415
ENSG00000153208	MERTK	3.52842	1.32302	0.000418
ENSG00000088038	CNOT3	-3.52598	-20.2386	0.000422
ENSG00000179761	PIPOX	3.52522	6.35087	0.000423
ENSG00000143569	UBAP2L	3.52364	81.9186	0.000426
ENSG00000162267	ITIH3	3.5221	28.8613	0.000428
ENSG00000107614	TRDMT1	3.51846	4.40731	0.000434
ENSG00000204427	ABHD16A	3.51742	15.9083	0.000436
ENSG00000103197	TSC2	3.51608	5129.55	0.000438
ENSG00000166170	BAG5	3.51291	2.7298	0.000443
ENSG00000182446	NPLOC4	3.51177	6.35496	0.000445
ENSG00000196666	FAM180B	-3.50893	-20.5787	0.00045
ENSG00000090975	PITPNM2	3.50766	6.13555	0.000452
ENSG00000114115	RBP1	-3.50261	-3.46111	0.000461
ENSG00000094975	SUCO	-3.50099	-6.81162	0.000464
ENSG00000158234	FAIM	-3.50072	-13.3988	0.000464
ENSG00000157895	C12orf43	-3.49666	-11.5268	0.000471
ENSG00000152556	PFKM	-3.49518	-5.11157	0.000474
ENSG00000110090	CPT1A	-3.495	-19.1571	0.000474
ENSG00000197134	ZNF257	3.4934	1.35215	0.000477
ENSG00000106992	AK1	-3.49301	-10.7308	0.000478
ENSG00000137871	ZNF280D	-3.49152	-20.0017	0.00048
ENSG00000161664	ASB16	-3.48784	-10.395	0.000487
ENSG00000121552	CSTA	-3.48783	-15.1872	0.000487
ENSG00000204580	DDR1	3.48718	9.04783	0.000488
ENSG00000118946	PCDH17	3.48708	4.03643	0.000488
ENSG00000068078	FGFR3	3.48701	6.76112	0.000488
ENSG00000243708	PLA2G4B	-3.48613	-16.9303	0.00049
ENSG00000174844	DNAH12	3.48299	8.50821	0.000496
ENSG00000170142	UBE2E1	3.48202	38.632	0.000498
ENSG00000166136	NDUFB8	3.48154	7.03448	0.000499
ENSG00000157368	IL34	3.48143	3.74662	0.000499
ENSG00000235106	BRD3OS	-3.48061	-12.3951	0.0005
ENSG00000176956	LY6H	3.47923	5.14686	0.000503
ENSG00000122417	ODF2L	3.47802	10.1372	0.000505
ENSG00000153879	CEBPG	-3.47777	-14.2363	0.000506
ENSG00000131149	GSE1	3.4762	28.6141	0.000509
ENSG00000196586	MYO6	-3.47552	-10.6977	0.00051
ENSG00000158636	EMSY	3.47346	16.5786	0.000514
ENSG00000153250	RBMS1	3.47011	4.37591	0.00052
ENSG00000203778	FAM229B	-3.46465	-2.70356	0.000531
ENSG00000108515	ENO3	3.46285	50.8406	0.000534
ENSG00000261857	MIA	3.46269	3.78595	0.000535
ENSG00000118363	SPCS2	-3.46237	-6.19577	0.000535
ENSG00000255398	HCAR3	-3.46117	-16.6621	0.000538
ENSG00000135926	TMBIM1	-3.45897	-8.90413	0.000542
ENSG00000030304	MUSK	3.45741	14.591	0.000545
ENSG00000141744	PNMT	-3.45725	-50.26	0.000546
ENSG00000135164	DMTF1	-3.45347	-23.8983	0.000553
ENSG00000172765	TMCC1	3.45314	45.085	0.000554
ENSG00000198130	HIBCH	-3.45188	-6.14988	0.000557
ENSG00000168970	JMJD7-PLA2G4B	-3.45106	-16.6854	0.000558
ENSG00000100565	LRRC74A	3.44595	5.68277	0.000569
ENSG00000100796	PPP4R3A	-3.44438	-74.5105	0.000572
ENSG00000149428	HYOU1	-3.44346	-4.83602	0.000574
ENSG00000158715	SLC45A3	3.44123	21.742	0.000579
ENSG00000156136	DCK	-3.44101	-12.8114	0.00058
ENSG00000151689	INPP1	-3.43999	-3.85824	0.000582
ENSG00000134363	FST	-3.43732	-15.5995	0.000588
ENSG00000166689	PLEKHA7	-3.43673	-2.29082	0.000589
ENSG00000185305	ARL15	-3.43585	-7.27198	0.000591
ENSG00000205189	ZBTB10	3.43515	25.9979	0.000592
ENSG00000164535	DAGLB	-3.43454	-15.494	0.000594
ENSG00000176125	UFSP1	-3.42718	-40.0104	0.00061
ENSG00000112246	SIM1	3.42575	2.98497	0.000613
ENSG00000165886	UBTD1	-3.42466	-2.59739	0.000616
ENSG00000277775	H3C7	-3.4239	-60.755	0.000617
ENSG00000140374	ETFA	-3.41695	-19.7733	0.000633
ENSG00000158406	H4C8	-3.41641	-3.2157	0.000635
ENSG00000172572	PDE3A	3.41582	14.4787	0.000636
ENSG00000100583	SAMD15	-3.4155	-5.81567	0.000637
ENSG00000125510	OPRL1	3.41344	20.4968	0.000641
ENSG00000172650	AGAP5	-3.41023	-6.02544	0.000649
ENSG00000158941	CCAR2	-3.40638	-21.2849	0.000658
ENSG00000162244	RPL29	3.40521	13.3127	0.000661
ENSG00000166483	WEE1	3.40456	2.0124	0.000663
ENSG00000160298	C21orf58	-3.40416	-18.8061	0.000664
ENSG00000160752	FDPS	-3.40205	-29.4048	0.000669
ENSG00000177981	ASB8	-3.40182	-15.146	0.000669
ENSG00000197622	CDC42SE1	-3.39995	-13.3426	0.000674
ENSG00000116030	SUMO1	3.39956	26.1631	0.000675
ENSG00000174236	REP15	-3.39808	-5.47289	0.000679
ENSG00000134294	SLC38A2	3.39799	27.0705	0.000679
ENSG00000075035	WSCD2	3.39775	1.66432	0.000679
ENSG00000221955	SLC12A8	-3.39488	-8.74519	0.000687
ENSG00000075539	FRYL	3.39363	17.4937	0.00069
ENSG00000177752	YIPF7	3.39258	13.0051	0.000692
ENSG00000149591	TAGLN	3.39173	59.087	0.000695
ENSG00000213719	CLIC1	-3.38977	-18.5158	0.0007
ENSG00000165621	OXGR1	3.38945	4.36306	0.0007
ENSG00000075399	VPS9D1	3.38672	7.65745	0.000707
ENSG00000110344	UBE4A	3.38636	13.8038	0.000708
ENSG00000128534	LSM8	-3.38617	-6.75306	0.000709
ENSG00000138002	IFT172	-3.3861	-50.1177	0.000709
ENSG00000168301	KCTD6	3.38604	17.8225	0.000709
ENSG00000151694	ADAM17	-3.38577	-2.61939	0.00071
ENSG00000105821	DNAJC2	-3.38517	-2.86355	0.000711
ENSG00000109072	VTN	-3.38493	-2.29934	0.000712
ENSG00000163466	ARPC2	-3.38482	-12.2467	0.000712
ENSG00000119737	GPR75	-3.38325	-8.39482	0.000716
ENSG00000273047	ENSG00000273047	3.37911	16.3527	0.000727
ENSG00000108384	RAD51C	-3.3784	-17.9044	0.000729
ENSG00000108828	VAT1	-3.37012	-12.0502	0.000751
ENSG00000189292	ALKAL2	-3.36958	-17.7693	0.000753
ENSG00000188493	ACTMAP	-3.36774	-13.9581	0.000758
ENSG00000137221	TJAP1	-3.36221	-26.1794	0.000773
ENSG00000072609	CHFR	-3.36095	-12.9542	0.000777
ENSG00000277161	PIGW	3.35951	14.7662	0.000781
ENSG00000148737	TCF7L2	3.35738	17.6074	0.000787
ENSG00000187240	DYNC2H1	3.35698	21.1633	0.000788
ENSG00000166747	AP1G1	-3.35572	-20.0212	0.000792
ENSG00000187553	CYP26C1	3.35539	10.2724	0.000793
ENSG00000134640	MTNR1B	3.35503	6.91979	0.000794
ENSG00000143363	PRUNE1	3.35406	5.17494	0.000796
ENSG00000108509	CAMTA2	3.35125	5.31294	0.000804
ENSG00000108830	RND2	-3.34906	-14.7002	0.000811
ENSG00000139644	TMBIM6	3.34847	30.1846	0.000813
ENSG00000162062	TEDC2	-3.34765	-39.8439	0.000815
ENSG00000151353	TMEM18	-3.34503	-15.0656	0.000823
ENSG00000169760	NLGN1	3.34447	4.32414	0.000824
ENSG00000145996	CDKAL1	3.34347	16.1271	0.000827
ENSG00000111276	CDKN1B	-3.34225	-10.1157	0.000831
ENSG00000028528	SNX1	-3.34088	-12.5225	0.000835
ENSG00000113916	BCL6	3.33874	3.31505	0.000842
ENSG00000175564	UCP3	-3.33616	-17.9462	0.000849
ENSG00000140961	OSGIN1	-3.33067	-0.671	0.000866
ENSG00000159199	ATP5MC1	-3.33014	-16.765	0.000868
ENSG00000169554	ZEB2	3.32915	6.18651	0.000871
ENSG00000108387	SEPTIN4	-3.32883	-48.7703	0.000872
ENSG00000108175	ZMIZ1	3.32301	58.4212	0.000891
ENSG00000049540	ELN	3.31454	43.1799	0.000918
ENSG00000167272	POP5	-3.31111	-14.6637	0.000929
ENSG00000108825	PTGES3L-AARSD1	3.30907	10.3334	0.000936
ENSG00000160321	ZNF208	3.30689	1.45977	0.000943
ENSG00000266173	STRADA	3.30619	20.234	0.000946
ENSG00000227507	LTB	-3.30325	-15.5096	0.000956
ENSG00000149930	TAOK2	-3.30099	-14.0194	0.000963
ENSG00000181418	DDN	-3.29901	-48.7992	0.00097
ENSG00000262484	CCER2	3.29849	12.3051	0.000972
ENSG00000256500	ENSG00000256500	3.2976	2.30472	0.000975
ENSG00000022840	RNF10	3.29625	6.80056	0.00098
ENSG00000031698	SARS1	3.29488	16.5218	0.000985
ENSG00000140519	RHCG	3.29392	10.8132	0.000988
ENSG00000185669	SNAI3	3.29225	5.91784	0.000994
ENSG00000119655	NPC2	3.29205	9.95242	0.000995
ENSG00000108389	MTMR4	-3.29166	-246.812	0.000996
ENSG00000137947	GTF2B	-3.29027	-20.0358	0.001001
ENSG00000204613	TRIM10	3.28993	36.7602	0.001002
ENSG00000108799	EZH1	-3.28846	-11.4733	0.001007
ENSG00000137474	MYO7A	-3.28647	-2.24133	0.001015
ENSG00000137502	RAB30	-3.28622	-13.959	0.001015
ENSG00000196353	CPNE4	-3.28379	-20.5753	0.001024
ENSG00000132437	DDC	3.28366	2.93661	0.001025
ENSG00000051620	HEBP2	-3.2815	-24.2531	0.001033
ENSG00000267673	FDX2	-3.27876	-5.79044	0.001043
ENSG00000198400	NTRK1	3.27834	83.0245	0.001044
ENSG00000114054	PCCB	3.27782	30.9768	0.001046
ENSG00000172977	KAT5	-3.27643	-60.1563	0.001051
ENSG00000184988	TMEM106A	-3.27621	-4.74959	0.001052
ENSG00000107821	KAZALD1	-3.27515	-50.884	0.001056
ENSG00000179292	TMEM151A	-3.27439	-4.5203	0.001059
ENSG00000243955	GSTA1	-3.27436	-2.22842	0.001059
ENSG00000235376	RPEL1	3.27433	8.17666	0.001059
ENSG00000119522	DENND1A	-3.27377	-4.07861	0.001061
ENSG00000164733	CTSB	3.27256	18.2439	0.001066
ENSG00000227717	GOLGA6L25	3.26856	951.725	0.001081
ENSG00000186432	KPNA4	-3.26798	-13.9811	0.001083
ENSG00000188554	NBR1	-3.26621	-7.40055	0.00109
ENSG00000176092	CRYBG2	3.26587	5.18173	0.001091
ENSG00000055955	ITIH4	3.26545	8.74893	0.001093
ENSG00000157551	KCNJ15	3.26353	4.8874	0.0011
ENSG00000105509	HAS1	-3.26348	-4.75304	0.001101
ENSG00000118640	VAMP8	-3.26328	-20.7176	0.001101
ENSG00000274180	NATD1	3.26297	1.71348	0.001103
ENSG00000263020	ENSG00000263020	3.26291	13.897	0.001103
ENSG00000106153	CHCHD2	-3.26287	-9.42429	0.001103
ENSG00000186105	LRRC70	-3.26124	-39.3174	0.001109
ENSG00000166762	CATSPER2	3.26036	3.25877	0.001113
ENSG00000197429	IPP	3.26025	16.9195	0.001113
ENSG00000143322	ABL2	3.25773	6.73863	0.001123
ENSG00000178074	C2orf69	-3.25707	-13.0396	0.001126
ENSG00000128228	SDF2L1	3.25618	43.1374	0.001129
ENSG00000068885	IFT80	-3.25385	-27.7998	0.001139
ENSG00000165688	PMPCA	-3.25345	-5.16143	0.00114
ENSG00000073803	MAP3K13	3.25277	7.78012	0.001143
ENSG00000161955	TNFSF13	3.24943	67.9731	0.001156
ENSG00000271383	NBPF19	3.24753	599.162	0.001164
ENSG00000110422	HIPK3	-3.24732	-49.3478	0.001165
ENSG00000229453	SPINK8	-3.24717	-25.4259	0.001166
ENSG00000116514	RNF19B	-3.24427	-24.5359	0.001178
ENSG00000270276	H4C15	3.24339	3080.96	0.001181
ENSG00000260836	ENSG00000260836	3.24309	5.28594	0.001182
ENSG00000105610	KLF1	-3.24203	-60.0404	0.001187
ENSG00000105717	PBX4	3.24114	43.8757	0.001191
ENSG00000261587	TMEM249	-3.24113	-20.2356	0.001191
ENSG00000141510	TP53	3.23707	46.908	0.001208
ENSG00000109881	CCDC34	-3.23378	-4.36986	0.001222
ENSG00000280670	CCDC163	3.23227	20.6263	0.001228
ENSG00000214517	PPME1	-3.23223	-9.98948	0.001228
ENSG00000181744	DIPK2A	3.23207	4.08251	0.001229
ENSG00000177733	HNRNPA0	-3.23188	-27.9472	0.00123
ENSG00000132718	SYT11	-3.22967	-10.1662	0.001239
ENSG00000204428	LY6G5C	-3.22938	-11.0029	0.001241
ENSG00000197162	ZNF785	-3.22911	-469.358	0.001242
ENSG00000152253	SPC25	3.22865	27.8391	0.001244
ENSG00000064225	ST3GAL6	-3.22863	-1.55841	0.001244
ENSG00000141580	WDR45B	3.22785	7.39373	0.001247
ENSG00000170703	TTLL6	3.22537	14.9533	0.001258
ENSG00000128606	LRRC17	3.22311	26.1365	0.001268
ENSG00000163584	RPL22L1	3.22311	16.7994	0.001268
ENSG00000204542	C6orf15	3.21976	8.08268	0.001283
ENSG00000278619	MRM1	-3.21766	-26.3133	0.001292
ENSG00000086544	ITPKC	-3.21667	-5.70202	0.001297
ENSG00000014914	MTMR11	3.21226	22.5934	0.001317
ENSG00000068971	PPP2R5B	3.2115	9.11746	0.00132
ENSG00000117523	PRRC2C	-3.21121	-11.7649	0.001322
ENSG00000168631	MUCL3	-3.21108	-7.85531	0.001322
ENSG00000177830	CHID1	3.2091	2.98597	0.001332
ENSG00000136478	TEX2	-3.20453	-36.3315	0.001353
ENSG00000047662	FAM184B	3.19988	17.6059	0.001375
ENSG00000256053	COA8	3.19917	1.9503	0.001378
ENSG00000139971	ARMH4	3.19861	3.1658	0.001381
ENSG00000135437	RDH5	3.19507	23.0185	0.001398
ENSG00000173581	CCDC106	3.19224	11.1684	0.001412
ENSG00000141736	ERBB2	3.19203	21.6012	0.001413
ENSG00000173638	SLC19A1	3.19202	28.7101	0.001413
ENSG00000089050	RBBP9	-3.19133	-6.66392	0.001416
ENSG00000184110	EIF3C	3.18945	118.879	0.001425
ENSG00000008283	CYB561	-3.18887	-19.2979	0.001428
ENSG00000130413	STK33	3.18858	3.04859	0.00143
ENSG00000178700	DHFR2	3.18763	52.6132	0.001434
ENSG00000143727	ACP1	-3.18685	-19.049	0.001438
ENSG00000159640	ACE	-3.18684	-1.92913	0.001438
ENSG00000178307	TMEM11	-3.18611	-7.59096	0.001442
ENSG00000163611	SPICE1	-3.18236	-6.40043	0.001461
ENSG00000105329	TGFB1	3.18134	10.0591	0.001466
ENSG00000167562	ZNF701	3.18131	12.23	0.001466
ENSG00000132840	BHMT2	-3.18029	-5.39904	0.001471
ENSG00000136231	IGF2BP3	-3.18013	-18.2777	0.001472
ENSG00000133104	SPART	-3.17423	-4.48422	0.001502
ENSG00000085719	CPNE3	-3.17423	-5.90045	0.001502
ENSG00000147650	LRP12	3.1742	4.94465	0.001502
ENSG00000128250	RFPL1	3.17414	14.2389	0.001503
ENSG00000076201	PTPN23	-3.17337	-16.5529	0.001507
ENSG00000074935	TUBE1	-3.17324	-6.95319	0.001507
ENSG00000108786	HSD17B1	-3.17017	-5.14558	0.001524
ENSG00000171314	PGAM1	-3.16756	-21.7487	0.001537
ENSG00000120235	IFNA6	3.16733	62.5876	0.001538
ENSG00000101166	PRELID3B	3.16398	12.8424	0.001556
ENSG00000130307	USHBP1	3.16371	23.3513	0.001558
ENSG00000101057	MYBL2	-3.15959	-3.10923	0.00158
ENSG00000161057	PSMC2	3.15939	28.3583	0.001581
ENSG00000101246	ARFRP1	3.15663	69.5459	0.001596
ENSG00000282218	ENSG00000282218	3.15659	35.1581	0.001596
ENSG00000184599	TAFA3	-3.15645	-40.6286	0.001597
ENSG00000166451	CENPN	-3.15582	-16.9579	0.0016
ENSG00000085831	TTC39A	-3.15343	-9.6824	0.001614
ENSG00000149328	GLB1L2	-3.15085	-5.45941	0.001628
ENSG00000167526	RPL13	-3.15084	-13.1555	0.001628
ENSG00000142556	ZNF614	-3.1485	-15.8353	0.001641
ENSG00000184678	H2BC21	-3.14545	-74.026	0.001658
ENSG00000164087	POC1A	-3.14544	-7.44225	0.001658
ENSG00000187010	RHD	3.14475	36.0133	0.001662
ENSG00000234409	CCDC188	-3.1441	-15.0527	0.001666
ENSG00000074855	ANO8	-3.14122	-29.9742	0.001682
ENSG00000167088	SNRPD1	3.13999	4.54161	0.00169
ENSG00000071246	VASH1	3.13863	15.7587	0.001697
ENSG00000110108	TMEM109	3.1385	27.8882	0.001698
ENSG00000084463	WBP11	-3.13834	-11.6578	0.001699
ENSG00000196428	TSC22D2	3.13745	42.6436	0.001704
ENSG00000173334	TRIB1	3.13686	5.25742	0.001708
ENSG00000104447	TRPS1	3.1361	34.041	0.001712
ENSG00000204310	AGPAT1	-3.13328	-24.6633	0.001729
ENSG00000162408	NOL9	3.13182	13.5749	0.001737
ENSG00000242689	CNTF	-3.13048	-20.6895	0.001745
ENSG00000169220	RGS14	3.12969	14.999	0.00175
ENSG00000187244	BCAM	3.12961	12.5891	0.00175
ENSG00000025423	HSD17B6	3.12883	9.33534	0.001755
ENSG00000106635	BCL7B	3.12495	16.5041	0.001778
ENSG00000145248	SLC10A4	-3.12421	-12.5463	0.001783
ENSG00000184260	H2AC20	-3.12117	-87.0966	0.001801
ENSG00000198901	PRC1	-3.12068	-13.7026	0.001804
ENSG00000141298	SSH2	-3.11916	-39.6945	0.001814
ENSG00000285437	POLR2J3	3.11793	26.9887	0.001821
ENSG00000203760	CENPW	-3.11763	-2.5764	0.001823
ENSG00000151079	KCNA6	-3.11499	-0.99607	0.001839
ENSG00000132517	SLC52A1	-3.11498	-3.77306	0.00184
ENSG00000237388	OR4A47	3.11449	31.0733	0.001843
ENSG00000100154	TTC28	3.11429	2.38177	0.001844
ENSG00000204439	C6orf47	-3.11391	-19.0456	0.001846
ENSG00000158014	SLC30A2	-3.11251	-16.4338	0.001855
ENSG00000256269	HMBS	3.11184	50.8404	0.001859
ENSG00000206560	ANKRD28	-3.10665	-14.6764	0.001892
ENSG00000180228	PRKRA	3.10471	12.0176	0.001905
ENSG00000167523	SPATA33	-3.10463	-127.506	0.001905
ENSG00000158428	CATIP	3.10352	12.384	0.001912
ENSG00000139946	PELI2	-3.10026	-7.7776	0.001934
ENSG00000071564	TCF3	-3.09962	-46.5591	0.001938
ENSG00000183762	KREMEN1	3.09811	3.22505	0.001948
ENSG00000162885	B3GALNT2	3.09711	11.1633	0.001954
ENSG00000124228	DDX27	-3.09674	-25.4321	0.001957
ENSG00000183783	KCTD8	3.09667	5.55706	0.001957
ENSG00000163463	KRTCAP2	-3.09667	-12.7706	0.001957
ENSG00000173930	SLCO4C1	-3.0953	-2.34854	0.001966
ENSG00000178096	BOLA1	3.09467	1705.79	0.00197
ENSG00000196411	EPHB4	3.09371	11.982	0.001977
ENSG00000144228	SPOPL	-3.09369	-5.53861	0.001977
ENSG00000132153	DHX30	3.09247	10.696	0.001985
ENSG00000186788	SPATA31D3	3.08848	649.488	0.002012
ENSG00000166166	TRMT61A	-3.08584	-3321.7	0.00203
ENSG00000205502	C2CD4B	-3.08475	-0.66281	0.002037
ENSG00000183765	CHEK2	-3.08434	-7.40158	0.00204
ENSG00000162951	LRRTM1	-3.08272	-2.83686	0.002051
ENSG00000138686	BBS7	-3.08023	-9.44097	0.002068
ENSG00000130720	FIBCD1	-3.0787	-15.0533	0.002079
ENSG00000124198	ARFGEF2	3.07654	2.75174	0.002094
ENSG00000204390	HSPA1L	-3.0748	-9.11548	0.002106
ENSG00000100330	MTMR3	-3.07457	-29.1014	0.002108
ENSG00000213676	ATF6B	-3.07445	-9.0597	0.002109
ENSG00000159556	ISL2	-3.07351	-20.0829	0.002116
ENSG00000129968	ABHD17A	-3.07291	-8.55076	0.00212
ENSG00000169231	THBS3	-3.07208	-40.7915	0.002126
ENSG00000126581	BECN1	-3.07042	-16.0735	0.002138
ENSG00000167118	URM1	3.06797	655.306	0.002155
ENSG00000273542	H4C12	-3.06561	-38.0505	0.002172
ENSG00000197745	SCGB1D4	3.06532	34.3336	0.002174
ENSG00000164379	FOXQ1	3.0629	16.8928	0.002192
ENSG00000198342	ZNF442	-3.06214	-12.2041	0.002198
ENSG00000074842	MYDGF	3.06174	7.92173	0.002201
ENSG00000145715	RASA1	-3.06118	-19.0141	0.002205
ENSG00000156795	NTAQ1	-3.06056	-11.4919	0.002209
ENSG00000101460	MAP1LC3A	-3.06038	-22.2396	0.002211
ENSG00000137941	TTLL7	-3.05983	-8.00753	0.002215
ENSG00000121671	CRY2	3.05939	13.1038	0.002218
ENSG00000182704	TSKU	-3.0591	-17.644	0.00222
ENSG00000147905	ZCCHC7	3.05688	9.23759	0.002237
ENSG00000168010	ATG16L2	-3.0558	-7.38254	0.002245
ENSG00000059728	MXD1	-3.05443	-7.27298	0.002255
ENSG00000152936	LMNTD1	-3.05396	-2.60794	0.002258
ENSG00000166169	POLL	3.05295	974.746	0.002266
ENSG00000075223	SEMA3C	3.05266	3.12517	0.002268
ENSG00000205482	SPDYE18	-3.05144	-18.5998	0.002277
ENSG00000204435	CSNK2B	3.05001	14.0818	0.002288
ENSG00000174151	CYB561D1	3.04916	40.5641	0.002295
ENSG00000175787	ZNF169	3.04673	6.95843	0.002313
ENSG00000152804	HHEX	-3.04638	-4.27675	0.002316
ENSG00000119950	MXI1	3.04634	17.4063	0.002316
ENSG00000182240	BACE2	-3.04571	-2.97604	0.002321
ENSG00000121390	PSPC1	3.0407	37.6932	0.00236
ENSG00000253649	PRSS51	-3.03817	-32.8391	0.00238
ENSG00000089163	SIRT4	-3.0372	-114.188	0.002388
ENSG00000163071	SPATA18	-3.03541	-28.2769	0.002402
ENSG00000138036	DYNC2LI1	-3.03461	-6.15958	0.002408
ENSG00000108604	SMARCD2	-3.03443	-15.7255	0.00241
ENSG00000165029	ABCA1	3.03392	0.803488	0.002414
ENSG00000105402	NAPA	3.03264	24.0875	0.002424
ENSG00000178966	RMI1	-3.0321	-7.33884	0.002429
ENSG00000167528	ZNF641	3.03149	1.97032	0.002433
ENSG00000174939	ASPHD1	3.03135	3.90483	0.002435
ENSG00000066032	CTNNA2	3.03121	14.0563	0.002436
ENSG00000138443	ABI2	-3.03053	-70.4938	0.002441
ENSG00000284976	ENSG00000284976	-3.02751	-69.8034	0.002466
ENSG00000197619	ZNF615	-3.02559	-14.283	0.002481
ENSG00000041988	THAP3	3.02502	6.40145	0.002486
ENSG00000108947	EFNB3	-3.0248	-8.36361	0.002488
ENSG00000185519	FAM131C	3.023	2.08213	0.002503
ENSG00000146247	PHIP	-3.0222	-49.0886	0.002509
ENSG00000138073	PREB	-3.02212	-94.0248	0.00251
ENSG00000136868	SLC31A1	-3.02179	-5.91371	0.002513
ENSG00000134058	CDK7	3.02144	23.4879	0.002516
ENSG00000171311	EXOSC1	-3.01919	-17.1391	0.002535
ENSG00000185658	BRWD1	-3.01849	-20.6985	0.00254
ENSG00000162520	SYNC	-3.01666	-1.80498	0.002556
ENSG00000116288	PARK7	3.01664	5.37172	0.002556
ENSG00000143278	F13B	3.01648	10.2313	0.002557
ENSG00000213585	VDAC1	3.01585	15.2833	0.002563
ENSG00000136274	NACAD	-3.01365	-39.4873	0.002581
ENSG00000169241	SLC50A1	3.01303	32.7935	0.002587
ENSG00000106638	TBL2	3.00942	42.8744	0.002617
ENSG00000140319	SRP14	3.00771	26.5954	0.002632
ENSG00000061918	GUCY1B1	3.00596	8.92862	0.002647
ENSG00000213672	NCKIPSD	3.00572	15.1052	0.00265
ENSG00000186603	HPDL	3.00419	26.9352	0.002663
ENSG00000123411	IKZF4	3.00376	8.7232	0.002667
ENSG00000175619	OR4B1	3.00323	25.2681	0.002671
ENSG00000264668	ENSG00000264668	-3.00199	-11.0529	0.002682
ENSG00000162517	PEF1	-3.00028	-10.1843	0.002697
ENSG00000104973	MED25	2.99896	2.24291	0.002709
ENSG00000134250	NOTCH2	2.99869	66.4245	0.002711
ENSG00000143627	PKLR	-2.99805	-24.583	0.002717
ENSG00000184162	NR2C2AP	2.9969	21.9794	0.002727
ENSG00000162783	IER5	2.99605	12.8132	0.002735
ENSG00000187783	TMEM72	2.9958	2.35253	0.002737
ENSG00000122912	SLC25A16	-2.99392	-13.8704	0.002754
ENSG00000178394	HTR1A	-2.99247	-6.85918	0.002767
ENSG00000198522	GPN1	2.99155	19.6141	0.002776
ENSG00000100578	KIAA0586	-2.99024	-9.19564	0.002788
ENSG00000143443	C1orf56	2.98997	63.0111	0.00279
ENSG00000181873	IBA57	2.98888	24.8828	0.0028
ENSG00000163141	BNIPL	2.98858	11.4596	0.002803
ENSG00000114646	CSPG5	2.9861	2.24086	0.002826
ENSG00000242715	CCDC169	-2.98496	-3.38411	0.002836
ENSG00000007923	DNAJC11	-2.98283	-6.74481	0.002856
ENSG00000101331	CCM2L	2.98281	20.6937	0.002856
ENSG00000116539	ASH1L	-2.98185	-24.0783	0.002865
ENSG00000214226	C17orf67	2.98136	3.19082	0.00287
ENSG00000109452	INPP4B	-2.97906	-9.88033	0.002891
ENSG00000162144	CYB561A3	-2.97843	-29.9591	0.002897
ENSG00000137098	SPAG8	2.97727	27.0695	0.002908
ENSG00000162461	SLC25A34	2.97689	4.86532	0.002912
ENSG00000205856	C22orf42	2.97591	6.1663	0.002921
ENSG00000180537	RNF182	-2.97576	-1.85393	0.002923
ENSG00000155096	AZIN1	-2.97495	-20.5159	0.00293
ENSG00000006453	BAIAP2L1	-2.97381	-3.67927	0.002941
ENSG00000174684	B4GAT1	-2.97203	-8.58496	0.002958
ENSG00000172006	ZNF554	2.97127	15.8959	0.002966
ENSG00000100991	TRPC4AP	-2.96894	-18.3049	0.002988
ENSG00000176533	GNG7	2.96777	15.7783	0.003
ENSG00000171532	NEUROD2	2.96706	22.4722	0.003007
ENSG00000172053	QARS1	-2.96575	-96.5298	0.00302
ENSG00000087258	GNAO1	2.96522	15.4221	0.003025
ENSG00000179021	C3orf38	2.965	5.16266	0.003027
ENSG00000171561	OR2AT4	-2.96481	-17.5575	0.003029
ENSG00000074621	SLC24A1	2.96282	2.12909	0.003048
ENSG00000055957	ITIH1	-2.9627	-10.9296	0.00305
ENSG00000289490	ENSG00000289490	2.96116	6.87029	0.003065
ENSG00000165219	GAPVD1	2.95991	5.56766	0.003077
ENSG00000261236	BOP1	2.95856	70.7523	0.003091
ENSG00000006704	GTF2IRD1	2.95627	27.5428	0.003114
ENSG00000204655	MOG	2.95586	27.1785	0.003118
ENSG00000014216	CAPN1	-2.95328	-82.1815	0.003144
ENSG00000273983	H3C8	-2.95209	-21.243	0.003156
ENSG00000135250	SRPK2	2.95125	74.4096	0.003165
ENSG00000144857	BOC	-2.95003	-0.87977	0.003177
ENSG00000152749	GPR180	2.94904	0.554828	0.003188
ENSG00000196268	ZNF493	-2.94903	-4.52172	0.003188
ENSG00000171435	KSR2	-2.94867	-3.6345	0.003191
ENSG00000226490	C8orf90	2.94829	26.7698	0.003195
ENSG00000074603	DPP8	-2.94716	-13.6742	0.003207
ENSG00000148835	TAF5	2.94696	3.31944	0.003209
ENSG00000131477	RAMP2	2.94689	6.69927	0.00321
ENSG00000101444	AHCY	-2.94664	-19.7784	0.003212
ENSG00000123609	NMI	-2.94362	-2.50876	0.003244
ENSG00000132763	MMACHC	2.94332	24.6116	0.003247
ENSG00000291316	ENSG00000291316	2.94226	24.7579	0.003258
ENSG00000129084	PSMA1	-2.94035	-25.1811	0.003278
ENSG00000174791	RIN1	-2.94019	-9.22716	0.00328
ENSG00000185250	PPIL6	-2.94016	-8.02286	0.00328
ENSG00000175592	FOSL1	-2.93953	-6.23728	0.003287
ENSG00000137700	SLC37A4	2.93803	3.58121	0.003303
ENSG00000277075	H2AC8	2.93789	39.7569	0.003305
ENSG00000161929	SCIMP	-2.9373	-14.9054	0.003311
ENSG00000128045	RASL11B	-2.93614	-2.79475	0.003323
ENSG00000123892	RAB38	2.93591	7.34775	0.003326
ENSG00000178301	AQP11	2.93578	29.6955	0.003327
ENSG00000178035	IMPDH2	2.93481	58.4213	0.003337
ENSG00000005483	KMT2E	-2.93402	-19.3112	0.003346
ENSG00000155657	TTN	-2.93333	-2.24038	0.003353
ENSG00000116473	RAP1A	2.93151	18.4651	0.003373
ENSG00000167910	CYP7A1	2.93149	2.91248	0.003373
ENSG00000182771	GRID1	-2.93127	-5.5856	0.003376
ENSG00000122642	FKBP9	2.93068	1.86933	0.003382
ENSG00000163156	SCNM1	2.92957	103.627	0.003394
ENSG00000198756	COLGALT2	2.92648	2.70821	0.003428
ENSG00000187987	ZSCAN23	2.92577	17.8482	0.003436
ENSG00000278535	DHRS11	-2.92309	-28.0076	0.003466
ENSG00000197020	ZNF100	-2.9226	-2.68338	0.003471
ENSG00000059378	PARP12	-2.92228	-7.95268	0.003475
ENSG00000100711	ZFYVE21	2.92222	29.9834	0.003475
ENSG00000156113	KCNMA1	-2.92168	-7.82071	0.003481
ENSG00000182759	MAFA	2.92145	14.2832	0.003484
ENSG00000159459	UBR1	2.92142	22.156	0.003484
ENSG00000164500	SPATA48	-2.91781	-13.6371	0.003525
ENSG00000181929	PRKAG1	2.91656	11.7824	0.003539
ENSG00000164221	CCDC112	-2.91601	-13.6256	0.003545
ENSG00000112996	MRPS30	2.91598	27.0463	0.003546
ENSG00000173175	ADCY5	-2.91432	-9.39427	0.003565
ENSG00000198722	UNC13B	2.91425	9.27986	0.003565
ENSG00000104888	SLC17A7	2.91244	8.14895	0.003586
ENSG00000148798	INA	-2.91171	-21.4424	0.003595
ENSG00000166987	MBD6	2.9078	62.6332	0.00364
ENSG00000176435	CLEC14A	-2.90713	-5.12742	0.003648
ENSG00000172543	CTSW	-2.90657	-10.1786	0.003654
ENSG00000214128	TMEM213	2.90478	10.233	0.003675
ENSG00000258315	C17orf49	-2.90465	-39.1146	0.003677
ENSG00000223865	HLA-DPB1	2.90449	7.26571	0.003679
ENSG00000163638	ADAMTS9	2.90388	1.50489	0.003686
ENSG00000165233	CARD19	-2.90379	-10.4194	0.003687
ENSG00000136750	GAD2	2.90369	9.40456	0.003688
ENSG00000148943	LIN7C	2.9036	9.98803	0.003689
ENSG00000184887	BTBD6	2.90172	12.8802	0.003711
ENSG00000182944	EWSR1	-2.90171	-30.8925	0.003711
ENSG00000182187	CRYGB	-2.90112	-15.1772	0.003718
ENSG00000214530	STARD10	-2.90103	-8.38181	0.003719
ENSG00000163462	TRIM46	2.90103	5.27866	0.003719
ENSG00000168874	ATOH8	-2.90011	-18.7075	0.00373
ENSG00000167635	ZNF146	2.89971	15.6088	0.003735
ENSG00000115504	EHBP1	2.8988	16.544	0.003746
ENSG00000041353	RAB27B	-2.89691	-3.89263	0.003769
ENSG00000173915	ATP5MK	2.8963	13.7029	0.003776
ENSG00000117713	ARID1A	-2.89591	-92.4304	0.003781
ENSG00000095370	SH2D3C	2.89578	36.9997	0.003782
ENSG00000189134	NKAPL	-2.89552	-7.22774	0.003785
ENSG00000105808	RASA4	-2.89511	-42.3832	0.00379
ENSG00000080200	CRYBG3	-2.8948	-41.9965	0.003794
ENSG00000110047	EHD1	-2.89356	-31.0548	0.003809
ENSG00000260537	ENSG00000260537	-2.89298	-17.4643	0.003816
ENSG00000187595	ZNF385C	-2.89274	-15.0437	0.003819
ENSG00000204209	DAXX	2.89047	6.78934	0.003847
ENSG00000088808	PPP1R13B	-2.88994	-4.06228	0.003853
ENSG00000221843	C2orf16	-2.88879	-25.1173	0.003867
ENSG00000129911	KLF16	-2.88793	-16.5526	0.003878
ENSG00000198853	RUSC2	-2.8875	-6.74323	0.003883
ENSG00000254636	ARMS2	2.88686	12.0354	0.003891
ENSG00000087077	TRIP6	2.88549	6.78315	0.003908
ENSG00000138623	SEMA7A	2.88319	10.0806	0.003937
ENSG00000113273	ARSB	2.88189	4.56907	0.003953
ENSG00000110975	SYT10	2.88074	9.09868	0.003967
ENSG00000140262	TCF12	2.88068	34.5124	0.003968
ENSG00000110696	C11orf58	2.88065	33.5661	0.003969
ENSG00000114349	GNAT1	-2.87938	-61.6003	0.003985
ENSG00000148296	SURF6	2.87724	879.614	0.004012
ENSG00000114698	PLSCR4	2.87709	1.24069	0.004014
ENSG00000091704	CPA1	-2.87643	-0.72528	0.004022
ENSG00000260643	ENSG00000260643	2.87624	8.09736	0.004024
ENSG00000135776	ABCB10	-2.87582	-7.00972	0.00403
ENSG00000167377	ZNF23	-2.87444	-15.1018	0.004047
ENSG00000260325	HSPB9	2.87422	7.34829	0.00405
ENSG00000169962	TAS1R3	-2.8733	-20.9708	0.004062
ENSG00000055070	SZRD1	-2.87277	-22.5338	0.004069
ENSG00000130208	APOC1	2.87262	20.3808	0.004071
ENSG00000075826	SEC31B	-2.87235	-86.5614	0.004074
ENSG00000110844	PRPF40B	2.8668	13.6525	0.004146
ENSG00000135441	BLOC1S1	2.86543	29.4647	0.004165
ENSG00000114786	ABHD14A-ACY1	-2.86494	-19.1165	0.004171
ENSG00000068120	COASY	-2.86412	-52.1816	0.004182
ENSG00000011198	ABHD5	-2.8629	-4.82996	0.004198
ENSG00000173080	RXFP4	-2.86245	-74.3902	0.004204
ENSG00000166444	DENND2B	2.86239	5.55138	0.004205
ENSG00000106013	ANKRD7	2.86228	14.7514	0.004206
ENSG00000120093	HOXB3	2.85972	17.1421	0.00424
ENSG00000152270	PDE3B	2.8585	4.22489	0.004257
ENSG00000197774	EME2	-2.85772	-286.816	0.004267
ENSG00000134571	MYBPC3	2.85667	24.2562	0.004281
ENSG00000011114	BTBD7	-2.85642	-9.3705	0.004285
ENSG00000118473	SGIP1	2.856	2.24722	0.00429
ENSG00000196132	MYT1	2.85579	0.86294	0.004293
ENSG00000178764	ZHX2	2.85487	19.3204	0.004305
ENSG00000197885	NKIRAS1	2.85316	26.3329	0.004329
ENSG00000196182	STK40	2.85199	6.18466	0.004345
ENSG00000132026	RTBDN	2.85067	9.42202	0.004363
ENSG00000075391	RASAL2	-2.84792	-7.52977	0.004401
ENSG00000066336	SPI1	2.84618	6.92563	0.004425
ENSG00000164823	OSGIN2	-2.84617	-6.46906	0.004425
ENSG00000005884	ITGA3	2.8461	8.22661	0.004426
ENSG00000224389	C4B	2.84498	869.061	0.004441
ENSG00000107864	CPEB3	2.8433	15.6739	0.004465
ENSG00000140564	FURIN	-2.8427	-20.2488	0.004473
ENSG00000185298	CCDC137	-2.84205	-1164.54	0.004482
ENSG00000162139	NEU3	2.8418	5.09285	0.004486
ENSG00000172728	FUT10	-2.84014	-0.43207	0.004509
ENSG00000285043	ENSG00000285043	2.83975	26.3697	0.004515
ENSG00000133561	GIMAP6	2.83939	7.92587	0.00452
ENSG00000138382	METTL5	-2.83869	-5.95002	0.00453
ENSG00000164112	SMIM43	2.83813	6.65095	0.004538
ENSG00000172354	GNB2	2.83683	7.35659	0.004556
ENSG00000172260	NEGR1	-2.83566	-17.903	0.004573
ENSG00000213218	CSH2	-2.83499	-10.87	0.004583
ENSG00000118482	PHF3	-2.83233	-64.6577	0.004621
ENSG00000122515	ZMIZ2	2.83195	3.34212	0.004626
ENSG00000164532	TBX20	2.83176	11.234	0.004629
ENSG00000204511	MCCD1	-2.83173	-5.69592	0.00463
ENSG00000122034	GTF3A	2.83044	9.02827	0.004648
ENSG00000125505	MBOAT7	-2.83002	-9.90034	0.004654
ENSG00000198768	APCDD1L	2.82923	5.39893	0.004666
ENSG00000172795	DCP2	2.82911	8.49397	0.004668
ENSG00000140694	PARN	-2.82881	-35.8498	0.004672
ENSG00000143412	ANXA9	2.82878	10.652	0.004673
ENSG00000159063	ALG8	2.82734	4.60946	0.004694
ENSG00000134569	LRP4	2.82467	13.3441	0.004733
ENSG00000177464	GPR4	-2.82448	-22.4177	0.004736
ENSG00000112242	E2F3	-2.82428	-233.715	0.004739
ENSG00000177202	SPACA4	2.82306	12.0602	0.004757
ENSG00000128245	YWHAH	2.82198	27.5518	0.004773
ENSG00000070193	FGF10	2.82183	11.9434	0.004775
ENSG00000120333	MRPS14	-2.82114	-29.3314	0.004785
ENSG00000119866	BCL11A	2.81957	14.8957	0.004809
ENSG00000285938	ENSG00000285938	2.81899	4.03162	0.004818
ENSG00000105662	CRTC1	2.81818	30.1405	0.00483
ENSG00000143702	CEP170	2.81803	60.946	0.004832
ENSG00000141252	VPS53	2.81737	7.29675	0.004842
ENSG00000196453	ZNF777	-2.81687	-4.27551	0.004849
ENSG00000175305	CCNE2	2.81454	7.76021	0.004885
ENSG00000123200	ZC3H13	2.8142	21.1545	0.00489
ENSG00000092439	TRPM7	-2.81302	-5.69868	0.004908
ENSG00000099769	IGFALS	-2.81067	-10.6086	0.004944
ENSG00000110880	CORO1C	-2.81027	-6.12544	0.00495
ENSG00000225327	USP17L3	-2.81001	-4313.19	0.004954
ENSG00000100399	CHADL	2.80975	3.67102	0.004958
ENSG00000138071	ACTR2	-2.80951	-10.0324	0.004962
ENSG00000204366	ZBTB12	2.80738	16.5012	0.004995
ENSG00000178425	NT5DC1	-2.8016	-14.4084	0.005085
ENSG00000289764	ENSG00000289764	2.80126	25.2261	0.00509
ENSG00000101160	CTSZ	2.80105	8.53301	0.005094
ENSG00000130816	DNMT1	2.80092	11.3059	0.005096
ENSG00000117281	CD160	2.80084	191.35	0.005097
ENSG00000131788	PIAS3	2.80084	96.2703	0.005097
ENSG00000198858	R3HDM4	-2.80068	-7.42517	0.005099
ENSG00000085741	WNT11	2.80034	11.6506	0.005105
ENSG00000128591	FLNC	2.79934	16.7081	0.005121
ENSG00000187486	KCNJ11	-2.79745	-2.08947	0.005151
ENSG00000155754	C2CD6	2.79706	11.2856	0.005157
ENSG00000155957	TMBIM4	-2.79687	-54.9432	0.00516
ENSG00000014164	ZC3H3	2.79471	9.09823	0.005195
ENSG00000147419	CCDC25	-2.79306	-3.68643	0.005221
ENSG00000184937	WT1	2.79271	7.87668	0.005227
ENSG00000137574	TGS1	-2.79259	-14.4647	0.005229
ENSG00000116209	TMEM59	2.79221	34.2738	0.005235
ENSG00000150961	SEC24D	-2.7905	-11.0679	0.005263
ENSG00000091831	ESR1	-2.78965	-7.07394	0.005277
ENSG00000215183	MSMP	-2.78805	-14.6075	0.005303
ENSG00000142279	WTIP	-2.78609	-7.76583	0.005335
ENSG00000188010	MORN2	2.78445	2.34145	0.005362
ENSG00000204702	OR2J1	-2.78442	-55.7435	0.005362
ENSG00000162298	SYVN1	2.78416	23.4188	0.005367
ENSG00000147536	GINS4	2.78312	15.3554	0.005384
ENSG00000124380	SNRNP27	2.78298	3.08742	0.005386
ENSG00000176490	DIRAS1	2.78213	2.29023	0.0054
ENSG00000183396	TMEM89	-2.77926	-10.1278	0.005448
ENSG00000127585	FBXL16	2.77788	7.84462	0.005471
ENSG00000100209	HSCB	-2.7757	-9.82638	0.005508
ENSG00000103313	MEFV	2.77485	31.1247	0.005523
ENSG00000012660	ELOVL5	-2.77334	-18.4813	0.005548
ENSG00000132716	DCAF8	2.7732	20.4291	0.005551
ENSG00000175294	CATSPER1	-2.77315	-13.5851	0.005552
ENSG00000065526	SPEN	2.77283	74.3236	0.005557
ENSG00000015676	NUDCD3	2.77174	11.9566	0.005576
ENSG00000171224	FAM241B	-2.7715	-2.20118	0.00558
ENSG00000146839	ZAN	-2.77083	-106.796	0.005591
ENSG00000186803	IFNA10	-2.7689	-3.69708	0.005625
ENSG00000149806	FAU	2.7676	60.2807	0.005647
ENSG00000125967	NECAB3	2.7658	7.13955	0.005678
ENSG00000180305	WFDC10A	2.76459	29.1381	0.0057
ENSG00000157322	CLEC18A	-2.76443	-32.6263	0.005702
ENSG00000198523	PLN	-2.76429	-2.11149	0.005705
ENSG00000223547	ZNF844	-2.76406	-15.1819	0.005709
ENSG00000115507	OTX1	2.76364	12.1858	0.005716
ENSG00000224051	CPTP	-2.7633	-35.2141	0.005722
ENSG00000180096	SEPTIN1	2.76172	244.471	0.00575
ENSG00000169689	CENPX	-2.76155	-7.03307	0.005753
ENSG00000274750	H3C6	-2.75754	-1.79468	0.005824
ENSG00000189319	FAM53B	-2.75748	-16.1363	0.005825
ENSG00000145911	N4BP3	2.7568	10.7249	0.005837
ENSG00000104979	C19orf53	2.75479	7.20087	0.005873
ENSG00000111181	SLC6A12	2.75453	7.234	0.005878
ENSG00000131196	NFATC1	-2.75413	-5.10698	0.005885
ENSG00000116406	EDEM3	2.75163	28.5855	0.00593
ENSG00000109738	GLRB	2.74915	3.10914	0.005975
ENSG00000204220	PFDN6	2.74886	19.7943	0.00598
ENSG00000133985	TTC9	2.74785	1.20495	0.005999
ENSG00000128694	OSGEPL1	2.74751	30.5297	0.006005
ENSG00000167005	NUDT21	-2.74703	-10.1895	0.006014
ENSG00000167487	KLHL26	-2.74685	-14.1146	0.006017
ENSG00000171105	INSR	-2.74574	-22.175	0.006037
ENSG00000178773	CPNE7	-2.74515	-14.2791	0.006048
ENSG00000184517	ZFP1	-2.74504	-5.08273	0.00605
ENSG00000131951	LRRC9	-2.743	-5.77856	0.006088
ENSG00000099991	CABIN1	2.74294	11.7733	0.006089
ENSG00000179213	SIGLECL1	2.74289	34.7018	0.00609
ENSG00000285480	H2BK1	-2.74209	-5.0478	0.006105
ENSG00000100084	HIRA	-2.74099	-17.5661	0.006126
ENSG00000105929	ATP6V0A4	2.74068	9.74748	0.006131
ENSG00000131668	BARX1	2.73972	11.0673	0.006149
ENSG00000172586	CHCHD1	-2.73806	-39.9604	0.00618
ENSG00000121350	PYROXD1	2.73798	1.2502	0.006182
ENSG00000166272	WBP1L	2.73773	10.4669	0.006186
ENSG00000185559	DLK1	-2.73693	-4.9174	0.006201
ENSG00000213625	LEPROT	-2.73628	-6.75846	0.006214
ENSG00000129204	USP6	2.73618	9.92345	0.006216
ENSG00000137491	SLCO2B1	-2.7357	-3.46465	0.006225
ENSG00000164934	DCAF13	-2.7347	-14.1685	0.006244
ENSG00000105393	BABAM1	2.73404	17.0734	0.006256
ENSG00000150048	CLEC1A	2.73337	8.38997	0.006269
ENSG00000166507	NDST2	-2.73261	-13.5464	0.006283
ENSG00000016082	ISL1	2.73021	8.58552	0.006329
ENSG00000139370	SLC15A4	2.72997	7.41304	0.006334
ENSG00000271425	NBPF10	2.72963	2201.7	0.00634
ENSG00000142549	IGLON5	-2.72938	-3.92391	0.006345
ENSG00000183258	DDX41	2.72845	58.2022	0.006363
ENSG00000104325	DECR1	2.72641	17.4671	0.006403
ENSG00000066427	ATXN3	2.72392	9.25521	0.006451
ENSG00000073605	GSDMB	2.72284	31.9783	0.006472
ENSG00000197935	ZNF311	-2.72102	-0.67462	0.006508
ENSG00000131966	ACTR10	-2.71867	-2.74703	0.006554
ENSG00000176871	WSB2	2.71862	17.808	0.006555
ENSG00000166435	XRRA1	-2.71842	-1.32119	0.00656
ENSG00000077348	EXOSC5	-2.71822	-3.43514	0.006563
ENSG00000055118	KCNH2	-2.71807	-4.58843	0.006566
ENSG00000130287	NCAN	2.71805	36.4144	0.006567
ENSG00000272325	NUDT3	2.71758	23.1146	0.006576
ENSG00000172208	OR4X2	-2.7161	-57.3319	0.006606
ENSG00000136485	DCAF7	-2.71526	-23.002	0.006622
ENSG00000124562	SNRPC	-2.71413	-17.6416	0.006645
ENSG00000167194	C16orf92	-2.71297	-35.1448	0.006668
ENSG00000075914	EXOSC7	2.71262	8.64943	0.006675
ENSG00000154124	OTULIN	-2.71209	-7.30927	0.006686
ENSG00000152601	MBNL1	2.71166	27.6013	0.006695
ENSG00000123836	PFKFB2	2.71063	4.03497	0.006715
ENSG00000013583	HEBP1	2.71026	1.08941	0.006723
ENSG00000177628	GBA1	2.71002	168.224	0.006728
ENSG00000166153	DEPDC4	-2.7098	-23.0368	0.006732
ENSG00000270249	ENSG00000270249	2.70954	172.342	0.006738
ENSG00000143320	CRABP2	-2.70863	-16.6714	0.006756
ENSG00000157350	ST3GAL2	-2.70762	-25.2827	0.006777
ENSG00000189298	ZKSCAN3	-2.70576	-6.35807	0.006815
ENSG00000167964	RAB26	2.70555	25.366	0.006819
ENSG00000159164	SV2A	-2.70551	-9.21038	0.00682
ENSG00000164404	GDF9	2.70504	9.23513	0.00683
ENSG00000135378	PRRG4	2.7043	2.32733	0.006845
ENSG00000197496	SLC2A10	-2.70386	-7.01945	0.006854
ENSG00000187231	SESTD1	-2.70196	-4.97144	0.006893
ENSG00000112787	FBRSL1	2.70158	17.2294	0.006901
ENSG00000173226	IQCB1	-2.69957	-13.1649	0.006943
ENSG00000114999	TTL	2.69894	13.3129	0.006956
ENSG00000165113	GKAP1	-2.69855	-16.3219	0.006964
ENSG00000108788	MLX	2.69752	6558.7	0.006986
ENSG00000196358	NTNG2	2.69588	5.30968	0.00702
ENSG00000116701	NCF2	2.69515	17.6546	0.007036
ENSG00000176170	SPHK1	2.69512	9.24022	0.007036
ENSG00000112200	ZNF451	-2.69429	-28.9061	0.007054
ENSG00000274386	TMEM269	-2.69384	-21.1626	0.007063
ENSG00000064726	BTBD1	2.69331	5.79964	0.007075
ENSG00000175832	ETV4	-2.69289	-30.2064	0.007084
ENSG00000167114	SLC27A4	-2.69201	-12.7835	0.007102
ENSG00000135587	SMPD2	-2.69073	-5.94363	0.00713
ENSG00000151773	CCDC122	2.69071	4.27526	0.00713
ENSG00000185043	CIB1	2.69055	17.4456	0.007134
ENSG00000179562	GCC1	2.69033	10.7283	0.007138
ENSG00000138750	NUP54	-2.6896	-5.16415	0.007154
ENSG00000245848	CEBPA	2.68926	15.3561	0.007161
ENSG00000103540	CCP110	-2.68888	-4.3379	0.007169
ENSG00000080493	SLC4A4	2.68882	5.70873	0.007171
ENSG00000166897	ELFN2	2.68853	4.72184	0.007177
ENSG00000181722	ZBTB20	-2.68656	-12.6126	0.007219
ENSG00000087191	PSMC5	2.6863	9.31142	0.007225
ENSG00000168255	POLR2J3	2.68627	20.7799	0.007226
ENSG00000090857	PDPR	2.68362	11.5127	0.007283
ENSG00000120690	ELF1	-2.68351	-11.0046	0.007285
ENSG00000129255	MPDU1	-2.68075	-61.6199	0.007346
ENSG00000145194	ECE2	-2.67954	-4.51856	0.007372
ENSG00000137076	TLN1	2.67872	39.3483	0.00739
ENSG00000176476	SGF29	2.67841	10.8883	0.007397
ENSG00000198839	ZNF277	2.67736	32.087	0.00742
ENSG00000204913	LRRC3C	2.67694	9.61323	0.00743
ENSG00000161328	LRRC56	-2.67671	-4.85526	0.007435
ENSG00000155792	DEPTOR	-2.67649	-5.66934	0.00744
ENSG00000133059	DSTYK	2.67444	10.282	0.007485
ENSG00000144048	DUSP11	-2.67423	-7.224	0.00749
ENSG00000118369	USP35	2.67406	9.59131	0.007494
ENSG00000148634	HERC4	-2.6735	-24.9996	0.007506
ENSG00000175352	NRIP3	-2.67317	-9.00432	0.007514
ENSG00000130303	BST2	2.67287	8.2226	0.00752
ENSG00000089486	CDIP1	-2.67217	-4.98811	0.007536
ENSG00000135862	LAMC1	-2.67003	-11.3065	0.007584
ENSG00000141750	STAC2	2.66953	13.9091	0.007596
ENSG00000198793	MTOR	2.66878	46.5982	0.007613
ENSG00000113448	PDE4D	2.66853	14.2755	0.007618
ENSG00000153233	PTPRR	2.66852	2.72338	0.007619
ENSG00000176986	SEC24C	-2.66826	-6.55911	0.007625
ENSG00000121211	MND1	2.66745	8.56206	0.007643
ENSG00000114648	KLHL18	-2.66735	-27.5151	0.007645
ENSG00000100285	NEFH	2.66533	9.07381	0.007691
ENSG00000186010	NDUFA13	-2.66518	-26.9269	0.007695
ENSG00000188897	ENSG00000188897	-2.66512	-4.10631	0.007696
ENSG00000100263	RHBDD3	-2.66473	-23.0659	0.007705
ENSG00000121101	TEX14	-2.66273	-8.3884	0.007751
ENSG00000130695	CEP85	2.66127	3.38586	0.007785
ENSG00000197265	GTF2E2	-2.66014	-9.41936	0.007811
ENSG00000205609	EIF3CL	2.66011	208.525	0.007811
ENSG00000164007	CLDN19	-2.65992	-25.2067	0.007816
ENSG00000171488	LRRC8C	2.65796	3.17337	0.007862
ENSG00000164086	DUSP7	2.65794	17.2266	0.007862
ENSG00000182742	HOXB4	2.65733	40.6962	0.007876
ENSG00000173548	SNX33	2.65729	11.5195	0.007877
ENSG00000003756	RBM5	-2.65701	-20.1872	0.007884
ENSG00000143434	SEMA6C	2.65698	10.6379	0.007884
ENSG00000162521	RBBP4	-2.65659	-13.6518	0.007893
ENSG00000102547	CAB39L	2.65469	9.28044	0.007938
ENSG00000182718	ANXA2	2.65393	5.03062	0.007956
ENSG00000165115	KIF27	2.653	27.0592	0.007978
ENSG00000151640	DPYSL4	2.65266	1.38818	0.007986
ENSG00000237649	KIFC1	2.65255	26.3756	0.007989
ENSG00000115350	POLE4	-2.65253	-8.20899	0.007989
ENSG00000100764	PSMC1	2.65043	7.62115	0.008039
ENSG00000109911	ELP4	-2.64832	-8.59069	0.008089
ENSG00000261796	ISY1-RAB43	2.64797	40.0824	0.008098
ENSG00000160285	LSS	-2.64663	-26.1856	0.00813
ENSG00000241644	INMT	2.64601	7.26567	0.008145
ENSG00000103254	ANTKMT	2.64555	5.23546	0.008156
ENSG00000125522	NPBWR2	-2.64259	-38.1347	0.008227
ENSG00000104093	DMXL2	-2.64157	-3.01796	0.008252
ENSG00000131094	C1QL1	2.64029	5.404	0.008283
ENSG00000167840	ZNF232	2.63966	1349.62	0.008299
ENSG00000185950	IRS2	-2.63892	-22.4484	0.008317
ENSG00000172733	PURG	2.63852	26.7834	0.008327
ENSG00000112118	MCM3	2.63728	13.3495	0.008357
ENSG00000197563	PIGN	2.63539	8.0961	0.008404
ENSG00000281991	TMEM265	2.63524	34.177	0.008408
ENSG00000179335	CLK3	2.63513	17.0566	0.00841
ENSG00000115216	NRBP1	2.63498	31.0866	0.008414
ENSG00000197757	HOXC6	2.63486	26.0575	0.008417
ENSG00000163950	SLBP	-2.63443	-5.04653	0.008428
ENSG00000130943	PKDREJ	2.6341	40.8745	0.008436
ENSG00000139990	DCAF5	2.63378	15.6577	0.008444
ENSG00000004139	SARM1	-2.63317	-3.09967	0.008459
ENSG00000157703	SVOPL	2.63301	29.0009	0.008463
ENSG00000138678	GPAT3	-2.63222	-2.60181	0.008483
ENSG00000141564	RPTOR	2.63114	3.37892	0.00851
ENSG00000143970	ASXL2	-2.62988	-19.4006	0.008542
ENSG00000148120	AOPEP	-2.62972	-2.61154	0.008546
ENSG00000165905	LARGE2	-2.62831	-2.4878	0.008581
ENSG00000111052	LIN7A	2.62542	1.55671	0.008654
ENSG00000136169	SETDB2	2.62521	6.02437	0.008659
ENSG00000236104	ZBTB22	-2.62495	-17.6051	0.008666
ENSG00000011405	PIK3C2A	-2.62316	-29.9811	0.008712
ENSG00000157538	VPS26C	2.62178	16.6693	0.008747
ENSG00000205116	TMEM88B	2.6213	13.8125	0.00876
ENSG00000185482	STAC3	-2.6212	-21.9279	0.008762
ENSG00000082805	ERC1	-2.61816	-11.3955	0.00884
ENSG00000037749	MFAP3	2.618	3.34673	0.008845
ENSG00000239789	MRPS17	-2.61759	-7.03398	0.008855
ENSG00000033170	FUT8	2.6173	9.48055	0.008863
ENSG00000186487	MYT1L	-2.61722	-22.292	0.008865
ENSG00000149480	MTA2	-2.61656	-16.9662	0.008882
ENSG00000132676	DAP3	-2.61576	-9.71093	0.008903
ENSG00000104218	CSPP1	2.61481	24.9795	0.008928
ENSG00000122257	RBBP6	-2.61478	-15.0075	0.008928
ENSG00000204928	GRXCR2	-2.61279	-26.5101	0.008981
ENSG00000221954	OR4C12	-2.61114	-40.8498	0.009024
ENSG00000204264	PSMB8	2.61113	6.67964	0.009024
ENSG00000233232	NPIPB7	-2.61059	-49.3106	0.009039
ENSG00000142731	PLK4	-2.61019	-21.3883	0.009049
ENSG00000262209	PCDHGB3	-2.6099	-16.7901	0.009057
ENSG00000144283	PKP4	-2.60936	-9.36706	0.009071
ENSG00000126603	GLIS2	-2.60896	-13.1147	0.009082
ENSG00000150977	RILPL2	-2.60894	-6.39564	0.009082
ENSG00000145779	TNFAIP8	-2.60829	-10.3415	0.0091
ENSG00000143919	CAMKMT	2.6072	2.09757	0.009129
ENSG00000157335	CLEC18C	-2.60685	-79.8585	0.009138
ENSG00000100842	EFS	-2.60641	-9.25106	0.00915
ENSG00000134056	MRPS36	-2.60555	-4.54553	0.009173
ENSG00000040341	STAU2	2.60526	19.4373	0.009181
ENSG00000213654	GPSM3	-2.60508	-3.9753	0.009185
ENSG00000114023	FAM162A	2.60431	14.1707	0.009206
ENSG00000071967	CYBRD1	-2.60258	-1.52897	0.009252
ENSG00000123472	ATPAF1	-2.60226	-11.9481	0.009261
ENSG00000125744	RTN2	-2.60108	-6.35423	0.009293
ENSG00000172775	PSME3IP1	-2.59948	-5.88278	0.009337
ENSG00000140157	NIPA2	2.59895	36.2492	0.009351
ENSG00000139218	SCAF11	2.59779	20.6414	0.009383
ENSG00000187678	SPRY4	2.5961	4.21023	0.009429
ENSG00000112701	SENP6	-2.59598	-16.0153	0.009432
ENSG00000196639	HRH1	2.59547	10.8913	0.009446
ENSG00000275221	H2AC15	-2.5943	-19.6371	0.009478
ENSG00000182473	EXOC7	2.59306	15.2618	0.009513
ENSG00000182993	C12orf60	-2.59243	-6.04686	0.00953
ENSG00000187726	DNAJB13	-2.5924	-3.8744	0.009531
ENSG00000012048	BRCA1	-2.59218	-19.9141	0.009537
ENSG00000260272	ENSG00000260272	-2.59207	-137.376	0.00954
ENSG00000167969	ECI1	-2.59097	-32.2594	0.009571
ENSG00000115137	DNAJC27	2.59019	3.17705	0.009592
ENSG00000154342	WNT3A	-2.58847	-49.3389	0.00964
ENSG00000135424	ITGA7	2.58622	4.8544	0.009704
ENSG00000060642	PIGV	2.5853	27.3356	0.009729
ENSG00000176915	ANKLE2	2.58431	3.54074	0.009758
ENSG00000111780	ENSG00000111780	-2.58348	-10.821	0.009781
ENSG00000100983	GSS	2.58323	6.77511	0.009788
ENSG00000127580	WDR24	2.58225	879.692	0.009816
ENSG00000167578	RAB4B	-2.58184	-34.8148	0.009828
ENSG00000136930	PSMB7	-2.57773	-3.28694	0.009945
ENSG00000176020	AMIGO3	-2.57703	-80.1429	0.009965
ENSG00000157005	SST	2.57594	2.11185	0.009997
ENSG00000074696	HACD3	2.57585	9.05741	0.01
ENSG00000133065	SLC41A1	-2.57512	-0.76104	0.010021
ENSG00000183246	RIMBP3C	2.57481	81.3765	0.010029
ENSG00000188763	FZD9	-2.57468	-4.45905	0.010033
ENSG00000137975	CLCA2	2.57423	5.16407	0.010046
ENSG00000164008	C1orf50	-2.57304	-5.34782	0.010081
ENSG00000197837	H4C16	2.57264	1.72811	0.010093
ENSG00000186283	TOR3A	2.57102	41.1348	0.01014
ENSG00000106565	TMEM176B	2.57056	4.52473	0.010153
ENSG00000104518	GSDMD	2.57054	6.1055	0.010154
ENSG00000221914	PPP2R2A	-2.56998	-37.3193	0.010171
ENSG00000184182	UBE2F	2.56927	1.68241	0.010191
ENSG00000196224	KRTAP5-3	-2.56837	-28.4903	0.010218
ENSG00000096717	SIRT1	-2.56666	-5.72318	0.010268
ENSG00000136404	TM6SF1	-2.56636	-12.3931	0.010277
ENSG00000100401	RANGAP1	-2.56634	-21.8473	0.010278
ENSG00000078246	TULP3	2.56597	4.21018	0.010289
ENSG00000177427	MIEF2	2.56585	13.255	0.010292
ENSG00000254772	EEF1G	-2.56495	-18.1816	0.010319
ENSG00000079332	SAR1A	2.5649	16.2962	0.010321
ENSG00000030110	BAK1	-2.56403	-5.02674	0.010347
ENSG00000234829	IFNA17	2.56364	10.6609	0.010358
ENSG00000181027	FKRP	2.56273	8.90512	0.010385
ENSG00000255529	POLR2M	-2.56213	-13.2631	0.010403
ENSG00000156103	MMP16	-2.56179	-14.5375	0.010413
ENSG00000124193	SRSF6	-2.56164	-25.8953	0.010418
ENSG00000072364	AFF4	2.56142	11.3956	0.010424
ENSG00000164830	OXR1	2.56091	9.43807	0.01044
ENSG00000170468	RIOX1	2.56086	1.37666	0.010441
ENSG00000254093	PINX1	2.56077	33.1716	0.010444
ENSG00000144161	ZC3H8	2.55989	17.1842	0.010471
ENSG00000176083	ZNF683	2.55963	52.7034	0.010478
ENSG00000108395	TRIM37	-2.55827	-12.0828	0.010519
ENSG00000163762	TM4SF18	-2.55802	-3.0221	0.010527
ENSG00000111912	NCOA7	-2.55782	-11.7019	0.010533
ENSG00000228607	CLDN25	-2.55766	-27.1385	0.010538
ENSG00000163812	ZDHHC3	2.55647	8.37236	0.010574
ENSG00000092529	CAPN3	-2.55628	-12.1742	0.01058
ENSG00000134545	KLRC1	2.55602	6.84509	0.010588
ENSG00000173093	CCDC63	2.5554	5.98989	0.010607
ENSG00000242366	UGT1A8	2.55487	32.9673	0.010623
ENSG00000137266	SLC22A23	-2.55476	-4.80412	0.010626
ENSG00000160959	LRRC14	2.55464	198.605	0.01063
ENSG00000140299	BNIP2	-2.55461	-6.43205	0.010631
ENSG00000260027	HOXB7	2.55283	47.9342	0.010685
ENSG00000283297	TEX52	2.55148	7.76849	0.010727
ENSG00000204653	ASPDH	-2.55079	-10.2471	0.010748
ENSG00000172803	SNX32	2.55075	13.9194	0.010749
ENSG00000072858	SIDT1	2.55052	1.39848	0.010756
ENSG00000185897	FFAR3	-2.5497	-11.3792	0.010782
ENSG00000090615	GOLGA3	2.54968	2.21363	0.010782
ENSG00000143842	SOX13	2.54841	2.06608	0.010821
ENSG00000099985	OSM	2.54739	47.8152	0.010853
ENSG00000008197	TFAP2D	2.54686	72.0297	0.01087
ENSG00000258311	ENSG00000258311	2.54662	21.438	0.010877
ENSG00000182612	TSPAN10	2.54603	4.11485	0.010896
ENSG00000079313	REXO1	2.54497	1.0513	0.010929
ENSG00000183579	ZNRF3	2.54434	18.9079	0.010948
ENSG00000188060	RAB42	-2.5437	-20.5672	0.010968
ENSG00000132846	ZBED3	2.54357	6.71591	0.010973
ENSG00000153827	TRIP12	-2.54319	-36.3823	0.010985
ENSG00000163507	CIP2A	-2.5423	-13.7037	0.011013
ENSG00000007968	E2F2	-2.54202	-6.81222	0.011021
ENSG00000113790	EHHADH	-2.54029	-6.14751	0.011076
ENSG00000178814	OPLAH	-2.5402	-12.1445	0.011079
ENSG00000283765	ENSG00000283765	-2.54012	-2.91935	0.011082
ENSG00000169047	IRS1	-2.53932	-7.16692	0.011107
ENSG00000132570	PCBD2	2.53874	6.52266	0.011125
ENSG00000115944	COX7A2L	2.53862	21.6513	0.011129
ENSG00000165476	REEP3	-2.53805	-43.0034	0.011147
ENSG00000181220	ZNF746	-2.53805	-10.241	0.011147
ENSG00000233041	PHGR1	-2.53779	-5.09747	0.011155
ENSG00000247626	MARS2	-2.53723	-13.4118	0.011173
ENSG00000013810	TACC3	-2.53585	-3.58681	0.011218
ENSG00000162896	PIGR	2.53578	3.39194	0.01122
ENSG00000139656	SMIM2	2.53541	3.48556	0.011232
ENSG00000267221	C17orf113	-2.53513	-6.27144	0.01124
ENSG00000168575	SLC20A2	2.53451	1.66711	0.01126
ENSG00000145868	FBXO38	-2.53361	-27.3219	0.011289
ENSG00000128641	MYO1B	-2.53343	-1.04934	0.011295
ENSG00000138738	PRDM5	2.53299	5.38793	0.011309
ENSG00000141665	FBXO15	2.53202	5.60114	0.011341
ENSG00000103253	HAGHL	-2.53192	-2.39511	0.011344
ENSG00000286219	NOTCH2NLC	2.5319	244.844	0.011345
ENSG00000159314	ARHGAP27	-2.53048	-9.1034	0.011391
ENSG00000004779	NDUFAB1	-2.53042	-18.8092	0.011393
ENSG00000174502	SLC26A9	2.53018	9.54084	0.0114
ENSG00000104267	CA2	2.53	10.9913	0.011406
ENSG00000151502	VPS26B	-2.52905	-2.94785	0.011437
ENSG00000013725	CD6	2.52893	15.0864	0.011441
ENSG00000244067	GSTA2	2.52785	2.24355	0.011476
ENSG00000134982	APC	2.52757	5.10046	0.011485
ENSG00000221818	EBF2	-2.52716	-11.0749	0.011499
ENSG00000203896	LIME1	2.52612	27.175	0.011533
ENSG00000115165	CYTIP	-2.52592	-18.9493	0.01154
ENSG00000109534	GAR1	2.52582	12.0411	0.011543
ENSG00000168675	LDLRAD4	-2.52529	-3.47701	0.01156
ENSG00000164403	SHROOM1	2.52424	4.72524	0.011595
ENSG00000253537	PCDHGA7	-2.52376	-10.3338	0.011611
ENSG00000069764	PLA2G10	-2.52356	-1910.99	0.011617
ENSG00000185324	CDK10	2.52348	239.512	0.01162
ENSG00000112294	ALDH5A1	2.52186	3.21984	0.011674
ENSG00000127527	EPS15L1	-2.52184	-8.19722	0.011674
ENSG00000276547	PCDHGB5	-2.5212	-16.6557	0.011696
ENSG00000160161	CILP2	2.52106	6.95482	0.0117
ENSG00000125520	SLC2A4RG	-2.52076	-15.7098	0.01171
ENSG00000106331	PAX4	2.51991	10.0638	0.011739
ENSG00000133574	GIMAP4	-2.51953	-3.54863	0.011751
ENSG00000184709	LRRC26	2.51952	8.41362	0.011751
ENSG00000289761	ENSG00000289761	-2.51704	-2.19501	0.011835
ENSG00000120656	TAF12	-2.51533	-45.6363	0.011892
ENSG00000141699	RETREG3	-2.51477	-6.01392	0.011911
ENSG00000254221	PCDHGB1	-2.51339	-18.6413	0.011958
ENSG00000171703	TCEA2	-2.51275	-56.0354	0.011979
ENSG00000165588	OTX2	-2.51246	-18.3589	0.011989
ENSG00000168528	SERINC2	2.51155	19.3294	0.01202
ENSG00000186409	CCDC30	2.51016	3.32312	0.012068
ENSG00000147677	EIF3H	-2.51003	-22.0002	0.012072
ENSG00000204618	RNF39	2.50897	3.75342	0.012109
ENSG00000136828	RALGPS1	-2.50787	-6.94711	0.012146
ENSG00000138028	CGREF1	2.5073	16.9027	0.012166
ENSG00000134121	CHL1	-2.50711	-1.38784	0.012172
ENSG00000163006	CCDC138	-2.50705	-1.21872	0.012174
ENSG00000047346	ATOSA	2.50694	16.5888	0.012178
ENSG00000147647	DPYS	2.50676	3.94525	0.012184
ENSG00000198356	GET3	-2.50654	-54.3346	0.012192
ENSG00000164615	CAMLG	-2.50571	-50.5198	0.01222
ENSG00000118094	TREH	2.50496	7.22046	0.012247
ENSG00000215474	SKOR2	-2.50488	-5.26762	0.012249
ENSG00000071127	WDR1	2.50484	3.70016	0.012251
ENSG00000187446	CHP1	2.50483	15.1471	0.012251
ENSG00000144306	SCRN3	-2.50466	-16.5805	0.012257
ENSG00000171533	MAP6	2.50448	3.76618	0.012263
ENSG00000180667	YOD1	-2.50422	-19.111	0.012272
ENSG00000274529	SEBOX	-2.50384	-30.8632	0.012285
ENSG00000161981	SNRNP25	-2.50377	-24.2339	0.012288
ENSG00000206203	TSSK2	-2.50065	-8.5792	0.012397
ENSG00000221840	OR4A5	-2.50053	-70.0992	0.012401
ENSG00000100243	CYB5R3	2.49963	8.90245	0.012432
ENSG00000198331	HYLS1	2.4994	2.98484	0.01244
ENSG00000112305	SMAP1	-2.49835	-13.0954	0.012477
ENSG00000175105	ZNF654	2.49826	42.6388	0.01248
ENSG00000137834	SMAD6	2.49806	7.15942	0.012487
ENSG00000070540	WIPI1	-2.49693	-6.76062	0.012527
ENSG00000100968	NFATC4	-2.49599	-2.27781	0.01256
ENSG00000100811	YY1	2.49564	13.0636	0.012573
ENSG00000106327	TFR2	-2.49561	-12.6352	0.012574
ENSG00000164167	LSM6	-2.49546	-15.5857	0.012579
ENSG00000184221	OLIG1	2.49408	2.58806	0.012628
ENSG00000168679	SLC16A4	-2.49389	-24.8322	0.012635
ENSG00000163904	SENP2	2.4923	9.48165	0.012692
ENSG00000173905	GOLIM4	2.49229	17.605	0.012692
ENSG00000254788	CKLF-CMTM1	2.49086	2.30113	0.012743
ENSG00000174842	GLMN	2.4902	18.4771	0.012767
ENSG00000229314	ORM1	-2.49007	-7.22918	0.012772
ENSG00000163632	C3orf49	2.48946	5.86283	0.012794
ENSG00000168273	UQCC5	-2.4861	-52.752	0.012915
ENSG00000148680	HTR7	-2.4849	-4.61368	0.012959
ENSG00000153037	SRP19	-2.48431	-9.31093	0.01298
ENSG00000115970	THADA	-2.48316	-12.7398	0.013022
ENSG00000113300	CNOT6	-2.48211	-15.6828	0.013061
ENSG00000156990	RPUSD3	-2.48127	-18.6316	0.013092
ENSG00000171649	ZIK1	-2.47982	-20.0583	0.013145
ENSG00000070669	ASNS	-2.47964	-1.69088	0.013152
ENSG00000176900	OR51T1	-2.47933	-33.8601	0.013163
ENSG00000105854	PON2	2.47841	2.81099	0.013197
ENSG00000198502	HLA-DRB5	2.4783	10.9743	0.013201
ENSG00000111305	GSG1	-2.47814	-19.0477	0.013207
ENSG00000138380	CARF	2.47805	11.9042	0.01321
ENSG00000088179	PTPN4	2.47694	12.2081	0.013251
ENSG00000145888	GLRA1	2.47653	19.9979	0.013267
ENSG00000022976	ZNF839	-2.47593	-28.3049	0.013289
ENSG00000124613	ZNF391	2.47587	10.5674	0.013291
ENSG00000157227	MMP14	2.47401	2.65539	0.013361
ENSG00000172380	GNG12	2.46861	2.9753	0.013564
ENSG00000105323	HNRNPUL1	-2.46858	-5.89689	0.013565
ENSG00000165650	PDZD8	2.46837	2.50098	0.013573
ENSG00000273154	ENSG00000273154	2.46641	31.1598	0.013648
ENSG00000183090	FREM3	2.46494	4.60923	0.013704
ENSG00000106819	ASPN	2.46395	28.1608	0.013742
ENSG00000185155	MIXL1	2.46394	4.97211	0.013742
ENSG00000185721	DRG1	2.46382	24.7878	0.013747
ENSG00000203666	EFCAB2	-2.46335	-29.5057	0.013764
ENSG00000169564	PCBP1	-2.46316	-104.378	0.013772
ENSG00000070444	MNT	2.46123	6.84747	0.013846
ENSG00000172530	BANP	2.46098	14.9736	0.013856
ENSG00000069998	HDHD5	-2.46092	-6.3593	0.013858
ENSG00000156959	LHFPL4	2.46082	4.02159	0.013862
ENSG00000133983	COX16	-2.45999	-8.94378	0.013894
ENSG00000215277	RNF212B	2.45971	4.99847	0.013905
ENSG00000122691	TWIST1	2.45944	38.8648	0.013915
ENSG00000137193	PIM1	-2.45923	-5.34379	0.013923
ENSG00000165995	CACNB2	2.45907	1.4759	0.01393
ENSG00000076706	MCAM	-2.45906	-28.1882	0.01393
ENSG00000107281	NPDC1	-2.45902	-1.47725	0.013932
ENSG00000158806	NPM2	2.45785	2.64596	0.013977
ENSG00000116830	TTF2	2.45696	8.71909	0.014012
ENSG00000186143	PRR30	2.45695	59.7993	0.014012
ENSG00000148516	ZEB1	-2.4566	-27.6177	0.014026
ENSG00000168124	OR1F1	-2.45631	-15.8005	0.014037
ENSG00000155816	FMN2	-2.45626	-4.14265	0.014039
ENSG00000079739	PGM1	-2.45592	-3.61077	0.014053
ENSG00000169752	NRG4	2.45558	7.66371	0.014066
ENSG00000204138	PHACTR4	-2.45553	-4.01421	0.014068
ENSG00000131910	NR0B2	2.45551	7.17562	0.014068
ENSG00000032444	PNPLA6	-2.45542	-13.4692	0.014072
ENSG00000196502	SULT1A1	2.45425	2.22702	0.014118
ENSG00000177058	SLC38A9	2.45402	2.99933	0.014127
ENSG00000119938	PPP1R3C	-2.45372	-1.66062	0.014139
ENSG00000143401	ANP32E	2.4536	7.26992	0.014143
ENSG00000137692	DCUN1D5	2.45137	24.8087	0.014231
ENSG00000179111	HES7	-2.45134	-23.4752	0.014232
ENSG00000128573	FOXP2	-2.44996	-4.91412	0.014287
ENSG00000081148	IMPG2	2.44972	4.24014	0.014297
ENSG00000197343	ZNF655	2.44963	4.93755	0.0143
ENSG00000250305	TRMT9B	-2.44905	-2.96477	0.014323
ENSG00000288645	ENSG00000288645	-2.44896	-11.472	0.014327
ENSG00000187699	C2orf88	-2.44884	-2.86929	0.014332
ENSG00000118407	FILIP1	2.44792	1.5356	0.014369
ENSG00000198723	TEX45	-2.4468	-2.98987	0.014413
ENSG00000253506	NACA2	2.4459	8.90724	0.014449
ENSG00000244255	ENSG00000244255	-2.4458	-8.19343	0.014453
ENSG00000183323	CCDC125	-2.44556	-14.2109	0.014463
ENSG00000204311	PJVK	2.44369	11.485	0.014538
ENSG00000171368	TPPP	-2.44247	-16.3844	0.014587
ENSG00000174775	HRAS	2.44132	8.15834	0.014634
ENSG00000070718	AP3M2	2.43967	2.69487	0.014701
ENSG00000171346	KRT15	-2.43813	-22.8505	0.014763
ENSG00000125503	PPP1R12C	2.4379	25.4515	0.014773
ENSG00000115194	SLC30A3	2.4372	17.5476	0.014801
ENSG00000178222	RNF212	2.43688	6.0546	0.014815
ENSG00000156381	ANKRD9	-2.43679	-13.9306	0.014818
ENSG00000027869	SH2D2A	2.4354	39.4403	0.014875
ENSG00000179271	GADD45GIP1	-2.43525	-75.5383	0.014881
ENSG00000204304	PBX2	2.43489	9.10333	0.014896
ENSG00000135801	TAF5L	-2.43451	-9.26132	0.014912
ENSG00000105497	ZNF175	-2.43303	-11.4678	0.014973
ENSG00000178971	CTC1	-2.43183	-8.52573	0.015023
ENSG00000117394	SLC2A1	2.43022	4.21214	0.01509
ENSG00000177875	CCDC184	-2.42928	-9.2148	0.015129
ENSG00000134375	TIMM17A	2.42791	7.04457	0.015186
ENSG00000175591	P2RY2	-2.4279	-12.2916	0.015187
ENSG00000228278	ORM2	-2.42781	-10.9438	0.01519
ENSG00000204178	MACO1	2.42763	15.5091	0.015198
ENSG00000140905	GCSH	2.42744	6.96835	0.015206
ENSG00000145241	CENPC	-2.42728	-5.36247	0.015213
ENSG00000107341	UBE2R2	-2.42683	-13.3599	0.015231
ENSG00000176102	CSTF3	2.42683	1.84646	0.015231
ENSG00000181215	C4orf50	2.4263	4.27591	0.015254
ENSG00000157782	CABP1	-2.42623	-7.26832	0.015257
ENSG00000152457	DCLRE1C	2.42531	3.60192	0.015295
ENSG00000163472	TMEM79	2.42518	2.64773	0.015301
ENSG00000198393	ZNF26	2.42501	3344.51	0.015308
ENSG00000225805	DEFB131B	2.42454	18.1902	0.015328
ENSG00000124767	GLO1	2.42418	3.01099	0.015343
ENSG00000179921	GPBAR1	-2.42402	-10.0937	0.01535
ENSG00000148950	IMMP1L	-2.4239	-22.0442	0.015355
ENSG00000088256	GNA11	-2.42238	-11.3903	0.015419
ENSG00000162923	WDR26	-2.42179	-33.3238	0.015444
ENSG00000236637	IFNA4	2.42141	14.4217	0.01546
ENSG00000130427	EPO	-2.42022	-25.6223	0.015511
ENSG00000217555	CKLF	2.42019	2.19501	0.015512
ENSG00000110619	CARS1	2.41842	117.465	0.015588
ENSG00000289762	SMIM46	-2.41835	-144.274	0.015591
ENSG00000135636	DYSF	-2.41795	-6.03884	0.015608
ENSG00000250709	CCDC169-SOHLH2	-2.41557	-15.7699	0.015711
ENSG00000142330	CAPN10	-2.41479	-4.98453	0.015744
ENSG00000020922	MRE11	-2.41469	-4.00362	0.015749
ENSG00000160753	RUSC1	-2.41419	-19.1391	0.01577
ENSG00000170385	SLC30A1	-2.41293	-18.9941	0.015825
ENSG00000104870	FCGRT	2.41289	7.39409	0.015827
ENSG00000214087	ARL16	-2.41259	-15.235	0.015839
ENSG00000182325	FBXL6	2.41244	34.322	0.015846
ENSG00000007933	FMO3	2.4118	19.9472	0.015874
ENSG00000165626	BEND7	-2.41172	-15.6469	0.015877
ENSG00000174529	TMEM81	-2.41119	-8.35269	0.015901
ENSG00000139985	ADAM21	2.41082	8.50989	0.015917
ENSG00000165556	CDX2	2.41063	6.69234	0.015925
ENSG00000141293	SKAP1	-2.40954	-3.81122	0.015973
ENSG00000272573	MUSTN1	-2.40929	-8.10934	0.015984
ENSG00000186522	SEPTIN10	2.40854	4.52542	0.016017
ENSG00000133101	CCNA1	2.4083	0.875018	0.016027
ENSG00000175793	SFN	2.40761	10.2728	0.016057
ENSG00000110811	P3H3	-2.40701	-3.42922	0.016084
ENSG00000175445	LPL	-2.40692	-6.59917	0.016088
ENSG00000101365	IDH3B	-2.40615	-5.20935	0.016122
ENSG00000007392	LUC7L	2.40434	21.5723	0.016202
ENSG00000186190	BPIFB3	2.40372	20.9038	0.016229
ENSG00000235863	B3GALT4	2.40361	20.3287	0.016234
ENSG00000152670	DDX4	2.40342	11.5888	0.016243
ENSG00000108861	DUSP3	2.40307	2.77821	0.016258
ENSG00000178531	CTXN1	2.40277	7.74414	0.016271
ENSG00000171574	ZNF584	2.40177	73.5446	0.016316
ENSG00000188833	ENTPD8	2.40138	19.89	0.016334
ENSG00000163214	DHX57	2.4009	4.22374	0.016355
ENSG00000179965	ZNF771	2.40083	11.3861	0.016358
ENSG00000177917	ARL6IP6	-2.40047	-6.20909	0.016374
ENSG00000116983	HPCAL4	-2.40032	-0.57247	0.016381
ENSG00000165606	DRGX	-2.4	-16.737	0.016395
ENSG00000148400	NOTCH1	-2.39939	-10.0802	0.016423
ENSG00000146674	IGFBP3	2.39906	4.76441	0.016437
ENSG00000103657	HERC1	-2.39785	-2.9031	0.016492
ENSG00000116580	GON4L	-2.39686	-21.6835	0.016536
ENSG00000197887	OR1S2	-2.39677	-30.0318	0.01654
ENSG00000167967	E4F1	2.39556	16.5177	0.016595
ENSG00000196503	ARL9	2.39528	8.26524	0.016608
ENSG00000124749	COL21A1	2.39404	3.14868	0.016664
ENSG00000123179	EBPL	2.39348	2.91121	0.016689
ENSG00000134873	CLDN10	2.39256	7.03569	0.016731
ENSG00000176058	TPRN	2.39247	58.5012	0.016736
ENSG00000284512	ENSG00000284512	2.3922	7.54411	0.016748
ENSG00000101224	CDC25B	2.39211	11.0464	0.016752
ENSG00000111445	RFC5	-2.39079	-13.6454	0.016812
ENSG00000129696	TTI2	-2.39013	-2.011	0.016843
ENSG00000125611	CHCHD5	2.38992	14.7253	0.016852
ENSG00000124164	VAPB	2.38845	50.3776	0.01692
ENSG00000074071	MRPS34	-2.38782	-169.815	0.016949
ENSG00000070756	PABPC1	2.3875	13.0126	0.016963
ENSG00000235098	ANKRD65	2.38739	8.58081	0.016969
ENSG00000157224	CLDN12	2.38723	5.96237	0.016976
ENSG00000140688	RUSF1	-2.38641	-12.8278	0.017014
ENSG00000204560	DHX16	-2.38634	-7.88097	0.017017
ENSG00000005187	ACSM3	-2.38591	-38.5419	0.017037
ENSG00000152291	TGOLN2	2.38533	8.18191	0.017064
ENSG00000167468	GPX4	-2.3853	-7.87481	0.017065
ENSG00000137766	UNC13C	-2.38488	-3.30657	0.017085
ENSG00000100528	CNIH1	2.38422	8.50592	0.017115
ENSG00000165804	ZNF219	-2.38384	-12.7783	0.017133
ENSG00000173264	GPR137	-2.38297	-24.0092	0.017174
ENSG00000105011	ASF1B	-2.38247	-11.47	0.017197
ENSG00000164756	SLC30A8	2.38212	8.89608	0.017213
ENSG00000164543	STK17A	2.38187	16.0343	0.017225
ENSG00000117602	RCAN3	2.38187	12.7907	0.017225
ENSG00000145332	KLHL8	2.38148	4.13941	0.017243
ENSG00000170381	SEMA3E	2.38142	1.44814	0.017246
ENSG00000256394	ASIC5	2.38139	26.1559	0.017247
ENSG00000070501	POLB	2.38106	6.86507	0.017263
ENSG00000152193	OBI1	2.3808	19.8729	0.017275
ENSG00000107185	RGP1	-2.38038	-10.6373	0.017295
ENSG00000073169	SELENOO	2.37993	7.9011	0.017316
ENSG00000149798	CDC42EP2	-2.37917	-32.0341	0.017352
ENSG00000241241	KRTAP4-16	2.37879	16.337	0.01737
ENSG00000163374	YY1AP1	-2.37848	-19.702	0.017384
ENSG00000065548	ZC3H15	-2.37835	-8.76033	0.01739
ENSG00000091140	DLD	2.37748	13.6045	0.017431
ENSG00000137103	TMEM8B	2.37739	25.4614	0.017435
ENSG00000228083	IFNA14	2.37697	76.5953	0.017456
ENSG00000112365	ZBTB24	2.37676	10.0947	0.017465
ENSG00000266028	SRGAP2	-2.37651	-57.3972	0.017477
ENSG00000117877	POLR1G	-2.37644	-1.84255	0.017481
ENSG00000104915	STX10	2.37599	1011.97	0.017502
ENSG00000160808	MYL3	2.37596	20.6541	0.017504
ENSG00000010270	STARD3NL	-2.37459	-4.52947	0.017569
ENSG00000165646	SLC18A2	-2.37423	-0.8407	0.017586
ENSG00000149292	TTC12	-2.3733	-5.91154	0.01763
ENSG00000137801	THBS1	-2.37185	-12.2144	0.017699
ENSG00000156521	TYSND1	-2.3715	-14.6207	0.017716
ENSG00000204482	LST1	-2.37101	-16.5948	0.01774
ENSG00000180475	OR10Q1	-2.3708	-27.8604	0.01775
ENSG00000005381	MPO	-2.37046	-44.7164	0.017766
ENSG00000099308	MAST3	-2.36957	-3.82868	0.017809
ENSG00000135679	MDM2	2.36876	7.48908	0.017848
ENSG00000214338	SOGA3	-2.36773	-2.38764	0.017898
ENSG00000100344	PNPLA3	-2.36751	-6.2613	0.017908
ENSG00000286920	SMIM40	2.36662	29.131	0.017951
ENSG00000205659	LIN52	2.36643	4.01776	0.017961
ENSG00000267261	ENSG00000267261	-2.36585	-8.56309	0.017989
ENSG00000110446	SLC15A3	-2.36564	-11.0825	0.017999
ENSG00000088826	SMOX	2.36541	2.57894	0.01801
ENSG00000132938	MTUS2	-2.36498	-3.07646	0.018031
ENSG00000124383	MPHOSPH10	-2.36487	-5.48157	0.018036
ENSG00000169925	BRD3	2.36417	6.1615	0.01807
ENSG00000132182	NUP210	-2.36387	-2.10905	0.018085
ENSG00000182568	SATB1	2.36383	18.6139	0.018087
ENSG00000133243	BTBD2	-2.36326	-25.2113	0.018115
ENSG00000131748	STARD3	2.36291	429.34	0.018132
ENSG00000110244	APOA4	2.36271	9.78776	0.018142
ENSG00000197548	ATG7	-2.36267	-5.16768	0.018144
ENSG00000254505	CHMP4A	2.36242	1.37867	0.018156
ENSG00000165125	TRPV6	-2.36201	-6.22917	0.018176
ENSG00000131061	ZNF341	2.36139	3.50481	0.018207
ENSG00000158792	SPATA2L	2.36065	103.068	0.018243
ENSG00000159461	AMFR	2.35923	7.92357	0.018313
ENSG00000108557	RAI1	-2.35921	-25.6435	0.018314
ENSG00000175906	ARL4D	-2.35799	-11.7423	0.018374
ENSG00000129226	CD68	-2.35781	-1.96078	0.018383
ENSG00000136305	CIDEB	2.35687	21.1466	0.01843
ENSG00000165462	PHOX2A	-2.35648	-55.883	0.018449
ENSG00000143390	RFX5	-2.35636	-23.8174	0.018455
ENSG00000004897	CDC27	-2.3562	-19.6203	0.018463
ENSG00000268043	NBPF12	2.35584	19.5546	0.018481
ENSG00000108599	AKAP10	2.3556	6.99803	0.018493
ENSG00000138778	CENPE	2.35557	2.17093	0.018494
ENSG00000256646	ENSG00000256646	-2.35432	-14.0266	0.018557
ENSG00000153885	KCTD15	-2.35431	-3.16601	0.018557
ENSG00000138606	SHF	2.35282	5.98933	0.018632
ENSG00000165617	DACT1	-2.35171	-3.56964	0.018687
ENSG00000157211	CDCP2	-2.35141	-5.00577	0.018702
ENSG00000157999	ANKRD61	-2.35015	-7.27721	0.018766
ENSG00000106012	IQCE	2.34924	4.88774	0.018812
ENSG00000185518	SV2B	2.34758	1.27726	0.018896
ENSG00000135392	DNAJC14	2.34738	18.509	0.018906
ENSG00000197448	GSTK1	2.34626	38.8666	0.018963
ENSG00000128253	RFPL2	2.34534	8.8549	0.01901
ENSG00000103227	LMF1	-2.34517	-5.51809	0.019019
ENSG00000133597	ADCK2	-2.34407	-10.6029	0.019075
ENSG00000152430	BOLL	-2.34402	-1.54507	0.019077
ENSG00000167925	GHDC	-2.34293	-27.4585	0.019133
ENSG00000113504	SLC12A7	-2.34232	-2.75174	0.019164
ENSG00000106123	EPHB6	-2.34199	-2.36078	0.019181
ENSG00000188981	MSANTD1	2.34184	15.0424	0.019189
ENSG00000109101	FOXN1	2.34171	62.0686	0.019196
ENSG00000254692	ENSG00000254692	2.34164	2.38303	0.019199
ENSG00000203618	GP1BB	2.34152	9.06044	0.019206
ENSG00000123545	NDUFAF4	2.34143	6.03528	0.01921
ENSG00000092054	MYH7	-2.34135	-42.0874	0.019214
ENSG00000166971	AKTIP	2.34105	22.107	0.01923
ENSG00000133812	SBF2	2.34091	21.4574	0.019237
ENSG00000061492	WNT8A	-2.33982	-14.3829	0.019293
ENSG00000145244	CORIN	2.33978	8.40448	0.019295
ENSG00000153561	RMND5A	2.33947	18.0539	0.019311
ENSG00000125388	GRK4	-2.33869	-5.77643	0.019352
ENSG00000166455	C16orf46	-2.33825	-477.995	0.019374
ENSG00000149634	SPATA25	2.33759	21.0585	0.019409
ENSG00000165525	NEMF	2.33689	8.46025	0.019445
ENSG00000204463	BAG6	-2.33618	-7.19971	0.019482
ENSG00000130590	SAMD10	-2.33593	-28.7835	0.019495
ENSG00000253731	PCDHGA6	-2.33575	-20.2093	0.019504
ENSG00000111206	FOXM1	2.33562	22.1113	0.019511
ENSG00000077312	SNRPA	-2.33511	-3.06093	0.019538
ENSG00000284718	SCYGR7	-2.33466	-6.21642	0.019561
ENSG00000130283	GDF1	2.33461	5.98684	0.019564
ENSG00000007341	ST7L	2.33446	14.8208	0.019572
ENSG00000116748	AMPD1	2.33361	20.9141	0.019616
ENSG00000184014	DENND5A	-2.33267	-7.61182	0.019665
ENSG00000249222	ATP5MGL	-2.33076	-2.52169	0.019766
ENSG00000112234	FBXL4	2.3307	8.65117	0.019769
ENSG00000197279	ZNF165	2.33067	2.44761	0.019771
ENSG00000103550	KNOP1	2.3306	14.5496	0.019774
ENSG00000162706	CADM3	2.33045	26.2866	0.019782
ENSG00000204335	SP5	2.33023	7.40839	0.019794
ENSG00000084731	KIF3C	-2.32702	-15.0907	0.019964
ENSG00000110315	RNF141	-2.32693	-2.52074	0.019969
ENSG00000133606	MKRN1	-2.32642	-8.96769	0.019996
ENSG00000123307	NEUROD4	2.32636	12.5297	0.019999
ENSG00000086232	EIF2AK1	2.32615	1.16154	0.020011
ENSG00000137944	KYAT3	-2.3253	-5.59676	0.020056
ENSG00000217236	SP9	2.32509	24.9767	0.020067
ENSG00000178252	WDR6	-2.32433	-4.36413	0.020108
ENSG00000168936	TMEM129	-2.3236	-24.1859	0.020147
ENSG00000230358	SPDYE21	-2.32341	-7.34256	0.020157
ENSG00000188739	RBM34	-2.32325	-11.6756	0.020166
ENSG00000176024	ZNF613	-2.32197	-79.2843	0.020234
ENSG00000124201	ZNFX1	-2.32105	-10.5712	0.020284
ENSG00000105865	DUS4L	-2.32065	-10.6119	0.020306
ENSG00000267281	ATF7-NPFF	-2.32025	-5.04543	0.020328
ENSG00000213066	CEP43	2.32011	15.1209	0.020335
ENSG00000142552	RCN3	2.32007	10.1189	0.020337
ENSG00000150593	PDCD4	-2.31944	-23.4473	0.020371
ENSG00000110080	ST3GAL4	-2.31942	-13.1433	0.020372
ENSG00000176182	MYPOP	2.31903	6.55481	0.020393
ENSG00000168612	ZSWIM1	2.31894	1.72639	0.020399
ENSG00000139579	NABP2	2.31808	295.725	0.020445
ENSG00000204396	VWA7	2.31758	48.0135	0.020472
ENSG00000140107	SLC25A47	2.31711	9.39438	0.020497
ENSG00000005243	COPZ2	-2.31658	-9.79864	0.020526
ENSG00000250361	GYPB	-2.31604	-15.7982	0.020556
ENSG00000248871	TNFSF12-TNFSF13	-2.31599	-6.04407	0.020559
ENSG00000100095	SEZ6L	-2.31571	-18.7404	0.020574
ENSG00000139915	MDGA2	-2.31485	-1.39021	0.020621
ENSG00000187049	TMEM216	2.31436	18.4046	0.020648
ENSG00000167363	FN3K	-2.31303	-2.2389	0.020721
ENSG00000125755	SYMPK	-2.31188	-6.16461	0.020784
ENSG00000149016	TUT1	-2.31143	-46.9604	0.020809
ENSG00000139133	ALG10	-2.31113	-7.04346	0.020825
ENSG00000288914	ENSG00000288914	-2.31017	-37.5313	0.020879
ENSG00000170890	PLA2G1B	2.30996	2.94646	0.02089
ENSG00000157111	TMEM171	-2.30989	-2.0813	0.020894
ENSG00000204147	ASAH2B	-2.30985	-189.537	0.020896
ENSG00000164659	ELAPOR2	-2.30918	-7.54886	0.020934
ENSG00000136824	SMC2	-2.30877	-0.93672	0.020956
ENSG00000187068	C3orf70	-2.30818	-2.42414	0.020989
ENSG00000164049	FBXW12	2.30816	4.75078	0.02099
ENSG00000115875	SRSF7	2.30763	10.0234	0.02102
ENSG00000153237	CCDC148	-2.3065	-10.0136	0.021083
ENSG00000251664	PCDHA12	2.30539	13.4816	0.021145
ENSG00000241370	RPP21	2.30479	4.7432	0.021178
ENSG00000163811	WDR43	2.30463	25.5119	0.021187
ENSG00000197140	ADAM32	2.30387	9.58665	0.02123
ENSG00000186075	ZPBP2	-2.30357	-23.4568	0.021247
ENSG00000084764	MAPRE3	-2.30269	-6.82955	0.021296
ENSG00000185811	IKZF1	2.30254	3.60136	0.021305
ENSG00000164867	NOS3	-2.30253	-6.41842	0.021306
ENSG00000132507	EIF5A	-2.30224	-9.1077	0.021322
ENSG00000106484	MEST	2.30204	7.0923	0.021333
ENSG00000167608	TMC4	-2.30181	-8.09029	0.021346
ENSG00000185608	MRPL40	-2.30137	-8.92284	0.021371
ENSG00000187957	DNER	2.30126	2.35348	0.021377
ENSG00000078237	TIGAR	-2.30062	-16.5604	0.021413
ENSG00000114770	ABCC5	-2.30059	-6.96977	0.021415
ENSG00000139405	RITA1	-2.29996	-7.68197	0.02145
ENSG00000175489	LRRC25	-2.29986	-23.618	0.021456
ENSG00000157734	SNX22	-2.29927	-21.2831	0.021489
ENSG00000149557	FEZ1	2.2986	5.73227	0.021528
ENSG00000128886	ELL3	-2.29792	-5.46278	0.021566
ENSG00000127418	FGFRL1	-2.29736	-10.4755	0.021598
ENSG00000115641	FHL2	-2.2972	-5.2079	0.021607
ENSG00000198467	TPM2	2.29717	12.5006	0.021609
ENSG00000103978	TMEM87A	2.2969	4.7231	0.021625
ENSG00000235718	MFRP	2.29599	4.20749	0.021676
ENSG00000169402	RSPH10B2	-2.29452	-32.655	0.02176
ENSG00000189043	NDUFA4	-2.2937	-15.326	0.021808
ENSG00000169756	LIMS1	-2.2926	-19.1378	0.021871
ENSG00000154978	VOPP1	2.29117	7.18055	0.021953
ENSG00000100147	CCDC134	2.29099	12.5739	0.021964
ENSG00000204632	HLA-G	2.29085	2.22946	0.021972
ENSG00000134443	GRP	2.29014	6.81031	0.022013
ENSG00000069943	PIGB	2.2901	5.29803	0.022015
ENSG00000128271	ADORA2A	-2.29003	-5.57691	0.022019
ENSG00000164048	ZNF589	2.28993	3.78872	0.022025
ENSG00000101773	RBBP8	2.28952	3.49748	0.022049
ENSG00000125944	HNRNPR	2.28903	20.7692	0.022078
ENSG00000196739	COL27A1	2.28819	1.51263	0.022126
ENSG00000163932	PRKCD	2.28819	10.4384	0.022126
ENSG00000116771	AGMAT	-2.28766	-3.79499	0.022157
ENSG00000005194	CIAPIN1	-2.28757	-6.7699	0.022163
ENSG00000160714	UBE2Q1	-2.28739	-37.1244	0.022173
ENSG00000259132	ENSG00000259132	2.28725	6.26036	0.022181
ENSG00000100122	CRYBB1	2.28639	10.6681	0.022232
ENSG00000140488	CELF6	2.28637	5.06145	0.022232
ENSG00000006015	REX1BD	-2.28317	-208.027	0.022421
ENSG00000092841	MYL6	-2.28303	-28.2129	0.022428
ENSG00000215545	DEFB116	-2.28245	-37.3991	0.022463
ENSG00000198042	MAK16	2.282	5.21411	0.02249
ENSG00000120068	HOXB8	2.28123	28.132	0.022535
ENSG00000176783	RUFY1	2.28079	13.9014	0.022561
ENSG00000181585	TMIE	2.27987	15.1979	0.022616
ENSG00000162618	ADGRL4	-2.27901	-6.53247	0.022666
ENSG00000083168	KAT6A	2.27901	21.5271	0.022667
ENSG00000204421	LY6G6C	-2.27894	-7.19782	0.022671
ENSG00000143420	ENSA	-2.27797	-51.7494	0.022728
ENSG00000162736	NCSTN	2.27631	27.8373	0.022828
ENSG00000163687	DNASE1L3	-2.27533	-10.5436	0.022886
ENSG00000132010	ZNF20	-2.27532	-148.814	0.022887
ENSG00000112218	GPR63	-2.27435	-1.41698	0.022945
ENSG00000197771	MCMBP	-2.27386	-4.63842	0.022974
ENSG00000282936	ENSG00000282936	-2.27384	-9.24859	0.022975
[truncated: 16,612 more rows]

## Sheet: tab8 Delta cell T2D TWAS result
gene	gene_name	zscore	effect_size	pvalue
ENSG00000140382	HMG20A	-14.1638	-272.154	1.54e-45
ENSG00000090316	MAEA	-13.7337	-25.1014	6.38e-43
ENSG00000165066	NKX6-3	-13.4099	-67.1092	5.29e-41
ENSG00000109501	WFS1	13.1025	11.3088	3.19e-39
ENSG00000153814	JAZF1	-11.6369	-75.9047	2.68e-31
ENSG00000125746	EML2	-11.4588	-27.6473	2.12e-30
ENSG00000165609	NUDT5	-11.4286	-132.361	3.01e-30
ENSG00000011478	QPCTL	11.1346	1166.11	8.52e-29
ENSG00000275410	HNF1B	10.6058	8.16209	2.8e-26
ENSG00000119912	IDE	-10.4944	-15.7172	9.17e-26
ENSG00000127603	MACF1	-10.1503	-52.2098	3.3e-24
ENSG00000169783	LINGO1	9.81288	35.0882	9.91e-23
ENSG00000163635	ATXN7	-9.64865	-110.152	4.98e-22
ENSG00000134640	MTNR1B	9.51333	12.9578	1.85e-21
ENSG00000285085	ENSG00000285085	-9.45832	-28.4529	3.13e-21
ENSG00000129003	VPS13C	-9.16118	-95.7233	5.13e-20
ENSG00000186635	ARAP1	-8.99834	-7.62278	2.29e-19
ENSG00000196781	TLE1	8.87188	43.3186	7.19e-19
ENSG00000174327	SLC16A13	-8.53795	-20.0373	1.37e-17
ENSG00000163634	THOC7	-8.38113	-87.7272	5.24e-17
ENSG00000140553	UNC45A	-8.33474	-155.415	7.77e-17
ENSG00000198355	PIM3	-8.11914	-25.7191	4.69e-16
ENSG00000180176	TH	8.11603	119.98	4.82e-16
ENSG00000188211	NCR3LG1	-8.08714	-8.72824	6.11e-16
ENSG00000163945	UVSSA	8.02093	42.4907	1.05e-15
ENSG00000106633	GCK	8.00883	1.70145	1.16e-15
ENSG00000213221	DNLZ	-7.99032	-42.6995	1.35e-15
ENSG00000164941	INTS8	-7.87171	-19.1729	3.5e-15
ENSG00000115226	FNDC4	7.8475	69.1099	4.24e-15
ENSG00000165879	FRAT1	7.84571	7.55898	4.31e-15
ENSG00000087448	KLHL42	7.82471	25.6951	5.09e-15
ENSG00000204314	PRRT1	-7.75746	-8.51458	8.66e-15
ENSG00000104941	RSPH6A	-7.71743	-77.23	1.19e-14
ENSG00000228789	HCG22	7.65736	47.2801	1.9e-14
ENSG00000173517	PEAK1	-7.60669	-21.7579	2.81e-14
ENSG00000168944	CEP120	-7.45294	-31.9068	9.13e-14
ENSG00000140391	TSPAN3	7.35365	48.0448	1.93e-13
ENSG00000084734	GCKR	7.2536	48.5292	4.06e-13
ENSG00000152409	JMY	7.17665	12.6157	7.14e-13
ENSG00000177971	IMP3	7.15388	70.2007	8.44e-13
ENSG00000124194	GDAP1L1	-7.12598	-8.76721	1.03e-12
ENSG00000170608	FOXA3	-7.1236	-16.8696	1.05e-12
ENSG00000157992	KRTCAP3	7.12245	19.9873	1.06e-12
ENSG00000125743	SNRPD2	-7.1027	-41.2585	1.22e-12
ENSG00000169410	PTPN9	7.0937	13.6426	1.31e-12
ENSG00000009335	UBE3C	-7.09143	-25.2588	1.33e-12
ENSG00000204536	CCHCR1	-7.0552	-7.40744	1.72e-12
ENSG00000184076	UQCR10	7.03719	34.8769	1.96e-12
ENSG00000198522	GPN1	7.02551	93.8934	2.13e-12
ENSG00000115207	GTF3C2	-7.01258	-18.8824	2.34e-12
ENSG00000008196	TFAP2B	6.98885	110.488	2.77e-12
ENSG00000010310	GIPR	-6.98303	-9.99746	2.89e-12
ENSG00000142186	SCYL1	-6.9742	-90.917	3.08e-12
ENSG00000129757	CDKN1C	-6.9666	-84.1194	3.25e-12
ENSG00000140718	FTO	6.92731	24.8919	4.29e-12
ENSG00000184508	HDDC3	6.8741	27.8915	6.24e-12
ENSG00000179262	RAD23A	-6.86649	-52.6322	6.58e-12
ENSG00000166965	RCCD1	6.85452	2.02992	7.16e-12
ENSG00000065665	SEC61A2	-6.79455	-6.32564	1.09e-11
ENSG00000134249	ADAM30	6.73585	112.553	1.63e-11
ENSG00000149596	JPH2	-6.71418	-9.79731	1.89e-11
ENSG00000107679	PLEKHA1	-6.67962	-111.397	2.4e-11
ENSG00000204472	AIF1	6.67585	12.9836	2.46e-11
ENSG00000128833	MYO5C	-6.66159	-7.80258	2.71e-11
ENSG00000118971	CCND2	6.65357	9.4772	2.86e-11
ENSG00000204366	ZBTB12	6.58409	18.0219	4.58e-11
ENSG00000197136	PCNX3	-6.56147	-305.883	5.33e-11
ENSG00000161860	SYCE2	-6.55295	-26.924	5.64e-11
ENSG00000179115	FARSA	-6.53891	-14.2361	6.2e-11
ENSG00000117461	PIK3R3	-6.53194	-5.33604	6.49e-11
ENSG00000159588	CCDC17	-6.5103	-32.7243	7.5e-11
ENSG00000166689	PLEKHA7	-6.49924	-11.32	8.07e-11
ENSG00000184056	VPS33B	-6.47549	-15.271	9.45e-11
ENSG00000115211	EIF2B4	6.4743	32.9526	9.53e-11
ENSG00000058404	CAMK2B	6.43751	19.002	1.21e-10
ENSG00000187796	CARD9	6.43495	12.3401	1.24e-10
ENSG00000173338	KCNK7	-6.42814	-39.3666	1.29e-10
ENSG00000204531	POU5F1	-6.40693	-2.66049	1.48e-10
ENSG00000124780	KCNK17	-6.39627	-0.93947	1.59e-10
ENSG00000108797	CNTNAP1	-6.39318	-11.5278	1.62e-10
ENSG00000061794	MRPS35	-6.32078	-44.0753	2.6e-10
ENSG00000142700	DMRTA2	6.32075	106.836	2.6e-10
ENSG00000176635	HORMAD2	6.26085	14.8471	3.83e-10
ENSG00000109670	FBXW7	6.251	74.912	4.08e-10
ENSG00000163909	HEYL	6.24275	7.36557	4.3e-10
ENSG00000108788	MLX	-6.22937	-441.313	4.68e-10
ENSG00000117707	PROX1	6.22853	57.3929	4.71e-10
ENSG00000163257	DCAF16	-6.22113	-26.2135	4.94e-10
ENSG00000173465	ZNRD2	6.19707	10.1635	5.75e-10
ENSG00000145723	GIN1	-6.19257	-27.0728	5.92e-10
ENSG00000149948	HMGA2	6.14844	21.1839	7.82e-10
ENSG00000138002	IFT172	-6.14516	-41.6534	7.99e-10
ENSG00000145692	BHMT	6.13628	42.9564	8.45e-10
ENSG00000185920	PTCH1	6.10917	7.36065	1e-09
ENSG00000138074	SLC5A6	6.09816	56.8794	1.07e-09
ENSG00000254402	LRRC24	6.02435	39.2398	1.7e-09
ENSG00000125741	OPA3	-6.02087	-71.2692	1.73e-09
ENSG00000183682	BMP8A	6.01515	11.1372	1.8e-09
ENSG00000115241	PPM1G	-6.00047	-70.9102	1.97e-09
ENSG00000106631	MYL7	5.99742	7.93386	2e-09
ENSG00000197429	IPP	5.99442	15.6699	2.04e-09
ENSG00000072310	SREBF1	-5.99274	-10.4895	2.06e-09
ENSG00000104936	DMPK	-5.98947	-53.6533	2.11e-09
ENSG00000174326	SLC16A11	-5.97213	-31.0283	2.34e-09
[truncated: 18,460 more rows]

## Sheet: tab9 Ductal cell T2D TWAS resul
gene	gene_name	zscore	effect_size	pvalue
[truncated: 18,614 more rows]

[truncated: 15 more sheets: tab10 Endothelial cell T2D TWAS, tab11 Epsilon cell T2D TWAS res, tab12 Gamma cell T2D TWAS resul, tab13 Immune cell T2D TWAS resu, tab14 Quiescent stellate cell T, tab15 CD4-positive_alpha-beta_c, tab16 CD4-positive_alpha-beta_T, tab17CD8-positive_alpha-beta_T_, tab18CD14-low_CD16-positive_mon, tab19CD14-positive_monocyte SLE, tab20CD16-negative_CD56-bright_, tab21central_memory_CD4-positiv, tab22central_memory_CD8-positiv, tab23conventional_dendritic_cel, tab24dendritic_cell SLE TWAS re]
