# Supplementary material for: scPrediXcan integrates advances in deep learning and single-cell data into a powerful cell-type–specific transcriptome-wide association study framework
Source: bioRxiv. 2025 Mar 4:2024.11.11.623049. Originally published 2024 Nov 14. Preprint. [Version 2] doi: 10.1101/2024.11.11.623049 (PMC11601274; doi:10.1101/2024.11.11.623049)
Supplement: Supplement 1 [file media-1.zip › Supplementary_tables/scPrediXcan-tables-2.xlsx]

## Sheet: tab25double_negative_thymocyte 
gene	gene_name	zscore	effect_size	pvalue
ENSG00000213722	DDAH2	-21.2713	-130.799	2.09466e-100
ENSG00000204296	TSBP1	19.594	748.537	1.74e-85
ENSG00000137343	ATAT1	18.0452	548.039	8.61e-73
ENSG00000204314	PRRT1	15.9061	169.45	5.75e-57
ENSG00000204542	C6orf15	15.5958	283.861	7.78e-55
ENSG00000204385	SLC44A4	14.8599	437.51	6e-50
ENSG00000196230	TUBB	-14.4834	-312.427	1.54e-47
ENSG00000204463	BAG6	-13.5702	-290.751	6.02e-42
ENSG00000137404	NRM	-13.3523	-153.439	1.15e-40
ENSG00000232629	HLA-DQB2	13.298	69.8949	2.38e-40
ENSG00000204421	LY6G6C	-13.2788	-601.709	3.07e-40
ENSG00000196735	HLA-DQA1	-13.2639	-8.31413	3.75e-40
ENSG00000204308	RNF5	13.0576	255.972	5.75e-39
ENSG00000221988	PPT2	12.3528	90.7964	4.7e-35
ENSG00000204344	STK19	12.317	961.556	7.34e-35
ENSG00000196747	H2AC13	-12.2182	-232.421	2.48e-34
ENSG00000204290	BTNL2	11.8698	1099.47	1.7e-32
ENSG00000168477	TNXB	-11.7465	-122.031	7.36e-32
ENSG00000228789	HCG22	-11.7057	-136.633	1.19e-31
ENSG00000166278	C2	11.4949	689.706	1.4e-30
ENSG00000278828	H3C10	-11.2197	-579.825	3.26e-29
ENSG00000204305	AGER	-11.1573	-443.957	6.6e-29
ENSG00000204498	NFKBIL1	10.7981	122.248	3.52e-27
ENSG00000184357	H1-5	10.6975	334.775	1.05e-26
ENSG00000276903	H2AC16	10.441	51.4942	1.61e-25
ENSG00000248167	TRIM39-RPP21	-10.2828	-166.083	8.42e-25
ENSG00000204371	EHMT2	-10.2475	-358.397	1.21e-24
ENSG00000213780	GTF2H4	-10.0127	-124.93	1.34e-23
ENSG00000233822	H2BC15	-9.90293	-159.094	4.04e-23
ENSG00000273703	H2BC14	9.89056	434.224	4.57e-23
ENSG00000196126	HLA-DRB1	-9.72584	-118.891	2.34e-22
ENSG00000206503	HLA-A	9.58155	46.8332	9.56e-22
ENSG00000204256	BRD2	9.56512	111.465	1.12e-21
ENSG00000185130	H2BC13	9.51732	77.08	1.78e-21
ENSG00000204424	LY6G6F	-8.97359	-456.304	2.87e-19
ENSG00000278637	H4C1	8.95934	126.609	3.27e-19
ENSG00000213676	ATF6B	8.94119	351.337	3.85e-19
ENSG00000137338	PGBD1	8.93867	118.096	3.94e-19
ENSG00000204388	HSPA1B	8.85112	126.364	8.66e-19
ENSG00000226979	LTA	-8.48572	-66.0178	2.14e-17
ENSG00000204427	ABHD16A	-8.25358	-185.34	1.54e-16
ENSG00000276180	H4C9	-8.21844	-420.669	2.06e-16
ENSG00000186470	BTN3A2	-8.19509	-57.3153	2.5e-16
ENSG00000204576	PRR3	-8.11037	-333.702	5.05e-16
ENSG00000277224	H2BC7	-8.07648	-92.0352	6.67e-16
ENSG00000204540	PSORS1C1	8.03964	41.2043	9.01e-16
ENSG00000204681	GABBR1	7.99071	224.392	1.34e-15
ENSG00000161179	YDJC	7.88652	59.8442	3.11e-15
ENSG00000274641	H2BC17	7.87502	920.306	3.41e-15
ENSG00000242574	HLA-DMB	-7.86359	-295.562	3.73e-15
ENSG00000204516	MICB	7.68466	25.7623	1.53e-14
ENSG00000183246	RIMBP3C	-7.59418	-227.948	3.1e-14
ENSG00000250641	LY6G6F-LY6G6D	-7.50851	-284.957	5.98e-14
ENSG00000232810	TNF	-7.45799	-139.879	8.79e-14
ENSG00000273542	H4C12	-7.37145	-774.636	1.69e-13
ENSG00000196812	ZSCAN16	-7.34296	-128.372	2.09e-13
ENSG00000185651	UBE2L3	-7.32234	-237.471	2.44e-13
ENSG00000204472	AIF1	7.2649	137.298	3.73e-13
ENSG00000204420	MPIG6B	-7.20372	-229.86	5.86e-13
ENSG00000128604	IRF5	7.17056	38.4971	7.47e-13
ENSG00000137185	ZSCAN9	-7.08723	-33.0401	1.37e-12
ENSG00000235109	ZSCAN31	7.06813	43.3432	1.57e-12
ENSG00000064419	TNPO3	-6.94693	-92.6126	3.73e-12
ENSG00000204428	LY6G5C	-6.92799	-368.165	4.27e-12
ENSG00000275221	H2AC15	-6.78329	-67.1102	1.17e-11
ENSG00000204544	MUC21	6.73184	258.302	1.68e-11
ENSG00000220201	ZGLP1	-6.48582	-201.902	8.83e-11
ENSG00000248993	ENSG00000248993	-6.47889	-231.551	9.24e-11
ENSG00000237541	HLA-DQA2	6.46629	15.6029	1e-10
ENSG00000158691	ZSCAN12	-6.40321	-16.3618	1.52e-10
ENSG00000291302	ENSG00000291302	-6.38858	-91.7694	1.67e-10
ENSG00000116698	SMG7	-6.32772	-178.409	2.49e-10
ENSG00000124568	SLC17A1	-6.29725	-313.583	3.03e-10
ENSG00000136573	BLK	-6.24767	-27.1095	4.17e-10
ENSG00000204564	C6orf136	6.23916	74.526	4.4e-10
ENSG00000234745	HLA-B	6.07489	73.7784	1.24e-09
ENSG00000241404	EGFL8	6.04039	203.423	1.54e-09
ENSG00000204356	NELFE	6.03092	259.375	1.63e-09
ENSG00000197062	ZSCAN26	-5.86453	-259.982	4.5e-09
ENSG00000137312	FLOT1	5.81096	293.563	6.21e-09
ENSG00000204257	HLA-DMA	-5.80509	-408.045	6.43e-09
ENSG00000204560	DHX16	-5.79649	-192.565	6.77e-09
ENSG00000280236	OR12D2	-5.79157	-1193.77	6.97e-09
ENSG00000168291	PDHB	-5.77183	-67.9495	7.84e-09
ENSG00000187626	ZKSCAN4	5.72865	357.912	1.01e-08
ENSG00000179344	HLA-DQB1	-5.71873	-9.70776	1.07e-08
ENSG00000204511	MCCD1	-5.71422	-186.787	1.1e-08
ENSG00000156873	PHKG2	5.65864	617.806	1.53e-08
ENSG00000169896	ITGAM	5.64207	184.154	1.68e-08
ENSG00000204315	FKBPL	-5.58198	-84.1454	2.38e-08
ENSG00000187837	H1-2	-5.55579	-111.56	2.76e-08
ENSG00000111801	BTN3A3	5.52392	117.021	3.32e-08
ENSG00000138378	STAT4	-5.45096	-6.73117	5.01e-08
ENSG00000276302	ENSG00000276302	-5.31469	-215.714	1.07e-07
ENSG00000010704	HFE	5.26048	84.6846	1.44e-07
ENSG00000224586	GPX5	5.25832	307.487	1.45e-07
ENSG00000204386	NEU1	5.24944	145.87	1.53e-07
ENSG00000070047	PHRF1	-5.21308	-577.163	1.86e-07
ENSG00000105376	ICAM5	5.17138	37.9461	2.32e-07
ENSG00000198502	HLA-DRB5	-5.14079	-63.8409	2.74e-07
ENSG00000065989	PDE4A	-5.12762	-22.8349	2.93e-07
ENSG00000204632	HLA-G	-5.10665	-15.9577	3.28e-07
ENSG00000198315	ZKSCAN8	5.05849	39.2059	4.23e-07
ENSG00000203747	FCGR3A	5.05502	9.47196	4.3e-07
ENSG00000231852	CYP21A2	5.02749	1760.2	4.97e-07
ENSG00000204531	POU5F1	4.99753	30.1427	5.81e-07
ENSG00000072694	FCGR2B	4.92741	168.252	8.33e-07
ENSG00000198704	GPX6	4.90442	780.92	9.37e-07
ENSG00000177710	SLC35G5	-4.90254	-244.281	9.46e-07
ENSG00000112337	SLC17A2	4.90135	164.361	9.52e-07
ENSG00000139370	SLC15A4	4.8949	106.633	9.84e-07
ENSG00000204701	OR2J3	4.88638	1370.83	1.03e-06
ENSG00000124610	H1-1	-4.87163	-60.6386	1.11e-06
ENSG00000225190	PLEKHM1	4.81893	123.06	1.44e-06
ENSG00000073605	GSDMB	4.81194	27.4858	1.49e-06
ENSG00000255154	HTD2	-4.77265	-24.1278	1.82e-06
ENSG00000204301	NOTCH4	4.75965	144.053	1.94e-06
ENSG00000158373	H2BC5	-4.74164	-48.5825	2.12e-06
ENSG00000161405	IKZF3	4.7403	80.3903	2.13e-06
ENSG00000168298	H1-4	4.72068	107.641	2.35e-06
ENSG00000105371	ICAM4	4.71703	21.3895	2.39e-06
ENSG00000205882	DEFB134	4.68162	196.455	2.85e-06
ENSG00000197153	H3C12	4.67733	97.6905	2.91e-06
ENSG00000103510	KAT8	-4.65838	-119.548	3.19e-06
ENSG00000243729	OR5V1	-4.65254	-1103.17	3.28e-06
ENSG00000204644	ZFP57	4.6338	18.9134	3.59e-06
ENSG00000126456	IRF3	4.61882	47.1754	3.86e-06
ENSG00000204574	ABCF1	-4.61452	-172.491	3.94e-06
ENSG00000169900	PYDC1	-4.57475	-66.0008	4.77e-06
ENSG00000204616	TRIM31	4.56562	26.8028	4.98e-06
ENSG00000276410	H2BC3	-4.55567	-91.33	5.22e-06
ENSG00000151967	SCHIP1	-4.50526	-227.727	6.63e-06
ENSG00000198130	HIBCH	-4.48428	-237.791	7.32e-06
ENSG00000070190	DAPP1	-4.46608	-36.6988	7.97e-06
ENSG00000274600	RIMBP3B	4.4637	890.45	8.06e-06
ENSG00000146109	ABT1	4.43012	84.671	9.42e-06
ENSG00000180573	H2AC6	-4.4258	-20.3813	9.61e-06
ENSG00000099849	RASSF7	4.42108	82.4582	9.82e-06
ENSG00000204657	OR2H2	4.37994	665.743	1.19e-05
ENSG00000204469	PRRC2A	4.37788	119.387	1.2e-05
ENSG00000146047	H2BC1	-4.36936	-405.134	1.25e-05
ENSG00000113532	ST8SIA4	-4.35543	-46.4582	1.33e-05
ENSG00000126453	BCL2L12	4.34146	51.5481	1.42e-05
ENSG00000204248	COL11A2	-4.33321	-52.4756	1.47e-05
ENSG00000120054	CPN1	-4.32467	-291.554	1.53e-05
ENSG00000204536	CCHCR1	-4.31778	-41.7501	1.58e-05
ENSG00000278677	H2AC17	-4.2579	-86.065	2.06e-05
ENSG00000162676	GFI1	-4.22326	-78.4223	2.41e-05
ENSG00000129538	RNASE1	-4.20403	-151.965	2.62e-05
ENSG00000065060	BLTP3A	4.20217	32.5848	2.64e-05
ENSG00000116701	NCF2	-4.20203	-24.4614	2.65e-05
ENSG00000273802	H2BC8	4.19081	61.0517	2.78e-05
ENSG00000186075	ZPBP2	4.16191	21.1434	3.16e-05
ENSG00000258724	PINX1	4.14807	155.985	3.35e-05
ENSG00000124678	TCP11	4.14544	5.56555	3.39e-05
ENSG00000163684	RPP14	-4.10228	-51.3832	4.09e-05
ENSG00000254093	PINX1	4.09639	81.3304	4.2e-05
ENSG00000278588	H2BC10	-4.08086	-122.293	4.49e-05
ENSG00000244355	LY6G6D	4.04817	86.2442	5.16e-05
ENSG00000174775	HRAS	-4.01913	-17.4298	5.84e-05
ENSG00000137288	UQCC2	4.01394	71.1363	5.97e-05
ENSG00000213588	ZBTB9	4.00492	54.9198	6.2e-05
ENSG00000112514	CUTA	-3.99412	-137.794	6.49e-05
ENSG00000114982	KANSL3	3.97442	63.5894	7.05e-05
ENSG00000137700	SLC37A4	-3.9665	-45.5006	7.29e-05
ENSG00000182010	RTKN2	-3.95641	-6.23765	7.61e-05
ENSG00000177238	TRIM72	-3.94543	-229.313	7.97e-05
ENSG00000115415	STAT1	3.94035	48.0058	8.14e-05
ENSG00000140678	ITGAX	3.92467	29.2304	8.68e-05
ENSG00000243649	CFB	-3.9057	-187.914	9.4e-05
ENSG00000023191	RNH1	3.88741	91.6651	0.000101
ENSG00000163406	SLC15A2	3.88295	44.165	0.000103
ENSG00000103653	CSK	3.88219	133.706	0.000104
ENSG00000273983	H3C8	-3.87978	-38.202	0.000105
ENSG00000267673	FDX2	3.85702	75.737	0.000115
ENSG00000138439	FAM117B	-3.85364	-148.692	0.000116
ENSG00000204539	CDSN	-3.84796	-43.6501	0.000119
ENSG00000254206	NPIPB11	3.84715	83.3446	0.000119
ENSG00000110435	PDHX	-3.83777	-10.2293	0.000124
ENSG00000134369	NAV1	3.83168	47.429	0.000127
ENSG00000172057	ORMDL3	-3.83033	-30.2364	0.000128
ENSG00000140153	WDR20	-3.824	-457.667	0.000131
ENSG00000215343	ZNF705D	3.80875	2807.11	0.00014
ENSG00000141736	ERBB2	-3.79851	-213.299	0.000146
ENSG00000132185	FCRLA	-3.79634	-12.251	0.000147
ENSG00000129009	ISLR	3.79386	191.741	0.000148
ENSG00000177106	EPS8L2	3.79128	62.2721	0.00015
ENSG00000203910	C1orf146	-3.78898	-141.475	0.000151
ENSG00000197903	H2BC12	-3.7888	-52.781	0.000151
ENSG00000160683	CXCR5	3.77096	35.8285	0.000163
ENSG00000171757	LRRC34	3.75177	74.6678	0.000176
ENSG00000133328	PLAAT2	3.74997	174.071	0.000177
ENSG00000115009	CCL20	3.74736	67.912	0.000179
ENSG00000154328	NEIL2	3.7467	7.23114	0.000179
ENSG00000005020	SKAP2	-3.73834	-33.4711	0.000185
ENSG00000149089	APIP	-3.72821	-6.75002	0.000193
ENSG00000163660	CCNL1	-3.71842	-165.514	0.0002
ENSG00000159314	ARHGAP27	-3.71128	-82.5807	0.000206
ENSG00000225526	MKRN2OS	3.6906	59.2564	0.000224
ENSG00000078018	MAP2	3.68684	39.2412	0.000227
ENSG00000170322	NFRKB	3.68277	51.2624	0.000231
ENSG00000188739	RBM34	3.6654	328.076	0.000247
ENSG00000156858	PRR14	3.66321	1191.23	0.000249
ENSG00000164508	H2AC1	-3.64797	-528.302	0.000264
ENSG00000180044	C3orf80	3.62932	216.477	0.000284
ENSG00000162738	VANGL2	-3.62825	-51.7158	0.000285
ENSG00000184220	CMSS1	-3.62601	-95.1744	0.000288
ENSG00000096996	IL12RB1	3.61627	53.9225	0.000299
ENSG00000135333	EPHA7	3.61503	720.631	0.0003
ENSG00000105063	PPP6R1	3.6115	46.1739	0.000304
ENSG00000197020	ZNF100	3.60384	97.2477	0.000314
ENSG00000189362	NEMP2	3.60065	10.348	0.000317
ENSG00000143226	FCGR2A	3.5961	29.1925	0.000323
ENSG00000204396	VWA7	-3.57865	-32.8326	0.000345
ENSG00000204304	PBX2	-3.57536	-180.398	0.00035
ENSG00000196821	ILRUN	-3.57473	-260.16	0.000351
ENSG00000126773	PCNX4	-3.57367	-252.269	0.000352
ENSG00000134250	NOTCH2	-3.56145	-912.704	0.000369
ENSG00000149179	CSTPP1	-3.55691	-28.2354	0.000375
ENSG00000205884	DEFB136	3.55663	168.241	0.000376
ENSG00000224420	ADM5	-3.54349	-34.1667	0.000395
ENSG00000125691	RPL23	3.54229	429.725	0.000397
ENSG00000088682	COQ9	3.52038	22.4871	0.000431
ENSG00000112511	PHF1	-3.50643	-215.667	0.000454
ENSG00000065361	ERBB3	-3.50358	-70.4904	0.000459
ENSG00000177225	GATD1	3.49864	98.9202	0.000468
ENSG00000142224	IL19	-3.49817	-11.6064	0.000468
ENSG00000289747	ENSG00000289747	-3.49606	-108.884	0.000472
ENSG00000254726	MEX3A	-3.49201	-458.937	0.000479
ENSG00000163377	TAFA4	3.4908	1134.87	0.000482
ENSG00000171790	SLFNL1	3.48573	16.7157	0.000491
ENSG00000114378	HYAL1	3.48519	117.861	0.000492
ENSG00000141744	PNMT	3.46601	77.0022	0.000528
ENSG00000144451	SPAG16	-3.44844	-29.1565	0.000564
ENSG00000167244	IGF2	-3.4465	-203.3	0.000568
ENSG00000070770	CSNK2A2	-3.44286	-107.037	0.000576
ENSG00000179958	DCTPP1	-3.43824	-331.822	0.000586
ENSG00000172890	NADSYN1	-3.438	-38.1231	0.000586
ENSG00000070031	SCT	-3.4353	-184.581	0.000592
ENSG00000116771	AGMAT	3.42365	2.63271	0.000618
ENSG00000166947	EPB42	-3.41348	-117.799	0.000641
ENSG00000133265	HSPBP1	-3.41256	-39.3892	0.000644
ENSG00000111321	LTBR	3.40974	12.3697	0.00065
ENSG00000178852	EFCAB13	-3.40713	-9.35874	0.000656
ENSG00000176909	MAMSTR	3.40485	86.4755	0.000662
ENSG00000160181	TFF2	-3.40408	-245.585	0.000664
ENSG00000140323	DISP2	-3.40391	-81.5858	0.000664
ENSG00000166963	MAP1A	3.39963	98.2446	0.000675
ENSG00000206140	TMEM191C	3.3957	512.89	0.000685
ENSG00000181552	EDDM3B	-3.37294	-62.3641	0.000744
ENSG00000149428	HYOU1	-3.3604	-45.1774	0.000778
ENSG00000042980	ADAM28	3.36023	43.2539	0.000779
ENSG00000165997	ARL5B	-3.35167	-43.1021	0.000803
ENSG00000186298	PPP1CC	3.35159	111.713	0.000803
ENSG00000101290	CDS2	3.34578	167.835	0.000821
ENSG00000114650	SCAP	-3.34202	-183.778	0.000832
ENSG00000137411	VARS2	-3.3332	-19.5636	0.000859
ENSG00000159495	TGM7	-3.32844	-379.171	0.000873
ENSG00000108439	PNPO	-3.32107	-113.699	0.000897
ENSG00000144369	FAM171B	3.31361	24.6853	0.000921
ENSG00000104613	INTS10	-3.30579	-129.645	0.000947
ENSG00000170145	SIK2	-3.29515	-63.2984	0.000984
ENSG00000161610	HCRT	-3.29324	-94.5046	0.00099
ENSG00000117036	ETV3	-3.29125	-129.982	0.000997
ENSG00000134249	ADAM30	3.29105	488.283	0.000998
ENSG00000112182	BACH2	-3.28984	-130.971	0.001002
ENSG00000146151	HMGCLL1	-3.28853	-340.422	0.001007
ENSG00000162104	ADCY9	3.2836	43.6419	0.001025
ENSG00000125170	DOK4	3.27905	51.3842	0.001042
ENSG00000160695	VPS11	-3.27368	-23.9668	0.001062
ENSG00000161180	CCDC116	3.27301	71.5591	0.001064
ENSG00000107551	RASSF4	3.26981	60.6066	0.001076
ENSG00000075975	MKRN2	-3.26729	-16.2209	0.001086
ENSG00000127328	RAB3IP	3.26448	19.5045	0.001097
ENSG00000124557	BTN1A1	3.26238	30.3997	0.001105
ENSG00000169169	CPT1C	-3.25812	-11.3448	0.001122
ENSG00000124160	NCOA5	3.25774	42.4262	0.001123
ENSG00000267748	ENSG00000267748	3.25457	178.484	0.001136
ENSG00000227877	MRLN	3.25107	209.399	0.00115
ENSG00000130584	ZBTB46	3.25091	33.0518	0.00115
ENSG00000188580	NKAIN2	-3.2356	-198.936	0.001214
ENSG00000030110	BAK1	-3.23276	-44.1824	0.001226
ENSG00000167004	PDIA3	-3.23099	-62.9389	0.001234
ENSG00000137822	TUBGCP4	-3.22639	-139.874	0.001254
ENSG00000119760	SUPT7L	3.21972	148.468	0.001283
ENSG00000198522	GPN1	3.21942	32.9994	0.001284
ENSG00000172680	MOS	-3.21918	-347.827	0.001286
ENSG00000158553	POM121L2	3.21726	113.012	0.001294
ENSG00000105550	FGF21	-3.2161	-173.583	0.001299
ENSG00000204525	HLA-C	3.21498	74.7772	0.001305
ENSG00000129003	VPS13C	-3.21131	-85.3713	0.001321
ENSG00000064995	TAF11	-3.21045	-44.2103	0.001325
ENSG00000124564	SLC17A3	-3.20895	-22.2124	0.001332
ENSG00000174951	FUT1	-3.20833	-27.9741	0.001335
ENSG00000145901	TNIP1	-3.20642	-86.3348	0.001344
ENSG00000187288	CIDEC	3.20416	164.407	0.001355
ENSG00000144834	TAGLN3	3.19738	15.5598	0.001387
ENSG00000239697	TNFSF12	-3.19516	-27.2666	0.001398
ENSG00000249715	FER1L5	3.17864	304.762	0.00148
ENSG00000165644	COMTD1	-3.17442	-21.2781	0.001501
ENSG00000140259	MFAP1	-3.17438	-410.617	0.001502
ENSG00000128294	TPST2	-3.17227	-68.3136	0.001513
ENSG00000149403	GRIK4	3.16731	67.4967	0.001539
ENSG00000188227	ZNF793	-3.16644	-44.4273	0.001543
ENSG00000146858	ZC3HAV1L	-3.16544	-19.0946	0.001548
ENSG00000122484	RPAP2	3.16444	88.8042	0.001554
ENSG00000176177	ENTHD1	-3.15893	-98.1717	0.001583
ENSG00000198642	KLHL9	3.158	30.0276	0.001589
ENSG00000104321	TRPA1	3.15694	119.996	0.001594
ENSG00000120235	IFNA6	-3.1522	-620.77	0.00162
ENSG00000204702	OR2J1	3.15054	216.396	0.00163
ENSG00000156171	DRAM2	3.14877	79.6504	0.00164
ENSG00000108306	FBXL20	-3.14225	-87.6594	0.001677
ENSG00000081985	IL12RB2	3.14012	12.6394	0.001689
ENSG00000112576	CCND3	-3.13797	-195.692	0.001701
ENSG00000196826	ENSG00000196826	3.1337	137.318	0.001726
ENSG00000133247	KMT5C	3.12799	93.1169	0.00176
ENSG00000101019	UQCC1	3.12644	54.4188	0.001769
ENSG00000081721	DUSP12	3.11756	102.137	0.001824
ENSG00000152240	HAUS1	-3.11076	-10.2973	0.001866
ENSG00000254415	SIGLEC14	-3.10843	-61.641	0.001881
ENSG00000103507	BCKDK	3.10521	122.052	0.001901
ENSG00000197965	MPZL1	3.10422	24.0325	0.001908
ENSG00000204599	TRIM39	3.10393	104.623	0.00191
ENSG00000136634	IL10	-3.10348	-19.9639	0.001913
ENSG00000276368	H2AC14	-3.1034	-30.9595	0.001913
ENSG00000065029	ZNF76	-3.10302	-51.6247	0.001916
ENSG00000285085	ENSG00000285085	3.10072	16.6242	0.00193
ENSG00000101546	RBFA	-3.09799	-93.6097	0.001948
ENSG00000002834	LASP1	3.09725	83.9871	0.001953
ENSG00000168300	PCMTD1	-3.09655	-49.0246	0.001958
ENSG00000147873	IFNA5	3.08924	489.049	0.002007
ENSG00000065518	NDUFB4	3.07924	183.003	0.002075
ENSG00000168394	TAP1	-3.07089	-48.3048	0.002134
ENSG00000001617	SEMA3F	-3.07042	-42.5097	0.002138
ENSG00000204700	OR2J2	-3.06881	-789.289	0.002149
ENSG00000239998	LILRA2	-3.06382	-36.7487	0.002185
ENSG00000174938	SEZ6L2	-3.06153	-21.9223	0.002202
ENSG00000019995	ZRANB1	-3.05714	-16.6606	0.002235
ENSG00000205089	CCNI2	-3.04543	-80.3272	0.002323
ENSG00000164609	SLU7	-3.04466	-26.0983	0.002329
ENSG00000167588	GPD1	-3.04273	-55.241	0.002344
ENSG00000198369	SPRED2	-3.04099	-30.0605	0.002358
ENSG00000111832	RWDD1	3.03819	40.3573	0.00238
ENSG00000205442	IZUMO3	-3.03584	-702.182	0.002399
ENSG00000007384	RHBDF1	3.03242	105.652	0.002426
ENSG00000171403	KRT9	-3.03038	-427.923	0.002442
ENSG00000143669	LYST	-3.02927	-13.0851	0.002451
ENSG00000120937	NPPB	3.02723	459.589	0.002468
ENSG00000101464	PIGU	-3.02503	-54.4257	0.002486
ENSG00000275126	H4C13	3.02224	73.9391	0.002509
ENSG00000054967	RELT	3.02154	64.1057	0.002515
ENSG00000135541	AHI1	-3.01423	-47.4957	0.002576
ENSG00000214518	KRTAP2-2	-3.01314	-882.443	0.002586
ENSG00000116539	ASH1L	3.00901	466.992	0.002621
ENSG00000140265	ZSCAN29	3.00499	669.995	0.002656
ENSG00000107807	TLX1	2.99612	560.754	0.002734
ENSG00000204310	AGPAT1	-2.99451	-71.8123	0.002749
ENSG00000256269	HMBS	-2.99407	-40.1246	0.002753
ENSG00000104894	CD37	2.99374	15.2165	0.002756
ENSG00000171786	NHLH1	2.98929	103.699	0.002796
ENSG00000170917	NUDT6	-2.98921	-25.208	0.002797
ENSG00000091732	ZC3HC1	-2.98619	-290.282	0.002825
ENSG00000066777	ARFGEF1	2.98337	68.3304	0.002851
ENSG00000100154	TTC28	2.98223	17.046	0.002862
ENSG00000162757	C1orf74	-2.98022	-175.525	0.00288
ENSG00000258083	OR9A4	2.9793	392.67	0.002889
ENSG00000077152	UBE2T	-2.97677	-95.0466	0.002913
ENSG00000105401	CDC37	-2.97282	-63.7004	0.002951
ENSG00000099834	CDHR5	2.97255	26.1992	0.002953
ENSG00000165526	RPUSD4	2.96729	80.4628	0.003004
ENSG00000170419	VSTM2A	-2.96435	-579.663	0.003033
ENSG00000140105	WARS1	-2.96331	-9.90246	0.003043
ENSG00000176971	FIBIN	2.95866	263.053	0.00309
ENSG00000003987	MTMR7	2.95822	61.7916	0.003094
ENSG00000095794	CREM	-2.95732	-66.7589	0.003103
ENSG00000086619	ERO1B	-2.95637	-18.796	0.003113
ENSG00000174371	EXO1	-2.95319	-28.2908	0.003145
ENSG00000204695	OR14J1	-2.95219	-329.042	0.003155
ENSG00000137310	TCF19	-2.95112	-18.6686	0.003166
ENSG00000176473	WDR25	-2.94342	-44.3625	0.003246
ENSG00000137868	STRA6	-2.94008	-86.8347	0.003281
ENSG00000160471	COX6B2	2.93663	48.9654	0.003318
ENSG00000174939	ASPHD1	-2.93631	-26.0917	0.003321
ENSG00000188786	MTF1	2.93485	131.45	0.003337
ENSG00000170606	HSPA4	2.93354	86.4981	0.003351
ENSG00000162456	KNCN	2.9311	300.366	0.003378
ENSG00000143434	SEMA6C	-2.93039	-89.9509	0.003385
ENSG00000127780	OR1E2	2.92907	413.235	0.0034
ENSG00000167104	BPIFB6	2.92706	405.481	0.003422
ENSG00000178860	MSC	-2.91836	-6.63375	0.003519
ENSG00000135362	PRR5L	2.91702	20.9318	0.003534
ENSG00000163823	CCR1	2.91124	15.5739	0.0036
ENSG00000131591	C1orf159	2.907	37.2222	0.003649
ENSG00000051009	FHIP1B	2.90266	31.8331	0.0037
ENSG00000197562	RAB40C	-2.89982	-54.497	0.003734
ENSG00000125686	MED1	2.89832	22.6199	0.003752
ENSG00000011485	PPP5C	-2.89796	-6.48974	0.003756
ENSG00000131951	LRRC9	2.89749	15.2247	0.003762
ENSG00000172717	GARIN2	2.89542	88.2159	0.003787
ENSG00000163235	TGFA	2.89262	64.1732	0.00382
ENSG00000168806	LCMT2	-2.89136	-35.019	0.003836
ENSG00000136021	SCYL2	2.89092	169.938	0.003841
ENSG00000115884	SDC1	-2.88972	-114.621	0.003856
ENSG00000161395	PGAP3	2.88497	79.6937	0.003914
ENSG00000144134	RABL2A	2.88364	63.9061	0.003931
ENSG00000112078	KCTD20	2.88169	42.1656	0.003955
ENSG00000160124	MIX23	2.88067	49.5429	0.003968
ENSG00000170276	HSPB2	-2.87732	-396.995	0.004011
ENSG00000181915	ADO	2.87384	62.2879	0.004055
ENSG00000169193	CCDC126	2.87171	85.4242	0.004083
ENSG00000196967	ZNF585A	2.8715	122.475	0.004085
ENSG00000170802	FOXN2	2.87116	33.0324	0.00409
ENSG00000075239	ACAT1	-2.86594	-52.5494	0.004158
ENSG00000204653	ASPDH	2.86304	56.853	0.004196
ENSG00000213626	LBH	-2.86237	-137.405	0.004205
ENSG00000205835	GMNC	2.86184	53.2596	0.004212
ENSG00000197930	ERO1A	-2.8553	-23.1378	0.0043
ENSG00000182985	CADM1	-2.85194	-89.0728	0.004345
ENSG00000153551	CMTM7	-2.84963	-64.6778	0.004377
ENSG00000140459	CYP11A1	-2.84628	-397.603	0.004423
ENSG00000111231	GPN3	-2.84479	-42.0123	0.004444
ENSG00000102580	DNAJC3	-2.84437	-75.2503	0.00445
ENSG00000140464	PML	2.84181	71.2497	0.004486
ENSG00000163602	RYBP	2.84146	110.082	0.004491
ENSG00000104783	KCNN4	2.83814	82.9884	0.004538
ENSG00000064999	ANKS1A	-2.83746	-92.8088	0.004547
ENSG00000283782	ENSG00000283782	2.83621	77.8715	0.004565
ENSG00000163082	SGPP2	-2.8324	-24.0234	0.00462
ENSG00000090520	DNAJB11	-2.82779	-72.4244	0.004687
ENSG00000185947	ZNF267	-2.82697	-121.158	0.004699
ENSG00000106526	ACTR3C	-2.82291	-41.7858	0.004759
ENSG00000170515	PA2G4	2.82277	347.724	0.004761
ENSG00000276293	PIP4K2B	2.82221	168.883	0.004769
ENSG00000253958	CLDN23	2.82147	7.1051	0.00478
ENSG00000064225	ST3GAL6	-2.81713	-107.75	0.004845
ENSG00000100294	MCAT	2.81603	16.6166	0.004862
ENSG00000196510	ANAPC7	2.81381	43.9685	0.004896
ENSG00000166166	TRMT61A	-2.81118	-134.421	0.004936
ENSG00000196358	NTNG2	2.80804	86.8943	0.004984
ENSG00000196233	LCOR	-2.80766	-1125.03	0.00499
ENSG00000181315	ZNF322	-2.8068	-45.0575	0.005004
ENSG00000286135	SPADH	2.80679	537.442	0.005004
ENSG00000135116	HRK	-2.80544	-62.3289	0.005025
ENSG00000198113	TOR4A	-2.80336	-39.5064	0.005057
ENSG00000173110	HSPA6	-2.80291	-30.7148	0.005064
ENSG00000101680	LAMA1	2.80145	69.3091	0.005087
ENSG00000153113	CAST	2.79831	49.1057	0.005137
ENSG00000084674	APOB	2.79702	147.02	0.005158
ENSG00000162928	PEX13	-2.79504	-62.4582	0.005189
ENSG00000172336	POP7	2.79228	152.946	0.005234
ENSG00000105402	NAPA	-2.78802	-91.0374	0.005303
ENSG00000171453	POLR1C	2.78596	133.976	0.005337
ENSG00000197283	SYNGAP1	-2.78451	-115.755	0.005361
ENSG00000087302	RTRAF	2.78428	67.1659	0.005365
ENSG00000166128	RAB8B	2.77976	58.8535	0.00544
ENSG00000086848	ALG9	2.77889	128.711	0.005454
ENSG00000249709	ZNF564	2.77831	109.851	0.005464
ENSG00000145692	BHMT	2.77797	452.456	0.00547
ENSG00000126603	GLIS2	-2.77782	-61.7115	0.005472
ENSG00000095370	SH2D3C	-2.77666	-221.835	0.005492
ENSG00000153317	ASAP1	-2.77591	-29.2094	0.005505
ENSG00000167487	KLHL26	2.77251	127.453	0.005563
ENSG00000160075	SSU72	-2.77178	-77.8257	0.005575
ENSG00000172724	CCL19	-2.77023	-29.0072	0.005602
ENSG00000204590	GNL1	2.76769	160.777	0.005645
ENSG00000131323	TRAF3	2.76519	73.3986	0.005689
ENSG00000119508	NR4A3	-2.76422	-50.1052	0.005706
ENSG00000169951	ZNF764	2.76281	506.227	0.005731
ENSG00000158869	FCER1G	-2.75908	-9.42083	0.005796
ENSG00000082175	PGR	2.75389	250.312	0.005889
ENSG00000204952	FBXO47	2.75287	161.722	0.005907
ENSG00000131748	STARD3	2.75211	42.4012	0.005921
ENSG00000138688	BLTP1	-2.74998	-57.3407	0.00596
ENSG00000197728	RPS26	-2.74929	-13.5446	0.005972
ENSG00000148019	CEP78	-2.74903	-94.6588	0.005977
ENSG00000021355	SERPINB1	2.74658	24.586	0.006022
ENSG00000168491	CCDC110	-2.74651	-29.2994	0.006023
ENSG00000168314	MOBP	-2.7465	-291.842	0.006024
ENSG00000088002	SULT2B1	-2.74622	-261.346	0.006029
ENSG00000137842	TMEM62	2.74152	43.1818	0.006116
ENSG00000137872	SEMA6D	2.73969	180.774	0.00615
ENSG00000023892	DEF6	-2.73953	-27.2607	0.006153
ENSG00000137218	FRS3	-2.73741	-28.0736	0.006193
ENSG00000198914	POU3F3	2.73617	265.525	0.006216
ENSG00000125386	FAM193A	-2.7344	-314.631	0.006249
ENSG00000014914	MTMR11	-2.73355	-241.474	0.006266
ENSG00000095485	CWF19L1	-2.7321	-34.5428	0.006293
ENSG00000198535	C2CD4A	-2.73115	-14.6097	0.006311
ENSG00000159398	CES5A	2.72818	141.947	0.006368
ENSG00000213658	LAT	-2.72796	-175.097	0.006373
ENSG00000159202	UBE2Z	-2.72761	-134.256	0.00638
ENSG00000145244	CORIN	-2.72639	-55.2636	0.006403
ENSG00000118420	UBE3D	-2.72592	-65.242	0.006412
ENSG00000164151	ICE1	-2.72462	-72.9019	0.006438
ENSG00000123545	NDUFAF4	2.72454	85.7799	0.006439
ENSG00000110497	AMBRA1	-2.72415	-320.89	0.006447
ENSG00000119669	IRF2BPL	2.72276	10.5601	0.006474
ENSG00000284791	SMIM41	-2.72116	-111.164	0.006505
ENSG00000079689	SCGN	-2.72031	-464.619	0.006522
ENSG00000178226	PRSS36	2.7181	30.2031	0.006566
ENSG00000173273	TNKS	2.71754	38.679	0.006577
ENSG00000213886	UBD	2.71691	68.096	0.006589
ENSG00000197798	FAM118B	2.71619	57.0265	0.006604
ENSG00000122986	HVCN1	2.71382	12.4405	0.006651
ENSG00000129474	AJUBA	-2.71047	-205.81	0.006719
ENSG00000197724	PHF2	-2.70936	-29.2988	0.006741
ENSG00000147872	PLIN2	-2.70907	-22.8847	0.006747
ENSG00000116001	TIA1	-2.70738	-25.3057	0.006782
ENSG00000172345	STARD5	2.70725	20.4748	0.006784
ENSG00000144642	RBMS3	2.70286	31.4603	0.006875
ENSG00000172661	WASHC2C	-2.70086	-24.0186	0.006916
ENSG00000006837	CDKL3	2.69938	115.036	0.006947
ENSG00000146039	SLC17A4	-2.69928	-139.53	0.006949
ENSG00000084734	GCKR	2.69791	117.394	0.006978
ENSG00000172809	RPL38	-2.69723	-390.661	0.006992
ENSG00000178665	ZNF713	2.69658	15.7534	0.007005
ENSG00000144028	SNRNP200	-2.69633	-107.649	0.007011
ENSG00000182177	ASB18	2.69312	320.286	0.007079
ENSG00000155827	RNF20	-2.69102	-75.2471	0.007123
ENSG00000138395	CDK15	-2.69099	-136.277	0.007124
ENSG00000151164	RAD9B	-2.68947	-23.1769	0.007157
ENSG00000177885	GRB2	-2.6894	-30.5801	0.007158
ENSG00000143753	DEGS1	-2.68918	-113.01	0.007163
ENSG00000169509	CRCT1	2.68664	791.985	0.007217
ENSG00000115211	EIF2B4	-2.68647	-104.059	0.007221
ENSG00000170417	TMEM182	2.6864	39.3829	0.007223
ENSG00000278463	H2AC4	2.68365	124.006	0.007282
ENSG00000196655	TRAPPC4	2.68106	41.3014	0.007339
ENSG00000184163	C1QTNF12	2.68094	89.6996	0.007342
ENSG00000160179	ABCG1	2.67642	32.9766	0.007441
ENSG00000125148	MT2A	2.67593	151.657	0.007452
ENSG00000057657	PRDM1	2.67518	20.6145	0.007469
ENSG00000177663	IL17RA	2.67421	32.2609	0.00749
ENSG00000108773	KAT2A	-2.67391	-691.03	0.007497
ENSG00000089225	TBX5	2.67291	220.23	0.00752
ENSG00000188032	C19orf67	2.67272	345.578	0.007524
ENSG00000183569	SERHL2	-2.67107	-8.01987	0.007561
ENSG00000127081	ZNF484	-2.67095	-90.9742	0.007564
ENSG00000164574	GALNT10	-2.66952	-42.4648	0.007596
ENSG00000181085	MAPK15	-2.66899	-115.265	0.007608
ENSG00000134571	MYBPC3	-2.66614	-126.731	0.007673
ENSG00000104213	PDGFRL	2.66536	17.3734	0.007691
ENSG00000212722	KRTAP4-9	-2.66438	-269.973	0.007713
ENSG00000169397	RNASE3	2.66322	14.8784	0.00774
ENSG00000138115	CYP2C8	-2.66292	-169.136	0.007747
ENSG00000166200	COPS2	-2.66133	-44.2608	0.007783
ENSG00000248871	TNFSF12-TNFSF13	-2.65915	-30.7845	0.007834
ENSG00000182264	IZUMO1	-2.65875	-70.3168	0.007843
ENSG00000131771	PPP1R1B	2.65832	117.205	0.007853
ENSG00000136810	TXN	-2.65464	-13.4656	0.007939
ENSG00000109736	MFSD10	2.65291	75.1014	0.00798
ENSG00000101040	ZMYND8	-2.65269	-96.2048	0.007985
ENSG00000188910	GJB3	2.65173	177.233	0.008008
ENSG00000204703	OR2B3	-2.65135	-360.479	0.008017
ENSG00000070019	GUCY2C	2.65089	113.945	0.008028
ENSG00000214688	C10orf105	-2.65047	-35.992	0.008038
ENSG00000169223	LMAN2	-2.64837	-356.629	0.008088
ENSG00000161609	KASH5	2.64784	4.21574	0.008101
ENSG00000177030	DEAF1	-2.64719	-262.579	0.008116
ENSG00000130511	SSBP4	2.64709	47.7975	0.008119
ENSG00000172893	DHCR7	-2.64629	-56.5004	0.008138
ENSG00000153107	ANAPC1	2.64427	37.9705	0.008187
ENSG00000132680	KHDC4	-2.6438	-34.2697	0.008198
ENSG00000047936	ROS1	-2.64315	-91.9971	0.008214
ENSG00000179546	HTR1D	2.64003	143.727	0.00829
ENSG00000099282	TSPAN15	-2.63807	-17.1312	0.008338
ENSG00000164077	MON1A	-2.63715	-54.8711	0.008361
ENSG00000130222	GADD45G	2.636	9.05044	0.008389
ENSG00000145214	DGKQ	2.63486	6.31067	0.008417
ENSG00000117600	PLPPR4	2.63416	463.769	0.008435
ENSG00000168803	ADAL	-2.63344	-15.8891	0.008452
ENSG00000167261	DPEP2	2.62923	31.5151	0.008558
ENSG00000255307	OR52B2	2.62858	248.754	0.008574
ENSG00000102962	CCL22	-2.62812	-15.9372	0.008586
ENSG00000204475	NCR3	-2.62604	-48.7616	0.008638
ENSG00000023287	RB1CC1	-2.62492	-367.087	0.008667
ENSG00000104691	UBXN8	-2.62478	-39.0024	0.008671
ENSG00000089234	BRAP	-2.62368	-114.037	0.008699
ENSG00000133321	PLAAT4	-2.62274	-215.466	0.008723
ENSG00000213760	ATP6V1G2	2.62222	49.0695	0.008736
ENSG00000144848	ATG3	-2.62125	-83.9814	0.008761
ENSG00000145014	TMEM44	2.62119	20.4752	0.008762
ENSG00000175595	ERCC4	-2.62101	-51.8351	0.008767
ENSG00000173404	INSM1	2.61714	51.2551	0.008867
ENSG00000183513	COA5	-2.61697	-69.6322	0.008871
ENSG00000176994	SMCR8	2.61576	46.5414	0.008903
ENSG00000110148	CCKBR	-2.61171	-404.14	0.009009
ENSG00000164691	TAGAP	2.60916	14.2099	0.009076
ENSG00000255439	ENSG00000255439	2.609	64.4282	0.009081
ENSG00000136574	GATA4	2.60864	855.315	0.00909
ENSG00000196704	AMZ2	2.60851	15.0443	0.009094
ENSG00000118985	ELL2	-2.60484	-27.9231	0.009192
ENSG00000157992	KRTCAP3	-2.60429	-39.2453	0.009207
ENSG00000089053	ANAPC5	2.60424	60.0047	0.009208
ENSG00000170166	HOXD4	-2.60088	-440.653	0.009298
ENSG00000162302	RPS6KA4	2.59931	34.7255	0.009341
ENSG00000141741	MIEN1	-2.59912	-75.2779	0.009346
ENSG00000112941	TENT4A	2.59911	32.5671	0.009347
ENSG00000198380	GFPT1	-2.59809	-50.4623	0.009374
ENSG00000106927	AMBP	-2.59705	-178.223	0.009403
ENSG00000184939	ZFP90	-2.59534	-5.83607	0.00945
ENSG00000108523	RNF167	-2.59527	-145.488	0.009452
ENSG00000136877	FPGS	-2.59208	-26.1666	0.00954
ENSG00000177556	ATOX1	-2.59201	-19.3465	0.009542
ENSG00000169469	SPRR1B	2.59158	379.362	0.009554
ENSG00000198719	DLL1	2.58899	199.74	0.009626
ENSG00000163430	FSTL1	2.58793	56.1177	0.009655
ENSG00000116985	BMP8B	2.58595	21.6536	0.009711
ENSG00000170779	CDCA4	2.58552	16.8897	0.009723
ENSG00000189079	ARID2	2.58209	137.209	0.00982
ENSG00000113249	HAVCR1	-2.58181	-69.0655	0.009828
ENSG00000163072	NOSTRIN	-2.581	-27.5533	0.009851
ENSG00000125780	TGM3	-2.58043	-46.9945	0.009868
ENSG00000205832	C16orf96	2.57951	234.137	0.009894
ENSG00000204859	ZBTB48	-2.57896	-128.004	0.00991
ENSG00000103021	CCDC113	-2.57801	-84.8124	0.009937
ENSG00000289791	ENSG00000289791	2.5762	27.0707	0.009989
ENSG00000151005	TKTL2	2.57475	512.503	0.010031
ENSG00000204634	TBC1D8	-2.574	-28.2147	0.010053
ENSG00000180596	H2BC4	-2.57381	-90.2683	0.010059
ENSG00000089177	KIF16B	-2.57374	-7.37307	0.010061
ENSG00000023041	ZDHHC6	2.57355	102.594	0.010066
ENSG00000013523	ANGEL1	2.57287	31.0281	0.010086
ENSG00000072858	SIDT1	2.57247	9.5167	0.010097
ENSG00000122034	GTF3A	-2.57082	-20.2611	0.010146
ENSG00000166272	WBP1L	2.57054	100.848	0.010154
ENSG00000146263	MMS22L	-2.57049	-50.9822	0.010155
ENSG00000138092	CENPO	-2.56923	-63.036	0.010193
ENSG00000167397	VKORC1	2.56837	87.1676	0.010218
ENSG00000166126	AMN	-2.56662	-50.0535	0.01027
ENSG00000225921	NOL7	2.56528	168.963	0.010309
ENSG00000290217	ENSG00000290217	-2.56451	-765.865	0.010332
ENSG00000196263	ZNF471	2.56262	42.227	0.010388
ENSG00000066468	FGFR2	2.56236	95.16	0.010396
ENSG00000162885	B3GALNT2	-2.56061	-6.15283	0.010449
ENSG00000198945	L3MBTL3	2.56043	40.2984	0.010454
ENSG00000143033	MTF2	-2.55941	-84.5132	0.010485
ENSG00000162892	IL24	2.55775	31.5012	0.010535
ENSG00000000938	FGR	2.55752	26.4455	0.010542
ENSG00000204610	TRIM15	-2.5574	-102.599	0.010546
ENSG00000184719	RNLS	-2.55645	-43.1991	0.010575
ENSG00000128805	ARHGAP22	2.55545	119.025	0.010605
ENSG00000186193	SAPCD2	2.55504	62.2244	0.010618
ENSG00000149218	ENDOD1	-2.55446	-5.18494	0.010635
ENSG00000132004	FBXW9	-2.55268	-800.98	0.01069
ENSG00000137713	PPP2R1B	-2.55125	-61.1776	0.010734
ENSG00000112079	STK38	-2.54967	-113.323	0.010782
ENSG00000146839	ZAN	2.54851	69.5872	0.010818
ENSG00000108622	ICAM2	-2.54791	-573.743	0.010837
ENSG00000075223	SEMA3C	2.54602	17.1943	0.010896
ENSG00000080603	SRCAP	-2.54539	-727.636	0.010916
ENSG00000132003	ZSWIM4	2.54513	73.5085	0.010924
ENSG00000010017	RANBP9	-2.54382	-41.1341	0.010965
ENSG00000142102	PGGHG	-2.54378	-24.2797	0.010966
ENSG00000131142	CCL25	2.54342	12.0827	0.010977
ENSG00000138002	IFT172	2.53972	248.55	0.011094
ENSG00000079277	MKNK1	2.53958	41.1492	0.011099
ENSG00000149485	FADS1	-2.53894	-23.3438	0.011119
ENSG00000120251	GRIA2	-2.53757	-267.747	0.011163
ENSG00000137707	BTG4	-2.5375	-61.0774	0.011165
ENSG00000179144	GIMAP7	2.53641	65.6427	0.0112
ENSG00000135919	SERPINE2	-2.53416	-18.1561	0.011272
ENSG00000100321	SYNGR1	2.53267	15.6457	0.01132
ENSG00000184378	ACTRT3	2.53242	35.319	0.011328
ENSG00000164082	GRM2	-2.53213	-141.138	0.011337
ENSG00000250305	TRMT9B	-2.53187	-162.321	0.011346
ENSG00000165061	ZMAT4	2.53181	95.3674	0.011347
ENSG00000080166	DCT	-2.53164	-101.369	0.011353
ENSG00000283439	SPEM3	2.53163	724.246	0.011353
ENSG00000121053	EPX	2.53068	12.6626	0.011384
ENSG00000161328	LRRC56	2.52939	17.1271	0.011426
ENSG00000129245	FXR2	-2.5292	-260.921	0.011432
ENSG00000179055	OR13D1	-2.52915	-49.58	0.011434
ENSG00000163518	FCRL4	2.528	103.424	0.011472
ENSG00000077935	SMC1B	-2.52754	-44.8067	0.011487
ENSG00000136159	NUDT15	-2.52735	-65.6782	0.011493
ENSG00000181143	MUC16	-2.52543	-339.367	0.011556
ENSG00000160563	MED27	2.52413	60.4521	0.011598
ENSG00000165475	CRYL1	-2.52387	-13.4613	0.011607
ENSG00000184743	ATL3	-2.52341	-48.842	0.011622
ENSG00000164841	TMEM74	-2.52061	-57.4967	0.011715
ENSG00000087074	PPP1R15A	2.51808	16.7445	0.0118
ENSG00000089597	GANAB	2.51807	295.742	0.0118
ENSG00000124067	SLC12A4	2.5162	52.0383	0.011863
ENSG00000105849	POLR1F	-2.51596	-52.2045	0.011871
ENSG00000162009	SSTR5	-2.51545	-456.977	0.011888
ENSG00000074219	TEAD2	-2.5136	-26.0884	0.011951
ENSG00000121281	ADCY7	-2.51119	-61.5766	0.012033
ENSG00000188070	ZFTA	2.50885	86.2854	0.012112
ENSG00000203737	GPR52	-2.50629	-79.6886	0.012201
ENSG00000095932	SMIM24	2.50589	29.1194	0.012214
ENSG00000181631	P2RY13	2.50572	31.064	0.01222
ENSG00000221866	PLXNA4	-2.50538	-121.524	0.012232
ENSG00000121410	A1BG	2.50475	82.2939	0.012254
ENSG00000090539	CHRD	-2.50426	-31.5129	0.012271
ENSG00000082212	ME2	-2.50386	-28.1692	0.012285
ENSG00000054611	TBC1D22A	-2.50371	-19.7598	0.01229
ENSG00000154719	MRPL39	2.50365	32.9303	0.012292
ENSG00000219438	TAFA5	-2.50306	-115.088	0.012312
ENSG00000168484	SFTPC	2.50009	284.408	0.012416
ENSG00000126814	TRMT5	2.49945	89.2106	0.012439
ENSG00000168028	RPSA	2.49919	36.9641	0.012448
ENSG00000166444	DENND2B	2.49888	198.442	0.012459
ENSG00000183760	ACP7	-2.49703	-46.6606	0.012524
ENSG00000184489	PTP4A3	-2.49412	-13.7162	0.012627
ENSG00000146197	SCUBE3	2.49368	142.743	0.012643
ENSG00000212659	KRTAP9-6	2.49346	315.752	0.012651
ENSG00000188784	PLA2G2E	2.49326	198.999	0.012658
ENSG00000072071	ADGRL1	2.48972	53.1432	0.012784
ENSG00000152611	CAPSL	-2.48848	-83.0273	0.012829
ENSG00000198252	STYX	2.48692	17.9292	0.012886
ENSG00000066117	SMARCD1	-2.48617	-65.2697	0.012913
ENSG00000145907	G3BP1	2.48464	25.0739	0.012968
ENSG00000243364	EFNA4	-2.48463	-38.8751	0.012969
ENSG00000083444	PLOD1	2.48243	27.0445	0.013049
ENSG00000140718	FTO	-2.48236	-55.2823	0.013052
ENSG00000128165	ADM2	2.48208	67.7643	0.013062
ENSG00000149516	MS4A3	-2.48178	-31.2564	0.013073
ENSG00000139734	DIAPH3	-2.4812	-74.1356	0.013094
ENSG00000100522	GNPNAT1	-2.481	-39.5969	0.013101
ENSG00000065000	AP3D1	-2.4806	-113.233	0.013116
ENSG00000003989	SLC7A2	-2.47922	-65.3075	0.013167
ENSG00000211445	GPX3	2.47876	21.406	0.013184
ENSG00000139574	NPFF	-2.4786	-184.426	0.01319
ENSG00000205362	MT1A	-2.47841	-69.1081	0.013197
ENSG00000178301	AQP11	-2.47819	-13.9865	0.013205
ENSG00000064666	CNN2	2.4781	58.5631	0.013208
ENSG00000178184	PARD6G	-2.47737	-35.9861	0.013235
ENSG00000101412	E2F1	-2.47622	-25.5506	0.013278
ENSG00000129422	MTUS1	-2.47608	-68.4598	0.013284
ENSG00000164171	ITGA2	-2.47574	-15.8176	0.013296
ENSG00000132510	KDM6B	-2.47527	-42.881	0.013314
ENSG00000064687	ABCA7	2.47521	9.31315	0.013316
ENSG00000090013	BLVRB	-2.47511	-56.4341	0.01332
ENSG00000188316	ENO4	2.47431	59.9892	0.013349
ENSG00000122481	RWDD3	2.47424	16.1473	0.013352
ENSG00000227729	RD3L	2.47262	41.9625	0.013413
ENSG00000105499	PLA2G4C	2.46883	72.0918	0.013556
ENSG00000185760	KCNQ5	2.46656	19.64	0.013642
ENSG00000167996	FTH1	2.46641	343.947	0.013648
ENSG00000124140	SLC12A5	-2.46586	-246.069	0.013669
ENSG00000005073	HOXA11	2.46521	314.054	0.013693
ENSG00000197275	RAD54B	-2.46508	-60.5338	0.013698
ENSG00000138468	SENP7	-2.46502	-37.5084	0.013701
ENSG00000216588	IGSF23	2.4643	196.05	0.013728
ENSG00000168297	PXK	2.4638	11.9115	0.013747
ENSG00000161955	TNFSF13	-2.46351	-40.6252	0.013759
ENSG00000170889	RPS9	2.46135	8.2402	0.013842
ENSG00000096395	MLN	2.46099	190.571	0.013855
ENSG00000151692	RNF144A	-2.46028	-30.5598	0.013883
ENSG00000169474	SPRR1A	2.45817	161.146	0.013965
ENSG00000125457	MIF4GD	2.45736	8.46898	0.013996
ENSG00000215817	ZC3H11B	-2.45702	-99.8381	0.014009
ENSG00000242372	EIF6	-2.45368	-22.6569	0.01414
ENSG00000278870	OR51G1	-2.4523	-784.031	0.014195
ENSG00000235453	SMIM27	-2.4511	-137.718	0.014242
ENSG00000126432	PRDX5	-2.45017	-65.7744	0.014279
ENSG00000144354	CDCA7	2.44996	18.1279	0.014287
ENSG00000124493	GRM4	2.44587	157.112	0.01445
ENSG00000246705	H2AJ	2.44446	20.7269	0.014507
ENSG00000113810	SMC4	2.44392	65.7442	0.014529
ENSG00000260861	ENSG00000260861	2.44095	14.9522	0.014649
ENSG00000136444	RSAD1	-2.44055	-80.2889	0.014665
ENSG00000168487	BMP1	2.44037	25.0033	0.014672
ENSG00000155926	SLA	-2.43978	-39.1552	0.014696
ENSG00000189068	VSTM1	-2.43908	-28.223	0.014725
ENSG00000079102	RUNX1T1	2.43754	299.36	0.014788
ENSG00000122543	OCM	2.43685	168.883	0.014816
ENSG00000100519	PSMC6	-2.43641	-72.2479	0.014834
ENSG00000123179	EBPL	-2.43517	-6.4619	0.014885
ENSG00000185043	CIB1	2.43485	32.6966	0.014898
ENSG00000096654	ZNF184	2.43429	61.0651	0.014921
ENSG00000148600	CDHR1	-2.43395	-72.6222	0.014935
ENSG00000112159	MDN1	2.43328	162.761	0.014963
ENSG00000184986	TMEM121	-2.43277	-117.826	0.014984
ENSG00000163743	RCHY1	-2.43203	-103.732	0.015015
ENSG00000115207	GTF3C2	-2.43088	-118.632	0.015062
ENSG00000143869	GDF7	-2.42951	-44.2227	0.015119
ENSG00000184924	PTRHD1	-2.42938	-51.8122	0.015125
ENSG00000181616	OR52H1	2.42884	146.902	0.015147
ENSG00000187595	ZNF385C	-2.42777	-33.6634	0.015192
ENSG00000139218	SCAF11	-2.42706	-74.1997	0.015222
ENSG00000140600	SH3GL3	2.42696	89.4401	0.015226
ENSG00000277775	H3C7	-2.42683	-205.111	0.015231
ENSG00000147364	FBXO25	2.42579	20.7888	0.015275
ENSG00000183087	GAS6	-2.42545	-59.5766	0.01529
ENSG00000196466	ZNF799	-2.42519	-42.2667	0.0153
ENSG00000179242	CDH4	-2.42418	-135.018	0.015343
ENSG00000164346	NSA2	2.42371	62.0641	0.015363
ENSG00000205356	TECPR1	2.42259	27.1721	0.01541
ENSG00000128274	A4GALT	2.42108	41.6131	0.015474
ENSG00000204655	MOG	2.42107	82.9597	0.015475
ENSG00000128654	MTX2	-2.42075	-108.385	0.015489
ENSG00000179869	ABCA13	-2.41857	-126.953	0.015582
ENSG00000107902	LHPP	-2.4136	-6.23082	0.015796
ENSG00000116774	OLFML3	2.41324	67.9747	0.015812
ENSG00000203326	ZNF525	2.41179	25.3088	0.015875
ENSG00000132793	LPIN3	2.41095	21.6148	0.015911
ENSG00000103091	WDR59	2.4108	37.3192	0.015917
ENSG00000188486	H2AX	-2.4104	-62.3275	0.015935
ENSG00000183484	GPR132	2.41011	30.5788	0.015948
ENSG00000150045	KLRF1	-2.40778	-246.536	0.01605
ENSG00000223638	RFPL4A	-2.40768	-48.3141	0.016054
ENSG00000162923	WDR26	-2.40711	-401.82	0.016079
ENSG00000138640	FAM13A	2.40666	9.84519	0.016099
ENSG00000161542	PRPSAP1	-2.40651	-110.611	0.016106
ENSG00000167772	ANGPTL4	2.40624	57.2477	0.016118
ENSG00000164111	ANXA5	-2.40546	-9.10252	0.016152
ENSG00000170092	SPDYE5	2.40523	144.886	0.016162
ENSG00000169599	NFU1	-2.4049	-145.46	0.016177
ENSG00000095981	KCNK16	-2.40423	-103.965	0.016206
ENSG00000215183	MSMP	2.40312	111.803	0.016256
ENSG00000107165	TYRP1	-2.40057	-542.087	0.01637
ENSG00000140474	ULK3	2.3994	72.3507	0.016422
ENSG00000151849	CENPJ	2.39856	31.9706	0.01646
ENSG00000132915	PDE6A	-2.39825	-150.192	0.016474
ENSG00000163217	BMP10	2.39799	82.9197	0.016485
ENSG00000088926	F11	-2.39737	-204.379	0.016513
ENSG00000165661	QSOX2	-2.39676	-11.2126	0.016541
ENSG00000131849	ZNF132	-2.39627	-19.0688	0.016563
ENSG00000171962	DRC3	-2.39599	-65.0019	0.016576
ENSG00000113838	TBCCD1	2.39588	49.4757	0.016581
ENSG00000147526	TACC1	2.39241	48.2702	0.016738
ENSG00000102891	MT4	-2.39239	-269.196	0.016739
ENSG00000063245	EPN1	-2.39181	-51.0824	0.016765
ENSG00000137673	MMP7	-2.39161	-7.53882	0.016775
ENSG00000117360	PRPF3	-2.39139	-110.349	0.016785
ENSG00000138271	GPR87	2.39123	96.6454	0.016792
ENSG00000178093	TSSK6	2.39108	105.013	0.016799
ENSG00000137547	MRPL15	2.39049	9.00919	0.016826
ENSG00000122852	SFTPA1	-2.38848	-74.6198	0.016918
ENSG00000052841	TTC17	-2.38799	-223.477	0.016941
ENSG00000204267	TAP2	2.38755	15.8431	0.016961
ENSG00000087502	ERGIC2	-2.38625	-23.3892	0.017021
ENSG00000104643	MTMR9	-2.38546	-53.143	0.017058
ENSG00000285025	MIURF	2.38363	159.09	0.017143
ENSG00000112812	PRSS16	2.38352	223.421	0.017148
ENSG00000172939	OXSR1	2.38342	143.702	0.017153
ENSG00000113302	IL12B	2.38063	79.9853	0.017283
ENSG00000171056	SOX7	2.37894	78.5994	0.017362
ENSG00000168306	ACOX2	-2.37876	-125.369	0.017371
ENSG00000173327	MAP3K11	2.37828	58.9046	0.017394
ENSG00000214290	POU2AF3	-2.37827	-161.145	0.017394
ENSG00000118503	TNFAIP3	-2.37827	-115.31	0.017394
ENSG00000050820	BCAR1	2.37812	52.0748	0.017401
ENSG00000240654	C1QTNF9	2.37712	63.0442	0.017449
ENSG00000187186	ENSG00000187186	2.3769	84.8608	0.017459
ENSG00000075651	PLD1	-2.37635	-18.1166	0.017485
ENSG00000159753	CARMIL2	2.37521	51.4412	0.017539
ENSG00000183682	BMP8A	2.37414	7.81903	0.01759
ENSG00000115446	UNC50	2.37404	56.4418	0.017594
ENSG00000171587	DSCAM	-2.37401	-298.677	0.017596
ENSG00000132953	XPO4	-2.37365	-29.9776	0.017613
ENSG00000122218	COPA	2.37292	44.7328	0.017648
ENSG00000113643	RARS1	-2.3728	-44.5832	0.017654
ENSG00000186432	KPNA4	-2.37139	-244.013	0.017722
ENSG00000146054	TRIM7	2.37091	19.9082	0.017744
ENSG00000204060	FOXO6	2.37079	40.527	0.01775
ENSG00000120533	ENY2	-2.37024	-84.1409	0.017777
ENSG00000049759	NEDD4L	2.36963	30.2409	0.017806
ENSG00000081479	LRP2	-2.36914	-129.676	0.017829
ENSG00000117643	MAN1C1	2.36839	90.4638	0.017866
ENSG00000169129	AFAP1L2	-2.3676	-140.468	0.017904
ENSG00000138376	BARD1	2.36714	8.36872	0.017926
ENSG00000204361	NXPE2	2.36695	309.559	0.017935
ENSG00000164611	PTTG1	-2.36511	-29.2262	0.018025
ENSG00000135838	NPL	2.36502	38.5292	0.018029
ENSG00000099866	MADCAM1	2.36419	127.381	0.01807
ENSG00000047457	CP	-2.36381	-119.055	0.018088
ENSG00000099617	EFNA2	-2.36331	-290.635	0.018113
ENSG00000117215	PLA2G2D	2.36312	307.682	0.018122
ENSG00000120992	LYPLA1	2.3623	44.9736	0.018162
ENSG00000204022	LIPJ	-2.36204	-95.3101	0.018175
ENSG00000104687	GSR	2.36168	23.7196	0.018193
ENSG00000117266	CDK18	2.36112	28.7339	0.01822
ENSG00000110330	BIRC2	2.36036	149.385	0.018257
ENSG00000241839	PLEKHO2	2.35953	34.8352	0.018298
ENSG00000118655	DCLRE1B	2.35837	40.5151	0.018355
ENSG00000160050	CCDC28B	-2.35769	-222.273	0.018389
ENSG00000137806	NDUFAF1	-2.35667	-100.83	0.01844
ENSG00000138185	ENTPD1	2.35644	33.6058	0.018451
ENSG00000143622	RIT1	2.35612	93.5658	0.018467
ENSG00000012232	EXTL3	-2.35568	-48.7288	0.018489
ENSG00000154814	OXNAD1	2.35555	54.7314	0.018495
ENSG00000188290	HES4	2.3553	17.7189	0.018508
ENSG00000073737	DHRS9	-2.35165	-49.6004	0.01869
ENSG00000106302	HYAL4	2.35156	148.508	0.018695
ENSG00000170624	SGCD	2.35121	186.876	0.018712
ENSG00000184344	GDF3	-2.35056	-39.6236	0.018745
ENSG00000110801	PSMD9	2.35049	18.1588	0.018749
ENSG00000026297	RNASET2	2.34917	8.69725	0.018816
ENSG00000170927	PKHD1	-2.3481	-313.633	0.018869
ENSG00000116981	NT5C1A	2.34782	33.859	0.018884
ENSG00000134294	SLC38A2	-2.34677	-90.3254	0.018937
ENSG00000204694	OR11A1	2.34523	470.058	0.019015
ENSG00000184178	SCFD2	-2.34486	-40.3094	0.019034
ENSG00000162458	FBLIM1	2.34479	88.5858	0.019038
ENSG00000126858	RHOT1	-2.3442	-163.334	0.019068
ENSG00000276644	DACH1	2.343	58.4909	0.01913
ENSG00000145592	RPL37	2.34258	46.2056	0.019151
ENSG00000169548	ZNF280A	2.34212	290.724	0.019175
ENSG00000176978	DPP7	2.34201	35.1897	0.01918
ENSG00000135211	TMEM60	2.34173	67.3304	0.019195
ENSG00000137076	TLN1	-2.34126	-310.965	0.019219
ENSG00000114923	SLC4A3	2.34106	118.151	0.019229
ENSG00000035141	FAM136A	2.34102	10.3356	0.019231
ENSG00000013725	CD6	2.34005	89.0361	0.019281
ENSG00000284779	ENSG00000284779	-2.34004	-269.494	0.019282
ENSG00000196388	INCA1	2.33934	88.6047	0.019318
ENSG00000177830	CHID1	-2.33867	-77.4017	0.019352
ENSG00000248712	CCDC153	2.33769	49.8206	0.019403
ENSG00000269825	ENSG00000269825	-2.33734	-16.6328	0.019421
ENSG00000223572	CKMT1A	-2.3371	-303.579	0.019434
ENSG00000111678	C12orf57	-2.33652	-33.1682	0.019464
ENSG00000124226	RNF114	2.33597	43.69	0.019493
ENSG00000255974	CYP2A6	-2.33581	-398.456	0.019501
ENSG00000173175	ADCY5	-2.33537	-269.846	0.019524
ENSG00000136286	MYO1G	2.3351	28.6643	0.019538
ENSG00000284704	SCYGR3	-2.33466	-66.9014	0.019561
ENSG00000127129	EDN2	-2.33438	-137.622	0.019576
ENSG00000240386	LCE1F	-2.33362	-583.918	0.019615
ENSG00000128886	ELL3	2.33352	25.6455	0.019621
ENSG00000204713	TRIM27	-2.3332	-7.8345	0.019637
ENSG00000205060	SLC35B4	-2.33301	-9.86618	0.019648
ENSG00000122778	KIAA1549	-2.33251	-47.5055	0.019674
ENSG00000174992	ZG16	2.33236	161.648	0.019682
ENSG00000180817	PPA1	2.33132	18.8433	0.019737
ENSG00000104972	LILRB1	-2.33114	-40.6562	0.019746
ENSG00000170819	BFSP2	-2.33043	-101.597	0.019783
ENSG00000124145	SDC4	2.33015	38.9629	0.019798
ENSG00000184465	WDR27	-2.32959	-29.7178	0.019828
ENSG00000130433	CACNG6	-2.32956	-21.7415	0.01983
ENSG00000145050	MANF	-2.32922	-64.966	0.019848
ENSG00000187642	PERM1	2.32857	149.763	0.019882
ENSG00000198271	KRTAP4-5	-2.32843	-187.606	0.019889
ENSG00000171060	C8orf74	-2.32658	-97.274	0.019987
ENSG00000183814	LIN9	-2.32638	-41.2508	0.019998
ENSG00000197273	GUCA2A	2.32537	311.401	0.020052
ENSG00000111731	C2CD5	2.32492	54.0922	0.020076
ENSG00000128408	RIBC2	-2.32425	-34.5383	0.020112
ENSG00000104973	MED25	2.32414	49.4003	0.020118
ENSG00000206150	RNASE13	2.32361	131.379	0.020146
ENSG00000275896	PRSS2	2.32356	12.9074	0.020149
ENSG00000139193	CD27	-2.32263	-31.4623	0.020199
ENSG00000196586	MYO6	2.3225	29.0599	0.020206
ENSG00000168542	COL3A1	2.3199	311.373	0.020346
ENSG00000168081	PNOC	-2.31929	-109.974	0.020379
ENSG00000135355	GJA10	2.31906	626.493	0.020392
ENSG00000151065	DCP1B	2.31891	11.9819	0.0204
ENSG00000164076	CAMKV	2.31818	30.9266	0.02044
ENSG00000007520	TSR3	-2.31617	-96.9336	0.020549
ENSG00000183559	C10orf120	2.31595	585.865	0.020561
ENSG00000166562	SEC11C	2.31556	46.64	0.020582
ENSG00000129055	ANAPC13	2.31403	14.2054	0.020666
ENSG00000262179	MYMX	2.31322	12.8395	0.020711
ENSG00000186314	PRELID2	-2.31182	-31.9481	0.020787
ENSG00000128815	WDFY4	2.30971	41.7666	0.020904
ENSG00000172803	SNX32	2.30929	41.755	0.020928
ENSG00000269590	ENSG00000269590	-2.30882	-89.813	0.020953
ENSG00000156521	TYSND1	2.30751	193.662	0.021026
ENSG00000110324	IL10RA	-2.30712	-50.5421	0.021048
ENSG00000173269	MMRN2	-2.30708	-15.3535	0.02105
ENSG00000152253	SPC25	2.30665	67.795	0.021074
ENSG00000050748	MAPK9	2.30567	54.8034	0.021129
ENSG00000212864	RNF208	-2.30551	-68.7856	0.021138
ENSG00000070444	MNT	-2.30486	-104.8	0.021174
ENSG00000111490	TBC1D30	-2.30484	-143.228	0.021176
ENSG00000080007	DDX43	-2.30451	-41.3533	0.021194
ENSG00000257184	ENSG00000257184	-2.3044	-550.247	0.0212
ENSG00000204217	BMPR2	-2.30319	-52.8191	0.021268
ENSG00000109265	CRACD	2.30308	21.8461	0.021274
ENSG00000111897	SERINC1	-2.30308	-20.0936	0.021275
ENSG00000142513	ACP4	-2.30178	-126.365	0.021348
ENSG00000148634	HERC4	2.30083	47.8702	0.021402
ENSG00000143032	BARHL2	2.30018	79.3502	0.021438
ENSG00000215915	ATAD3C	2.29939	357.422	0.021483
ENSG00000128524	ATP6V1F	-2.29923	-87.4329	0.021492
ENSG00000111275	ALDH2	2.29857	52.6139	0.021529
ENSG00000204390	HSPA1L	-2.29801	-10.1764	0.021561
ENSG00000114631	PODXL2	2.29735	67.5198	0.021599
ENSG00000165474	GJB2	-2.29696	-30.2466	0.021621
ENSG00000185627	PSMD13	2.29658	44.8126	0.021643
ENSG00000213999	MEF2B	2.29581	18.4572	0.021686
ENSG00000134812	CBLIF	-2.29566	-367.985	0.021695
ENSG00000101311	FERMT1	-2.29542	-39.9011	0.021709
ENSG00000142961	MOB3C	-2.29469	-11.8939	0.021751
ENSG00000111912	NCOA7	2.29424	39.0571	0.021777
ENSG00000100626	GALNT16	-2.29304	-77.5954	0.021846
ENSG00000198133	TMEM229B	2.29263	31.1193	0.021869
ENSG00000111271	ACAD10	2.29218	115.609	0.021895
ENSG00000102837	OLFM4	2.29157	129.957	0.02193
ENSG00000142751	GPN2	-2.29139	-13.5989	0.021941
ENSG00000203499	IQANK1	2.28964	53.0924	0.022042
ENSG00000137675	MMP27	2.28855	49.6496	0.022106
ENSG00000160791	CCR5	-2.28691	-7.94557	0.022201
ENSG00000167614	TTYH1	2.28648	131.777	0.022226
ENSG00000271271	UGT2A2	2.28549	115.181	0.022284
ENSG00000159176	CSRP1	2.28499	13.1113	0.022313
ENSG00000260027	HOXB7	2.28485	48.0874	0.022321
ENSG00000110492	MDK	2.28448	141.067	0.022343
ENSG00000167654	ATCAY	2.28354	359.778	0.022398
ENSG00000169174	PCSK9	2.28339	134.519	0.022407
ENSG00000174282	ZBTB4	2.28301	106.587	0.02243
ENSG00000079459	FDFT1	2.28184	13.411	0.022499
ENSG00000163121	NEURL3	-2.28044	-375.285	0.022582
ENSG00000165895	ARHGAP42	-2.27993	-49.4006	0.022612
ENSG00000105171	POP4	-2.27942	-122.632	0.022642
ENSG00000111639	MRPL51	-2.27872	-9.30585	0.022684
ENSG00000040633	PHF23	-2.27852	-54.3001	0.022695
ENSG00000204880	KRTAP4-8	-2.27699	-186.335	0.022787
ENSG00000184560	SPEM2	2.2764	237.502	0.022822
ENSG00000166133	RPUSD2	2.27222	21.3969	0.023073
ENSG00000171135	JAGN1	-2.27164	-26.6882	0.023108
ENSG00000257767	ENSG00000257767	-2.27143	-144.922	0.023121
ENSG00000048052	HDAC9	2.27121	194.938	0.023135
ENSG00000185792	NLRP9	2.26958	357.035	0.023233
ENSG00000156502	SUPV3L1	2.26942	99.6496	0.023243
ENSG00000135966	TGFBRAP1	2.2692	28.13	0.023256
ENSG00000182923	CEP63	2.26862	11.0936	0.023292
ENSG00000123836	PFKFB2	2.26734	48.403	0.02337
ENSG00000076321	KLHL20	2.26707	95.9921	0.023386
ENSG00000167065	DUSP18	-2.26685	-27.8049	0.023399
ENSG00000166860	ZBTB39	2.26545	63.7558	0.023485
ENSG00000197253	TPSB2	-2.26523	-430.554	0.023498
ENSG00000182446	NPLOC4	2.26476	36.4241	0.023527
ENSG00000177565	TBL1XR1	2.2646	74.8541	0.023537
ENSG00000227345	PARG	2.26235	175.497	0.023676
ENSG00000169047	IRS1	2.262	68.3631	0.023697
ENSG00000080824	HSP90AA1	-2.2617	-57.0313	0.023716
ENSG00000116584	ARHGEF2	2.26073	50.7711	0.023776
ENSG00000166224	SGPL1	-2.26051	-77.626	0.02379
ENSG00000108557	RAI1	-2.25983	-186.919	0.023832
ENSG00000213782	DDX47	2.25951	131.778	0.023852
ENSG00000167103	PIP5KL1	2.25871	37.3351	0.023901
ENSG00000114354	TFG	2.25852	22.2146	0.023913
ENSG00000166261	ZNF202	2.25776	40.7283	0.02396
ENSG00000138593	SECISBP2L	-2.25598	-38.2756	0.024072
ENSG00000010818	HIVEP2	2.25481	106.998	0.024145
ENSG00000018869	ZNF582	-2.25442	-32.9471	0.02417
ENSG00000181751	MACIR	2.25172	24.5302	0.02434
ENSG00000123933	MXD4	2.25163	46.3041	0.024345
ENSG00000135506	OS9	2.2511	144.332	0.024379
ENSG00000159063	ALG8	-2.2507	-9.86199	0.024404
ENSG00000118729	CASQ2	2.24986	186.872	0.024458
ENSG00000166670	MMP10	-2.24966	-247.421	0.024471
ENSG00000101191	DIDO1	2.24782	66.2815	0.024588
ENSG00000108828	VAT1	-2.24735	-72.4492	0.024618
ENSG00000068137	PLEKHH3	2.24672	16.24	0.024658
ENSG00000121653	MAPK8IP1	-2.24553	-482.215	0.024734
ENSG00000185621	LMLN	-2.24546	-85.9333	0.024739
ENSG00000163209	SPRR3	-2.24516	-69.5435	0.024758
ENSG00000189269	DRICH1	-2.24492	-31.1035	0.024773
ENSG00000177239	MAN1B1	-2.244	-72.3191	0.024833
ENSG00000116191	RALGPS2	2.24368	35.046	0.024853
ENSG00000170264	FAM161A	-2.24358	-34.4085	0.02486
ENSG00000164620	RELL2	-2.24277	-68.2418	0.024912
ENSG00000151379	MSGN1	2.24264	145.89	0.02492
ENSG00000237489	C10orf143	2.24231	29.549	0.024942
ENSG00000167139	TBC1D21	2.24147	146.398	0.024996
ENSG00000122861	PLAU	2.24143	29.4585	0.024998
ENSG00000135451	TROAP	-2.2407	-268.666	0.025045
ENSG00000188554	NBR1	-2.24039	-62.1388	0.025066
ENSG00000111786	SRSF9	2.24011	82.4761	0.025084
ENSG00000144476	ACKR3	-2.23923	-7.07752	0.025141
ENSG00000124574	ABCC10	-2.23881	-31.576	0.025168
ENSG00000158525	CPA5	2.238	38.5784	0.025221
ENSG00000144824	PHLDB2	2.2373	6.03868	0.025267
ENSG00000013583	HEBP1	2.23727	8.39434	0.025269
ENSG00000226314	ZKSCAN8P1	-2.23677	-5.79248	0.025301
ENSG00000126005	MMP24OS	-2.23647	-10.0226	0.025321
ENSG00000183747	ACSM2A	-2.23614	-140.82	0.025343
ENSG00000104763	ASAH1	2.23556	23.4644	0.02538
ENSG00000129562	DAD1	2.23519	15.0881	0.025405
ENSG00000154760	SLFN13	2.2347	38.8643	0.025437
ENSG00000135999	EPC2	-2.23456	-100.001	0.025446
ENSG00000258713	C20orf141	-2.23292	-135.598	0.025554
ENSG00000284969	ENSG00000284969	2.23241	10.0539	0.025588
ENSG00000130695	CEP85	-2.22951	-28.1874	0.02578
ENSG00000106615	RHEB	-2.22915	-79.7093	0.025804
ENSG00000103494	RPGRIP1L	-2.22856	-51.0732	0.025843
ENSG00000268500	SIGLEC5	-2.22828	-54.3911	0.025862
ENSG00000111261	MANSC1	-2.22742	-16.2156	0.025919
ENSG00000115084	SLC35F5	-2.22723	-15.1928	0.025932
ENSG00000104848	KCNA7	-2.22633	-118.597	0.025992
ENSG00000180016	OR1E1	2.22592	209.902	0.02602
ENSG00000163491	NEK10	2.2255	12.125	0.026047
ENSG00000003756	RBM5	-2.22496	-80.5734	0.026084
ENSG00000185507	IRF7	2.22495	15.4866	0.026085
ENSG00000099337	KCNK6	-2.22458	-46.8017	0.02611
ENSG00000178078	STAP2	2.22439	4.5549	0.026122
ENSG00000158062	UBXN11	2.22338	34.9466	0.02619
ENSG00000168993	CPLX1	2.22329	106.438	0.026196
ENSG00000123505	AMD1	-2.22172	-41.3398	0.026302
ENSG00000076685	NT5C2	2.22036	15.0242	0.026395
ENSG00000130518	IQCN	2.22022	17.2068	0.026404
ENSG00000151746	BICD1	-2.22004	-38.165	0.026416
ENSG00000152254	G6PC2	2.22003	165.232	0.026417
ENSG00000257138	TAS2R38	-2.21944	-714.892	0.026457
ENSG00000078399	HOXA9	-2.21915	-74.5656	0.026477
ENSG00000196584	XRCC2	-2.21766	-31.5516	0.026578
ENSG00000141096	DPEP3	2.21766	181.087	0.026578
ENSG00000066422	ZBTB11	2.21715	121.268	0.026613
ENSG00000138035	PNPT1	-2.21673	-39.0753	0.026642
ENSG00000145794	MEGF10	2.21561	614.78	0.026718
ENSG00000187855	ASCL4	-2.21522	-82.165	0.026745
ENSG00000163795	ZNF513	-2.21509	-128.569	0.026754
ENSG00000127415	IDUA	-2.21501	-3.49565	0.02676
ENSG00000186943	OR13C8	2.21474	649.677	0.026778
ENSG00000130396	AFDN	-2.21393	-34.2453	0.026834
ENSG00000141040	ZNF287	-2.2138	-93.8701	0.026843
ENSG00000105996	HOXA2	-2.21229	-117.109	0.026946
ENSG00000100422	CERK	-2.21201	-27.798	0.026966
ENSG00000203972	GLYATL3	2.21149	108.157	0.027002
ENSG00000141279	NPEPPS	-2.21103	-76.1859	0.027034
ENSG00000177082	WDR73	-2.21052	-52.7725	0.027069
ENSG00000161981	SNRNP25	2.21048	10.517	0.027072
ENSG00000156381	ANKRD9	2.21024	38.3443	0.027089
ENSG00000130939	UBE4B	2.20997	162.027	0.027107
ENSG00000178802	MPI	2.20971	39.4866	0.027125
ENSG00000148704	VAX1	-2.20933	-1629.98	0.027152
ENSG00000131153	GINS2	-2.20884	-49.559	0.027186
ENSG00000145723	GIN1	2.20779	14.4772	0.027259
ENSG00000094661	OR1I1	-2.20573	-831.27	0.027403
ENSG00000155363	MOV10	-2.20537	-51.5763	0.027428
ENSG00000167601	AXL	2.20414	57.8552	0.027515
ENSG00000170473	PYM1	-2.20393	-67.4571	0.027529
ENSG00000186910	SERPINA11	2.20379	49.4263	0.027539
ENSG00000165215	CLDN3	2.20294	142.978	0.027599
ENSG00000163611	SPICE1	2.20252	17.5683	0.027628
ENSG00000068079	IFI35	-2.20198	-49.2208	0.027667
ENSG00000100036	SLC35E4	-2.20184	-25.9926	0.027677
ENSG00000188761	BCL2L15	2.20112	13.3784	0.027727
ENSG00000169105	CHST14	-2.20055	-74.237	0.027768
ENSG00000057704	TMCC3	-2.19992	-32.711	0.027813
ENSG00000106178	CCL24	-2.19928	-43.8404	0.027858
ENSG00000107957	SH3PXD2A	-2.19887	-141.715	0.027887
ENSG00000160055	TMEM234	-2.19868	-83.4122	0.027901
ENSG00000066379	POLR1H	-2.19866	-39.5485	0.027902
ENSG00000152457	DCLRE1C	2.19846	62.4502	0.027916
ENSG00000183644	HOATZ	-2.19745	-128.452	0.027988
ENSG00000198356	GET3	2.19577	106.499	0.028109
ENSG00000075673	ATP12A	2.19569	28.7223	0.028114
ENSG00000154174	TOMM70	2.19487	65.6122	0.028173
ENSG00000196876	SCN8A	-2.194	-84.5803	0.028236
ENSG00000128016	ZFP36	2.19378	187.12	0.028251
ENSG00000158859	ADAMTS4	-2.19285	-32.7639	0.028318
ENSG00000149639	SOGA1	-2.19278	-34.7598	0.028323
ENSG00000103275	UBE2I	-2.1923	-44.7752	0.028358
ENSG00000126803	HSPA2	-2.19225	-7.49485	0.028361
ENSG00000113328	CCNG1	2.19211	74.2951	0.028371
ENSG00000205922	ONECUT3	-2.19191	-356.602	0.028386
ENSG00000123154	WDR83	2.19183	93.2724	0.028392
ENSG00000052344	PRSS8	2.19149	170.963	0.028416
ENSG00000156261	CCT8	-2.19092	-22.8797	0.028457
ENSG00000128242	GAL3ST1	2.19071	34.9566	0.028473
ENSG00000100347	SAMM50	-2.19066	-40.4142	0.028477
ENSG00000140287	HDC	2.189	21.8967	0.028597
ENSG00000185347	TEDC1	-2.18883	-83.564	0.028609
ENSG00000105750	ZNF85	2.18877	35.7952	0.028613
ENSG00000108588	CCDC47	2.18775	24.9374	0.028688
ENSG00000070087	PFN2	-2.18771	-126.823	0.028691
ENSG00000163666	HESX1	2.18724	70.2244	0.028725
ENSG00000141391	PRELID3A	-2.18655	-8.11416	0.028775
ENSG00000173511	VEGFB	-2.18632	-87.3955	0.028792
ENSG00000203785	SPRR2E	2.18579	263.993	0.028831
ENSG00000119844	AFTPH	2.18524	244.121	0.028871
ENSG00000118113	MMP8	-2.18446	-35.6937	0.028928
ENSG00000198092	TMPRSS11F	2.18413	354.677	0.028953
ENSG00000089063	TMEM230	-2.18348	-123.389	0.029001
ENSG00000154146	NRGN	-2.18268	-147.328	0.02906
ENSG00000149115	TNKS1BP1	-2.18226	-32.0017	0.02909
ENSG00000067365	METTL22	-2.18106	-25.6829	0.029179
ENSG00000153233	PTPRR	2.18104	174.747	0.029181
ENSG00000232113	TEX50	2.18036	240.45	0.029231
ENSG00000198874	TYW1	-2.1793	-14.415	0.029309
ENSG00000153250	RBMS1	2.17926	29.4857	0.029313
ENSG00000214686	IQCF6	-2.17843	-187.251	0.029374
ENSG00000166170	BAG5	-2.1782	-20.708	0.029391
ENSG00000108947	EFNB3	2.17816	49.2965	0.029394
ENSG00000176714	CCDC121	-2.17788	-45.2862	0.029415
ENSG00000132432	SEC61G	-2.17778	-31.2256	0.029423
ENSG00000120526	NUDCD1	-2.17776	-65.8737	0.029424
ENSG00000008294	SPAG9	-2.17686	-28.7016	0.029491
ENSG00000272636	DOC2B	-2.17659	-67.7027	0.029511
ENSG00000122958	VPS26A	2.17608	59.4452	0.029549
ENSG00000166377	ATP9B	-2.17459	-13.4488	0.029661
ENSG00000272980	ENSG00000272980	2.17427	24.389	0.029685
ENSG00000120733	KDM3B	2.17389	48.8753	0.029713
ENSG00000185231	MC2R	2.17354	50.1591	0.02974
ENSG00000129437	KLK14	2.17309	64.9168	0.029773
ENSG00000124575	H1-3	2.17273	17.5568	0.029801
ENSG00000228594	FNDC10	2.17217	886.505	0.029843
ENSG00000215041	NEURL4	2.17161	21.4133	0.029885
ENSG00000040341	STAU2	2.17113	17.5691	0.029921
ENSG00000103005	USB1	2.171	23.8213	0.029931
ENSG00000266472	MRPS21	-2.17049	-18.0176	0.02997
ENSG00000105655	ISYNA1	2.17018	14.3841	0.029993
ENSG00000007314	SCN4A	2.16968	227.952	0.030031
ENSG00000282988	ENSG00000282988	2.16967	22.0204	0.030032
ENSG00000099910	KLHL22	-2.16959	-160.234	0.030038
ENSG00000214456	PLIN5	-2.16932	-99.4788	0.030058
ENSG00000289762	SMIM46	-2.16877	-43.7215	0.0301
ENSG00000169218	RSPO1	-2.16857	-207.181	0.030115
ENSG00000159210	SNF8	2.16823	40.3494	0.030141
ENSG00000008130	NADK	-2.16714	-65.2824	0.030224
ENSG00000254440	PBOV1	2.16698	291.959	0.030236
ENSG00000124882	EREG	-2.16662	-35.7009	0.030264
ENSG00000095777	MYO3A	-2.16473	-151.589	0.030408
ENSG00000151025	GPR158	2.16438	438.533	0.030435
ENSG00000119917	IFIT3	-2.16412	-20.1345	0.030455
ENSG00000132716	DCAF8	-2.16411	-141.083	0.030456
ENSG00000167257	RNF214	-2.16405	-339.608	0.030461
ENSG00000137074	APTX	-2.1639	-32.8259	0.030472
ENSG00000178538	CA8	-2.16253	-45.458	0.030577
ENSG00000094796	KRT31	2.16225	520.907	0.030599
ENSG00000145861	C1QTNF2	-2.16216	-126.402	0.030606
ENSG00000157303	SUSD3	-2.16052	-20.2884	0.030733
ENSG00000134202	GSTM3	-2.16021	-16.6664	0.030756
ENSG00000172586	CHCHD1	2.15955	187.088	0.030808
ENSG00000176022	B3GALT6	2.15943	68.5933	0.030817
ENSG00000008382	MPND	2.15733	28.6689	0.03098
ENSG00000181752	OR8K5	2.15691	482.433	0.031012
ENSG00000132718	SYT11	-2.15612	-73.4948	0.031074
ENSG00000156232	WHAMM	-2.15582	-63.6778	0.031098
ENSG00000171109	MFN1	2.15579	67.1921	0.0311
ENSG00000032742	IFT88	-2.15578	-6.94842	0.031101
ENSG00000127318	IL22	2.15564	531.039	0.031112
ENSG00000141456	PELP1	-2.15561	-68.34	0.031114
ENSG00000152591	DSPP	2.15522	149.4	0.031144
ENSG00000174446	SNAPC5	2.15451	79.9805	0.0312
ENSG00000142182	DNMT3L	2.15308	339.148	0.031313
ENSG00000249751	ECSCR	2.15099	395.036	0.031477
ENSG00000123610	TNFAIP6	2.15002	40.6437	0.031554
ENSG00000213066	CEP43	2.15	14.2451	0.031556
ENSG00000137825	ITPKA	-2.14892	-25.8961	0.031641
ENSG00000004939	SLC4A1	2.14889	105.026	0.031643
ENSG00000131910	NR0B2	-2.14878	-228.353	0.031652
ENSG00000196427	NBPF4	-2.14813	-140.685	0.031703
ENSG00000125726	CD70	-2.14797	-10.141	0.031716
ENSG00000006282	SPATA20	2.14777	2.54299	0.031732
ENSG00000173080	RXFP4	2.1472	66.9879	0.031778
ENSG00000133059	DSTYK	-2.14679	-85.7024	0.03181
ENSG00000100614	PPM1A	2.14674	61.0042	0.031814
ENSG00000104365	IKBKB	2.14597	135.162	0.031876
ENSG00000143674	MAP3K21	2.14591	21.2167	0.03188
ENSG00000150054	MPP7	2.14578	17.326	0.03189
ENSG00000196805	SPRR2B	-2.14564	-86.2967	0.031902
ENSG00000165672	PRDX3	-2.14563	-49.1771	0.031902
ENSG00000171723	GPHN	2.145	57.59	0.031953
ENSG00000132535	DLG4	2.14465	44.7822	0.031981
ENSG00000133392	MYH11	2.14278	21.704	0.032131
ENSG00000113312	TTC1	-2.14201	-49.3644	0.032192
ENSG00000165899	OTOGL	-2.14156	-204.78	0.032229
ENSG00000145242	EPHA5	-2.14098	-166.388	0.032276
ENSG00000038274	MAT2B	-2.14023	-71.4484	0.032336
ENSG00000138613	APH1B	-2.14005	-32.7944	0.03235
ENSG00000166016	ABTB2	-2.13813	-51.0897	0.032507
ENSG00000273171	ENSG00000273171	-2.13791	-63.528	0.032524
ENSG00000197935	ZNF311	2.13757	8.13227	0.032552
ENSG00000171631	P2RY6	-2.13732	-19.7677	0.032572
ENSG00000138379	MSTN	-2.13628	-96.0633	0.032657
ENSG00000124191	TOX2	2.13623	4.41043	0.03266
ENSG00000139266	MARCHF9	-2.13622	-126.336	0.032662
ENSG00000104886	PLEKHJ1	2.13563	114.676	0.032709
ENSG00000158023	CFAP251	-2.13545	-5.26296	0.032724
ENSG00000121274	TENT4B	2.13533	130.881	0.032734
ENSG00000146676	PURB	-2.13459	-435.908	0.032795
ENSG00000249773	ENSG00000249773	2.13441	6.96987	0.032809
ENSG00000110900	TSPAN11	2.13428	324.654	0.03282
ENSG00000187994	RINL	2.13379	26.7787	0.03286
ENSG00000196453	ZNF777	2.13352	98.7526	0.032882
ENSG00000166851	PLK1	2.13276	212.2	0.032944
ENSG00000290183	ENSG00000290183	2.13233	24.3349	0.03298
ENSG00000183828	NUDT14	2.13231	87.257	0.032981
ENSG00000174953	DHX36	2.13222	56.3452	0.032989
ENSG00000097096	SYDE2	-2.13131	-9.75067	0.033064
ENSG00000158711	ELK4	-2.13044	-50.6675	0.033135
ENSG00000204444	APOM	-2.13043	-182.024	0.033136
ENSG00000105186	ANKRD27	-2.1304	-10.9205	0.033138
ENSG00000143375	CGN	-2.13025	-76.0766	0.033151
ENSG00000127325	BEST3	-2.12911	-16.2106	0.033245
ENSG00000259384	GH1	-2.12884	-52.9864	0.033268
ENSG00000170561	IRX2	2.12862	367.197	0.033286
ENSG00000204435	CSNK2B	-2.12795	-143.584	0.033341
ENSG00000130479	MAP1S	2.12774	10.5028	0.033358
ENSG00000171360	KRT38	-2.12751	-298.875	0.033378
ENSG00000096968	JAK2	-2.12733	-21.487	0.033393
ENSG00000143977	SNRPG	-2.12724	-27.9919	0.0334
ENSG00000138755	CXCL9	-2.12645	-102.828	0.033466
ENSG00000099821	POLRMT	-2.12613	-51.48	0.033492
ENSG00000235098	ANKRD65	2.12597	297.469	0.033505
ENSG00000158435	CNOT11	-2.1259	-154.746	0.033512
ENSG00000115073	ACTR1B	-2.12589	-55.26	0.033512
ENSG00000110717	NDUFS8	2.12576	41.7347	0.033523
ENSG00000076650	GPATCH1	-2.12505	-9.18748	0.033583
ENSG00000225528	TMA7B	-2.12504	-80.939	0.033583
ENSG00000278224	PRICKLE4	-2.12488	-27.6635	0.033597
ENSG00000128340	RAC2	-2.12476	-106.438	0.033607
ENSG00000067248	DHX29	2.12446	52.6855	0.033632
ENSG00000162927	PUS10	-2.12381	-61.334	0.033686
ENSG00000157211	CDCP2	-2.12309	-64.2221	0.033746
ENSG00000086504	MRPL28	2.12277	26.4157	0.033773
ENSG00000124935	SCGB1D2	2.12245	226.708	0.0338
ENSG00000093217	XYLB	-2.12156	-111.608	0.033875
ENSG00000156239	N6AMT1	-2.12143	-42.8956	0.033886
ENSG00000128891	CCDC32	-2.12057	-11.4255	0.033958
ENSG00000117602	RCAN3	-2.12056	-79.9504	0.033959
ENSG00000138964	PARVG	2.11934	15.4721	0.034062
ENSG00000130997	POLN	2.1188	48.9108	0.034107
ENSG00000116199	FAM20B	-2.11835	-36.7287	0.034146
ENSG00000150764	DIXDC1	-2.1181	-52.0845	0.034167
ENSG00000198258	UBL5	2.11783	1340.2	0.034189
ENSG00000142549	IGLON5	-2.11723	-45.633	0.03424
ENSG00000132825	PPP1R3D	-2.11718	-193.512	0.034245
ENSG00000168175	MAPK1IP1L	-2.1171	-154.788	0.034251
ENSG00000174718	RESF1	2.11629	44.0427	0.03432
ENSG00000114349	GNAT1	-2.11606	-48.9775	0.03434
ENSG00000275832	ARHGAP23	2.11483	24.7998	0.034445
ENSG00000137809	ITGA11	-2.11475	-90.7477	0.034452
ENSG00000242110	AMACR	2.11419	18.3619	0.034499
ENSG00000162384	CZIB	-2.11304	-20.8284	0.034597
ENSG00000168925	CTRB1	2.11248	12.9884	0.034645
ENSG00000178096	BOLA1	-2.1124	-64.5262	0.034652
ENSG00000205143	ARID3C	2.1123	80.5171	0.034661
ENSG00000170734	POLH	-2.11076	-235.482	0.034793
ENSG00000189184	PCDH18	-2.11057	-37.0682	0.034809
ENSG00000240771	ARHGEF25	-2.11017	-34.6273	0.034844
ENSG00000249240	ENSG00000249240	2.11001	27.4417	0.034858
ENSG00000164713	BRI3	2.1097	37.2612	0.034884
ENSG00000138614	INTS14	2.10934	235.732	0.034915
ENSG00000173715	C11orf80	-2.10927	-42.8413	0.034922
ENSG00000163581	SLC2A2	-2.10915	-198.877	0.034931
ENSG00000123810	B9D2	2.10868	379.398	0.034972
ENSG00000100034	PPM1F	2.10851	19.7905	0.034987
ENSG00000174437	ATP2A2	2.10833	41.8537	0.035002
ENSG00000206559	ZCWPW2	-2.10761	-205.444	0.035065
ENSG00000057663	ATG5	2.10743	52.5358	0.03508
ENSG00000155052	CNTNAP5	-2.10741	-313.765	0.035082
ENSG00000143257	NR1I3	-2.10695	-46.3919	0.035122
ENSG00000185024	BRF1	2.1066	54.3294	0.035153
ENSG00000253352	TUG1	-2.10652	-115.965	0.035159
ENSG00000118579	MED28	2.10648	25.979	0.035163
ENSG00000214706	IFRD2	2.10629	32.7723	0.035179
ENSG00000204538	PSORS1C2	-2.10623	-30.8169	0.035184
ENSG00000172324	OR5A2	2.10622	389.16	0.035186
ENSG00000196562	SULF2	2.106	35.8324	0.035204
ENSG00000184922	FMNL1	-2.10599	-80.0345	0.035205
ENSG00000147485	PXDNL	2.10567	20.3468	0.035233
ENSG00000160072	ATAD3B	-2.10544	-121.162	0.035253
ENSG00000143258	USP21	-2.10524	-81.1801	0.03527
ENSG00000126457	PRMT1	2.1052	144.133	0.035274
ENSG00000155256	ZFYVE27	-2.10428	-55.4636	0.035354
ENSG00000023902	PLEKHO1	2.10424	30.3151	0.035357
ENSG00000182393	IFNL1	2.1036	144.273	0.035414
ENSG00000115677	HDLBP	2.1028	33.8159	0.035483
ENSG00000154144	TBRG1	2.10161	98.5363	0.035588
ENSG00000133958	UNC79	2.10037	36.0537	0.035696
ENSG00000160117	ANKLE1	2.09995	28.1522	0.035733
ENSG00000100290	BIK	-2.09961	-10.234	0.035763
ENSG00000006576	PHTF2	2.09914	41.6968	0.035805
ENSG00000134744	TUT4	-2.09793	-41.5629	0.035911
ENSG00000176619	LMNB2	-2.09768	-179.241	0.035933
ENSG00000234545	FAM133B	-2.09693	-273.695	0.036
ENSG00000164761	TNFRSF11B	-2.09673	-24.5981	0.036017
ENSG00000035862	TIMP2	2.09623	9.06998	0.036062
ENSG00000105549	THEG	2.09617	159.686	0.036067
ENSG00000287080	H3C3	-2.09586	-68.6434	0.036095
ENSG00000111907	TPD52L1	-2.09552	-30.6653	0.036124
ENSG00000143337	TOR1AIP1	2.09525	184.809	0.036149
ENSG00000183340	JRKL	2.09522	47.0133	0.036151
ENSG00000132669	RIN2	2.09515	52.7383	0.036158
ENSG00000112473	SLC39A7	2.09453	36.7256	0.036213
ENSG00000131462	TUBG1	-2.09432	-59.2506	0.036232
ENSG00000153234	NR4A2	-2.09382	-61.6769	0.036276
ENSG00000186038	HTR3E	-2.0938	-42.1553	0.036278
ENSG00000264230	ANXA8L1	-2.09369	-180.061	0.036287
ENSG00000103257	SLC7A5	2.09342	6.05779	0.036312
ENSG00000092051	JPH4	2.09289	336.331	0.036359
ENSG00000131584	ACAP3	2.09284	166.469	0.036363
ENSG00000213047	DENND1B	2.09281	48.5096	0.036366
ENSG00000184702	SEPTIN5	-2.0928	-278.869	0.036367
ENSG00000136051	WASHC4	-2.09255	-27.054	0.036389
ENSG00000169247	SH3TC2	-2.09233	-118.173	0.036409
ENSG00000125629	INSIG2	-2.09202	-30.9866	0.036437
ENSG00000171401	KRT13	-2.09193	-105.327	0.036445
ENSG00000162068	NTN3	-2.09187	-442.569	0.03645
ENSG00000148057	IDNK	2.09185	28.2973	0.036452
ENSG00000099365	STX1B	-2.09133	-181.67	0.036498
ENSG00000179902	CFAP276	-2.09133	-28.3332	0.036499
ENSG00000167815	PRDX2	2.09087	53.961	0.03654
ENSG00000163053	SLC16A14	2.09048	44.4073	0.036575
ENSG00000174373	RALGAPA1	-2.09006	-31.8974	0.036612
ENSG00000197079	KRT35	-2.08989	-40.5857	0.036628
ENSG00000136295	TTYH3	2.08952	11.1791	0.036661
ENSG00000243317	STMP1	2.08676	41.7644	0.03691
ENSG00000129354	AP1M2	-2.08671	-103.432	0.036914
ENSG00000114391	RPL24	-2.08593	-163.478	0.036985
ENSG00000135387	CAPRIN1	2.08546	66.9574	0.037028
ENSG00000172059	KLF11	-2.08544	-23.8598	0.03703
ENSG00000188997	KCTD21	2.08517	41.9408	0.037054
ENSG00000170584	NUDCD2	-2.08489	-159.599	0.03708
ENSG00000079156	OSBPL6	2.08448	61.99	0.037117
ENSG00000283297	TEX52	-2.08414	-52.9454	0.037147
ENSG00000187475	H1-6	2.08375	42.0687	0.037183
ENSG00000167749	KLK4	-2.0837	-294.145	0.037188
ENSG00000100888	CHD8	2.0833	48.7205	0.037224
ENSG00000132517	SLC52A1	2.08327	57.9077	0.037227
ENSG00000120784	ZFP30	-2.08294	-1.34451	0.037256
ENSG00000162746	FCRLB	-2.08207	-8.17336	0.037336
ENSG00000084623	EIF3I	-2.08188	-99.1675	0.037354
ENSG00000213906	LTB4R2	2.08089	127.993	0.037444
ENSG00000164430	CGAS	-2.08085	-26.892	0.037447
ENSG00000121644	DESI2	-2.08076	-98.9722	0.037456
ENSG00000162630	B3GALT2	2.08073	20.8908	0.037459
ENSG00000101441	CST4	2.08071	111.072	0.037461
ENSG00000100985	MMP9	2.08034	88.2297	0.037495
ENSG00000070669	ASNS	2.07919	31.2253	0.0376
ENSG00000142875	PRKACB	2.07867	189.939	0.037648
ENSG00000218819	TDRD15	-2.07863	-84.7964	0.037652
ENSG00000163001	CFAP36	2.07831	21.4914	0.037681
ENSG00000077420	APBB1IP	-2.07824	-7.54139	0.037687
ENSG00000078699	CBFA2T2	-2.07736	-16.2852	0.037768
ENSG00000129250	KIF1C	2.07664	46.9231	0.037835
ENSG00000111224	PARP11	-2.07601	-58.4613	0.037893
ENSG00000039123	MTREX	2.0758	92.2532	0.037912
ENSG00000142606	MMEL1	2.07528	218.746	0.037961
ENSG00000163374	YY1AP1	2.07521	49.1735	0.037967
ENSG00000205423	CNEP1R1	2.07475	45.3089	0.03801
ENSG00000215912	TTC34	-2.0741	-321.043	0.03807
ENSG00000104870	FCGRT	-2.07363	-28.5726	0.038114
ENSG00000099942	CRKL	2.07343	75.6899	0.038132
ENSG00000189164	ZNF527	2.07297	56.8009	0.038175
ENSG00000166926	MS4A6E	-2.07283	-213.752	0.038188
ENSG00000116954	RRAGC	-2.07234	-132.017	0.038233
ENSG00000242852	ZNF709	-2.0708	-25.7089	0.038378
ENSG00000104901	DKKL1	-2.06958	-76.1613	0.038492
ENSG00000113575	PPP2CA	-2.06954	-129.728	0.038496
ENSG00000254550	OMP	2.06834	72.5705	0.038608
ENSG00000224940	PRRT4	-2.06823	-49.8145	0.038618
ENSG00000170791	CHCHD7	-2.06812	-56.2907	0.038629
ENSG00000150455	TIRAP	2.06811	67.2078	0.03863
ENSG00000127526	SLC35E1	-2.06783	-125.756	0.038656
ENSG00000166689	PLEKHA7	2.06685	19.6309	0.038748
ENSG00000100271	TTLL1	-2.06674	-22.6933	0.038758
ENSG00000171307	ZDHHC16	-2.06654	-110.136	0.038778
ENSG00000242441	GTF2A1L	2.06484	191.875	0.038938
ENSG00000140326	CDAN1	-2.06465	-48.8688	0.038956
ENSG00000010030	ETV7	2.06276	4.39054	0.039135
ENSG00000163714	U2SURP	-2.06129	-129.873	0.039276
ENSG00000135932	CAB39	-2.06121	-74.1429	0.039283
ENSG00000123374	CDK2	-2.06104	-64.9178	0.039299
ENSG00000005436	GCFC2	-2.06081	-39.8556	0.039321
ENSG00000188305	PEAK3	-2.0594	-16.7925	0.039456
ENSG00000072736	NFATC3	2.05852	179.813	0.03954
ENSG00000229544	NKX1-2	2.05845	106.216	0.039547
ENSG00000148795	CYP17A1	-2.05762	-224.723	0.039626
ENSG00000175592	FOSL1	-2.05751	-11.4276	0.039637
ENSG00000221874	ZNF816-ZNF321P	-2.05624	-41.4358	0.03976
ENSG00000162399	BSND	2.05598	225.184	0.039784
ENSG00000124243	BCAS4	2.05568	8.35557	0.039813
ENSG00000085433	WDR47	2.0555	38.7811	0.039831
ENSG00000161944	ASGR2	-2.05466	-29.0425	0.039912
ENSG00000143294	PRCC	-2.0542	-56.4182	0.039956
ENSG00000112149	CD83	-2.05414	-23.3174	0.039963
ENSG00000124942	AHNAK	2.05355	607.23	0.040019
ENSG00000135374	ELF5	-2.0529	-57.3212	0.040083
ENSG00000006468	ETV1	-2.05288	-20.2049	0.040084
ENSG00000118513	MYB	-2.05285	-31.3654	0.040087
ENSG00000203942	C10orf62	-2.05245	-127.791	0.040126
ENSG00000127993	RBM48	-2.0518	-102.972	0.040189
ENSG00000163909	HEYL	2.04966	114.856	0.040397
ENSG00000154721	JAM2	-2.04963	-124.143	0.0404
ENSG00000002549	LAP3	-2.04946	-9.01011	0.040417
ENSG00000166896	ATP23	2.04933	5.17191	0.040429
ENSG00000167632	TRAPPC9	-2.04766	-14.5161	0.040593
ENSG00000197892	KIF13B	-2.0476	-74.8676	0.040599
ENSG00000100815	TRIP11	-2.04757	-92.7484	0.040602
ENSG00000139372	TDG	-2.04705	-26.6603	0.040653
ENSG00000144959	NCEH1	2.04671	15.974	0.040686
ENSG00000069974	RAB27A	-2.04667	-19.2927	0.040691
ENSG00000263528	IKBKE	-2.04593	-4.47358	0.040764
ENSG00000176371	ZSCAN2	-2.04586	-48.0466	0.04077
ENSG00000168710	AHCYL1	-2.04517	-44.7203	0.040838
ENSG00000205038	PKHD1L1	2.04501	181.994	0.040854
ENSG00000163435	ELF3	-2.0445	-151.459	0.040904
ENSG00000188738	FSIP2	2.04413	555.104	0.04094
ENSG00000151287	TEX30	-2.0437	-27.8683	0.040983
ENSG00000080511	RDH8	-2.04316	-142.144	0.041036
ENSG00000214435	AS3MT	-2.0419	-24.7998	0.041162
ENSG00000196526	AFAP1	-2.04154	-0.58543	0.041197
ENSG00000169905	TOR1AIP2	-2.04138	-97.0973	0.041213
ENSG00000171617	ENC1	2.04118	33.6362	0.041233
ENSG00000215695	RSC1A1	-2.04114	-82.9373	0.041237
ENSG00000140497	SCAMP2	2.04065	15.7893	0.041286
ENSG00000137812	KNL1	-2.03952	-36.6254	0.041398
ENSG00000196890	H2BC26	-2.03912	-104.592	0.041438
ENSG00000176922	OR51S1	-2.03801	-426.796	0.041549
ENSG00000184984	CHRM5	2.03765	126.833	0.041585
ENSG00000049540	ELN	2.03731	174.514	0.041619
ENSG00000171867	PRNP	2.03689	31.0236	0.041661
ENSG00000155511	GRIA1	2.03671	111.245	0.041679
ENSG00000196504	PRPF40A	2.03539	29.5383	0.041812
ENSG00000170075	GPR37L1	2.0348	75.5455	0.041871
ENSG00000185339	TCN2	2.03448	13.5603	0.041903
ENSG00000187498	COL4A1	-2.03428	-30.899	0.041924
ENSG00000187866	PABIR1	2.03374	13.7819	0.041977
ENSG00000135164	DMTF1	2.03374	47.7996	0.041978
ENSG00000158163	DZIP1L	-2.03338	-20.2447	0.042014
ENSG00000112053	SLC26A8	2.03308	20.5281	0.042044
ENSG00000169189	NSMCE1	2.03274	24.2937	0.042079
ENSG00000126934	MAP2K2	2.03219	49.6297	0.042134
ENSG00000277258	PCGF2	2.031	62.1277	0.042255
ENSG00000165501	LRR1	2.0308	4.23305	0.042275
ENSG00000156804	FBXO32	-2.0306	-11.8007	0.042296
ENSG00000148136	OR13C4	2.03043	721.267	0.042313
ENSG00000213585	VDAC1	2.03036	30.029	0.042321
ENSG00000107201	RIGI	-2.03032	-48.6128	0.042324
ENSG00000174720	LARP7	2.03029	34.0091	0.042327
ENSG00000163606	CD200R1	-2.029	-18.1091	0.042459
ENSG00000171346	KRT15	-2.0281	-359.127	0.04255
ENSG00000102543	CDADC1	-2.02792	-69.2517	0.042568
ENSG00000263201	DPEP2NB	2.02767	65.035	0.042594
ENSG00000011478	QPCTL	2.0269	90.2227	0.042673
ENSG00000131115	ZNF227	-2.02675	-30.5223	0.042688
ENSG00000125798	FOXA2	-2.02653	-451.208	0.042711
ENSG00000088882	CPXM1	-2.02619	-9.70235	0.042745
ENSG00000184887	BTBD6	-2.02517	-105.302	0.04285
ENSG00000005194	CIAPIN1	2.02476	115.345	0.042892
ENSG00000136856	SLC2A8	-2.02356	-10.8617	0.043016
ENSG00000167723	TRPV3	2.02311	3.81372	0.043062
ENSG00000187446	CHP1	-2.02287	-31.9662	0.043086
ENSG00000167962	ZNF598	-2.02284	-25.2716	0.04309
ENSG00000130590	SAMD10	-2.02278	-20.7699	0.043096
ENSG00000108468	CBX1	2.02267	11.5334	0.043107
ENSG00000188306	LRRIQ4	2.0223	76.9957	0.043146
ENSG00000112592	TBP	-2.02226	-38.3312	0.043149
ENSG00000148965	SAA4	-2.0219	-135.795	0.043187
ENSG00000140320	BAHD1	2.02169	99.7541	0.043209
ENSG00000162591	MEGF6	-2.02125	-51.3929	0.043254
ENSG00000254466	OR4D10	2.02119	299.254	0.04326
ENSG00000144619	CNTN4	2.02115	123.617	0.043264
ENSG00000180921	FAM83H	2.02065	36.4937	0.043316
ENSG00000163349	HIPK1	2.01968	18.3317	0.043416
ENSG00000111291	GPRC5D	-2.0196	-70.4215	0.043425
ENSG00000158296	SLC13A3	2.01895	244.064	0.043492
ENSG00000204084	INPP5B	-2.01891	-44.3015	0.043497
ENSG00000242028	HYPK	2.01857	97.2776	0.043532
ENSG00000111319	SCNN1A	-2.01855	-17.8777	0.043534
ENSG00000146648	EGFR	2.01695	21.4732	0.043701
ENSG00000127528	KLF2	-2.01682	-99.6985	0.043714
ENSG00000204104	TRAF3IP1	-2.01651	-75.0637	0.043747
ENSG00000198740	ZNF652	2.0156	32.3237	0.043841
ENSG00000101638	ST8SIA5	2.01525	42.3325	0.043879
ENSG00000087085	ACHE	-2.01514	-71.0152	0.04389
ENSG00000184988	TMEM106A	2.01473	4.03719	0.043933
ENSG00000184047	DIABLO	2.01465	278.047	0.043941
ENSG00000125520	SLC2A4RG	2.01451	44.1481	0.043956
ENSG00000154856	APCDD1	-2.01439	-14.6221	0.043968
ENSG00000101247	NDUFAF5	-2.01414	-65.089	0.043995
ENSG00000136244	IL6	2.01368	15.3506	0.044043
ENSG00000125787	GNRH2	-2.01257	-30.2905	0.04416
ENSG00000090060	PAPOLA	-2.01233	-66.3515	0.044185
ENSG00000154188	ANGPT1	-2.01182	-17.6044	0.044239
ENSG00000129204	USP6	2.01161	159.9	0.044261
ENSG00000051341	POLQ	2.01152	17.6072	0.044271
ENSG00000185453	ZSWIM9	-2.01145	-40.9388	0.044278
ENSG00000251246	EFNA4-EFNA3	-2.01121	-21.0176	0.044303
ENSG00000132356	PRKAA1	2.01099	21.9711	0.044327
ENSG00000070961	ATP2B1	2.01095	34.2362	0.044331
ENSG00000260272	ENSG00000260272	-2.00934	-187.17	0.044501
ENSG00000255730	ENSG00000255730	2.0093	16.188	0.044505
ENSG00000162542	TMCO4	2.00905	41.1593	0.044531
ENSG00000189233	NUGGC	-2.00885	-6.97068	0.044553
ENSG00000188234	AGAP4	2.00749	212.896	0.044698
ENSG00000100056	ESS2	-2.00717	-5.6156	0.044732
ENSG00000163125	RPRD2	-2.00714	-81.9935	0.044735
ENSG00000048649	RSF1	-2.0068	-153.782	0.044771
ENSG00000132259	CNGA4	2.00591	87.3329	0.044866
ENSG00000147676	MAL2	2.00534	114.183	0.044927
ENSG00000111206	FOXM1	-2.00522	-15.0118	0.04494
ENSG00000112715	VEGFA	-2.00408	-12.0138	0.045062
ENSG00000115607	IL18RAP	-2.00333	-2.89203	0.045142
ENSG00000142507	PSMB6	-2.00324	-81.2973	0.045151
ENSG00000129219	PLD2	-2.00299	-44.9801	0.045179
ENSG00000104774	MAN2B1	2.00282	108.448	0.045197
ENSG00000146674	IGFBP3	2.00262	91.6716	0.045218
ENSG00000125966	MMP24	2.00234	133.403	0.045248
ENSG00000178307	TMEM11	-2.00218	-29.3022	0.045265
ENSG00000198754	OXCT2	2.00199	228.426	0.045286
ENSG00000152954	NRSN1	2.00132	83.1272	0.045358
ENSG00000007062	PROM1	2.00062	86.158	0.045433
ENSG00000283267	FAM237B	-2.00042	-194.607	0.045455
ENSG00000106392	C1GALT1	2.00016	9.26275	0.045483
ENSG00000171794	UTF1	1.99965	82.1206	0.045538
ENSG00000221954	OR4C12	-1.99953	-205.651	0.045551
ENSG00000165660	ABRAXAS2	-1.99884	-145.469	0.045626
ENSG00000216490	IFI30	-1.99878	-132.933	0.045632
ENSG00000183813	CCR4	1.99845	76.6869	0.045668
ENSG00000213417	KRTAP2-4	-1.99822	-103.697	0.045693
ENSG00000160469	BRSK1	-1.99807	-48.2441	0.045709
ENSG00000144589	STK11IP	1.99792	276.906	0.045726
ENSG00000181903	OR4C6	1.99745	420.829	0.045776
ENSG00000064201	TSPAN32	-1.99743	-1.67364	0.045779
ENSG00000089327	FXYD5	-1.99724	-15.6418	0.045799
ENSG00000132330	SCLY	1.99712	27.6019	0.045812
ENSG00000116833	NR5A2	1.99683	312.447	0.045844
ENSG00000173210	ABLIM3	1.99633	55.8757	0.045898
ENSG00000159256	MORC3	1.99622	19.708	0.04591
ENSG00000186832	KRT16	1.99503	376.322	0.046039
ENSG00000173230	GOLGB1	1.99467	38.7496	0.046079
ENSG00000184999	SLC22A10	1.99392	259.455	0.046161
ENSG00000162745	OLFML2B	-1.99367	-78.5563	0.046188
ENSG00000254521	SIGLEC12	1.99332	9.63056	0.046227
ENSG00000182511	FES	1.99271	10.7847	0.046294
ENSG00000198885	ITPRIPL1	-1.99187	-28.0235	0.046386
ENSG00000145725	PPIP5K2	1.99172	10.7251	0.046402
ENSG00000130427	EPO	1.99161	238.095	0.046414
ENSG00000159899	NPR2	-1.99151	-18.6368	0.046425
ENSG00000170279	C7orf33	-1.99053	-385.182	0.046533
ENSG00000152213	ARL11	1.99037	10.322	0.04655
ENSG00000105507	CABP5	1.99033	248.276	0.046554
ENSG00000055483	USP36	1.98989	85.3321	0.046603
ENSG00000147874	HAUS6	-1.98893	-25.1796	0.046709
ENSG00000204264	PSMB8	1.9889	78.1906	0.046712
ENSG00000177302	TOP3A	1.98839	55.8542	0.046769
ENSG00000183397	TEKTIP1	-1.98765	-19.8319	0.046851
ENSG00000116032	GRIN3B	-1.98656	-48.6816	0.046971
ENSG00000181652	ATG9B	-1.98642	-188.068	0.046987
ENSG00000184599	TAFA3	-1.9856	-59.113	0.047078
ENSG00000106367	AP1S1	1.98535	14.0934	0.047106
ENSG00000129159	KCNC1	-1.98504	-75.4734	0.047139
ENSG00000127481	UBR4	1.98463	45.8329	0.047185
ENSG00000142252	GEMIN7	-1.98441	-105.552	0.04721
ENSG00000141034	GID4	1.98326	45.5644	0.047338
ENSG00000256235	SMIM3	1.98253	74.0288	0.04742
ENSG00000139154	AEBP2	1.98212	71.765	0.047465
ENSG00000215440	NPEPL1	1.98188	37.4318	0.047493
ENSG00000011523	CEP68	1.98179	75.2348	0.047503
ENSG00000179580	RNF151	-1.98165	-65.9837	0.047518
ENSG00000142046	TMEM91	1.9815	11.6069	0.047536
ENSG00000176095	IP6K1	-1.9808	-212.183	0.047613
ENSG00000136631	VPS45	-1.98041	-11.7119	0.047658
ENSG00000174165	ZDHHC24	1.98038	22.9166	0.047661
ENSG00000135677	GNS	-1.98001	-22.058	0.047702
ENSG00000111452	ADGRD1	1.97994	35.9894	0.04771
ENSG00000140332	TLE3	-1.97991	-52.4383	0.047714
ENSG00000137941	TTLL7	1.97988	18.8645	0.047717
ENSG00000126856	PRDM7	1.97988	40.9369	0.047717
ENSG00000014824	SLC30A9	1.97942	25.9388	0.047769
ENSG00000138794	CASP6	-1.9794	-23.4764	0.047771
ENSG00000058404	CAMK2B	1.97811	115.084	0.047916
ENSG00000060642	PIGV	-1.97721	-20.8645	0.048018
ENSG00000122952	ZWINT	1.97645	31.9252	0.048104
ENSG00000134318	ROCK2	1.97645	15.7879	0.048104
ENSG00000180509	KCNE1	1.97505	29.2568	0.048262
ENSG00000123384	LRP1	-1.97393	-70.4696	0.04839
ENSG00000158793	NIT1	1.97388	228.594	0.048395
ENSG00000237441	RGL2	-1.97371	-82.8074	0.048415
ENSG00000166856	GPR182	-1.97368	-30.4336	0.048418
ENSG00000138798	EGF	1.97339	116.86	0.048451
ENSG00000136404	TM6SF1	-1.97336	-23.2215	0.048455
ENSG00000120137	PANK3	1.97328	61.0486	0.048464
ENSG00000167644	C19orf33	-1.97273	-60.7783	0.048527
ENSG00000006715	VPS41	1.9723	31.3953	0.048576
ENSG00000122783	CYREN	-1.97219	-13.2432	0.048587
ENSG00000116218	NPHS2	-1.97161	-425.085	0.048654
ENSG00000137693	YAP1	-1.97141	-36.1752	0.048677
ENSG00000165309	ARMC3	1.97004	45.0162	0.048834
ENSG00000102924	CBLN1	1.96994	80.2046	0.048846
ENSG00000148926	ADM	1.96967	44.483	0.048876
ENSG00000161980	POLR3K	-1.96902	-12.8522	0.048951
ENSG00000132773	TOE1	1.96884	65.6825	0.048972
ENSG00000135373	EHF	-1.96882	-35.8609	0.048974
ENSG00000111252	SH2B3	1.96712	315.867	0.04917
ENSG00000109072	VTN	-1.96693	-22.5691	0.049191
ENSG00000180745	CLRN3	-1.96553	-125.961	0.049353
ENSG00000157404	KIT	1.96467	138.895	0.049453
ENSG00000090530	P3H2	-1.96461	-58.675	0.049459
ENSG00000205856	C22orf42	1.96393	151.462	0.049538
ENSG00000125375	DMAC2L	-1.96365	-6.03199	0.04957
ENSG00000004779	NDUFAB1	1.96346	37.1666	0.049593
ENSG00000288611	NPBWR1	1.96303	58.5616	0.049642
ENSG00000204099	NEU4	1.96264	47.429	0.049688
ENSG00000186231	KLHL32	-1.96224	-9.00348	0.049734
ENSG00000196169	KIF19	-1.96219	-21.8351	0.04974
ENSG00000197323	TRIM33	-1.96215	-15.2845	0.049745
ENSG00000132781	MUTYH	1.96087	40.4231	0.049895
ENSG00000221880	KRTAP1-3	-1.96086	-307.989	0.049895
ENSG00000134183	GNAT2	-1.96078	-24.7357	0.049904
ENSG00000177202	SPACA4	1.9599	91.3796	0.050008
ENSG00000110060	PUS3	-1.95951	-12.9506	0.050054
ENSG00000171133	OR2K2	1.95902	399.111	0.05011
ENSG00000114626	ABTB1	1.95888	23.7481	0.050127
ENSG00000148835	TAF5	-1.95856	-14.7815	0.050164
ENSG00000251201	TMED7-TICAM2	-1.95841	-39.7879	0.050182
ENSG00000101544	ADNP2	-1.95776	-19.8973	0.050258
ENSG00000173868	PHOSPHO1	-1.95773	-35.3122	0.050261
ENSG00000166888	STAT6	1.9577	63.301	0.050266
ENSG00000282301	CYP3A7-CYP3A51P	1.95687	430.821	0.050363
ENSG00000109861	CTSC	-1.95687	-8.98621	0.050363
ENSG00000163576	EFHB	1.95673	109.465	0.050379
ENSG00000078246	TULP3	-1.9567	-38.0469	0.050383
ENSG00000064545	TMEM161A	-1.95589	-27.7634	0.050478
ENSG00000139318	DUSP6	-1.95576	-13.98	0.050493
ENSG00000104881	PPP1R13L	-1.95536	-12.6405	0.050541
ENSG00000226174	TEX22	-1.95461	-1509.6	0.050629
ENSG00000182541	LIMK2	-1.9545	-26.9336	0.050642
ENSG00000091831	ESR1	-1.9542	-508.654	0.050677
ENSG00000008018	PSMB1	1.95412	18.3174	0.050688
ENSG00000162407	PLPP3	1.95402	72.2123	0.050699
ENSG00000050405	LIMA1	1.95387	14.2273	0.050717
ENSG00000163283	ALPP	1.95382	88.9674	0.050722
ENSG00000007237	GAS7	-1.95375	-18.6874	0.050731
ENSG00000129465	RIPK3	1.95338	3.89702	0.050774
ENSG00000113407	TARS1	-1.95325	-14.3544	0.050791
ENSG00000186166	CENATAC	1.9527	65.3123	0.050856
ENSG00000244486	SCARF2	-1.95151	-25.9592	0.050996
ENSG00000185187	SIGIRR	1.95148	120.457	0.050999
ENSG00000175643	RMI2	-1.95147	-15.2012	0.051002
ENSG00000125409	TEKT3	1.95103	336.871	0.051053
ENSG00000008128	CDK11A	-1.95098	-163.007	0.051059
ENSG00000116205	TCEANC2	-1.95096	-45.881	0.051061
ENSG00000255071	SAA2-SAA4	-1.95093	-70.0105	0.051065
ENSG00000250374	TRIM75	1.95071	123.014	0.051091
ENSG00000285188	ENSG00000285188	-1.94958	-47.9222	0.051226
ENSG00000132631	SCP2D1	1.94949	245.464	0.051237
ENSG00000185728	YTHDF3	-1.94949	-43.4467	0.051237
ENSG00000168386	FILIP1L	1.94947	75.9188	0.051239
ENSG00000087338	GMCL1	-1.94891	-34.0713	0.051307
ENSG00000164591	MYOZ3	-1.94873	-246.679	0.051328
ENSG00000106089	STX1A	1.9487	30.3169	0.051332
ENSG00000169609	C15orf40	-1.94857	-20.9313	0.051346
ENSG00000133657	ATP13A3	-1.94847	-32.2043	0.051359
ENSG00000133574	GIMAP4	1.94783	25.7398	0.051435
ENSG00000182481	KPNA2	1.94739	25.7769	0.051488
ENSG00000138792	ENPEP	-1.94718	-83.1032	0.051513
ENSG00000099953	MMP11	1.94694	150.804	0.051542
ENSG00000164970	FAM219A	1.9465	74.9187	0.051595
ENSG00000162944	RFTN2	-1.94634	-24.0469	0.051614
ENSG00000244411	KRTAP5-7	1.94619	269.902	0.051632
ENSG00000188906	LRRK2	1.9455	43.016	0.051715
ENSG00000203795	FAM24A	1.94498	134.099	0.051777
ENSG00000109079	TNFAIP1	1.94484	117.503	0.051794
ENSG00000135040	NAA35	1.94459	443.224	0.051824
ENSG00000213416	KRTAP4-12	-1.94398	-54.3542	0.051898
ENSG00000169228	RAB24	-1.94378	-85.4631	0.051922
ENSG00000183963	SMTN	1.94369	6.98109	0.051932
ENSG00000006453	BAIAP2L1	-1.94369	-30.7139	0.051933
ENSG00000177383	MAGEF1	1.94293	13.4519	0.052024
ENSG00000185009	AP3M1	-1.9424	-29.6078	0.052088
ENSG00000204120	GIGYF2	1.94142	18.8513	0.052208
ENSG00000013288	MAN2B2	-1.94103	-35.2446	0.052255
ENSG00000184270	H2AC21	1.94099	153.189	0.05226
ENSG00000103375	AQP8	-1.94006	-219.248	0.052373
ENSG00000144747	TMF1	1.93996	41.0532	0.052385
ENSG00000113638	TTC33	-1.93992	-24.1041	0.05239
ENSG00000177673	TEX44	1.93931	83.4823	0.052463
ENSG00000170035	UBE2E3	1.93848	34.9144	0.052565
ENSG00000064933	PMS1	1.93828	17.7864	0.052589
ENSG00000154803	FLCN	-1.93812	-6.30898	0.052609
ENSG00000186407	CD300E	-1.93679	-100.604	0.052772
ENSG00000168530	MYL1	1.9361	106.383	0.052855
ENSG00000157106	SMG1	-1.93562	-43.4376	0.052914
ENSG00000173432	SAA1	-1.93558	-65.7517	0.052919
ENSG00000166669	ATF7IP2	1.93527	11.1676	0.052957
ENSG00000049239	H6PD	-1.93526	-93.7462	0.052958
ENSG00000082482	KCNK2	1.93506	282.479	0.052983
ENSG00000154162	CDH12	-1.9341	-341.299	0.053101
ENSG00000105011	ASF1B	1.93276	16.8457	0.053266
ENSG00000108443	RPS6KB1	1.93227	30.1802	0.053326
ENSG00000183914	DNAH2	1.93199	64.6188	0.05336
ENSG00000188092	GPR89B	-1.93172	-16.4152	0.053394
ENSG00000172568	FNDC9	-1.93118	-40.0408	0.053461
ENSG00000070610	GBA2	1.93092	19.5073	0.053493
ENSG00000173013	CCDC96	-1.93088	-65.5083	0.053498
ENSG00000204568	MRPS18B	-1.93063	-161.887	0.053529
ENSG00000001084	GCLC	1.93046	18.037	0.05355
ENSG00000143545	RAB13	1.93043	264.074	0.053554
ENSG00000113615	SEC24A	-1.93022	-114.464	0.053579
ENSG00000140955	ADAD2	1.92996	77.7029	0.053611
ENSG00000066044	ELAVL1	1.92986	53.3374	0.053624
ENSG00000148426	PROSER2	-1.92921	-8.90742	0.053705
ENSG00000145506	NKD2	-1.92902	-59.7913	0.053728
ENSG00000167083	GNGT2	-1.92843	-28.9714	0.053801
ENSG00000174279	EVX2	-1.9283	-214.986	0.053818
ENSG00000004866	ST7	1.92792	36.3802	0.053866
ENSG00000156983	BRPF1	1.9272	63.7571	0.053955
ENSG00000225950	NTF4	1.92683	52.0019	0.054001
ENSG00000171219	CDC42BPG	1.92677	12.0571	0.054008
ENSG00000182986	ZNF320	1.92667	12.1771	0.05402
ENSG00000125746	EML2	-1.9264	-5.22339	0.054055
ENSG00000100523	DDHD1	1.92638	14.8074	0.054056
ENSG00000187164	SHTN1	-1.92637	-17.4847	0.054059
ENSG00000152595	MEPE	-1.92547	-160.274	0.05417
ENSG00000064961	HMG20B	-1.92544	-73.9085	0.054175
ENSG00000248385	TARM1	-1.92533	-82.2399	0.054189
ENSG00000100362	PVALB	-1.92525	-136.849	0.054198
ENSG00000120370	GORAB	1.92373	69.0647	0.054389
ENSG00000132677	RHBG	1.92356	193.357	0.054409
ENSG00000186207	LCE5A	1.92262	1324.64	0.054527
ENSG00000104804	TULP2	-1.92238	-10.5869	0.054558
ENSG00000180113	TDRD6	-1.92238	-467.017	0.054558
ENSG00000115616	SLC9A2	1.92217	195.312	0.054584
ENSG00000082196	C1QTNF3	1.92153	16.3096	0.054665
ENSG00000127527	EPS15L1	-1.92117	-63.538	0.05471
ENSG00000156140	ADAMTS3	1.9211	35.184	0.054719
ENSG00000167617	CDC42EP5	-1.92107	-28.6501	0.054723
ENSG00000180190	TDRP	-1.92087	-45.5873	0.054748
ENSG00000131711	MAP1B	1.92079	32.9057	0.054759
ENSG00000068078	FGFR3	1.92069	46.264	0.054771
ENSG00000184436	THAP7	-1.92066	-17.7199	0.054774
ENSG00000074621	SLC24A1	1.92059	105.171	0.054784
ENSG00000073008	PVR	-1.92033	-12.951	0.054817
ENSG00000157510	AFAP1L1	1.92031	18.7239	0.054819
ENSG00000167664	TMIGD2	1.91979	5.3547	0.054884
ENSG00000115464	USP34	-1.91929	-34.6004	0.054948
ENSG00000120057	SFRP5	1.91874	55.3645	0.055018
ENSG00000100445	SDR39U1	-1.91812	-57.4996	0.055096
ENSG00000011295	TTC19	-1.91807	-150.922	0.055103
ENSG00000108924	HLF	-1.91776	-53.2988	0.055141
ENSG00000139718	SETD1B	1.91731	182.745	0.055198
ENSG00000286920	SMIM40	1.91671	138.795	0.055274
ENSG00000141570	CBX8	-1.91621	-28.7923	0.055338
ENSG00000186377	CYP4X1	1.91609	67.0335	0.055353
ENSG00000144130	NT5DC4	-1.91602	-36.7683	0.055363
ENSG00000111196	MAGOHB	1.91595	56.537	0.055371
ENSG00000234511	C5orf58	1.91586	47.8017	0.055383
ENSG00000168743	NPNT	1.91572	260.381	0.0554
ENSG00000213139	CRYGS	1.91542	72.6001	0.055438
ENSG00000158457	TSPAN33	1.91535	11.3634	0.055447
ENSG00000154330	PGM5	-1.91515	-12.9993	0.055473
ENSG00000112584	FAM120B	-1.91456	-46.3692	0.055549
ENSG00000196793	ZNF239	-1.91427	-14.23	0.055586
ENSG00000163092	XIRP2	1.914	633.073	0.055621
ENSG00000118785	SPP1	1.91338	17.8387	0.055699
ENSG00000144566	RAB5A	-1.91297	-12.2775	0.055752
ENSG00000136718	IMP4	-1.91283	-17.6018	0.05577
ENSG00000274750	H3C6	-1.91241	-46.4557	0.055824
ENSG00000062524	LTK	-1.91235	-48.8024	0.055831
ENSG00000070495	JMJD6	-1.91185	-37.1499	0.055895
ENSG00000138161	CUZD1	-1.9113	-70.0383	0.055966
ENSG00000165816	VWA2	-1.9105	-74.9862	0.056069
ENSG00000163736	PPBP	-1.90956	-1.79446	0.05619
ENSG00000138472	GUCA1C	1.9082	390.731	0.056366
ENSG00000064547	LPAR2	1.90817	201.564	0.056369
ENSG00000206013	IFITM5	-1.90768	-30.2121	0.056433
ENSG00000042813	ZPBP	-1.90762	-142.055	0.056441
ENSG00000170426	SDR9C7	-1.90705	-98.7773	0.056514
ENSG00000186891	TNFRSF18	1.90594	74.1694	0.056658
ENSG00000133313	CNDP2	1.90543	4.15997	0.056725
ENSG00000145284	SCD5	-1.90517	-4.85218	0.056758
ENSG00000197721	CR1L	-1.9051	-94.4762	0.056767
ENSG00000166037	CEP57	-1.90502	-14.3874	0.056777
ENSG00000119703	ZC2HC1C	-1.90495	-3.65334	0.056786
ENSG00000126215	XRCC3	-1.90456	-166.593	0.056837
ENSG00000157911	PEX10	1.90421	206.631	0.056883
ENSG00000241837	ATP5PO	-1.90406	-37.5852	0.056902
ENSG00000187492	CDHR4	-1.90398	-274.343	0.056912
ENSG00000136816	TOR1B	1.90356	26.3653	0.056967
ENSG00000134575	ACP2	-1.90355	-23.6388	0.056969
ENSG00000182866	LCK	1.90324	65.6522	0.057009
ENSG00000154839	SKA1	1.90318	30.1197	0.057018
ENSG00000185088	RPS27L	-1.90292	-15.8539	0.057052
ENSG00000087299	L2HGDH	-1.90268	-16.1316	0.057083
ENSG00000188039	NWD1	-1.90207	-25.6427	0.057162
ENSG00000121743	GJA3	-1.90193	-15.749	0.05718
ENSG00000170373	CST1	-1.90124	-21.1019	0.057271
ENSG00000119640	ACYP1	1.90061	17.3898	0.057353
ENSG00000182247	UBE2E2	-1.90041	-18.371	0.057379
ENSG00000151067	CACNA1C	-1.90036	-122.59	0.057385
ENSG00000129596	CDO1	-1.90025	-95.2851	0.0574
ENSG00000127022	CANX	-1.89964	-88.1032	0.05748
ENSG00000198517	MAFK	-1.89931	-134.272	0.057524
ENSG00000044115	CTNNA1	1.89926	6.03184	0.05753
ENSG00000288859	H2AC19	1.89915	226.349	0.057544
ENSG00000197959	DNM3	-1.89915	-12.6152	0.057545
ENSG00000170743	SYT9	1.89906	147.27	0.057556
ENSG00000179071	CCDC89	-1.89882	-159.267	0.057588
ENSG00000159788	RGS12	-1.89872	-23.925	0.057602
ENSG00000141452	RMC1	-1.89867	-10.188	0.057608
ENSG00000163735	CXCL5	-1.8985	-27.3939	0.057631
ENSG00000133661	SFTPD	-1.89807	-90.9518	0.057686
ENSG00000198440	ZNF583	-1.89806	-7.60973	0.057688
ENSG00000258529	ENSG00000258529	1.89761	15.9029	0.057747
ENSG00000131808	FSHB	1.89734	202.619	0.057783
ENSG00000189306	RRP7A	-1.89729	-40.9539	0.057789
ENSG00000112462	OR12D3	-1.89654	-322.834	0.057889
ENSG00000069122	ADGRF5	-1.89556	-169.957	0.058019
ENSG00000176895	OR51A7	-1.8948	-341.547	0.058118
ENSG00000078487	ZCWPW1	-1.89457	-13.8869	0.058149
ENSG00000103269	RHBDL1	-1.89452	-137.704	0.058156
ENSG00000256349	ENSG00000256349	-1.8944	-22.3624	0.058171
ENSG00000249853	HS3ST5	-1.89423	-677.799	0.058194
ENSG00000181867	FTMT	-1.8936	-436.112	0.058278
ENSG00000171804	WDR87	1.89344	76.7509	0.0583
ENSG00000123444	KBTBD4	1.89331	160.054	0.058317
ENSG00000108797	CNTNAP1	1.89309	51.1644	0.058345
ENSG00000175352	NRIP3	-1.89241	-11.9846	0.058436
ENSG00000159164	SV2A	1.89223	120.414	0.05846
ENSG00000125551	PLGLB2	-1.89205	-1019.59	0.058484
ENSG00000146859	TMEM140	-1.89186	-43.6611	0.05851
ENSG00000106290	TAF6	-1.89182	-25.3612	0.058515
ENSG00000128708	HAT1	-1.89174	-10.9002	0.058525
ENSG00000130699	TAF4	1.89169	307.056	0.058532
ENSG00000163840	DTX3L	-1.89158	-41.3705	0.058547
ENSG00000180720	CHRM4	-1.89152	-434.572	0.058554
ENSG00000134247	PTGFRN	-1.89129	-24.899	0.058585
ENSG00000025156	HSF2	1.89122	5.88398	0.058594
ENSG00000103353	UBFD1	-1.89088	-24.972	0.05864
ENSG00000166164	BRD7	-1.8907	-19.4522	0.058664
ENSG00000121297	TSHZ3	1.89012	8.04865	0.058742
ENSG00000221968	FADS3	-1.89001	-25.6806	0.058757
ENSG00000141854	MISP3	-1.88981	-21.6314	0.058784
ENSG00000112183	RBM24	1.88969	81.1362	0.0588
ENSG00000115896	PLCL1	-1.88968	-58.1031	0.0588
ENSG00000188549	CCDC9B	-1.8896	-73.9074	0.058811
ENSG00000142609	CFAP74	1.88915	570.064	0.058872
ENSG00000119801	YPEL5	-1.88902	-48.9737	0.058889
ENSG00000197312	DDI2	-1.88883	-48.9188	0.058914
ENSG00000234284	ZNF879	1.88854	9.62582	0.058954
ENSG00000203872	C6orf163	-1.88854	-57.1837	0.058954
ENSG00000165953	SERPINA12	1.88852	230.078	0.058957
ENSG00000103742	IGDCC4	1.88759	921.98	0.059081
ENSG00000138175	ARL3	1.8875	125.57	0.059093
ENSG00000254505	CHMP4A	1.88749	40.5675	0.059095
ENSG00000115216	NRBP1	1.88705	28.6536	0.059153
ENSG00000168671	UGT3A2	1.88685	70.0686	0.059181
ENSG00000100804	PSMB5	-1.88618	-23.7443	0.059271
ENSG00000187239	FNBP1	-1.88615	-59.1634	0.059275
ENSG00000139289	PHLDA1	-1.88588	-23.6157	0.059312
ENSG00000069011	PITX1	1.88499	67.6364	0.059431
ENSG00000013588	GPRC5A	1.88468	52.6403	0.059473
ENSG00000081913	PHLPP1	1.8846	24.3953	0.059484
ENSG00000008441	NFIX	1.88394	138.53	0.059574
ENSG00000122966	CIT	1.88368	82.927	0.059608
ENSG00000226742	HSBP1L1	-1.88361	-5.18087	0.059617
ENSG00000197587	DMBX1	1.88327	97.9701	0.059663
ENSG00000076944	STXBP2	-1.88278	-21.4907	0.059731
ENSG00000180155	LYNX1	1.88251	39.5259	0.059767
ENSG00000110328	GALNT18	1.88235	56.4645	0.059789
ENSG00000107968	MAP3K8	1.88168	11.658	0.05988
ENSG00000140015	KCNH5	-1.88148	-39.5235	0.059907
ENSG00000186326	RGS9BP	-1.88138	-25.6573	0.05992
ENSG00000236782	ZNF593OS	-1.88137	-33.9317	0.059922
ENSG00000257017	HP	-1.88124	-55.8966	0.059939
ENSG00000137094	DNAJB5	1.88109	55.4782	0.059959
ENSG00000124380	SNRNP27	-1.88103	-44.2126	0.059968
ENSG00000248099	INSL3	1.88058	34.9381	0.060029
ENSG00000183475	ASB7	-1.88055	-1053.69	0.060033
ENSG00000100249	C22orf31	-1.88051	-38.043	0.060039
ENSG00000145375	SPATA5	1.87963	94.8512	0.060159
ENSG00000166869	CHP2	1.87953	504.566	0.060172
ENSG00000164494	PDSS2	1.87926	198.76	0.060209
ENSG00000131941	RHPN2	-1.87856	-14.5571	0.060305
ENSG00000099960	SLC7A4	1.87841	13.679	0.060325
ENSG00000164308	ERAP2	-1.87824	-30.6584	0.060348
ENSG00000143252	SDHC	-1.87772	-26.7347	0.06042
ENSG00000171798	KNDC1	1.87769	24.0421	0.060424
ENSG00000121210	TMEM131L	1.87641	42.2164	0.060599
ENSG00000196544	BORCS6	-1.87633	-61.4483	0.06061
ENSG00000189050	RNFT1	-1.87619	-10.9553	0.060629
ENSG00000172301	COPRS	-1.87578	-27.7038	0.060686
ENSG00000124749	COL21A1	1.8756	89.2803	0.06071
ENSG00000180329	CCDC43	-1.87516	-33.1589	0.060771
ENSG00000120332	TNN	1.87457	95.548	0.060852
ENSG00000288000	ENSG00000288000	-1.87424	-49.7784	0.060897
ENSG00000176244	ACBD7	-1.87395	-20.3464	0.060938
ENSG00000176956	LY6H	1.87318	91.9091	0.061043
ENSG00000251655	PRB1	-1.87266	-142.21	0.061115
ENSG00000196616	ADH1B	-1.87265	-100.286	0.061117
ENSG00000197858	GPAA1	1.87231	204.786	0.061164
ENSG00000123091	RNF11	1.8719	28.9745	0.061221
ENSG00000196260	SFTA2	-1.87169	-199.636	0.06125
ENSG00000285947	ENSG00000285947	1.87156	13.6166	0.061268
ENSG00000186185	KIF18B	1.87119	15.0967	0.061319
ENSG00000139547	RDH16	-1.87104	-258.651	0.06134
ENSG00000180251	SLC9A4	-1.87072	-36.3546	0.061383
ENSG00000155275	TRMT44	1.86988	181.171	0.0615
ENSG00000229637	PRAC2	1.86977	205.736	0.061516
ENSG00000100038	TOP3B	-1.86968	-98.8405	0.061529
ENSG00000156738	MS4A1	1.8692	40.7135	0.061595
ENSG00000126337	KRT36	-1.86854	-12.0594	0.061687
ENSG00000172554	SNTG2	1.86833	116.145	0.061717
ENSG00000148396	SEC16A	1.86793	11.4231	0.061771
ENSG00000147548	NSD3	1.86793	128.604	0.061772
ENSG00000154678	PDE1C	1.86769	57.2353	0.061805
ENSG00000103335	PIEZO1	-1.86663	-23.6772	0.061953
ENSG00000125772	GPCPD1	-1.86654	-29.0961	0.061966
ENSG00000163701	IL17RE	-1.86649	-12.8137	0.061973
ENSG00000178404	CEP295NL	1.86543	17.009	0.062121
ENSG00000165188	RNF183	-1.86482	-94.0613	0.062207
ENSG00000120708	TGFBI	-1.86472	-10.9861	0.062221
ENSG00000165506	DNAAF2	1.8645	6.59976	0.062251
ENSG00000154415	PPP1R3A	1.86439	1434.83	0.062266
ENSG00000150636	CCDC102B	-1.86375	-62.5831	0.062357
ENSG00000137801	THBS1	1.8622	110.253	0.062575
ENSG00000106410	NOBOX	-1.86209	-181.828	0.062591
ENSG00000144559	TAMM41	1.86138	59.9905	0.062691
[truncated: 15,593 more rows]

## Sheet: tab26effector_memory_CD4-positi
gene	gene_name	zscore	effect_size	pvalue
ENSG00000213722	DDAH2	-18.2559	-156.846	1.86e-74
ENSG00000204542	C6orf15	17.7494	475.693	1.74e-70
ENSG00000204421	LY6G6C	-16.6905	-666.474	1.54e-62
ENSG00000137343	ATAT1	16.6085	662.853	6.05e-62
ENSG00000204463	BAG6	-16.1194	-407.206	1.86e-58
ENSG00000204296	TSBP1	15.6373	450.746	4.05e-55
ENSG00000204314	PRRT1	14.9348	395.649	1.96e-50
ENSG00000196735	HLA-DQA1	-14.4759	-6.51411	1.72e-47
ENSG00000137404	NRM	-13.783	-174.468	3.22e-43
ENSG00000196230	TUBB	-13.5778	-266.106	5.42e-42
ENSG00000241404	EGFL8	13.3798	423.226	7.94e-41
ENSG00000232629	HLA-DQB2	12.7211	62.2746	4.51e-37
ENSG00000213676	ATF6B	12.4863	601.296	8.87e-36
ENSG00000204290	BTNL2	12.288	694.634	1.05e-34
ENSG00000166278	C2	11.8234	523.125	2.96e-32
ENSG00000168477	TNXB	-11.679	-228.769	1.63e-31
ENSG00000244255	ENSG00000244255	11.5795	560.17	5.24e-31
ENSG00000204385	SLC44A4	11.406	240.035	3.9e-30
ENSG00000221988	PPT2	11.1603	93.3541	6.38e-29
ENSG00000233822	H2BC15	-11.0623	-358.28	1.91e-28
ENSG00000204420	MPIG6B	-10.9685	-249.143	5.42e-28
ENSG00000228789	HCG22	-10.9129	-186.445	1e-27
ENSG00000204498	NFKBIL1	10.8933	122.683	1.24e-27
ENSG00000204256	BRD2	10.8149	155.701	2.93e-27
ENSG00000232810	TNF	-10.6213	-197.992	2.37e-26
ENSG00000276903	H2AC16	10.2805	46.6829	8.63e-25
ENSG00000248167	TRIM39-RPP21	-10.2225	-113.275	1.57e-24
ENSG00000204305	AGER	-10.0324	-242.39	1.1e-23
ENSG00000242574	HLA-DMB	-9.83756	-295.017	7.76e-23
ENSG00000206503	HLA-A	9.80844	62.3141	1.04e-22
ENSG00000204410	MSH5	-9.70214	-165.18	2.95e-22
ENSG00000137338	PGBD1	9.58577	90.9451	9.18e-22
ENSG00000204424	LY6G6F	-9.48588	-410.711	2.4e-21
ENSG00000273703	H2BC14	-9.48495	-315.185	2.42e-21
ENSG00000196126	HLA-DRB1	-9.41185	-85.4265	4.87e-21
ENSG00000276368	H2AC14	-9.26882	-48.8524	1.88e-20
ENSG00000198502	HLA-DRB5	-9.03868	-116.384	1.59e-19
ENSG00000213780	GTF2H4	-8.91461	-142.736	4.9e-19
ENSG00000204388	HSPA1B	8.9071	191.163	5.24e-19
ENSG00000289282	ENSG00000289282	-8.70424	-99.8115	3.2e-18
ENSG00000064419	TNPO3	-8.69834	-149.878	3.37e-18
ENSG00000137312	FLOT1	8.64553	217.636	5.36e-18
ENSG00000237988	OR2I1P	8.49025	330.681	2.06e-17
ENSG00000278828	H3C10	-8.3166	-274.504	9.05e-17
ENSG00000186470	BTN3A2	-8.21469	-45.454	2.13e-16
ENSG00000204427	ABHD16A	-8.13213	-150.584	4.22e-16
ENSG00000237541	HLA-DQA2	8.12395	30.7764	4.51e-16
ENSG00000204576	PRR3	-7.98968	-751.946	1.35e-15
ENSG00000161179	YDJC	7.91607	107.621	2.45e-15
ENSG00000204396	VWA7	7.89579	245.967	2.88e-15
ENSG00000250641	LY6G6F-LY6G6D	-7.81087	-256.73	5.68e-15
ENSG00000204315	FKBPL	-7.76056	-176.723	8.46e-15
ENSG00000183246	RIMBP3C	-7.60839	-258.533	2.78e-14
ENSG00000185130	H2BC13	7.4263	63.3206	1.12e-13
ENSG00000278637	H4C1	7.42143	113.621	1.16e-13
ENSG00000197153	H3C12	-7.37519	-131.726	1.64e-13
ENSG00000275221	H2AC15	-7.36191	-173.236	1.81e-13
ENSG00000235109	ZSCAN31	7.32588	107.111	2.37e-13
ENSG00000185651	UBE2L3	-7.20677	-207.261	5.73e-13
ENSG00000226979	LTA	-7.1322	-68.5094	9.88e-13
ENSG00000156873	PHKG2	7.09964	1033.53	1.25e-12
ENSG00000187626	ZKSCAN4	6.83754	77.2857	8.06e-12
ENSG00000273542	H4C12	6.77157	170.185	1.27e-11
ENSG00000213760	ATP6V1G2	6.74261	74.3533	1.56e-11
ENSG00000248993	ENSG00000248993	-6.69343	-193.636	2.18e-11
ENSG00000228727	SAPCD1	-6.62828	-123.796	3.4e-11
ENSG00000136573	BLK	-6.5915	-27.8358	4.35e-11
ENSG00000240053	LY6G5B	-6.54548	-404.339	5.93e-11
ENSG00000204516	MICB	6.52929	26.2706	6.61e-11
ENSG00000124568	SLC17A1	-6.52247	-191.013	6.92e-11
ENSG00000137185	ZSCAN9	-6.39775	-20.2906	1.58e-10
ENSG00000204469	PRRC2A	6.39244	172.413	1.63e-10
ENSG00000204287	HLA-DRA	-6.35778	-98.1716	2.05e-10
ENSG00000116698	SMG7	-6.34297	-192.582	2.25e-10
ENSG00000158691	ZSCAN12	-6.16794	-13.7549	6.92e-10
ENSG00000070047	PHRF1	-6.09307	-274.296	1.11e-09
ENSG00000137411	VARS2	5.95691	193.132	2.57e-09
ENSG00000277224	H2BC7	-5.90014	-50.6392	3.63e-09
ENSG00000204257	HLA-DMA	-5.88435	-226.026	4e-09
ENSG00000168291	PDHB	-5.79136	-56.7209	6.98e-09
ENSG00000179344	HLA-DQB1	-5.68902	-8.05057	1.28e-08
ENSG00000204525	HLA-C	-5.65906	-198.633	1.52e-08
ENSG00000146047	H2BC1	-5.57965	-278.959	2.41e-08
ENSG00000196812	ZSCAN16	-5.56479	-114.59	2.62e-08
ENSG00000267673	FDX2	5.50075	21.6317	3.78e-08
ENSG00000204701	OR2J3	5.46024	940.734	4.75e-08
ENSG00000138378	STAT4	-5.41815	-10.5665	6.02e-08
ENSG00000204632	HLA-G	-5.36932	-9.55369	7.9e-08
ENSG00000204564	C6orf136	5.25979	85.0166	1.44e-07
ENSG00000234745	HLA-B	5.23605	86.3803	1.64e-07
ENSG00000243729	OR5V1	-5.16752	-293.374	2.37e-07
ENSG00000177710	SLC35G5	-5.10473	-357.259	3.31e-07
ENSG00000204544	MUC21	5.1024	155.181	3.35e-07
ENSG00000198315	ZKSCAN8	5.07785	38.9818	3.82e-07
ENSG00000065989	PDE4A	-5.07079	-24.739	3.96e-07
ENSG00000111801	BTN3A3	5.05073	94.5101	4.4e-07
ENSG00000204472	AIF1	5.02291	92.9522	5.09e-07
ENSG00000180573	H2AC6	-5.00244	-45.7886	5.66e-07
ENSG00000163686	ABHD6	-4.95123	-29.4627	7.37e-07
ENSG00000204390	HSPA1L	-4.93714	-58.2597	7.93e-07
ENSG00000290217	ENSG00000290217	-4.9278	-516.804	8.32e-07
ENSG00000158373	H2BC5	-4.88577	-47.9707	1.03e-06
ENSG00000161405	IKZF3	4.87318	92.4204	1.1e-06
ENSG00000204610	TRIM15	-4.8009	-248.398	1.58e-06
ENSG00000203747	FCGR3A	4.78294	9.59021	1.73e-06
ENSG00000099849	RASSF7	4.77168	80.0515	1.83e-06
ENSG00000105376	ICAM5	4.76866	22.6169	1.85e-06
ENSG00000105371	ICAM4	4.74834	20.394	2.05e-06
ENSG00000205882	DEFB134	4.73366	224.206	2.21e-06
ENSG00000070190	DAPP1	-4.71748	-40.0827	2.39e-06
ENSG00000145901	TNIP1	-4.68216	-149.941	2.84e-06
ENSG00000255154	HTD2	-4.67861	-34.2195	2.89e-06
ENSG00000204644	ZFP57	4.67288	15.2705	2.97e-06
ENSG00000168298	H1-4	4.66343	128.339	3.11e-06
ENSG00000204681	GABBR1	4.61364	115.644	3.96e-06
ENSG00000204700	OR2J2	-4.60429	-605.357	4.14e-06
ENSG00000169900	PYDC1	-4.58008	-20.4377	4.65e-06
ENSG00000126456	IRF3	4.57323	41.0585	4.8e-06
ENSG00000070031	SCT	-4.52532	-324.595	6.03e-06
ENSG00000280236	OR12D2	-4.52169	-613.4	6.13e-06
ENSG00000204616	TRIM31	4.51559	19.7585	6.31e-06
ENSG00000146109	ABT1	4.49254	98.0428	7.04e-06
ENSG00000164508	H2AC1	-4.47067	-251.227	7.8e-06
ENSG00000204540	PSORS1C1	4.46554	22.2615	7.99e-06
ENSG00000072694	FCGR2B	4.45871	84.4671	8.25e-06
ENSG00000113532	ST8SIA4	-4.45505	-50.6866	8.39e-06
ENSG00000204301	NOTCH4	4.36289	95.2618	1.28e-05
ENSG00000233050	DEFB130B	-4.32595	-693.245	1.52e-05
ENSG00000079689	SCGN	-4.31105	-329.355	1.62e-05
ENSG00000224586	GPX5	4.28601	247.081	1.82e-05
ENSG00000126453	BCL2L12	4.26347	52.1756	2.01e-05
ENSG00000274600	RIMBP3B	4.24334	637.525	2.2e-05
ENSG00000124678	TCP11	4.24259	3.77905	2.21e-05
ENSG00000112337	SLC17A2	4.22898	195.531	2.35e-05
ENSG00000129538	RNASE1	-4.21816	-151.203	2.46e-05
ENSG00000116701	NCF2	-4.2172	-7.46481	2.47e-05
ENSG00000134369	NAV1	4.20896	48.6089	2.57e-05
ENSG00000159314	ARHGAP27	-4.19756	-12.8365	2.7e-05
ENSG00000042813	ZPBP	-4.18224	-194.533	2.89e-05
ENSG00000244355	LY6G6D	4.17488	102.909	2.98e-05
ENSG00000172057	ORMDL3	-4.17019	-27.0981	3.04e-05
ENSG00000120054	CPN1	-4.16458	-254.618	3.12e-05
ENSG00000174775	HRAS	-4.1438	-17.5331	3.42e-05
ENSG00000133265	HSPBP1	-4.09986	-53.0108	4.13e-05
ENSG00000278588	H2BC10	-4.09924	-80.7457	4.15e-05
ENSG00000204539	CDSN	-4.09908	-35.6523	4.15e-05
ENSG00000137331	IER3	4.07525	135.26	4.6e-05
ENSG00000005020	SKAP2	-4.07499	-24.0139	4.6e-05
ENSG00000204248	COL11A2	-4.05394	-51.5545	5.04e-05
ENSG00000124610	H1-1	-4.05286	-32.5192	5.06e-05
ENSG00000182010	RTKN2	-4.01434	-5.03598	5.96e-05
ENSG00000186075	ZPBP2	4.00498	47.8051	6.2e-05
ENSG00000215041	NEURL4	4.00491	43.6319	6.2e-05
ENSG00000274641	H2BC17	3.99355	393.599	6.51e-05
ENSG00000137288	UQCC2	3.97611	104.893	7.01e-05
ENSG00000204695	OR14J1	-3.96986	-139.526	7.19e-05
ENSG00000220201	ZGLP1	-3.95971	-167.527	7.5e-05
ENSG00000196260	SFTA2	-3.95494	-297.775	7.66e-05
ENSG00000110435	PDHX	-3.94235	-15.9706	8.07e-05
ENSG00000273802	H2BC8	3.9396	141.919	8.16e-05
ENSG00000103653	CSK	3.93172	199.151	8.43e-05
ENSG00000254093	PINX1	3.92203	71.3148	8.78e-05
ENSG00000204590	GNL1	3.9105	261.94	9.21e-05
ENSG00000180044	C3orf80	3.90578	156.045	9.39e-05
ENSG00000133247	KMT5C	3.89115	202.372	9.98e-05
ENSG00000163684	RPP14	-3.88907	-38.7788	0.000101
ENSG00000132185	FCRLA	-3.88722	-42.7968	0.000101
ENSG00000285085	ENSG00000285085	3.88376	30.4321	0.000103
ENSG00000197903	H2BC12	-3.87869	-65.3727	0.000105
ENSG00000181915	ADO	3.84996	78.3414	0.000118
ENSG00000203910	C1orf146	-3.83762	-159.865	0.000124
ENSG00000254206	NPIPB11	3.83386	77.8152	0.000126
ENSG00000103510	KAT8	-3.8107	-133.823	0.000139
ENSG00000188580	NKAIN2	-3.79315	-206.13	0.000149
ENSG00000163406	SLC15A2	3.78552	17.7863	0.000153
ENSG00000154328	NEIL2	3.77883	21.3814	0.000158
ENSG00000171757	LRRC34	3.76335	56.3276	0.000168
ENSG00000115009	CCL20	3.74689	78.9389	0.000179
ENSG00000096996	IL12RB1	3.74365	59.6907	0.000181
ENSG00000064995	TAF11	-3.73628	-76.6668	0.000187
ENSG00000099377	HSD3B7	3.71346	204.177	0.000204
ENSG00000163660	CCNL1	-3.70804	-174.233	0.000209
ENSG00000144451	SPAG16	-3.69284	-21.7608	0.000222
ENSG00000114982	KANSL3	3.67246	118.694	0.00024
ENSG00000149089	APIP	-3.6664	-10.7198	0.000246
ENSG00000006837	CDKL3	3.65715	79.1993	0.000255
ENSG00000163357	DCST1	-3.65614	-673.707	0.000256
ENSG00000117036	ETV3	-3.62839	-167.544	0.000285
ENSG00000172890	NADSYN1	-3.62307	-44.3073	0.000291
ENSG00000129009	ISLR	3.61962	192.521	0.000295
ENSG00000023191	RNH1	3.61712	64.658	0.000298
ENSG00000178852	EFCAB13	-3.59801	-6.86972	0.000321
ENSG00000171790	SLFNL1	3.57368	8.80869	0.000352
ENSG00000273983	H3C8	3.56938	10.8028	0.000358
ENSG00000135333	EPHA7	3.56299	225.515	0.000367
ENSG00000124160	NCOA5	3.55877	66.9968	0.000373
ENSG00000010704	HFE	3.55372	19.8808	0.00038
ENSG00000164609	SLU7	-3.54875	-31.0735	0.000387
ENSG00000205883	DEFB135	3.53918	159.028	0.000401
ENSG00000142224	IL19	-3.5324	-10.6613	0.000412
ENSG00000107807	TLX1	3.52874	203.176	0.000418
ENSG00000111321	LTBR	3.52822	7.21355	0.000418
ENSG00000081985	IL12RB2	3.52554	19.9169	0.000423
ENSG00000131951	LRRC9	3.51775	16.619	0.000435
ENSG00000099365	STX1B	-3.51497	-319.541	0.00044
ENSG00000189362	NEMP2	3.50781	13.5326	0.000452
ENSG00000176909	MAMSTR	3.50549	71.6613	0.000456
ENSG00000146039	SLC17A4	-3.49888	-268.479	0.000467
ENSG00000163377	TAFA4	3.4923	328.139	0.000479
ENSG00000278463	H2AC4	3.49128	72.8716	0.000481
ENSG00000138439	FAM117B	-3.48959	-111.456	0.000484
ENSG00000070770	CSNK2A2	-3.4811	-64.902	0.000499
ENSG00000177042	TMEM80	-3.4786	-113.864	0.000504
ENSG00000112182	BACH2	-3.47677	-92.4255	0.000507
ENSG00000149179	CSTPP1	-3.47082	-46.932	0.000519
ENSG00000116771	AGMAT	3.46075	3.1877	0.000539
ENSG00000151689	INPP1	3.45633	21.4221	0.000548
ENSG00000139370	SLC15A4	3.43486	31.9722	0.000593
ENSG00000166963	MAP1A	3.43318	84.7727	0.000597
ENSG00000149428	HYOU1	-3.43204	-49.6407	0.000599
ENSG00000181552	EDDM3B	-3.42742	-92.051	0.000609
ENSG00000166947	EPB42	-3.42324	-58.4963	0.000619
ENSG00000078018	MAP2	3.41482	22.283	0.000638
ENSG00000204702	OR2J1	3.41361	207.168	0.000641
ENSG00000152254	G6PC2	3.4136	368.284	0.000641
ENSG00000099834	CDHR5	3.40063	31.5803	0.000672
ENSG00000197587	DMBX1	3.40052	129.094	0.000673
ENSG00000105550	FGF21	-3.39865	-168.383	0.000677
ENSG00000213588	ZBTB9	3.39553	126.063	0.000685
ENSG00000289747	ENSG00000289747	-3.39485	-87.3792	0.000687
ENSG00000103507	BCKDK	3.39226	138.363	0.000693
ENSG00000072571	HMMR	3.38777	28.7955	0.000705
ENSG00000073605	GSDMB	3.3861	14.6194	0.000709
ENSG00000249715	FER1L5	3.38439	321.206	0.000713
ENSG00000149403	GRIK4	3.38329	72.1927	0.000716
ENSG00000197283	SYNGAP1	-3.38041	-91.0826	0.000724
ENSG00000165644	COMTD1	-3.37082	-79.7623	0.000749
ENSG00000168394	TAP1	-3.3679	-57.153	0.000757
ENSG00000198130	HIBCH	-3.36782	-162.375	0.000758
ENSG00000166851	PLK1	-3.36778	-48.6337	0.000758
ENSG00000221886	FAM200C	-3.36272	-48.4278	0.000772
ENSG00000130584	ZBTB46	3.36017	45.7091	0.000779
ENSG00000089177	KIF16B	-3.35433	-18.6959	0.000796
ENSG00000171044	XKR6	3.34041	59.0952	0.000837
ENSG00000129003	VPS13C	-3.33887	-175.342	0.000841
ENSG00000125148	MT2A	3.33661	267.11	0.000848
ENSG00000165997	ARL5B	-3.33567	-35.465	0.000851
ENSG00000204599	TRIM39	3.33479	172.013	0.000854
ENSG00000176177	ENTHD1	-3.32859	-112.377	0.000873
ENSG00000112511	PHF1	-3.3202	-200.611	0.0009
ENSG00000198522	GPN1	3.31806	47.8836	0.000906
ENSG00000065361	ERBB3	-3.31764	-47.6926	0.000908
ENSG00000160695	VPS11	-3.30694	-35.0276	0.000943
ENSG00000140459	CYP11A1	-3.30595	-304.669	0.000947
ENSG00000186298	PPP1CC	3.29519	139.859	0.000984
ENSG00000105063	PPP6R1	3.28883	102.144	0.001006
ENSG00000120937	NPPB	3.28492	152.852	0.00102
ENSG00000187288	CIDEC	3.28331	252.113	0.001026
ENSG00000169169	CPT1C	-3.28292	-8.0958	0.001027
ENSG00000170145	SIK2	-3.28196	-52.8882	0.001031
ENSG00000196747	H2AC13	-3.27437	-209.677	0.001059
ENSG00000173991	TCAP	-3.26692	-72.8717	0.001087
ENSG00000205442	IZUMO3	-3.26354	-220.563	0.0011
ENSG00000140153	WDR20	-3.25714	-1749.5	0.001125
ENSG00000145244	CORIN	-3.25373	-33.3009	0.001139
ENSG00000127328	RAB3IP	3.25103	12.1087	0.00115
ENSG00000174951	FUT1	-3.24974	-34.8936	0.001155
ENSG00000172680	MOS	-3.24922	-139.509	0.001157
ENSG00000174611	KY	-3.24587	-87.2348	0.001171
ENSG00000186146	DEFB131A	-3.24566	-2135.14	0.001172
ENSG00000167588	GPD1	-3.24388	-80.6368	0.001179
ENSG00000145014	TMEM44	3.24078	28.261	0.001192
ENSG00000172893	DHCR7	-3.2357	-77.9806	0.001213
ENSG00000100154	TTC28	3.22998	8.7935	0.001238
ENSG00000239697	TNFSF12	-3.22645	-30.7695	0.001253
ENSG00000112033	PPARD	3.22384	70.4525	0.001265
ENSG00000146151	HMGCLL1	-3.2232	-168.153	0.001268
ENSG00000141736	ERBB2	-3.21566	-204.116	0.001301
ENSG00000188739	RBM34	3.20449	140.484	0.001353
ENSG00000102962	CCL22	-3.2002	-19.5318	0.001373
ENSG00000145692	BHMT	3.19841	250.042	0.001382
ENSG00000124564	SLC17A3	-3.19613	-22.4053	0.001393
ENSG00000140105	WARS1	-3.18451	-14.3236	0.00145
ENSG00000051009	FHIP1B	3.18178	54.051	0.001464
ENSG00000139133	ALG10	-3.18096	-55.8917	0.001468
ENSG00000215343	ZNF705D	3.17806	814.872	0.001483
ENSG00000158406	H4C8	3.17456	23.4929	0.001501
ENSG00000167004	PDIA3	-3.17412	-111.013	0.001503
ENSG00000144834	TAGLN3	3.17314	27.11	0.001508
ENSG00000256269	HMBS	-3.1723	-53.7463	0.001512
ENSG00000204438	GPANK1	-3.16291	-92.1554	0.001562
ENSG00000104894	CD37	3.15939	15.469	0.001581
ENSG00000116539	ASH1L	3.15755	645.076	0.001591
ENSG00000258724	PINX1	3.15731	89.1293	0.001592
ENSG00000162738	VANGL2	-3.15375	-40.279	0.001612
ENSG00000101290	CDS2	3.15193	141.502	0.001622
ENSG00000137868	STRA6	-3.14948	-31.7416	0.001636
ENSG00000105402	NAPA	-3.14893	-138.507	0.001639
ENSG00000278677	H2AC17	-3.14702	-54.5894	0.001649
ENSG00000274286	ADRA2B	3.14549	147.912	0.001658
ENSG00000183087	GAS6	-3.14266	-47.77	0.001674
ENSG00000030110	BAK1	-3.14036	-50.72	0.001687
ENSG00000168300	PCMTD1	-3.13893	-47.3167	0.001696
ENSG00000163602	RYBP	3.13448	128.684	0.001722
ENSG00000156171	DRAM2	3.12074	81.6479	0.001804
ENSG00000112576	CCND3	-3.11784	-164.063	0.001822
ENSG00000132321	IQCA1	3.11479	193.496	0.001841
ENSG00000291302	ENSG00000291302	-3.10114	-174.915	0.001928
ENSG00000136634	IL10	-3.09833	-23.4337	0.001946
ENSG00000254415	SIGLEC14	-3.0954	-56.428	0.001965
ENSG00000134249	ADAM30	3.09265	448.464	0.001984
ENSG00000147873	IFNA5	3.09113	369.508	0.001994
ENSG00000101546	RBFA	-3.09095	-17.9408	0.001995
ENSG00000167244	IGF2	-3.0908	-120.322	0.001996
ENSG00000177225	GATD1	3.08942	129.067	0.002005
ENSG00000003989	SLC7A2	-3.08332	-46.2286	0.002047
ENSG00000196967	ZNF585A	3.08323	75.4441	0.002048
ENSG00000123453	SARDH	3.07715	24.7081	0.00209
ENSG00000111832	RWDD1	3.07651	46.8818	0.002094
ENSG00000144369	FAM171B	3.07598	21.9676	0.002098
ENSG00000171056	SOX7	3.07069	72.6067	0.002136
ENSG00000170917	NUDT6	-3.0696	-16.4492	0.002143
ENSG00000255974	CYP2A6	-3.06893	-319.316	0.002148
ENSG00000213886	UBD	3.06844	82.0394	0.002152
ENSG00000197930	ERO1A	-3.06449	-40.0513	0.00218
ENSG00000168386	FILIP1L	3.06362	1270.53	0.002187
ENSG00000088682	COQ9	3.06075	41.3602	0.002208
ENSG00000131771	PPP1R1B	3.0599	112.229	0.002214
ENSG00000198642	KLHL9	3.05969	36.5152	0.002216
ENSG00000050393	MCUR1	-3.05174	-74.6609	0.002275
ENSG00000174939	ASPHD1	-3.04847	-26.0127	0.0023
ENSG00000161395	PGAP3	3.04622	107.618	0.002317
ENSG00000158553	POM121L2	3.0449	63.1885	0.002328
ENSG00000140464	PML	3.04282	77.2393	0.002344
ENSG00000107165	TYRP1	-3.03873	-636.059	0.002376
ENSG00000079102	RUNX1T1	3.03469	147.692	0.002408
ENSG00000159495	TGM7	-3.03369	-363.614	0.002416
ENSG00000143669	LYST	-3.03367	-15.2114	0.002416
ENSG00000188283	ZNF383	-3.03366	-68.8957	0.002416
ENSG00000110497	AMBRA1	-3.0282	-281.506	0.00246
ENSG00000095485	CWF19L1	-3.02544	-34.2213	0.002483
ENSG00000213626	LBH	-3.02469	-170.857	0.002489
ENSG00000186908	ZDHHC17	-3.02408	-205.749	0.002494
ENSG00000147874	HAUS6	-3.02355	-35.8845	0.002498
ENSG00000101464	PIGU	-3.02247	-55.7602	0.002507
ENSG00000133328	PLAAT2	3.02178	24.5557	0.002513
ENSG00000140678	ITGAX	3.01606	8.3438	0.002561
ENSG00000095981	KCNK16	-3.01248	-158.148	0.002591
ENSG00000286522	H3C2	3.01119	55.7145	0.002602
ENSG00000185187	SIGIRR	3.01029	247.436	0.00261
ENSG00000105401	CDC37	-3.00831	-79.2856	0.002627
ENSG00000164611	PTTG1	-3.00745	-24.2076	0.002634
ENSG00000197965	MPZL1	2.99784	28.9895	0.002719
ENSG00000170419	VSTM2A	-2.99213	-162.241	0.00277
ENSG00000182985	CADM1	-2.99205	-40.2886	0.002771
ENSG00000152240	HAUS1	-2.9917	-10.9564	0.002774
ENSG00000170166	HOXD4	-2.9883	-157.539	0.002805
ENSG00000164113	ADAD1	-2.98036	-935.25	0.002879
ENSG00000057657	PRDM1	2.98018	33.3938	0.002881
ENSG00000101680	LAMA1	2.97891	78.9256	0.002893
ENSG00000188290	HES4	2.97443	10.0026	0.002935
ENSG00000173110	HSPA6	-2.97393	-26.157	0.00294
ENSG00000160181	TFF2	-2.9727	-266.11	0.002952
ENSG00000160883	HK3	2.96872	121.276	0.00299
ENSG00000070961	ATP2B1	2.96833	37.5499	0.002994
ENSG00000023287	RB1CC1	-2.96747	-372.844	0.003003
ENSG00000273047	ENSG00000273047	2.96349	956.411	0.003042
ENSG00000066777	ARFGEF1	2.96081	63.653	0.003068
ENSG00000278870	OR51G1	-2.95353	-308.639	0.003142
ENSG00000001617	SEMA3F	-2.94928	-37.0298	0.003185
ENSG00000107551	RASSF4	2.94894	24.4525	0.003189
ENSG00000090013	BLVRB	-2.94677	-105.184	0.003211
ENSG00000197562	RAB40C	-2.94596	-46.6003	0.00322
ENSG00000087302	RTRAF	2.94575	52.5529	0.003222
ENSG00000130222	GADD45G	2.94436	14.4278	0.003236
ENSG00000150636	CCDC102B	-2.94384	-233.906	0.003242
ENSG00000204389	HSPA1A	-2.943	-34.5778	0.00325
ENSG00000095794	CREM	-2.94129	-74.4705	0.003268
ENSG00000011485	PPP5C	-2.94067	-13.0268	0.003275
ENSG00000094661	OR1I1	-2.93982	-391.557	0.003284
ENSG00000065518	NDUFB4	2.93807	257.022	0.003303
ENSG00000002834	LASP1	2.93793	119.857	0.003304
ENSG00000204977	TRIM13	2.93675	315.433	0.003317
ENSG00000081721	DUSP12	2.93629	100.841	0.003322
ENSG00000131748	STARD3	2.93477	59.0431	0.003338
ENSG00000170802	FOXN2	2.93469	34.927	0.003339
ENSG00000239998	LILRA2	-2.93352	-34.1815	0.003351
ENSG00000153064	BANK1	2.93252	58.0508	0.003362
ENSG00000160124	MIX23	2.9256	79.9565	0.003438
ENSG00000198704	GPX6	2.92347	215.467	0.003462
ENSG00000140265	ZSCAN29	2.91658	446.606	0.003539
ENSG00000144642	RBMS3	2.91637	28.8317	0.003541
ENSG00000174938	SEZ6L2	-2.91171	-18.0834	0.003595
ENSG00000132952	USPL1	2.91071	68.6913	0.003606
ENSG00000128294	TPST2	-2.90603	-68.2713	0.00366
ENSG00000178860	MSC	-2.9051	-6.3861	0.003671
ENSG00000151422	FER	-2.90142	-18.3387	0.003715
ENSG00000054967	RELT	2.90032	81.698	0.003728
ENSG00000003987	MTMR7	2.89921	51.6227	0.003741
ENSG00000248712	CCDC153	2.89495	153.651	0.003792
ENSG00000160471	COX6B2	2.89084	28.1608	0.003842
ENSG00000019995	ZRANB1	-2.89082	-23.8864	0.003842
ENSG00000196826	ENSG00000196826	2.88357	57.6575	0.003932
ENSG00000244411	KRTAP5-7	2.88337	344.041	0.003934
ENSG00000167397	VKORC1	2.8794	112.673	0.003984
ENSG00000108306	FBXL20	-2.87925	-77.2818	0.003986
ENSG00000084674	APOB	2.87412	160.4	0.004052
ENSG00000146858	ZC3HAV1L	-2.87376	-30.3978	0.004056
ENSG00000151967	SCHIP1	-2.87311	-90.8201	0.004065
ENSG00000135164	DMTF1	2.87284	177.773	0.004068
ENSG00000027847	B4GALT7	-2.86844	-140.57	0.004125
ENSG00000125686	MED1	2.86667	20.3287	0.004148
ENSG00000101040	ZMYND8	-2.86635	-74.3593	0.004152
ENSG00000142494	SLC47A1	2.86457	152.599	0.004176
ENSG00000007384	RHBDF1	2.86323	97.0983	0.004193
ENSG00000100985	MMP9	2.86257	48.9366	0.004202
ENSG00000145861	C1QTNF2	-2.85764	-165.349	0.004268
ENSG00000218819	TDRD15	-2.85761	-278.676	0.004268
ENSG00000023041	ZDHHC6	2.85699	93.4757	0.004277
ENSG00000072071	ADGRL1	2.85623	60.0353	0.004287
ENSG00000180089	TMEM86B	2.85335	491.866	0.004326
ENSG00000122986	HVCN1	2.85186	14.2597	0.004346
ENSG00000013523	ANGEL1	2.8518	18.7582	0.004347
ENSG00000124613	ZNF391	2.84359	14.7957	0.004461
ENSG00000172717	GARIN2	2.84263	125.177	0.004474
ENSG00000162413	KLHL21	-2.84149	-352.904	0.00449
ENSG00000107566	ERLIN1	-2.84149	-103.711	0.00449
ENSG00000137872	SEMA6D	2.84036	125.039	0.004506
ENSG00000249709	ZNF564	2.8391	44.6008	0.004524
ENSG00000105499	PLA2G4C	2.83553	47.5433	0.004575
ENSG00000185090	MANEAL	-2.82916	-90.2737	0.004667
ENSG00000198535	C2CD4A	-2.82353	-5.69956	0.00475
ENSG00000075975	MKRN2	-2.81993	-18.4242	0.004803
ENSG00000170606	HSPA4	2.8161	62.8638	0.004861
ENSG00000151164	RAD9B	-2.81358	-37.3214	0.004899
ENSG00000163823	CCR1	2.81219	12.4581	0.00492
ENSG00000177663	IL17RA	2.80874	23.4816	0.004974
ENSG00000165526	RPUSD4	2.80854	80.4002	0.004977
ENSG00000128604	IRF5	2.80755	34.2687	0.004992
ENSG00000127780	OR1E2	2.8047	350.113	0.005036
ENSG00000129245	FXR2	-2.80191	-178.504	0.00508
ENSG00000112078	KCTD20	2.80139	52.2057	0.005088
ENSG00000162009	SSTR5	-2.80081	-288.949	0.005097
ENSG00000181085	MAPK15	-2.80013	-86.8003	0.005108
ENSG00000092470	WDR76	2.79712	320.925	0.005156
ENSG00000204880	KRTAP4-8	-2.79485	-133.7	0.005192
ENSG00000164151	ICE1	-2.79405	-47.0622	0.005205
ENSG00000163576	EFHB	2.79214	56.3353	0.005236
ENSG00000168806	LCMT2	-2.79165	-39.0799	0.005244
ENSG00000137218	FRS3	-2.79113	-20.6822	0.005252
ENSG00000164574	GALNT10	-2.79045	-28.4111	0.005264
ENSG00000144134	RABL2A	2.78974	46.1141	0.005275
ENSG00000106333	PCOLCE	-2.78881	-163.207	0.00529
ENSG00000077152	UBE2T	-2.78625	-79.0995	0.005332
ENSG00000116668	SWT1	-2.78404	-456.361	0.005369
ENSG00000184163	C1QTNF12	2.78201	52.6496	0.005402
ENSG00000204475	NCR3	-2.77968	-77.3755	0.005441
ENSG00000115211	EIF2B4	-2.77561	-99.6494	0.00551
ENSG00000108557	RAI1	-2.77129	-187.291	0.005583
ENSG00000179958	DCTPP1	-2.7692	-492.843	0.005619
ENSG00000176971	FIBIN	2.76909	351.664	0.005621
ENSG00000142182	DNMT3L	2.76761	491.04	0.005647
ENSG00000111275	ALDH2	2.76626	44.2899	0.00567
ENSG00000198369	SPRED2	-2.76489	-117.263	0.005694
ENSG00000164440	TXLNB	2.76242	14.1544	0.005737
ENSG00000176473	WDR25	-2.7614	-46.8939	0.005755
ENSG00000076321	KLHL20	2.76058	137.738	0.00577
ENSG00000086848	ALG9	2.75985	185.751	0.005783
ENSG00000116001	TIA1	-2.7592	-41.2722	0.005794
ENSG00000197724	PHF2	-2.75775	-33.3969	0.00582
ENSG00000137842	TMEM62	2.75682	35.1549	0.005837
ENSG00000240065	PSMB9	-2.75592	-78.3077	0.005853
ENSG00000138115	CYP2C8	-2.75368	-111.772	0.005893
ENSG00000113838	TBCCD1	2.75177	58.0782	0.005927
ENSG00000177106	EPS8L2	2.74864	78.361	0.005984
ENSG00000166689	PLEKHA7	2.74815	37.3198	0.005993
ENSG00000105186	ANKRD27	-2.74734	-55.2728	0.006008
ENSG00000257184	ENSG00000257184	-2.74606	-386.174	0.006031
ENSG00000141540	TTYH2	-2.74337	-59.7262	0.006081
ENSG00000153551	CMTM7	-2.74192	-62.9711	0.006108
ENSG00000131591	C1orf159	2.74004	27.5327	0.006143
ENSG00000216588	IGSF23	2.73909	183.079	0.006161
ENSG00000205089	CCNI2	-2.73676	-69.926	0.006205
ENSG00000198113	TOR4A	-2.73642	-83.952	0.006211
ENSG00000147872	PLIN2	-2.73631	-23.7534	0.006213
ENSG00000197020	ZNF100	2.73469	55.731	0.006244
ENSG00000070019	GUCY2C	2.73426	202.005	0.006252
ENSG00000100321	SYNGR1	2.7326	16.5711	0.006284
ENSG00000162302	RPS6KA4	2.73222	47.7459	0.006291
ENSG00000122861	PLAU	2.73106	33.9419	0.006313
ENSG00000143257	NR1I3	-2.73074	-87.6214	0.006319
ENSG00000197728	RPS26	-2.72105	-15.3072	0.006507
ENSG00000258083	OR9A4	2.72013	180.672	0.006526
ENSG00000089053	ANAPC5	2.71687	121.731	0.00659
ENSG00000196227	FAM217B	-2.7167	-224.703	0.006594
ENSG00000179144	GIMAP7	2.71468	67.6656	0.006634
ENSG00000161609	KASH5	2.71432	2.96269	0.006641
ENSG00000172336	POP7	2.7142	155.88	0.006644
ENSG00000212659	KRTAP9-6	2.71361	605.1	0.006655
ENSG00000162399	BSND	2.71	275.025	0.006728
ENSG00000184445	KNTC1	-2.70914	-106.897	0.006746
ENSG00000021355	SERPINB1	2.70829	75.18	0.006763
ENSG00000204952	FBXO47	2.70821	178.359	0.006765
ENSG00000197798	FAM118B	2.70554	75.0006	0.006819
ENSG00000089234	BRAP	-2.70384	-164.691	0.006854
ENSG00000071994	PDCD2	-2.7034	-44.4277	0.006863
ENSG00000115234	SNX17	-2.70228	-99.4586	0.006887
ENSG00000101311	FERMT1	-2.70068	-44.6607	0.00692
ENSG00000170561	IRX2	2.7002	375.825	0.00693
ENSG00000047936	ROS1	-2.69927	-137.58	0.006949
ENSG00000232948	DEFB130A	2.69867	134.887	0.006962
ENSG00000169397	RNASE3	2.69846	17.2981	0.006966
ENSG00000124935	SCGB1D2	2.69646	158.189	0.007008
ENSG00000080166	DCT	-2.69608	-121.953	0.007016
ENSG00000164691	TAGAP	2.69494	7.84975	0.00704
ENSG00000204655	MOG	2.69264	99.3086	0.007089
ENSG00000243364	EFNA4	-2.69053	-37.1895	0.007134
ENSG00000144028	SNRNP200	-2.68722	-111.385	0.007205
ENSG00000196655	TRAPPC4	2.68577	41.6927	0.007236
ENSG00000158023	CFAP251	-2.68535	-4.69662	0.007245
ENSG00000189079	ARID2	2.68389	137.563	0.007277
ENSG00000136810	TXN	-2.6836	-12.8897	0.007283
ENSG00000171817	ZNF540	-2.6828	-84.0457	0.007301
ENSG00000148704	VAX1	-2.6816	-630.787	0.007327
ENSG00000183569	SERHL2	-2.67993	-2.51506	0.007364
ENSG00000100191	SLC5A4	-2.67972	-244.464	0.007368
ENSG00000157992	KRTCAP3	-2.67663	-72.5564	0.007437
ENSG00000179059	ZFP42	2.67636	259.979	0.007443
ENSG00000143434	SEMA6C	-2.67593	-78.5632	0.007452
ENSG00000188784	PLA2G2E	2.6758	197.362	0.007455
ENSG00000134571	MYBPC3	-2.6742	-117.014	0.007491
ENSG00000130511	SSBP4	2.67285	40.0125	0.007521
ENSG00000257138	TAS2R38	-2.67108	-594.969	0.007561
ENSG00000212722	KRTAP4-9	-2.67069	-376.86	0.00757
ENSG00000172661	WASHC2C	-2.66959	-20.0483	0.007594
ENSG00000143753	DEGS1	-2.66726	-132.913	0.007647
ENSG00000102580	DNAJC3	-2.66663	-86.2313	0.007662
ENSG00000138161	CUZD1	-2.6658	-93.7776	0.00768
ENSG00000160075	SSU72	-2.66398	-49.1346	0.007722
ENSG00000143772	ITPKB	2.66185	257.276	0.007771
ENSG00000146839	ZAN	2.66068	68.5801	0.007798
ENSG00000100077	GRK3	2.65657	172.67	0.007894
ENSG00000178226	PRSS36	2.65654	25.5514	0.007895
ENSG00000241839	PLEKHO2	2.65639	57.2099	0.007898
ENSG00000161610	HCRT	-2.655	-68.0021	0.007931
ENSG00000145214	DGKQ	2.65307	5.40386	0.007976
ENSG00000143032	BARHL2	2.65188	78.6956	0.008005
ENSG00000132003	ZSWIM4	2.65158	57.0059	0.008012
ENSG00000196358	NTNG2	2.65142	86.9686	0.008015
ENSG00000131188	PRR7	-2.64893	-230.408	0.008075
ENSG00000281991	TMEM265	-2.64728	-100.813	0.008114
ENSG00000066422	ZBTB11	2.64674	86.1285	0.008127
ENSG00000131323	TRAF3	2.64468	63.6762	0.008177
ENSG00000131142	CCL25	2.64282	23.9826	0.008222
ENSG00000163430	FSTL1	2.64238	38.7149	0.008232
ENSG00000152910	CNTNAP4	-2.64126	-698.489	0.00826
ENSG00000164171	ITGA2	-2.6411	-13.6157	0.008264
ENSG00000135919	SERPINE2	-2.64047	-18.7898	0.008279
ENSG00000075239	ACAT1	-2.63911	-100.284	0.008312
ENSG00000101444	AHCY	2.639	129.756	0.008315
ENSG00000183682	BMP8A	2.63812	8.54256	0.008337
ENSG00000138796	HADH	2.63468	66.7164	0.008422
ENSG00000163082	SGPP2	-2.63407	-19.8709	0.008437
ENSG00000153317	ASAP1	-2.63317	-34.3096	0.008459
ENSG00000140525	FANCI	-2.63205	-82.5686	0.008487
ENSG00000074219	TEAD2	-2.63205	-25.6269	0.008487
ENSG00000181631	P2RY13	2.63085	27.7629	0.008517
ENSG00000288859	H2AC19	2.62997	366.096	0.008539
ENSG00000102904	TSNAXIP1	2.62993	408.682	0.00854
ENSG00000213578	CPLX3	2.62972	246.176	0.008545
ENSG00000135116	HRK	-2.62884	-47.9284	0.008568
ENSG00000064999	ANKS1A	-2.62881	-122.833	0.008569
ENSG00000100519	PSMC6	-2.6275	-66.8444	0.008601
ENSG00000082175	PGR	2.62627	205.065	0.008633
ENSG00000255307	OR52B2	2.62549	168.032	0.008652
ENSG00000084734	GCKR	2.6247	108.655	0.008673
ENSG00000072858	SIDT1	2.62459	7.53873	0.008675
ENSG00000214686	IQCF6	-2.62426	-282.7	0.008684
ENSG00000181585	TMIE	2.62425	102.387	0.008684
ENSG00000091732	ZC3HC1	-2.62239	-118.499	0.008732
ENSG00000278224	PRICKLE4	-2.62155	-7.70839	0.008753
ENSG00000148019	CEP78	-2.62092	-105.312	0.008769
ENSG00000183484	GPR132	2.62035	51.2108	0.008784
ENSG00000113302	IL12B	2.6201	59.7264	0.00879
ENSG00000184702	SEPTIN5	-2.62001	-366.71	0.008793
ENSG00000165475	CRYL1	-2.61843	-16.2611	0.008834
ENSG00000186326	RGS9BP	-2.61635	-35.7693	0.008887
ENSG00000213859	KCTD11	2.61622	96.0974	0.008891
ENSG00000075618	FSCN1	2.61442	57.2985	0.008938
ENSG00000184743	ATL3	-2.61318	-46.1932	0.00897
ENSG00000142102	PGGHG	-2.61272	-21.6483	0.008983
ENSG00000258102	MAP1LC3B2	-2.61226	-9.36414	0.008995
ENSG00000166762	CATSPER2	-2.60995	-30.0933	0.009055
ENSG00000104321	TRPA1	2.60867	108.45	0.009089
ENSG00000147526	TACC1	2.60609	57.9892	0.009158
ENSG00000205832	C16orf96	2.60144	269.839	0.009283
ENSG00000196704	AMZ2	2.60122	19.4416	0.009289
ENSG00000124067	SLC12A4	2.60089	101.974	0.009298
ENSG00000215817	ZC3H11B	-2.59886	-88.471	0.009353
ENSG00000113249	HAVCR1	-2.59871	-89.3947	0.009358
ENSG00000186193	SAPCD2	2.59866	60.446	0.009359
ENSG00000253958	CLDN23	2.59717	8.57186	0.0094
ENSG00000057704	TMCC3	-2.59668	-34.7295	0.009413
ENSG00000148600	CDHR1	-2.59518	-62.469	0.009454
ENSG00000173273	TNKS	2.59408	50.0334	0.009484
ENSG00000126603	GLIS2	-2.59371	-84.904	0.009495
ENSG00000168487	BMP1	2.59345	27.8737	0.009502
ENSG00000112304	ACOT13	-2.59254	-52.0639	0.009527
ENSG00000138092	CENPO	-2.59232	-82.6932	0.009533
ENSG00000168803	ADAL	-2.59183	-25.2463	0.009547
ENSG00000171587	DSCAM	-2.59178	-214.057	0.009548
ENSG00000177556	ATOX1	-2.59142	-21.2466	0.009558
ENSG00000138185	ENTPD1	2.5871	21.7758	0.009679
ENSG00000186166	CENATAC	2.58693	156.446	0.009684
ENSG00000283782	ENSG00000283782	2.58578	9.16737	0.009716
ENSG00000114378	HYAL1	2.58514	54.8385	0.009734
ENSG00000214688	C10orf105	-2.58489	-24.7027	0.009741
ENSG00000153107	ANAPC1	2.58447	58.6115	0.009753
ENSG00000248871	TNFSF12-TNFSF13	-2.58407	-36.9535	0.009764
ENSG00000205835	GMNC	2.5821	29.7711	0.00982
ENSG00000082212	ME2	-2.58164	-31.2136	0.009833
ENSG00000108439	PNPO	-2.57936	-95.4648	0.009898
ENSG00000173404	INSM1	2.57823	25.6446	0.009931
ENSG00000186891	TNFRSF18	2.57763	34.0023	0.009948
ENSG00000083444	PLOD1	2.57744	21.4328	0.009954
ENSG00000117215	PLA2G2D	2.57731	226.277	0.009957
ENSG00000176978	DPP7	2.57554	36.2645	0.010008
ENSG00000184924	PTRHD1	-2.57527	-63.26	0.010016
ENSG00000100294	MCAT	2.57192	49.9586	0.010114
ENSG00000166200	COPS2	-2.57173	-54.204	0.010119
ENSG00000112941	TENT4A	2.5714	19.6034	0.010129
ENSG00000104213	PDGFRL	2.57051	10.77	0.010155
ENSG00000111678	C12orf57	-2.57031	-34.7042	0.010161
ENSG00000162928	PEX13	-2.56981	-45.6254	0.010175
ENSG00000186847	KRT14	2.56949	141.758	0.010185
ENSG00000198914	POU3F3	2.56938	154.842	0.010188
ENSG00000232040	SCAND3	-2.56814	-187.855	0.010225
ENSG00000120057	SFRP5	2.56758	98.4434	0.010241
ENSG00000246705	H2AJ	2.5662	30.0702	0.010282
ENSG00000164346	NSA2	2.56566	42.1269	0.010298
ENSG00000164841	TMEM74	-2.5648	-49.0552	0.010324
ENSG00000100281	HMGXB4	-2.56437	-197.79	0.010336
ENSG00000181666	ZNF875	-2.56248	-134.581	0.010393
ENSG00000158869	FCER1G	-2.56101	-11.8856	0.010437
ENSG00000186572	DEFB107A	2.56052	2586.34	0.010452
ENSG00000145907	G3BP1	2.55999	36.234	0.010468
ENSG00000189164	ZNF527	-2.55941	-72.9102	0.010485
ENSG00000146263	MMS22L	-2.55867	-45.6542	0.010507
ENSG00000169193	CCDC126	2.55598	55.0982	0.010589
ENSG00000143314	MRPL24	-2.55225	-234.392	0.010703
ENSG00000171786	NHLH1	2.55063	82.1583	0.010753
ENSG00000054611	TBC1D22A	-2.55051	-21.559	0.010757
ENSG00000140323	DISP2	-2.54959	-49.2917	0.010785
ENSG00000267748	ENSG00000267748	2.54698	22.264	0.010866
ENSG00000079459	FDFT1	2.54508	13.6714	0.010925
ENSG00000138688	BLTP1	-2.5449	-56.3246	0.010931
ENSG00000204653	ASPDH	2.54434	45.2551	0.010949
ENSG00000168028	RPSA	2.54225	35.5675	0.011014
ENSG00000130997	POLN	2.54072	89.8085	0.011062
ENSG00000197253	TPSB2	-2.53271	-575.36	0.011319
ENSG00000118985	ELL2	-2.53224	-29.1695	0.011334
ENSG00000183513	COA5	-2.53163	-115.616	0.011353
ENSG00000149218	ENDOD1	-2.52971	-5.79943	0.011416
ENSG00000050748	MAPK9	2.52959	50.3916	0.01142
ENSG00000185070	FLRT2	2.52931	86.1908	0.011429
ENSG00000124574	ABCC10	-2.52886	-49.7438	0.011443
ENSG00000127129	EDN2	-2.52851	-252.743	0.011455
ENSG00000128815	WDFY4	2.52693	46.2863	0.011506
ENSG00000075651	PLD1	-2.52227	-17.2427	0.01166
ENSG00000164828	SUN1	-2.5198	-6.77014	0.011742
ENSG00000170779	CDCA4	2.51653	64.1856	0.011852
ENSG00000121053	EPX	2.5165	12.3699	0.011853
ENSG00000178184	PARD6G	-2.5146	-28.5104	0.011917
ENSG00000164037	SLC9B1	2.51386	65.0748	0.011942
ENSG00000175595	ERCC4	-2.51374	-40.3771	0.011946
ENSG00000250305	TRMT9B	-2.51235	-130.213	0.011993
ENSG00000132825	PPP1R3D	-2.51139	-156.586	0.012026
ENSG00000174992	ZG16	2.50974	233.169	0.012082
ENSG00000138640	FAM13A	2.50848	7.17931	0.012125
ENSG00000188316	ENO4	2.50696	25.8013	0.012177
ENSG00000067369	TP53BP1	2.50645	20.5716	0.012195
ENSG00000115084	SLC35F5	-2.50506	-18.8624	0.012243
ENSG00000255439	ENSG00000255439	2.50431	72.8073	0.012269
ENSG00000099617	EFNA2	-2.50387	-355.796	0.012284
ENSG00000178301	AQP11	-2.50382	-9.89184	0.012286
ENSG00000100612	DHRS7	-2.50323	-22.0575	0.012307
ENSG00000283439	SPEM3	2.50146	1119.51	0.012368
ENSG00000225526	MKRN2OS	2.50072	51.8036	0.012394
ENSG00000135362	PRR5L	2.49918	25.7702	0.012448
ENSG00000184465	WDR27	-2.4965	-33.0326	0.012543
ENSG00000181616	OR52H1	2.49643	120.017	0.012545
ENSG00000135966	TGFBRAP1	2.49525	22.7508	0.012587
ENSG00000219438	TAFA5	-2.49525	-121.187	0.012587
ENSG00000198252	STYX	2.49469	24.7832	0.012607
ENSG00000119669	IRF2BPL	2.49414	13.7742	0.012626
ENSG00000185760	KCNQ5	2.49402	19.9303	0.012631
ENSG00000174989	FBXW8	-2.49156	-67.5538	0.012718
ENSG00000105245	NUMBL	2.49117	61.6365	0.012732
ENSG00000184489	PTP4A3	-2.48996	-7.08465	0.012776
ENSG00000151692	RNF144A	-2.48679	-27.7287	0.01289
ENSG00000166170	BAG5	-2.4853	-40.6463	0.012944
ENSG00000138379	MSTN	-2.48512	-59.613	0.012951
ENSG00000129422	MTUS1	-2.48511	-20.0168	0.012951
ENSG00000182177	ASB18	2.48434	412.025	0.012979
ENSG00000132915	PDE6A	-2.48432	-190.388	0.01298
ENSG00000184939	ZFP90	-2.48046	-9.93518	0.013121
ENSG00000203546	ENSG00000203546	2.47821	132.037	0.013204
ENSG00000197238	H4C11	2.47779	34.646	0.01322
ENSG00000100346	CACNA1I	2.47708	194.777	0.013246
ENSG00000128524	ATP6V1F	-2.47582	-81.5232	0.013293
ENSG00000169223	LMAN2	-2.47526	-250.4	0.013314
ENSG00000196586	MYO6	2.47446	18.1917	0.013344
ENSG00000227729	RD3L	2.47205	17.423	0.013434
ENSG00000077935	SMC1B	-2.47184	-15.7675	0.013442
ENSG00000087074	PPP1R15A	2.46967	29.2096	0.013524
ENSG00000128408	RIBC2	-2.46872	-18.893	0.01356
ENSG00000081479	LRP2	-2.46732	-38.9238	0.013613
ENSG00000118513	MYB	-2.46704	-44.7257	0.013624
ENSG00000206530	CFAP44	2.46697	34.8291	0.013626
ENSG00000184956	MUC6	-2.46666	-318.248	0.013638
ENSG00000149639	SOGA1	-2.46662	-86.0461	0.013639
ENSG00000267795	SMIM22	2.46648	43.2942	0.013645
ENSG00000244617	ASPRV1	2.46627	164.357	0.013653
ENSG00000125780	TGM3	-2.46555	-59.5032	0.01368
ENSG00000166261	ZNF202	2.46313	56.0009	0.013773
ENSG00000175520	UBQLN3	2.46173	158.465	0.013827
ENSG00000104901	DKKL1	-2.46091	-47.0921	0.013858
ENSG00000010017	RANBP9	-2.45922	-42.9838	0.013924
ENSG00000135541	AHI1	-2.45876	-150.393	0.013942
ENSG00000101412	E2F1	-2.45413	-41.7073	0.014123
ENSG00000176797	DEFB103A	-2.45385	-6822.23	0.014134
ENSG00000171403	KRT9	-2.45246	-319.86	0.014188
ENSG00000146054	TRIM7	2.45137	13.5728	0.014232
ENSG00000126432	PRDX5	-2.45133	-83.6146	0.014233
ENSG00000139974	SLC38A6	2.44937	79.3183	0.014311
ENSG00000186453	FAM228A	2.44598	96.486	0.014446
ENSG00000038274	MAT2B	-2.44407	-106.642	0.014523
ENSG00000159217	IGF2BP1	-2.44376	-223.529	0.014535
ENSG00000126858	RHOT1	-2.44218	-178.156	0.014599
ENSG00000279000	OR10A6	2.44208	95.2046	0.014603
ENSG00000127415	IDUA	2.44162	8.86172	0.014621
ENSG00000122481	RWDD3	2.43968	21.451	0.0147
ENSG00000135373	EHF	-2.43967	-25.9311	0.014701
ENSG00000107902	LHPP	-2.43783	-6.23617	0.014776
ENSG00000124145	SDC4	2.43633	36.0853	0.014837
ENSG00000179546	HTR1D	2.4348	80.6446	0.0149
ENSG00000064687	ABCA7	2.43352	11.9073	0.014953
ENSG00000260861	ENSG00000260861	2.43287	14.1228	0.01498
ENSG00000235453	SMIM27	-2.43248	-184.919	0.014996
ENSG00000113328	CCNG1	2.43206	64.0501	0.015013
ENSG00000168515	SCGB1D1	-2.42934	-149.254	0.015126
ENSG00000142961	MOB3C	-2.42863	-17.7604	0.015156
ENSG00000066279	ASPM	-2.42673	-137.229	0.015236
ENSG00000258644	SYNJ2BP-COX16	2.42655	18.3433	0.015243
ENSG00000186314	PRELID2	-2.42584	-26.7807	0.015273
ENSG00000119844	AFTPH	2.42502	104.149	0.015308
ENSG00000089225	TBX5	2.424	329.474	0.015351
ENSG00000179055	OR13D1	-2.42385	-60.0271	0.015357
ENSG00000183760	ACP7	-2.4217	-23.3916	0.015448
ENSG00000158296	SLC13A3	2.42092	227.28	0.015481
ENSG00000204913	LRRC3C	-2.42035	-12.6454	0.015505
ENSG00000102837	OLFM4	2.41983	145.285	0.015528
ENSG00000064933	PMS1	2.41926	22.2165	0.015552
ENSG00000173327	MAP3K11	2.41802	71.0369	0.015605
ENSG00000168297	PXK	2.41797	12.8262	0.015607
ENSG00000169509	CRCT1	2.41451	317.319	0.015756
ENSG00000164111	ANXA5	-2.4145	-8.8744	0.015757
ENSG00000142513	ACP4	-2.4141	-98.2739	0.015774
ENSG00000203814	H2BC18	2.41354	223.7	0.015798
ENSG00000134824	FADS2	-2.41331	-12.9894	0.015808
ENSG00000177238	TRIM72	-2.41235	-145.701	0.01585
ENSG00000166603	MC4R	-2.41099	-100.501	0.015909
ENSG00000154719	MRPL39	2.40945	33.1496	0.015977
ENSG00000275896	PRSS2	2.40884	8.84619	0.016003
ENSG00000066468	FGFR2	2.4082	124.416	0.016032
ENSG00000050820	BCAR1	2.40582	65.1424	0.016136
ENSG00000198517	MAFK	-2.40577	-148.434	0.016138
ENSG00000242372	EIF6	-2.40327	-31.231	0.016249
ENSG00000136286	MYO1G	2.40299	56.0504	0.016262
ENSG00000126934	MAP2K2	2.4005	56.7737	0.016373
ENSG00000197279	ZNF165	2.39994	46.0259	0.016398
ENSG00000138468	SENP7	-2.39939	-52.6902	0.016423
ENSG00000119321	FKBP15	2.39858	54.1078	0.016459
ENSG00000118094	TREH	-2.39845	-302.132	0.016464
ENSG00000121281	ADCY7	-2.39842	-63.2808	0.016466
ENSG00000106004	HOXA5	-2.3984	-244.482	0.016467
ENSG00000204022	LIPJ	-2.39801	-97.0596	0.016485
ENSG00000204439	C6orf47	2.39771	117.394	0.016498
ENSG00000167601	AXL	2.3972	48.5513	0.016521
ENSG00000289791	ENSG00000289791	2.39702	8.26324	0.016529
ENSG00000241399	CD302	-2.39662	-21.4833	0.016547
ENSG00000174371	EXO1	-2.39656	-18.8631	0.01655
ENSG00000125457	MIF4GD	2.39615	11.5447	0.016568
ENSG00000284791	SMIM41	-2.39594	-55.941	0.016578
ENSG00000179165	PXT1	2.39582	121.246	0.016583
ENSG00000177202	SPACA4	2.3957	100.065	0.016589
ENSG00000139547	RDH16	-2.39519	-291.563	0.016612
ENSG00000170889	RPS9	2.39419	7.86677	0.016657
ENSG00000104427	ZC2HC1A	2.39404	32.1057	0.016664
ENSG00000187475	H1-6	2.39264	62.101	0.016727
ENSG00000114030	KPNA1	2.39104	46.9714	0.016801
ENSG00000198824	CHAMP1	2.39104	56.7423	0.016801
ENSG00000159176	CSRP1	2.39056	18.076	0.016823
ENSG00000165661	QSOX2	-2.38949	-127.729	0.016872
ENSG00000162676	GFI1	-2.38945	-30.9094	0.016874
ENSG00000180346	TIGD2	2.38815	66.2852	0.016933
ENSG00000155363	MOV10	-2.38772	-66.4876	0.016953
ENSG00000177302	TOP3A	2.38673	60.539	0.016999
ENSG00000203785	SPRR2E	2.38665	147.272	0.017003
ENSG00000182264	IZUMO1	-2.38578	-48.9375	0.017043
ENSG00000178802	MPI	2.3852	33.7825	0.01707
ENSG00000099821	POLRMT	-2.38377	-70.221	0.017136
ENSG00000064666	CNN2	2.38361	65.1752	0.017144
ENSG00000184999	SLC22A10	2.38346	199.514	0.017151
ENSG00000187595	ZNF385C	-2.38324	-31.8842	0.017161
ENSG00000138376	BARD1	2.3824	16.6795	0.0172
ENSG00000236104	ZBTB22	2.38211	112.598	0.017214
ENSG00000179580	RNF151	-2.38052	-11.3022	0.017288
ENSG00000149516	MS4A3	-2.38021	-41.6814	0.017303
ENSG00000184344	GDF3	-2.3799	-42.9268	0.017317
ENSG00000087502	ERGIC2	-2.37944	-26.9253	0.017339
ENSG00000073737	DHRS9	-2.37726	-61.8935	0.017442
ENSG00000130433	CACNG6	-2.37684	-8.6588	0.017462
ENSG00000258713	C20orf141	-2.37601	-133.398	0.017501
ENSG00000155858	LSM11	2.37498	18.1273	0.01755
ENSG00000110492	MDK	2.37357	139.333	0.017617
ENSG00000052749	RRP12	2.37345	32.5003	0.017623
ENSG00000168491	CCDC110	-2.37311	-23.4385	0.017639
ENSG00000213999	MEF2B	2.37301	8.31598	0.017644
ENSG00000106615	RHEB	-2.37153	-103.732	0.017715
ENSG00000105996	HOXA2	-2.37119	-206.651	0.017731
ENSG00000110717	NDUFS8	2.37074	63.3724	0.017752
ENSG00000111907	TPD52L1	-2.37003	-8.17486	0.017786
ENSG00000234284	ZNF879	-2.36983	-17.3863	0.017796
ENSG00000159753	CARMIL2	2.36966	64.9691	0.017804
ENSG00000172568	FNDC9	-2.36902	-41.6973	0.017835
ENSG00000141741	MIEN1	-2.3676	-113.237	0.017904
ENSG00000124641	MED20	2.36757	17.6146	0.017905
ENSG00000182108	DEXI	-2.36689	-53.8362	0.017938
ENSG00000111224	PARP11	-2.3665	-83.9197	0.017957
ENSG00000182224	CYB5D1	-2.36632	-65.2566	0.017966
ENSG00000205060	SLC35B4	-2.36527	-22.0441	0.018017
ENSG00000129562	DAD1	2.36518	16.6874	0.018021
ENSG00000196659	TTC30B	-2.3642	-88.3968	0.018069
ENSG00000132716	DCAF8	-2.36388	-61.4884	0.018085
ENSG00000155052	CNTNAP5	-2.36322	-99.5689	0.018117
ENSG00000123154	WDR83	2.36313	134.802	0.018122
ENSG00000163933	RFT1	2.36308	90.6819	0.018124
ENSG00000076685	NT5C2	2.36299	13.6711	0.018128
ENSG00000189068	VSTM1	-2.36253	-19.3554	0.018151
ENSG00000143258	USP21	-2.36243	-104.015	0.018155
ENSG00000063245	EPN1	-2.3609	-45.6324	0.018231
ENSG00000104643	MTMR9	-2.36067	-47.5088	0.018242
ENSG00000140287	HDC	2.36024	20.0164	0.018263
ENSG00000175806	MSRA	2.35825	45.9952	0.018361
ENSG00000186038	HTR3E	-2.35802	-40.2999	0.018373
ENSG00000230657	PRB4	-2.35617	-244.482	0.018464
ENSG00000242110	AMACR	2.35502	8.0496	0.018522
ENSG00000120992	LYPLA1	2.35373	50.4192	0.018586
ENSG00000198945	L3MBTL3	2.35309	42.3872	0.018618
ENSG00000177565	TBL1XR1	2.35306	94.0647	0.01862
ENSG00000181143	MUC16	-2.35202	-211.678	0.018672
ENSG00000268870	ENSG00000268870	2.35029	10.1765	0.018759
ENSG00000079277	MKNK1	2.35024	58.926	0.018761
ENSG00000138755	CXCL9	-2.34906	-168.374	0.018821
ENSG00000205356	TECPR1	2.34789	27.4051	0.01888
ENSG00000171060	C8orf74	-2.34757	-100.494	0.018896
ENSG00000075223	SEMA3C	2.34645	14.6027	0.018953
ENSG00000229544	NKX1-2	2.34536	115.096	0.019009
ENSG00000215915	ATAD3C	2.34381	296.839	0.019088
ENSG00000256235	SMIM3	2.34231	97.6328	0.019165
ENSG00000122034	GTF3A	-2.34087	-34.6522	0.019239
ENSG00000167261	DPEP2	2.33883	24.2555	0.019344
ENSG00000154743	TSEN2	-2.33772	-48.6377	0.019402
ENSG00000145879	SPINK7	-2.33719	-850.451	0.019429
ENSG00000088827	SIGLEC1	-2.33642	-204.108	0.019469
ENSG00000066379	POLR1H	-2.33589	-51.1481	0.019497
ENSG00000000938	FGR	2.33561	43.0764	0.019512
ENSG00000290292	HOMEZ	-2.3351	-57.6369	0.019538
ENSG00000173511	VEGFB	-2.33417	-68.2277	0.019587
ENSG00000112592	TBP	-2.33412	-70.8247	0.01959
ENSG00000136059	VILL	2.33248	89.3352	0.019675
ENSG00000106302	HYAL4	2.33242	174.816	0.019679
ENSG00000100888	CHD8	2.33175	46.4068	0.019714
ENSG00000145050	MANF	-2.33149	-59.4383	0.019727
ENSG00000140474	ULK3	2.33128	110.869	0.019739
ENSG00000129480	DTD2	2.33102	80.5051	0.019752
ENSG00000141279	NPEPPS	-2.33088	-109.028	0.01976
ENSG00000104783	KCNN4	2.33028	46.4044	0.019792
ENSG00000137634	NXPE4	2.33018	329.723	0.019797
ENSG00000126005	MMP24OS	-2.33013	-24.8834	0.019799
ENSG00000082641	NFE2L1	-2.3292	-90.0583	0.019848
ENSG00000135355	GJA10	2.32876	244.131	0.019872
ENSG00000173269	MMRN2	-2.32871	-15.7321	0.019874
ENSG00000172724	CCL19	-2.32818	-22.5228	0.019903
ENSG00000142751	GPN2	-2.32752	-18.1729	0.019938
ENSG00000171109	MFN1	2.32592	45.0967	0.020023
ENSG00000124226	RNF114	2.32573	58.5977	0.020033
ENSG00000198783	ZNF830	-2.32532	-118.803	0.020055
ENSG00000163209	SPRR3	-2.32525	-117.448	0.020059
ENSG00000006576	PHTF2	2.32475	50.5764	0.020085
ENSG00000136877	FPGS	-2.32469	-23.7741	0.020089
ENSG00000106331	PAX4	2.32335	243.694	0.02016
ENSG00000184984	CHRM5	2.32293	100.094	0.020183
ENSG00000159398	CES5A	2.32285	90.4638	0.020187
ENSG00000110900	TSPAN11	2.3227	232.36	0.020195
ENSG00000204178	MACO1	2.32208	1025.9	0.020228
ENSG00000122958	VPS26A	2.32151	101.104	0.020259
ENSG00000148634	HERC4	2.32142	70.3465	0.020264
ENSG00000183638	RP1L1	2.32017	334.952	0.020332
ENSG00000068079	IFI35	-2.31901	-54.6343	0.020395
ENSG00000164076	CAMKV	2.3187	23.9814	0.020411
ENSG00000116212	LRRC42	2.31661	70.2606	0.020525
ENSG00000166016	ABTB2	-2.31584	-31.074	0.020567
ENSG00000205423	CNEP1R1	2.31539	37.1595	0.020592
ENSG00000158050	DUSP2	2.31529	41.4512	0.020597
ENSG00000169474	SPRR1A	2.31469	61.3742	0.02063
ENSG00000180479	ZNF571	-2.31442	-142.985	0.020645
ENSG00000214216	IQCJ	-2.31339	-404.061	0.020701
ENSG00000205362	MT1A	-2.31308	-54.4099	0.020718
ENSG00000120526	NUDCD1	-2.31307	-80.1148	0.020719
ENSG00000129219	PLD2	-2.31297	-48.6097	0.020724
ENSG00000137809	ITGA11	-2.31148	-102.851	0.020806
ENSG00000105750	ZNF85	2.31131	35.0987	0.020816
ENSG00000124191	TOX2	2.31123	5.77773	0.02082
ENSG00000049540	ELN	2.31038	253.821	0.020867
ENSG00000249240	ENSG00000249240	2.30821	41.8086	0.020987
ENSG00000111537	IFNG	-2.30815	-11.8314	0.020991
ENSG00000165097	KDM1B	2.30708	148.922	0.02105
ENSG00000184719	RNLS	-2.30657	-11.7115	0.021079
ENSG00000227059	ANHX	2.3064	70.3305	0.021088
ENSG00000148459	PDSS1	-2.30562	-31.9648	0.021132
ENSG00000177030	DEAF1	-2.30435	-93.5706	0.021203
ENSG00000176022	B3GALT6	2.30416	78.017	0.021214
ENSG00000124657	OR2B6	-2.30378	-178.977	0.021235
ENSG00000104848	KCNA7	-2.30324	-100.876	0.021266
ENSG00000284704	SCYGR3	-2.3032	-77.0841	0.021267
ENSG00000104774	MAN2B1	2.30314	125.576	0.021271
ENSG00000167705	RILP	2.30287	78.3953	0.021286
ENSG00000268500	SIGLEC5	-2.30174	-47.9204	0.02135
ENSG00000168631	MUCL3	-2.30098	-243.541	0.021393
ENSG00000135211	TMEM60	2.30023	54.4823	0.021435
ENSG00000116199	FAM20B	-2.2995	-23.5008	0.021476
ENSG00000158525	CPA5	2.29825	34.1527	0.021548
ENSG00000184986	TMEM121	-2.29687	-58.8656	0.021626
ENSG00000139193	CD27	-2.29683	-23.8279	0.021628
ENSG00000144741	SLC25A26	-2.2966	-128.539	0.021642
ENSG00000103275	UBE2I	-2.29652	-39.5149	0.021646
ENSG00000088280	ASAP3	2.2958	14.7727	0.021687
ENSG00000151065	DCP1B	2.29546	59.7765	0.021707
ENSG00000163611	SPICE1	2.29545	19.0517	0.021707
ENSG00000215372	ZNF705G	2.29533	1967.84	0.021714
ENSG00000038382	TRIO	-2.29329	-148.953	0.021831
ENSG00000112149	CD83	-2.29243	-41.7169	0.021881
ENSG00000185621	LMLN	-2.29172	-95.142	0.021922
ENSG00000144619	CNTN4	2.28936	98.5454	0.022058
ENSG00000123374	CDK2	-2.28894	-42.2478	0.022083
ENSG00000240654	C1QTNF9	2.2886	64.3497	0.022102
ENSG00000105549	THEG	2.28847	185.953	0.02211
ENSG00000197312	DDI2	-2.28751	-56.587	0.022166
ENSG00000138613	APH1B	-2.28717	-23.0167	0.022186
ENSG00000104626	ERI1	2.28688	36.4296	0.022203
ENSG00000012232	EXTL3	-2.2846	-33.6363	0.022336
ENSG00000070444	MNT	-2.28448	-45.5122	0.022343
ENSG00000122218	COPA	2.28404	63.9256	0.022369
ENSG00000076513	ANKRD13A	2.28367	157.091	0.022391
ENSG00000163072	NOSTRIN	-2.28351	-20.6478	0.0224
ENSG00000125726	CD70	-2.28348	-47.1325	0.022402
ENSG00000023902	PLEKHO1	2.28329	33.7141	0.022413
ENSG00000164061	BSN	-2.28325	-246.14	0.022416
ENSG00000112763	BTN2A1	2.283	18.2117	0.022431
ENSG00000166926	MS4A6E	-2.28207	-177.248	0.022485
ENSG00000167772	ANGPTL4	2.28078	24.6716	0.022562
ENSG00000153294	ADGRF4	-2.28032	-125.754	0.022589
ENSG00000137693	YAP1	-2.27964	-26.0612	0.022629
ENSG00000171135	JAGN1	-2.2778	-29.5903	0.022738
ENSG00000196504	PRPF40A	2.27715	35.8362	0.022777
ENSG00000183161	FANCF	2.27702	33.6416	0.022785
ENSG00000284779	ENSG00000284779	-2.27666	-169.14	0.022807
ENSG00000188032	C19orf67	2.27628	73.4341	0.022829
ENSG00000111897	SERINC1	-2.2762	-32.427	0.022834
ENSG00000100926	TM9SF1	2.27604	57.4971	0.022844
ENSG00000183747	ACSM2A	-2.27555	-67.0285	0.022873
ENSG00000249853	HS3ST5	-2.27541	-239.707	0.022881
ENSG00000170819	BFSP2	-2.27411	-114.058	0.022959
ENSG00000170417	TMEM182	2.27316	50.2508	0.023017
ENSG00000112053	SLC26A8	2.27312	18.4708	0.023019
ENSG00000125966	MMP24	2.27298	160.044	0.023027
ENSG00000160179	ABCG1	2.27269	16.2115	0.023045
ENSG00000068137	PLEKHH3	2.27212	19.2937	0.023079
ENSG00000150054	MPP7	2.27147	26.364	0.023118
ENSG00000183914	DNAH2	2.26879	111.13	0.023281
ENSG00000110801	PSMD9	2.26868	25.9307	0.023288
ENSG00000123505	AMD1	-2.268	-45.3833	0.023329
ENSG00000128654	MTX2	-2.26771	-123.422	0.023347
ENSG00000159063	ALG8	-2.2675	-11.0774	0.02336
ENSG00000272980	ENSG00000272980	2.26654	41.1416	0.023419
ENSG00000111261	MANSC1	-2.26593	-27.0734	0.023456
ENSG00000122483	CCDC18	2.26436	25.8165	0.023552
ENSG00000124939	SCGB2A1	2.26388	167.219	0.023581
ENSG00000010818	HIVEP2	2.26366	134.331	0.023595
ENSG00000114631	PODXL2	2.26319	80.1965	0.023624
ENSG00000106526	ACTR3C	-2.26268	-60.9365	0.023656
ENSG00000163666	HESX1	2.26031	65.0996	0.023802
ENSG00000078399	HOXA9	-2.26019	-94.3159	0.02381
ENSG00000172366	MCRIP2	-2.25953	-58.1939	0.023851
ENSG00000114349	GNAT1	-2.25904	-48.6682	0.023881
ENSG00000117643	MAN1C1	2.25851	96.7097	0.023914
ENSG00000182923	CEP63	2.25675	20.8151	0.024024
ENSG00000169905	TOR1AIP2	-2.25578	-101.641	0.024084
ENSG00000198380	GFPT1	-2.2557	-75.813	0.02409
ENSG00000116032	GRIN3B	-2.25531	-35.1224	0.024114
ENSG00000104613	INTS10	-2.25503	-60.2792	0.024131
ENSG00000167139	TBC1D21	2.25243	51.938	0.024295
ENSG00000175707	KDF1	-2.2522	-92.7208	0.024309
ENSG00000132953	XPO4	-2.25206	-24.9388	0.024318
ENSG00000049239	H6PD	-2.25185	-33.4758	0.024332
ENSG00000138271	GPR87	2.25171	107.429	0.024341
ENSG00000165474	GJB2	-2.25163	-48.8396	0.024345
ENSG00000090530	P3H2	-2.25151	-56.9979	0.024353
ENSG00000223638	RFPL4A	-2.25144	-59.7574	0.024358
ENSG00000006282	SPATA20	2.25106	6.43626	0.024382
ENSG00000196466	ZNF799	-2.24933	-45.6738	0.024492
ENSG00000169218	RSPO1	-2.24838	-97.6347	0.024552
ENSG00000105559	PLEKHA4	-2.24803	-22.4081	0.024574
ENSG00000078804	TP53INP2	2.24761	74.5228	0.024601
ENSG00000100324	TAB1	-2.24724	-65.9867	0.024625
ENSG00000100422	CERK	-2.24699	-27.1998	0.02464
ENSG00000151025	GPR158	2.24667	248.954	0.024661
ENSG00000161542	PRPSAP1	-2.24653	-91.3513	0.02467
ENSG00000137806	NDUFAF1	-2.24576	-37.6511	0.024719
ENSG00000132773	TOE1	2.24374	167.722	0.024849
ENSG00000167614	TTYH1	2.24344	93.5119	0.024868
ENSG00000189233	NUGGC	-2.24334	-11.5463	0.024875
ENSG00000138035	PNPT1	-2.24312	-48.228	0.024889
ENSG00000152611	CAPSL	-2.24164	-68.0421	0.024985
ENSG00000102524	TNFSF13B	2.2407	27.1197	0.025045
ENSG00000204815	ODAD4	2.24067	58.3727	0.025048
ENSG00000117602	RCAN3	-2.23966	-77.5357	0.025113
ENSG00000112578	BYSL	2.23932	174.778	0.025135
ENSG00000085433	WDR47	2.23896	39.1104	0.025158
ENSG00000272636	DOC2B	-2.23869	-35.6814	0.025176
ENSG00000175352	NRIP3	-2.23869	-11.1812	0.025176
ENSG00000128886	ELL3	2.2384	26.1451	0.025195
ENSG00000097096	SYDE2	-2.238	-8.49029	0.025221
ENSG00000277258	PCGF2	2.23773	53.2808	0.025238
ENSG00000203499	IQANK1	2.23446	52.5801	0.025453
ENSG00000047932	GOPC	2.23376	36.8898	0.025499
ENSG00000013293	SLC7A14	-2.23349	-371.529	0.025517
ENSG00000160469	BRSK1	-2.23311	-66.2879	0.025542
ENSG00000171631	P2RY6	-2.23279	-10.4565	0.025563
ENSG00000204060	FOXO6	2.23227	18.5827	0.025597
ENSG00000160563	MED27	2.23165	74.3571	0.025638
ENSG00000180817	PPA1	2.23148	33.711	0.025649
ENSG00000149485	FADS1	-2.23116	-32.6191	0.02567
ENSG00000264522	OTUD7B	-2.2307	-22.1172	0.025701
ENSG00000109265	CRACD	2.23026	16.7307	0.02573
ENSG00000160683	CXCR5	2.23022	23.0796	0.025733
ENSG00000132432	SEC61G	-2.22979	-54.7642	0.025761
ENSG00000180035	ZNF48	-2.22954	-186.262	0.025778
ENSG00000166860	ZBTB39	2.22952	56.1933	0.02578
ENSG00000126861	OMG	2.22926	268.793	0.025797
ENSG00000162384	CZIB	-2.22826	-27.0704	0.025863
ENSG00000197275	RAD54B	-2.22801	-33.5607	0.02588
ENSG00000241598	KRTAP5-4	2.22785	291.74	0.025891
ENSG00000224940	PRRT4	-2.22741	-35.6126	0.02592
ENSG00000140688	RUSF1	2.22724	93.0719	0.025931
ENSG00000180957	PITPNB	-2.22717	-41.3624	0.025936
ENSG00000151849	CENPJ	2.2268	110.791	0.025961
ENSG00000206559	ZCWPW2	-2.22656	-69.5485	0.025977
ENSG00000128891	CCDC32	-2.22583	-13.1338	0.026026
ENSG00000154678	PDE1C	2.22578	70.5759	0.026029
ENSG00000025434	NR1H3	-2.22559	-93.5162	0.026042
ENSG00000083290	ULK2	-2.22512	-81.9508	0.026073
ENSG00000213782	DDX47	2.22489	84.1194	0.026089
ENSG00000147364	FBXO25	2.22468	22.1301	0.026103
ENSG00000013725	CD6	2.22413	61.5202	0.02614
ENSG00000213416	KRTAP4-12	-2.22359	-55.6715	0.026176
ENSG00000152591	DSPP	2.22354	307.14	0.02618
ENSG00000196805	SPRR2B	-2.22299	-57.583	0.026217
ENSG00000227345	PARG	2.22277	165.45	0.026231
ENSG00000126803	HSPA2	-2.22133	-5.60391	0.026329
ENSG00000176895	OR51A7	-2.2186	-193.867	0.026514
ENSG00000157613	CREB3L1	-2.21802	-120.638	0.026554
ENSG00000040341	STAU2	2.21784	32.2231	0.026566
ENSG00000134294	SLC38A2	-2.2147	-78.1353	0.02678
ENSG00000124243	BCAS4	2.2146	4.09917	0.026787
ENSG00000135365	PHF21A	-2.21409	-223.485	0.026823
ENSG00000159214	CCDC24	-2.21338	-122.889	0.026872
ENSG00000284873	OOSP1	2.21284	222.688	0.026909
ENSG00000144476	ACKR3	-2.2128	-6.33316	0.026911
ENSG00000145217	SLC26A1	-2.21155	-14.2037	0.026998
ENSG00000121406	ZNF549	-2.21132	-172.884	0.027013
ENSG00000138614	INTS14	2.21012	250.108	0.027097
ENSG00000145414	NAF1	-2.20973	-16.9106	0.027124
ENSG00000080511	RDH8	-2.20949	-129.441	0.027141
ENSG00000285188	ENSG00000285188	-2.20947	-30.4714	0.027142
ENSG00000070610	GBA2	2.20867	20.0673	0.027198
ENSG00000204267	TAP2	2.20845	11.8981	0.027213
ENSG00000006468	ETV1	-2.20826	-19.8434	0.027226
ENSG00000177082	WDR73	-2.20742	-74.5339	0.027285
ENSG00000204120	GIGYF2	2.20658	25.2351	0.027343
ENSG00000266472	MRPS21	-2.20639	-17.0905	0.027357
ENSG00000188807	TMEM201	-2.20597	-347.773	0.027386
ENSG00000188738	FSIP2	2.20585	194.592	0.027395
ENSG00000145592	RPL37	2.20515	46.0032	0.027444
ENSG00000042980	ADAM28	2.20469	24.3318	0.027476
ENSG00000188554	NBR1	-2.20444	-54.4471	0.027494
ENSG00000106392	C1GALT1	2.20318	6.0666	0.027582
ENSG00000170091	NSG2	-2.20309	-276.12	0.027588
ENSG00000131910	NR0B2	-2.20299	-109.284	0.027596
ENSG00000156381	ANKRD9	2.20224	30.0548	0.027648
ENSG00000205476	CCDC85C	-2.20138	-29.3099	0.027709
ENSG00000116774	OLFML3	2.20002	56.4941	0.027806
ENSG00000204531	POU5F1	2.1999	14.2579	0.027814
ENSG00000163909	HEYL	2.1992	56.4327	0.027864
ENSG00000122783	CYREN	-2.19807	-36.7741	0.027944
ENSG00000182446	NPLOC4	2.19798	43.4527	0.02795
ENSG00000198874	TYW1	-2.19798	-23.2973	0.027951
ENSG00000136295	TTYH3	2.19746	17.3787	0.027987
ENSG00000157211	CDCP2	-2.19735	-190.429	0.027995
ENSG00000205038	PKHD1L1	2.19612	107.792	0.028083
ENSG00000103091	WDR59	2.19604	33.7121	0.028089
ENSG00000136631	VPS45	-2.19532	-16.4231	0.02814
ENSG00000117266	CDK18	2.19516	20.0865	0.028152
ENSG00000101441	CST4	2.1949	150.949	0.028171
ENSG00000057663	ATG5	2.19423	79.1941	0.028219
ENSG00000096433	ITPR3	-2.19377	-39.3568	0.028252
ENSG00000159516	SPRR2G	-2.19364	-263.271	0.028261
ENSG00000157303	SUSD3	-2.1931	-25.6523	0.0283
ENSG00000116205	TCEANC2	-2.19272	-58.4544	0.028328
ENSG00000273513	TBC1D3K	2.19159	1219.21	0.028409
ENSG00000136010	ALDH1L2	2.1914	20.4447	0.028423
ENSG00000212864	RNF208	-2.19123	-149.165	0.028435
ENSG00000167645	YIF1B	-2.19089	-240.931	0.02846
ENSG00000008382	MPND	2.19082	34.4047	0.028465
ENSG00000269590	ENSG00000269590	-2.18973	-93.1447	0.028544
ENSG00000089327	FXYD5	-2.18918	-17.7229	0.028584
ENSG00000157895	C12orf43	-2.18916	-25.2308	0.028585
ENSG00000130669	PAK4	-2.18852	-60.933	0.028632
ENSG00000170054	SERPINA9	2.18719	114.076	0.028729
ENSG00000285947	ENSG00000285947	2.18689	7.55891	0.028751
ENSG00000164136	IL15	-2.18639	-22.1346	0.028787
ENSG00000130749	ZC3H4	-2.18509	-239.086	0.028882
ENSG00000253276	CCDC71L	2.18427	35.6777	0.028942
ENSG00000124575	H1-3	2.18344	13.8355	0.029003
ENSG00000142606	MMEL1	2.18055	76.7244	0.029217
ENSG00000106927	AMBP	-2.18054	-103.732	0.029217
ENSG00000213047	DENND1B	2.17926	95.3833	0.029312
ENSG00000173080	RXFP4	-2.17914	-33.3912	0.029321
ENSG00000186207	LCE5A	2.1791	829.525	0.029324
ENSG00000137825	ITPKA	-2.17837	-27.2403	0.029378
ENSG00000113810	SMC4	2.17821	47.6429	0.029391
ENSG00000160791	CCR5	-2.17726	-5.66467	0.029461
ENSG00000007520	TSR3	-2.17677	-132.728	0.029497
ENSG00000168090	COPS6	2.17671	105.059	0.029502
ENSG00000168135	KCNJ4	2.17603	151.722	0.029553
ENSG00000166869	CHP2	2.17577	105.465	0.029572
ENSG00000162745	OLFML2B	-2.17552	-53.2259	0.029591
ENSG00000187855	ASCL4	-2.17472	-111.014	0.029651
ENSG00000111490	TBC1D30	-2.17465	-38.8085	0.029656
ENSG00000099282	TSPAN15	-2.17429	-13.4657	0.029683
ENSG00000180113	TDRD6	-2.17428	-910.397	0.029684
ENSG00000130176	CNN1	2.1738	54.6966	0.02972
ENSG00000125872	LRRN4	-2.17359	-157.47	0.029736
ENSG00000115884	SDC1	-2.17252	-29.2801	0.029817
ENSG00000153113	CAST	2.17248	53.2035	0.029819
ENSG00000096088	PGC	-2.17238	-229.906	0.029827
ENSG00000123179	EBPL	-2.17105	-7.86364	0.029927
ENSG00000169174	PCSK9	2.16997	78.7404	0.030009
ENSG00000022355	GABRA1	-2.16917	-162.133	0.03007
ENSG00000204511	MCCD1	-2.16873	-29.4356	0.030103
ENSG00000084110	HAL	-2.16779	-22.3923	0.030175
ENSG00000178078	STAP2	2.16771	4.67629	0.030181
ENSG00000119917	IFIT3	-2.16712	-18.6951	0.030226
ENSG00000103024	NME3	2.16652	109.17	0.030271
ENSG00000116191	RALGPS2	2.16608	24.2421	0.030305
ENSG00000091831	ESR1	-2.16581	-264.009	0.030325
ENSG00000257411	ENSG00000257411	-2.16499	-117.313	0.030389
ENSG00000204217	BMPR2	-2.16484	-28.9913	0.0304
ENSG00000167617	CDC42EP5	-2.16458	-26.2419	0.03042
ENSG00000118113	MMP8	-2.16434	-60.7511	0.030438
ENSG00000013583	HEBP1	2.16422	9.75152	0.030448
ENSG00000135374	ELF5	-2.16407	-44.2204	0.030459
ENSG00000136159	NUDT15	-2.16337	-52.1025	0.030513
ENSG00000178096	BOLA1	-2.16201	-46.4786	0.030617
ENSG00000169282	KCNAB1	-2.16123	-208.489	0.030678
ENSG00000177239	MAN1B1	-2.16047	-93.2702	0.030736
ENSG00000136444	RSAD1	-2.16012	-111.308	0.030764
ENSG00000254726	MEX3A	-2.15974	-172.92	0.030793
ENSG00000163606	CD200R1	-2.15969	-16.9073	0.030797
ENSG00000115677	HDLBP	2.15869	31.5587	0.030874
ENSG00000158402	CDC25C	-2.15781	-99.3339	0.030943
ENSG00000163581	SLC2A2	-2.15696	-229.44	0.031009
ENSG00000099960	SLC7A4	2.15666	11.5061	0.031032
ENSG00000154760	SLFN13	2.15648	28.391	0.031046
ENSG00000289762	SMIM46	-2.15635	-41.9416	0.031056
ENSG00000197079	KRT35	-2.15595	-69.1478	0.031088
ENSG00000164082	GRM2	-2.15437	-43.84	0.031211
ENSG00000137547	MRPL15	2.15364	17.6459	0.031269
ENSG00000156521	TYSND1	2.15362	115.924	0.03127
ENSG00000290183	ENSG00000290183	2.15347	20.4457	0.031282
ENSG00000184967	NOC4L	-2.15221	-225.646	0.031381
ENSG00000111319	SCNN1A	-2.15197	-12.6149	0.0314
ENSG00000196208	GREB1	-2.15134	-63.7381	0.031449
ENSG00000122592	HOXA7	2.15103	177.884	0.031474
ENSG00000001084	GCLC	2.151	26.3087	0.031476
ENSG00000154814	OXNAD1	2.15057	43.4764	0.03151
ENSG00000111731	C2CD5	2.15036	40.4492	0.031527
ENSG00000196584	XRCC2	-2.15003	-79.4426	0.031553
ENSG00000086504	MRPL28	2.14981	53.0269	0.03157
ENSG00000163125	RPRD2	-2.14977	-108.572	0.031573
ENSG00000108947	EFNB3	2.14963	32.5761	0.031584
ENSG00000111452	ADGRD1	2.14961	72.8385	0.031586
ENSG00000116985	BMP8B	2.14808	9.58676	0.031708
ENSG00000154174	TOMM70	2.14791	169.665	0.031721
ENSG00000167632	TRAPPC9	-2.1479	-6.69384	0.031721
ENSG00000242866	STRC	2.14753	205.497	0.031751
ENSG00000092051	JPH4	2.14703	254.409	0.031791
ENSG00000052841	TTC17	-2.14677	-121.021	0.031812
ENSG00000132718	SYT11	-2.1455	-115.162	0.031913
ENSG00000164761	TNFRSF11B	-2.14474	-13.7864	0.031974
ENSG00000113916	BCL6	2.14464	12.9456	0.031982
ENSG00000225528	TMA7B	-2.14404	-77.964	0.032029
ENSG00000035141	FAM136A	2.14373	33.3515	0.032055
ENSG00000124562	SNRPC	-2.14314	-132.388	0.032102
ENSG00000120137	PANK3	2.14204	50.0774	0.03219
ENSG00000124557	BTN1A1	2.14025	17.6287	0.032334
ENSG00000100614	PPM1A	2.13996	53.6897	0.032358
ENSG00000249773	ENSG00000249773	2.1391	10.2229	0.032427
ENSG00000091656	ZFHX4	2.13809	468.125	0.03251
ENSG00000154188	ANGPT1	-2.13659	-19.6417	0.032632
ENSG00000120875	DUSP4	2.13613	11.5783	0.032669
ENSG00000132330	SCLY	2.13603	59.5938	0.032677
ENSG00000204520	MICA	-2.13602	-9.24577	0.032678
ENSG00000002549	LAP3	-2.13509	-14.5794	0.032754
ENSG00000183831	ANKRD45	2.13492	66.8102	0.032768
ENSG00000128284	APOL3	-2.13423	-43.6782	0.032824
ENSG00000166126	AMN	-2.13369	-22.4454	0.032868
ENSG00000165215	CLDN3	2.13269	63.8282	0.03295
ENSG00000160117	ANKLE1	2.1322	47.5831	0.03299
ENSG00000132356	PRKAA1	2.13183	22.1085	0.033021
ENSG00000138670	RASGEF1B	-2.13176	-31.0612	0.033026
ENSG00000156261	CCT8	-2.13112	-23.2189	0.033079
ENSG00000166377	ATP9B	-2.13089	-16.6355	0.033098
ENSG00000112893	MAN2A1	2.13042	41.1777	0.033137
ENSG00000095932	SMIM24	2.13033	22.755	0.033144
ENSG00000161981	SNRNP25	2.13007	13.0664	0.033166
ENSG00000114626	ABTB1	2.12887	30.1534	0.033265
ENSG00000172586	CHCHD1	2.12832	115.21	0.03331
ENSG00000038295	TLL1	-2.12673	-235.129	0.033442
ENSG00000140600	SH3GL3	2.12587	74.1616	0.033514
ENSG00000171867	PRNP	2.12544	35.9036	0.03355
ENSG00000005073	HOXA11	2.12531	160.329	0.033561
ENSG00000118579	MED28	2.12468	34.9228	0.033613
ENSG00000127324	TSPAN8	2.12468	205.97	0.033614
ENSG00000060718	COL11A1	2.12273	194.134	0.033777
ENSG00000153234	NR4A2	-2.12248	-110.174	0.033797
ENSG00000171680	PLEKHG5	2.12084	11.1014	0.033935
ENSG00000188343	CIBAR1	-2.11993	-63.149	0.034012
ENSG00000187866	PABIR1	2.11944	17.7427	0.034053
ENSG00000130396	AFDN	-2.11923	-24.5536	0.034071
ENSG00000174358	SLC6A19	-2.11907	-208.006	0.034084
ENSG00000106178	CCL24	-2.11896	-36.6899	0.034094
ENSG00000116176	TPSG1	-2.1184	-243.187	0.034142
ENSG00000180998	GPR137C	2.11797	238.462	0.034178
ENSG00000113643	RARS1	-2.11759	-79.2097	0.03421
ENSG00000163888	CAMK2N2	-2.11711	-100.696	0.03425
ENSG00000116688	MFN2	2.11695	45.0476	0.034264
ENSG00000070669	ASNS	2.11656	32.4103	0.034297
ENSG00000174373	RALGAPA1	-2.11548	-30.6612	0.034389
ENSG00000005981	ASB4	2.11541	236.582	0.034395
ENSG00000099337	KCNK6	-2.11449	-43.5199	0.034474
ENSG00000223658	C1GALT1C1L	-2.1144	-15.5009	0.034481
ENSG00000114923	SLC4A3	2.11414	110.933	0.034503
ENSG00000213066	CEP43	2.11273	22.5977	0.034624
ENSG00000104728	ARHGEF10	2.11233	75.1098	0.034658
ENSG00000134202	GSTM3	-2.11228	-19.8385	0.034663
ENSG00000089597	GANAB	2.11015	184.209	0.034845
ENSG00000101247	NDUFAF5	-2.10874	-53.8797	0.034967
ENSG00000132801	ZSWIM3	2.10848	66.9482	0.034989
ENSG00000182963	GJC1	-2.10816	-125.296	0.035017
ENSG00000144589	STK11IP	2.10733	145.409	0.035089
ENSG00000106034	CPED1	2.10611	61.6403	0.035195
ENSG00000165061	ZMAT4	2.10559	77.0374	0.03524
ENSG00000181315	ZNF322	-2.10554	-34.5943	0.035245
ENSG00000143401	ANP32E	-2.10507	-78.9093	0.035285
ENSG00000129159	KCNC1	-2.10486	-71.4224	0.035304
ENSG00000116014	KISS1R	-2.10419	-78.8449	0.035362
ENSG00000197437	OR13G1	2.10375	139.912	0.035401
ENSG00000141458	NPC1	-2.10312	-77.4014	0.035455
ENSG00000162892	IL24	2.10292	20.2627	0.035472
ENSG00000157483	MYO1E	-2.10284	-38.494	0.03548
ENSG00000115155	OTOF	-2.10018	-101.738	0.035713
ENSG00000185947	ZNF267	-2.09937	-31.1822	0.035784
ENSG00000103494	RPGRIP1L	-2.09932	-63.7693	0.035789
ENSG00000240386	LCE1F	-2.09864	-205.096	0.035849
ENSG00000138964	PARVG	2.09735	5.38324	0.035963
ENSG00000144550	CPNE9	-2.09692	-70.9337	0.036001
ENSG00000104687	GSR	2.09635	24.1825	0.036051
ENSG00000133067	LGR6	2.09632	49.8148	0.036054
ENSG00000131849	ZNF132	-2.0956	-15.4832	0.036118
ENSG00000102891	MT4	-2.09552	-257.642	0.036124
ENSG00000104343	UBE2W	-2.0954	-62.5565	0.036135
ENSG00000189184	PCDH18	-2.09421	-31.6303	0.036242
ENSG00000142549	IGLON5	-2.09413	-45.8935	0.036249
ENSG00000108588	CCDC47	2.09329	38.5306	0.036323
ENSG00000151287	TEX30	-2.09312	-29.186	0.036338
ENSG00000119446	RBM18	2.09166	190.256	0.036469
ENSG00000159788	RGS12	-2.09104	-32.1578	0.036525
ENSG00000186943	OR13C8	2.09004	173.746	0.036614
ENSG00000125734	GPR108	2.08942	27.438	0.03667
ENSG00000112379	ARFGEF3	-2.08894	-68.0817	0.036713
ENSG00000175592	FOSL1	-2.08841	-14.1824	0.036761
ENSG00000119547	ONECUT2	-2.08833	-351.86	0.036768
ENSG00000154710	RABGEF1	2.088	66.9817	0.036798
ENSG00000178665	ZNF713	2.08794	14.755	0.036803
ENSG00000105227	PRX	-2.0876	-16.2577	0.036834
ENSG00000160256	SLX9	2.08627	26.914	0.036955
ENSG00000214530	STARD10	-2.08588	-41.8088	0.03699
ENSG00000128645	HOXD1	-2.08579	-42.1333	0.036997
ENSG00000114646	CSPG5	2.08569	115.643	0.037006
ENSG00000187080	OR2AK2	2.0842	148.346	0.037142
ENSG00000065802	ASB1	2.08293	37.5119	0.037258
ENSG00000109072	VTN	-2.08243	-30.3342	0.037303
ENSG00000183098	GPC6	2.08225	108.818	0.037319
ENSG00000105613	MAST1	-2.08207	-147.837	0.037336
ENSG00000109685	NSD2	2.0818	372.68	0.037361
ENSG00000137675	MMP27	2.08178	97.9167	0.037362
ENSG00000076650	GPATCH1	-2.08154	-11.2388	0.037385
ENSG00000125965	GDF5	2.08128	187.405	0.037409
ENSG00000176531	PHLDB3	2.08126	12.6188	0.03741
ENSG00000234829	IFNA17	-2.08097	-108.862	0.037436
ENSG00000124215	CDH26	-2.08048	-168.818	0.037482
ENSG00000133958	UNC79	2.07996	46.9586	0.037529
ENSG00000139372	TDG	-2.07964	-23.3022	0.037558
ENSG00000166311	SMPD1	-2.07961	-157.689	0.037562
ENSG00000126215	XRCC3	2.07952	237.406	0.03757
ENSG00000254521	SIGLEC12	2.0795	8.72216	0.037571
ENSG00000162545	CAMK2N1	-2.07919	-126.384	0.0376
ENSG00000140497	SCAMP2	2.07872	15.1526	0.037643
ENSG00000148926	ADM	2.07748	32.3216	0.037757
ENSG00000284969	ENSG00000284969	2.07716	4.33289	0.037787
ENSG00000162746	FCRLB	-2.07632	-12.2696	0.037864
ENSG00000163374	YY1AP1	2.07627	80.7165	0.037869
ENSG00000168306	ACOX2	-2.07594	-120.43	0.037899
ENSG00000169876	MUC17	-2.07572	-239.945	0.03792
ENSG00000173976	RAX2	2.07567	67.9312	0.037925
ENSG00000122852	SFTPA1	-2.07531	-69.0136	0.037958
ENSG00000198363	ASPH	-2.0753	-21.7642	0.037959
ENSG00000174718	RESF1	2.07524	37.277	0.037965
ENSG00000138794	CASP6	-2.07507	-16.2051	0.03798
ENSG00000138002	IFT172	2.0743	41.9413	0.038051
ENSG00000167815	PRDX2	2.07411	51.2927	0.038069
ENSG00000136870	ZNF189	2.07337	49.6113	0.038137
ENSG00000127472	PLA2G5	2.07296	48.2976	0.038176
ENSG00000135218	CD36	-2.07284	-82.0091	0.038187
ENSG00000131115	ZNF227	-2.07283	-29.8337	0.038188
ENSG00000171596	NMUR1	-2.07279	-8.35574	0.038192
ENSG00000185972	CCIN	-2.07244	-270.48	0.038224
ENSG00000144031	ANKRD53	-2.07242	-43.0938	0.038226
ENSG00000275832	ARHGAP23	2.07196	25.6121	0.038269
ENSG00000254550	OMP	2.07194	115.497	0.038271
ENSG00000181903	OR4C6	2.0714	150.395	0.038321
ENSG00000100815	TRIP11	-2.07136	-113.384	0.038325
ENSG00000150510	FAM124A	-2.07066	-32.2289	0.038391
ENSG00000111639	MRPL51	-2.07061	-11.9186	0.038395
ENSG00000011405	PIK3C2A	2.07053	161.648	0.038402
ENSG00000158711	ELK4	-2.07021	-50.1791	0.038433
ENSG00000187398	LUZP2	2.06984	159.02	0.038467
ENSG00000165672	PRDX3	-2.06939	-43.1628	0.03851
ENSG00000069974	RAB27A	-2.06892	-21.2915	0.038553
ENSG00000121274	TENT4B	2.06822	89.3387	0.038619
ENSG00000130479	MAP1S	2.06815	8.52042	0.038626
ENSG00000096395	MLN	2.06806	167.399	0.038635
ENSG00000254466	OR4D10	2.0671	170.776	0.038724
ENSG00000151379	MSGN1	2.06707	123.773	0.038727
ENSG00000162891	IL20	-2.06566	-127.816	0.038861
ENSG00000186105	LRRC70	2.06526	32.0868	0.038898
ENSG00000139531	SUOX	2.06517	19.6188	0.038907
ENSG00000101191	DIDO1	2.0643	59.743	0.038989
ENSG00000141034	GID4	2.06407	33.1883	0.039011
ENSG00000183463	URAD	-2.06406	-401.063	0.039012
ENSG00000155827	RNF20	-2.06399	-44.2678	0.039019
ENSG00000163599	CTLA4	-2.06358	-7.33997	0.039057
ENSG00000214456	PLIN5	-2.06343	-52.2906	0.039072
ENSG00000143033	MTF2	-2.06315	-60.99	0.039098
ENSG00000196793	ZNF239	-2.06261	-7.74275	0.039149
ENSG00000106410	NOBOX	-2.06252	-144.913	0.039159
ENSG00000181652	ATG9B	-2.06239	-161.735	0.039171
ENSG00000288678	ENSG00000288678	-2.06188	-47.1925	0.03922
ENSG00000165188	RNF183	-2.06128	-144.73	0.039276
ENSG00000114786	ABHD14A-ACY1	-2.06029	-345.801	0.03937
ENSG00000094796	KRT31	2.05991	663.668	0.039407
ENSG00000145242	EPHA5	-2.05936	-67.8851	0.03946
ENSG00000154146	NRGN	-2.05907	-110.055	0.039488
ENSG00000198553	KCNRG	2.05813	18.6215	0.039578
ENSG00000137673	MMP7	-2.05765	-16.8426	0.039624
ENSG00000164713	BRI3	2.05737	41.2231	0.039651
ENSG00000127481	UBR4	2.05657	58.1256	0.039727
ENSG00000215704	CELA2B	-2.05622	-81.5574	0.039762
ENSG00000127325	BEST3	-2.05607	-26.3342	0.039776
ENSG00000163001	CFAP36	2.05588	28.4502	0.039794
ENSG00000141854	MISP3	-2.05578	-15.3499	0.039803
ENSG00000149115	TNKS1BP1	-2.05568	-19.2447	0.039813
ENSG00000198944	SOWAHA	2.05492	71.4954	0.039887
ENSG00000159202	UBE2Z	-2.05425	-109.257	0.039952
ENSG00000178878	APOLD1	2.05381	10.0372	0.039994
ENSG00000196526	AFAP1	-2.05376	-0.70342	0.039999
ENSG00000147676	MAL2	2.05364	74.5	0.040011
ENSG00000141391	PRELID3A	-2.05362	-6.77795	0.040013
ENSG00000174885	NLRP6	2.05311	22.4819	0.040062
ENSG00000198356	GET3	2.05239	119.41	0.040132
ENSG00000151572	ANO4	-2.05189	-188.635	0.04018
ENSG00000143869	GDF7	-2.05182	-21.4848	0.040188
ENSG00000165506	DNAAF2	2.05155	3.59951	0.040214
ENSG00000141456	PELP1	-2.0511	-94.1345	0.040257
ENSG00000130427	EPO	2.05083	131.8	0.040283
ENSG00000240505	TNFRSF13B	-2.05079	-20.2185	0.040288
ENSG00000198670	LPA	2.05016	257.379	0.040349
ENSG00000133313	CNDP2	2.04997	8.34553	0.040367
ENSG00000162068	NTN3	-2.04971	-367.779	0.040393
ENSG00000174437	ATP2A2	2.049	53.9799	0.040462
ENSG00000167723	TRPV3	2.04898	2.58991	0.040464
ENSG00000158163	DZIP1L	-2.04894	-17.7314	0.040468
ENSG00000196562	SULF2	2.04866	29.7272	0.040496
ENSG00000171132	PRKCE	2.04818	22.3694	0.040542
ENSG00000262179	MYMX	2.04723	31.1619	0.040636
ENSG00000182511	FES	2.04708	10.5031	0.04065
ENSG00000196570	PFN3	2.04698	50.9856	0.04066
ENSG00000136856	SLC2A8	-2.04692	-14.5378	0.040666
ENSG00000103042	SLC38A7	-2.04678	-31.0467	0.04068
ENSG00000032742	IFT88	-2.04653	-15.8094	0.040704
ENSG00000133574	GIMAP4	2.04652	37.4339	0.040706
ENSG00000163491	NEK10	2.04591	18.5465	0.040765
ENSG00000174953	DHX36	2.04536	73.5203	0.040819
ENSG00000134108	ARL8B	2.04522	181.285	0.040833
ENSG00000127993	RBM48	-2.04501	-143.454	0.040854
ENSG00000077420	APBB1IP	-2.04457	-7.71364	0.040897
ENSG00000130590	SAMD10	-2.04438	-13.2261	0.040916
ENSG00000170279	C7orf33	-2.04421	-326.064	0.040933
ENSG00000088882	CPXM1	-2.04419	-7.21316	0.040935
ENSG00000106367	AP1S1	2.04406	18.3359	0.040948
ENSG00000010030	ETV7	2.04375	3.65753	0.040979
ENSG00000214290	POU2AF3	-2.0437	-77.405	0.040983
ENSG00000168925	CTRB1	2.04354	8.26828	0.040999
ENSG00000176619	LMNB2	-2.0433	-161.636	0.041023
ENSG00000105810	CDK6	-2.04324	-51.8105	0.041029
ENSG00000090539	CHRD	-2.043	-28.8995	0.041052
ENSG00000111206	FOXM1	-2.04261	-28.9351	0.041091
ENSG00000148136	OR13C4	2.04226	264.685	0.041125
ENSG00000162994	CLHC1	2.04221	89.9039	0.041131
ENSG00000145723	GIN1	2.04093	44.6471	0.041258
ENSG00000196427	NBPF4	-2.04033	-154.543	0.041318
ENSG00000173267	SNCG	-2.04007	-32.6948	0.041343
ENSG00000099942	CRKL	2.03958	83.1979	0.041392
ENSG00000215912	TTC34	-2.0393	-136.06	0.04142
ENSG00000057019	DCBLD2	-2.03924	-35.5559	0.041426
ENSG00000120251	GRIA2	-2.0391	-295.337	0.04144
ENSG00000173208	ABCD2	-2.0388	-50.0184	0.04147
ENSG00000004846	ABCB5	-2.03854	-261.378	0.041496
ENSG00000010803	SCMH1	2.03776	22.9472	0.041574
ENSG00000136244	IL6	2.03743	13.3205	0.041607
ENSG00000185728	YTHDF3	-2.03612	-63.718	0.041739
ENSG00000138395	CDK15	-2.03593	-60.083	0.041758
ENSG00000196544	BORCS6	-2.03474	-75.913	0.041877
ENSG00000165501	LRR1	2.03424	7.67528	0.041928
ENSG00000164871	SPAG11B	2.03304	3242.82	0.042049
ENSG00000113583	C5orf15	-2.03289	-96.4825	0.042063
ENSG00000035862	TIMP2	2.03227	9.02004	0.042126
ENSG00000162407	PLPP3	2.03179	55.0945	0.042175
ENSG00000140506	LMAN1L	-2.03154	-164.723	0.0422
ENSG00000177830	CHID1	-2.03088	-113.909	0.042267
ENSG00000162104	ADCY9	2.0297	56.6837	0.042387
ENSG00000198271	KRTAP4-5	-2.02955	-207.606	0.042402
ENSG00000288614	ENSG00000288614	-2.0283	-27.0924	0.04253
ENSG00000125375	DMAC2L	-2.02739	-11.9176	0.042623
ENSG00000185009	AP3M1	-2.02696	-45.4064	0.042666
ENSG00000070495	JMJD6	-2.02641	-35.7539	0.042723
ENSG00000041515	MYO16	2.02623	126.959	0.042741
ENSG00000212710	CTAGE1	2.02597	243.183	0.042768
ENSG00000198298	ZNF485	2.02523	64.1457	0.042844
ENSG00000250254	PTTG2	-2.02506	-13.1416	0.042862
ENSG00000164086	DUSP7	2.02456	235.887	0.042913
ENSG00000184434	LRRC19	2.02454	64.1091	0.042914
ENSG00000184988	TMEM106A	2.02447	3.05274	0.042921
ENSG00000157404	KIT	2.02372	44.6277	0.042999
ENSG00000237441	RGL2	-2.0232	-102.699	0.043052
ENSG00000138449	SLC40A1	-2.02273	-35.1827	0.043101
ENSG00000111912	NCOA7	2.0224	39.1742	0.043135
ENSG00000168081	PNOC	-2.02175	-86.2516	0.043202
ENSG00000004534	RBM6	-2.02164	-227.811	0.043213
ENSG00000154274	C4orf19	-2.02067	-48.4554	0.043314
ENSG00000176994	SMCR8	2.02048	93.9125	0.043333
ENSG00000062822	POLD1	2.02035	139.946	0.043347
ENSG00000079691	CARMIL1	2.01955	27.0814	0.04343
ENSG00000176890	TYMS	-2.01921	-4.34469	0.043465
ENSG00000040633	PHF23	-2.01885	-56.7082	0.043502
ENSG00000140955	ADAD2	2.01798	102.796	0.043593
ENSG00000063180	CA11	2.01729	59.482	0.043665
ENSG00000171360	KRT38	-2.01612	-171.62	0.043787
ENSG00000114354	TFG	2.01551	19.1093	0.043851
ENSG00000090104	RGS1	2.01535	25.5745	0.043868
ENSG00000138346	DNA2	2.0145	13.8299	0.043957
ENSG00000148942	SLC5A12	2.01433	121.745	0.043975
ENSG00000145451	GLRA3	2.01378	310.683	0.044032
ENSG00000168710	AHCYL1	-2.01378	-44.333	0.044033
ENSG00000169189	NSMCE1	2.01347	35.9922	0.044065
ENSG00000170075	GPR37L1	2.01306	72.292	0.044109
ENSG00000159256	MORC3	2.01286	22.1287	0.044129
ENSG00000251246	EFNA4-EFNA3	-2.01236	-36.2109	0.044182
ENSG00000104881	PPP1R13L	-2.01228	-7.53467	0.044191
ENSG00000089063	TMEM230	-2.01147	-119.653	0.044276
ENSG00000120733	KDM3B	2.01141	50.5493	0.044282
ENSG00000104870	FCGRT	-2.01096	-28.181	0.04433
ENSG00000139574	NPFF	-2.01084	-269.02	0.044342
ENSG00000104371	DKK4	-2.01033	-43.0562	0.044396
ENSG00000118017	A4GNT	2.01003	329.465	0.044428
ENSG00000103257	SLC7A5	2.00908	4.3704	0.044529
ENSG00000171033	PKIA	-2.00856	-24.4472	0.044584
ENSG00000181752	OR8K5	2.00798	149.098	0.044646
ENSG00000178538	CA8	-2.00765	-25.1974	0.04468
ENSG00000133392	MYH11	2.00747	12.3801	0.044699
ENSG00000117153	KLHL12	-2.00721	-122.33	0.044727
ENSG00000100558	PLEK2	-2.00652	-24.8883	0.044801
ENSG00000184270	H2AC21	2.00627	90.5296	0.044827
ENSG00000166166	TRMT61A	-2.00568	-76.0838	0.044891
ENSG00000125520	SLC2A4RG	2.00513	39.2617	0.044949
ENSG00000188486	H2AX	-2.00487	-28.4551	0.044977
ENSG00000099860	GADD45B	-2.00439	-40.7431	0.045029
ENSG00000064201	TSPAN32	-2.00432	-2.19171	0.045036
ENSG00000189308	LIN54	-2.00412	-64.9968	0.045057
ENSG00000141750	STAC2	-2.00308	-74.6667	0.045169
ENSG00000264230	ANXA8L1	-2.00241	-193.155	0.045241
ENSG00000100804	PSMB5	-2.00147	-30.5461	0.045342
ENSG00000111786	SRSF9	2.00146	76.5334	0.045343
ENSG00000180329	CCDC43	-2.00098	-63.6365	0.045395
ENSG00000138162	TACC2	-2.00087	-55.9307	0.045407
ENSG00000152213	ARL11	1.99937	18.4044	0.045569
ENSG00000185043	CIB1	1.99845	33.5569	0.045668
ENSG00000184357	H1-5	1.99807	78.5658	0.045709
ENSG00000185236	RAB11B	-1.9977	-60.011	0.045749
ENSG00000268964	ERVV-2	1.99764	93.3922	0.045755
ENSG00000115705	TPO	1.99736	90.6085	0.045786
ENSG00000141503	MINK1	-1.9947	-94.9794	0.046076
ENSG00000166037	CEP57	-1.99466	-24.8423	0.04608
ENSG00000006453	BAIAP2L1	-1.99459	-8.71803	0.046087
ENSG00000103023	PRSS54	-1.99442	-108.85	0.046106
ENSG00000182541	LIMK2	-1.99431	-48.0604	0.046119
ENSG00000115355	CCDC88A	-1.99376	-28.9884	0.046179
ENSG00000007237	GAS7	-1.99371	-15.2176	0.046184
ENSG00000174456	C12orf76	-1.99348	-39.3391	0.046209
ENSG00000081177	EXD2	1.99283	50.0166	0.04628
ENSG00000168556	ING2	1.99166	57.9346	0.046408
ENSG00000163053	SLC16A14	1.99027	36.1763	0.046562
ENSG00000171199	OPRPN	1.98996	94.0973	0.046595
ENSG00000118432	CNR1	-1.98982	-35.6643	0.046611
ENSG00000104763	ASAH1	1.9896	39.5324	0.046635
ENSG00000132646	PCNA	1.98958	58.4956	0.046637
ENSG00000131941	RHPN2	-1.9894	-8.4253	0.046657
ENSG00000172345	STARD5	1.98908	22.5638	0.046692
ENSG00000258529	ENSG00000258529	1.98888	19.8132	0.046714
ENSG00000168002	POLR2G	1.98875	111.515	0.046729
ENSG00000160606	TLCD1	-1.98842	-28.1985	0.046765
ENSG00000138593	SECISBP2L	-1.98836	-35.0189	0.046771
ENSG00000183644	HOATZ	-1.98759	-98.8228	0.046857
ENSG00000136897	MRPL50	1.98711	95.8227	0.04691
ENSG00000103335	PIEZO1	-1.98689	-24.2872	0.046935
ENSG00000145284	SCD5	-1.98682	-5.16648	0.046943
ENSG00000276644	DACH1	1.98604	42.9877	0.047029
ENSG00000143375	CGN	-1.98603	-87.9199	0.04703
ENSG00000168314	MOBP	-1.98544	-308.793	0.047096
ENSG00000124140	SLC12A5	-1.98456	-178.522	0.047194
ENSG00000187258	NPSR1	1.98414	149.317	0.04724
ENSG00000134575	ACP2	-1.98359	-45.519	0.047302
ENSG00000148057	IDNK	1.98265	24.4746	0.047407
ENSG00000116981	NT5C1A	1.98242	18.8407	0.047433
ENSG00000173726	TOMM20	1.9822	43.1153	0.047457
ENSG00000054654	SYNE2	-1.98091	-28.8313	0.047602
ENSG00000182247	UBE2E2	-1.98063	-14.0232	0.047633
ENSG00000240771	ARHGEF25	-1.97911	-28.303	0.047804
ENSG00000144130	NT5DC4	-1.97907	-33.5989	0.047808
ENSG00000134709	HOOK1	1.97903	12.7745	0.047812
ENSG00000106384	MOGAT3	-1.97891	-91.7843	0.047826
ENSG00000112659	CUL9	-1.97733	-48.6691	0.048005
ENSG00000004779	NDUFAB1	1.97732	31.9781	0.048005
ENSG00000254440	PBOV1	1.97699	225.488	0.048043
ENSG00000204366	ZBTB12	-1.97694	-53.5264	0.048049
ENSG00000237190	CDKN2AIPNL	1.97646	231.056	0.048103
ENSG00000106290	TAF6	-1.97627	-31.9101	0.048124
ENSG00000160087	UBE2J2	1.97572	70.031	0.048186
ENSG00000170092	SPDYE5	1.97534	98.1675	0.048229
ENSG00000170791	CHCHD7	-1.97463	-52.5133	0.04831
ENSG00000234511	C5orf58	1.97391	53.837	0.048392
ENSG00000163017	ACTG2	1.97372	30.4469	0.048414
ENSG00000128928	IVD	-1.97355	-24.6515	0.048433
ENSG00000162456	KNCN	1.97317	270.077	0.048477
ENSG00000181610	MRPS23	-1.97316	-105.469	0.048478
ENSG00000143344	RGL1	-1.97294	-21.7962	0.048503
ENSG00000130818	ZNF426	-1.97292	-156.926	0.048505
ENSG00000081041	CXCL2	-1.9729	-24.3928	0.048507
ENSG00000176204	LRRTM4	1.97274	97.9196	0.048525
ENSG00000122484	RPAP2	1.9727	43.7595	0.04853
ENSG00000130037	KCNA5	-1.97263	-46.2398	0.048538
ENSG00000132681	ATP1A4	1.97228	56.9887	0.048578
ENSG00000183963	SMTN	1.97212	8.08331	0.048596
ENSG00000169129	AFAP1L2	-1.97195	-53.9919	0.048615
ENSG00000140718	FTO	-1.97185	-57.6892	0.048626
ENSG00000180855	ZNF443	1.97168	12.8822	0.048646
ENSG00000187701	OR2T27	1.97123	272.637	0.048698
ENSG00000162944	RFTN2	-1.97056	-19.131	0.048774
ENSG00000260027	HOXB7	1.97022	27.8918	0.048813
ENSG00000183340	JRKL	1.9699	31.674	0.04885
ENSG00000261272	MUC22	-1.96944	-67.4786	0.048903
ENSG00000196497	IPO4	-1.96938	-63.1481	0.04891
ENSG00000119608	PROX2	1.96868	7.71939	0.04899
ENSG00000180016	OR1E1	1.96837	180.626	0.049025
ENSG00000110218	PANX1	-1.9677	-25.2997	0.049103
ENSG00000251201	TMED7-TICAM2	-1.96737	-22.5242	0.049141
ENSG00000184056	VPS33B	1.96703	98.5509	0.04918
ENSG00000156502	SUPV3L1	1.96643	48.0584	0.049249
ENSG00000129968	ABHD17A	1.96616	49.1374	0.049281
ENSG00000159166	LAD1	-1.9659	-74.9099	0.049311
ENSG00000071677	PRLH	1.96571	109.738	0.049332
ENSG00000080007	DDX43	-1.96543	-68.1785	0.049364
ENSG00000147650	LRP12	1.96448	21.854	0.049474
ENSG00000182809	CRIP2	1.96392	611.871	0.049539
ENSG00000018869	ZNF582	-1.96256	-31.9332	0.049697
ENSG00000127863	TNFRSF19	-1.96153	-56.4089	0.049817
ENSG00000275004	ZNF280B	1.96072	115.819	0.049912
ENSG00000175906	ARL4D	-1.96061	-23.2848	0.049924
ENSG00000132781	MUTYH	1.96057	82.4736	0.049929
ENSG00000221968	FADS3	-1.95939	-36.1254	0.050068
ENSG00000116679	IVNS1ABP	1.95924	127.07	0.050085
ENSG00000087085	ACHE	-1.95903	-25.8942	0.050109
ENSG00000165533	TTC8	1.95898	49.0478	0.050115
ENSG00000174165	ZDHHC24	1.95889	29.8047	0.050125
ENSG00000167664	TMIGD2	1.95822	6.14155	0.050204
ENSG00000133661	SFTPD	-1.95786	-106.212	0.050246
ENSG00000107447	DNTT	1.95771	46.5309	0.050264
ENSG00000104824	HNRNPL	1.95525	185.51	0.050553
ENSG00000173157	ADAMTS20	1.9549	170.336	0.050594
ENSG00000182463	TSHZ2	-1.95449	-56.8805	0.050643
ENSG00000162998	FRZB	-1.95404	-60.6939	0.050697
ENSG00000115421	PAPOLG	1.95403	67.8521	0.050698
ENSG00000189298	ZKSCAN3	1.95385	38.0046	0.05072
ENSG00000163217	BMP10	1.95369	68.5129	0.050738
ENSG00000164620	RELL2	-1.95346	-87.351	0.050765
ENSG00000120332	TNN	1.95342	123.664	0.05077
ENSG00000125900	SIRPD	1.95314	125.443	0.050803
ENSG00000108468	CBX1	1.95307	19.0832	0.050811
ENSG00000100362	PVALB	-1.95246	-77.3098	0.050883
ENSG00000275379	H3C11	1.9524	34.9657	0.050891
ENSG00000121653	MAPK8IP1	-1.95191	-182.794	0.050949
ENSG00000183251	OR51B4	1.95152	243.5	0.050995
ENSG00000121769	FABP3	1.95071	44.259	0.051091
ENSG00000172238	ATOH1	1.95064	223.233	0.0511
ENSG00000105011	ASF1B	1.95012	66.7971	0.051162
ENSG00000100056	ESS2	-1.94878	-6.48707	0.051322
ENSG00000243317	STMP1	1.94754	37.7004	0.051471
ENSG00000147488	ST18	-1.94749	-207.303	0.051476
ENSG00000147443	DOK2	-1.94725	-106.878	0.051505
ENSG00000189181	OR14I1	-1.94692	-153.997	0.051544
ENSG00000204381	LAYN	1.94686	9.15604	0.051551
ENSG00000138798	EGF	1.94685	65.4278	0.051553
ENSG00000164011	ZNF691	-1.94586	-181.247	0.051672
ENSG00000163806	SPDYA	1.94585	80.7082	0.051673
ENSG00000229809	ZNF688	1.94566	189.73	0.051695
ENSG00000132517	SLC52A1	1.94556	34.0813	0.051708
ENSG00000204219	TCEA3	1.94525	9.01279	0.051745
ENSG00000101544	ADNP2	-1.9451	-15.5046	0.051763
ENSG00000140691	ARMC5	-1.9448	-102.161	0.051799
ENSG00000135870	RC3H1	1.94463	104.984	0.05182
ENSG00000155755	TMEM237	1.94402	7.38279	0.051893
ENSG00000078699	CBFA2T2	-1.94291	-16.0754	0.052027
ENSG00000125798	FOXA2	-1.94256	-274.96	0.052069
ENSG00000166997	CNPY4	1.94218	141.192	0.052115
ENSG00000102543	CDADC1	-1.94217	-49.6245	0.052117
ENSG00000124882	EREG	-1.94158	-16.6231	0.052187
ENSG00000076944	STXBP2	-1.94142	-33.9764	0.052207
ENSG00000082196	C1QTNF3	1.94128	5.91483	0.052224
ENSG00000137707	BTG4	-1.94122	-35.2269	0.052232
ENSG00000182481	KPNA2	1.941	38.4392	0.052258
ENSG00000112584	FAM120B	-1.94091	-42.894	0.052269
ENSG00000165669	FAM204A	-1.94049	-60.4111	0.05232
ENSG00000132669	RIN2	1.94046	27.3091	0.052324
ENSG00000103145	HCFC1R1	1.93979	66.5636	0.052405
ENSG00000227124	ZNF717	-1.93933	-30.4508	0.052462
ENSG00000240403	KIR3DL2	1.93886	8.36732	0.052519
ENSG00000149212	SESN3	1.93813	90.9057	0.052608
ENSG00000122008	POLK	-1.9371	-143.553	0.052733
ENSG00000051341	POLQ	-1.93696	-66.8738	0.05275
ENSG00000134986	NREP	-1.93679	-41.2685	0.052771
ENSG00000119703	ZC2HC1C	-1.93659	-3.58586	0.052796
ENSG00000204149	AGAP6	1.93655	169.229	0.052801
ENSG00000263201	DPEP2NB	1.93639	65.2728	0.05282
ENSG00000162630	B3GALT2	1.93633	29.1103	0.052828
ENSG00000165915	SLC39A13	-1.93625	-44.7025	0.052837
ENSG00000140968	IRF8	1.93616	25.7777	0.052849
ENSG00000271271	UGT2A2	1.93589	127.831	0.052881
ENSG00000229637	PRAC2	1.93584	97.5061	0.052887
ENSG00000186377	CYP4X1	1.93582	41.1686	0.052889
ENSG00000178498	DTX3	-1.93525	-32.2186	0.05296
ENSG00000263528	IKBKE	-1.93517	-5.26482	0.05297
ENSG00000244242	IFITM10	1.93484	19.4685	0.053011
ENSG00000283297	TEX52	-1.93466	-26.8131	0.053032
ENSG00000100034	PPM1F	1.93464	48.3992	0.053035
ENSG00000103479	RBL2	-1.93455	-200.691	0.053045
ENSG00000163840	DTX3L	-1.93355	-59.2896	0.053169
ENSG00000014824	SLC30A9	1.93285	41.9527	0.053254
ENSG00000109861	CTSC	-1.9328	-14.547	0.05326
ENSG00000137101	CD72	-1.93233	-85.3306	0.053319
ENSG00000189306	RRP7A	-1.93227	-48.5783	0.053326
ENSG00000121210	TMEM131L	1.93208	31.92	0.05335
ENSG00000166896	ATP23	1.93191	3.1836	0.053371
ENSG00000164334	FAM170A	1.93128	147.985	0.053449
ENSG00000204428	LY6G5C	1.93012	40.1354	0.053592
ENSG00000166562	SEC11C	1.9301	30.1946	0.053594
ENSG00000169548	ZNF280A	1.93	71.4433	0.053607
ENSG00000135974	C2orf49	1.92995	60.1901	0.053613
ENSG00000122543	OCM	1.92888	174.477	0.053746
ENSG00000198440	ZNF583	-1.92839	-10.9213	0.053807
ENSG00000132031	MATN3	-1.92729	-68.4912	0.053944
ENSG00000156471	PTDSS1	-1.92696	-78.2481	0.053985
ENSG00000102539	MLNR	-1.92695	-28.4031	0.053986
ENSG00000274997	H2AC12	-1.926	-15.3192	0.054105
ENSG00000135677	GNS	-1.92567	-30.3535	0.054145
ENSG00000204704	OR2W1	1.92492	98.3308	0.054239
ENSG00000101000	PROCR	-1.92473	-29.2753	0.054263
ENSG00000174279	EVX2	-1.92466	-77.5666	0.054272
ENSG00000001461	NIPAL3	-1.92457	-12.2021	0.054283
ENSG00000166971	AKTIP	1.92436	59.2621	0.054309
ENSG00000163283	ALPP	1.92426	103.826	0.054322
ENSG00000143870	PDIA6	1.92346	96.2948	0.054422
ENSG00000125772	GPCPD1	-1.92341	-22.655	0.054429
ENSG00000119638	NEK9	-1.92331	-7.35028	0.054441
ENSG00000277893	SRD5A2	1.92304	207.754	0.054476
ENSG00000163743	RCHY1	-1.9228	-117.554	0.054505
ENSG00000154856	APCDD1	-1.92252	-14.6519	0.05454
ENSG00000132698	RAB25	-1.92239	-92.006	0.054557
ENSG00000186118	TEX38	-1.92167	-71.9709	0.054648
ENSG00000162591	MEGF6	-1.92152	-53.5036	0.054667
ENSG00000091704	CPA1	1.92034	170.038	0.054814
ENSG00000188883	KLRG2	1.92024	9.66682	0.054828
ENSG00000198862	LTN1	1.91962	57.7446	0.054906
ENSG00000184838	PRR16	1.91953	26.2654	0.054917
ENSG00000111728	ST8SIA1	-1.9195	-7.5929	0.054921
ENSG00000274750	H3C6	-1.91929	-14.8039	0.054948
ENSG00000159648	TEPP	1.91907	46.6774	0.054976
ENSG00000185088	RPS27L	-1.91871	-22.2718	0.055021
ENSG00000110060	PUS3	-1.91865	-10.7191	0.055028
ENSG00000044115	CTNNA1	1.91826	12.5238	0.055078
ENSG00000113407	TARS1	-1.91775	-10.6223	0.055143
ENSG00000181562	EDDM3A	1.91732	91.8019	0.055197
ENSG00000175216	CKAP5	1.91674	144.217	0.055271
ENSG00000168530	MYL1	1.91654	169.238	0.055297
ENSG00000128694	OSGEPL1	1.91507	158.304	0.055483
ENSG00000162542	TMCO4	1.91449	44.3167	0.055558
ENSG00000221954	OR4C12	-1.91428	-104.897	0.055584
ENSG00000105643	ARRDC2	-1.91383	-27.5287	0.055642
ENSG00000163155	LYSMD1	1.9136	213.912	0.055671
ENSG00000242441	GTF2A1L	1.91344	63.6001	0.055692
ENSG00000059588	TARBP1	-1.91341	-12.0189	0.055695
ENSG00000139266	MARCHF9	-1.91293	-104.51	0.055757
ENSG00000134982	APC	-1.91289	-63.4574	0.055762
ENSG00000159871	LYPD5	1.91268	38.6844	0.055788
ENSG00000180921	FAM83H	1.91102	17.3594	0.056002
ENSG00000277775	H3C7	1.90986	53.8678	0.056151
ENSG00000109736	MFSD10	1.90905	66.6355	0.056256
ENSG00000066044	ELAVL1	1.90874	60.2313	0.056296
ENSG00000122966	CIT	1.90838	84.2183	0.056343
ENSG00000177548	RABEP2	1.90821	110.643	0.056364
ENSG00000148396	SEC16A	1.90793	13.5672	0.0564
ENSG00000130449	ZSWIM6	-1.90772	-44.7315	0.056427
ENSG00000142615	CELA2A	-1.90738	-39.8467	0.056471
ENSG00000136383	ALPK3	1.90711	15.5782	0.056507
ENSG00000136867	SLC31A2	-1.90706	-10.3981	0.056513
ENSG00000167103	PIP5KL1	1.907	27.5019	0.056521
ENSG00000148187	MRRF	1.90665	117.819	0.056566
ENSG00000144644	GADL1	-1.9064	-28.646	0.056598
ENSG00000131482	G6PC1	-1.90571	-1271.66	0.056687
ENSG00000088543	C3orf18	-1.90548	-23.6184	0.056718
ENSG00000138207	RBP4	1.90544	115.238	0.056723
ENSG00000121644	DESI2	-1.90455	-98.5424	0.056839
ENSG00000221843	C2orf16	1.90448	94.8594	0.056847
ENSG00000255730	ENSG00000255730	1.90417	11.1289	0.056889
ENSG00000170515	PA2G4	1.90415	180.97	0.056891
ENSG00000188868	ZNF563	1.9041	63.3666	0.056898
ENSG00000171794	UTF1	1.90227	71.4455	0.057136
ENSG00000122779	TRIM24	1.90176	69.418	0.057202
ENSG00000196605	ZNF846	-1.90111	-62.7673	0.057287
ENSG00000115468	EFHD1	1.90047	16.9051	0.057372
ENSG00000215183	MSMP	1.90034	78.3904	0.057388
ENSG00000203757	OR6K3	1.90028	148.814	0.057396
ENSG00000176714	CCDC121	-1.89957	-33.1752	0.057489
ENSG00000125787	GNRH2	-1.89932	-52.6226	0.057522
ENSG00000181803	OR6S1	1.89845	75.5236	0.057637
ENSG00000169439	SDC2	-1.89803	-22.6551	0.057692
ENSG00000123612	ACVR1C	1.89798	31.9166	0.057698
ENSG00000154007	ASB17	1.89756	217.333	0.057754
ENSG00000160180	TFF3	-1.89719	-50.9633	0.057802
ENSG00000043514	TRIT1	-1.8967	-23.372	0.057867
ENSG00000187164	SHTN1	-1.89537	-10.2886	0.058043
ENSG00000148426	PROSER2	-1.89491	-10.7874	0.058104
ENSG00000137720	CFAP68	1.89474	32.5596	0.058127
ENSG00000185290	NUPR2	-1.89452	-40.3361	0.058156
ENSG00000183814	LIN9	-1.89407	-39.555	0.058215
ENSG00000120896	SORBS3	-1.89404	-15.1441	0.05822
ENSG00000075673	ATP12A	1.89392	10.105	0.058236
ENSG00000165917	RAPSN	1.89379	90.8726	0.058253
ENSG00000178307	TMEM11	-1.89369	-30.741	0.058266
ENSG00000157020	SEC13	1.89325	49.4171	0.058325
ENSG00000284643	SCYGR2	-1.8932	-47.5201	0.058332
ENSG00000132259	CNGA4	1.89313	112.822	0.058341
ENSG00000115159	GPD2	-1.89263	-26.6582	0.058406
ENSG00000107960	STN1	1.89234	27.3841	0.058446
ENSG00000140854	KATNB1	1.89215	36.3034	0.058472
ENSG00000276600	RAB7B	-1.89207	-555.556	0.058481
ENSG00000163736	PPBP	-1.89187	-1.51998	0.058509
ENSG00000074527	NTN4	1.89118	44.4614	0.0586
ENSG00000143851	PTPN7	-1.89107	-10.2161	0.058615
ENSG00000251655	PRB1	-1.8905	-92.0052	0.058691
ENSG00000272325	NUDT3	-1.89005	-83.0501	0.058751
ENSG00000281106	TMEM272	1.89001	40.2622	0.058757
ENSG00000169313	P2RY12	1.88989	30.0978	0.058773
ENSG00000135916	ITM2C	1.88981	7.73178	0.058783
ENSG00000183313	OR52L1	1.88942	301.007	0.058836
ENSG00000203326	ZNF525	-1.88907	-33.0917	0.058883
ENSG00000187642	PERM1	1.88833	104.439	0.058982
ENSG00000136816	TOR1B	1.8883	19.8613	0.058986
ENSG00000073008	PVR	-1.88741	-12.1959	0.059105
ENSG00000180720	CHRM4	-1.88718	-240.86	0.059136
ENSG00000131462	TUBG1	-1.88718	-34.1125	0.059136
ENSG00000129250	KIF1C	1.8869	42.0624	0.059174
ENSG00000130787	HIP1R	1.88656	19.4958	0.05922
ENSG00000256349	ENSG00000256349	-1.88651	-45.2861	0.059226
ENSG00000223510	CDRT15	-1.88628	-318.678	0.059257
ENSG00000178038	ALS2CL	1.88627	11.6432	0.059259
ENSG00000168092	PAFAH1B2	-1.88626	-55.3362	0.05926
ENSG00000152214	RIT2	1.88601	153.082	0.059293
ENSG00000064489	BORCS8-MEF2B	1.88557	62.9176	0.059352
ENSG00000178177	LCORL	-1.88487	-22.127	0.059447
ENSG00000225950	NTF4	1.88461	31.2675	0.059483
ENSG00000136051	WASHC4	-1.88428	-72.4474	0.059528
ENSG00000119640	ACYP1	1.88421	8.8994	0.059537
ENSG00000187054	TMPRSS11A	1.88385	96.0886	0.059585
ENSG00000170426	SDR9C7	-1.88353	-106.454	0.059628
ENSG00000006116	CACNG3	-1.88346	-168.605	0.059638
ENSG00000070814	TCOF1	-1.88305	-71.2304	0.059694
ENSG00000178562	CD28	-1.88263	-42.1394	0.05975
ENSG00000143537	ADAM15	-1.88187	-32.9462	0.059854
ENSG00000182986	ZNF320	1.88123	6.92944	0.059941
ENSG00000284762	ENSG00000284762	1.88119	21.3654	0.059946
ENSG00000167962	ZNF598	-1.8808	-13.3569	0.059999
ENSG00000063169	BICRA	-1.88031	-29.397	0.060066
ENSG00000164707	SLC13A4	1.88012	73.4415	0.060092
ENSG00000165899	OTOGL	-1.87992	-160.121	0.060118
ENSG00000203795	FAM24A	1.87979	79.4011	0.060137
ENSG00000171401	KRT13	-1.87962	-91.9474	0.06016
ENSG00000189050	RNFT1	-1.87951	-9.52933	0.060176
ENSG00000105479	ODAD1	-1.8783	-30.4223	0.06034
ENSG00000111291	GPRC5D	-1.8782	-69.3674	0.060354
ENSG00000153283	CD96	-1.87769	-50.4618	0.060423
ENSG00000173264	GPR137	1.87694	18.7997	0.060527
ENSG00000166164	BRD7	-1.87666	-16.5972	0.060565
ENSG00000115073	ACTR1B	-1.87666	-44.7492	0.060565
ENSG00000184178	SCFD2	-1.87645	-25.366	0.060593
ENSG00000172339	ALG14	-1.87635	-31.4979	0.060607
ENSG00000139318	DUSP6	-1.87592	-22.2435	0.060666
ENSG00000102996	MMP15	1.87564	63.8609	0.060705
ENSG00000168564	CDKN2AIP	-1.87564	-58.0889	0.060705
ENSG00000255855	KDM4F	-1.87538	-125.892	0.06074
ENSG00000197016	ZNF470	-1.87521	-14.5699	0.060764
ENSG00000136404	TM6SF1	-1.87519	-16.6762	0.060767
ENSG00000188305	PEAK3	-1.87482	-7.49254	0.060818
ENSG00000177990	DPY19L2	1.87475	17.3682	0.060827
ENSG00000137691	CFAP300	1.87464	71.1344	0.060842
ENSG00000128713	HOXD11	-1.87438	-161.589	0.060878
ENSG00000135838	NPL	1.87412	42.1783	0.060914
ENSG00000122692	SMU1	-1.87406	-86.9926	0.060922
ENSG00000172543	CTSW	-1.87373	-6.42951	0.060967
ENSG00000073711	PPP2R3A	1.87352	140.503	0.060997
ENSG00000170571	EMB	-1.87279	-7.75319	0.061098
ENSG00000133069	TMCC2	1.8719	108.859	0.06122
ENSG00000174175	SELP	-1.87125	-33.6427	0.061311
ENSG00000169047	IRS1	1.87123	109.568	0.061313
ENSG00000177673	TEX44	1.87077	123.869	0.061378
ENSG00000120211	INSL4	-1.87064	-132.518	0.061394
ENSG00000212935	KRTAP10-3	1.87053	81.0496	0.061411
ENSG00000196110	ZNF699	-1.87051	-47.8931	0.061413
ENSG00000171133	OR2K2	1.87045	350.958	0.061421
ENSG00000166575	TMEM135	1.86952	19.9753	0.061551
ENSG00000198133	TMEM229B	1.86876	10.7189	0.061656
ENSG00000025156	HSF2	1.86866	11.9301	0.06167
ENSG00000140382	HMG20A	-1.86777	-80.0984	0.061795
ENSG00000120370	GORAB	1.86743	58.5233	0.061842
ENSG00000170260	ZNF212	-1.86693	-155.571	0.061912
ENSG00000087338	GMCL1	-1.86684	-34.2234	0.061923
ENSG00000117594	HSD11B1	-1.86628	-966.905	0.062002
ENSG00000184436	THAP7	-1.86608	-21.9789	0.06203
ENSG00000166359	WDR88	-1.86591	-54.8899	0.062054
ENSG00000141971	MVB12A	-1.86536	-54.7878	0.062131
ENSG00000151746	BICD1	-1.86454	-43.3642	0.062246
ENSG00000186635	ARAP1	1.86446	12.2335	0.062257
ENSG00000105219	CCNP	-1.86365	-122.863	0.062371
ENSG00000198326	TMEM239	-1.86359	-354.232	0.06238
ENSG00000118873	RAB3GAP2	-1.86338	-39.9551	0.062409
ENSG00000139865	TTC6	1.86298	70.1473	0.062465
ENSG00000133657	ATP13A3	-1.86286	-47.5899	0.062482
ENSG00000110395	CBL	-1.86262	-81.5687	0.062515
ENSG00000107968	MAP3K8	1.86227	10.0012	0.062565
ENSG00000153561	RMND5A	1.86162	31.949	0.062657
ENSG00000183813	CCR4	1.86143	57.819	0.062684
ENSG00000211445	GPX3	1.86141	48.8125	0.062686
ENSG00000206026	SMIM21	1.86113	138.75	0.062726
ENSG00000143443	C1orf56	-1.86103	-40.7534	0.06274
ENSG00000130363	RSPH3	1.85993	49.5007	0.062895
ENSG00000141542	RAB40B	-1.85989	-67.6814	0.062901
ENSG00000186814	ZSCAN30	-1.85937	-17.5697	0.062975
ENSG00000226742	HSBP1L1	-1.85859	-4.5601	0.063086
ENSG00000108179	PPIF	1.85847	12.1019	0.063103
ENSG00000124380	SNRNP27	-1.85818	-45.429	0.063143
ENSG00000090612	ZNF268	1.85735	40.8652	0.063262
ENSG00000172992	DCAKD	1.85719	12.0076	0.063284
ENSG00000175093	SPSB4	1.85686	97.0143	0.063331
ENSG00000140332	TLE3	-1.85625	-82.2353	0.063419
ENSG00000198604	BAZ1A	1.85613	71.5311	0.063434
ENSG00000169764	UGP2	-1.85603	-24.4484	0.063449
ENSG00000174720	LARP7	1.85559	21.9198	0.063512
ENSG00000198740	ZNF652	1.85558	23.4542	0.063513
ENSG00000170624	SGCD	1.85553	132.063	0.06352
ENSG00000173715	C11orf80	-1.85499	-51.8543	0.063597
ENSG00000182263	FIGN	-1.85491	-267.466	0.063609
ENSG00000075275	CELSR1	1.85489	37.1181	0.063612
ENSG00000114790	ARHGEF26	-1.8548	-68.5668	0.063625
ENSG00000289722	ENSG00000289722	-1.85437	-168.617	0.063687
ENSG00000154813	DPH3	1.85385	14.5489	0.063761
ENSG00000172320	OR5A1	1.85381	189.881	0.063767
ENSG00000121297	TSHZ3	1.85335	8.10219	0.063832
ENSG00000176153	GPX2	1.85269	29.905	0.063926
ENSG00000166669	ATF7IP2	1.85251	13.0725	0.063953
ENSG00000168484	SFTPC	1.85234	226.517	0.063978
ENSG00000128513	POT1	-1.85233	-18.4419	0.063979
ENSG00000078487	ZCWPW1	-1.85213	-18.4374	0.064007
ENSG00000133466	C1QTNF6	1.85187	5.90279	0.064045
ENSG00000186136	TAS2R42	-1.85171	-93.521	0.064068
ENSG00000241837	ATP5PO	-1.85135	-55.3935	0.06412
ENSG00000128274	A4GALT	1.85093	12.0648	0.06418
ENSG00000198668	CALM1	-1.84997	-32.8034	0.064318
ENSG00000197410	DCHS2	-1.84972	-79.5978	0.064354
ENSG00000167654	ATCAY	1.84945	112.831	0.064393
ENSG00000143001	TMEM61	1.84922	46.7652	0.064427
ENSG00000087299	L2HGDH	-1.84856	-19.8107	0.064521
ENSG00000164078	MST1R	-1.84833	-7.16059	0.064554
ENSG00000236981	OR10G9	-1.84819	-150.995	0.064575
ENSG00000181867	FTMT	-1.84797	-167.934	0.064606
ENSG00000164850	GPER1	1.84797	51.6814	0.064607
ENSG00000188092	GPR89B	-1.84739	-26.9204	0.064691
ENSG00000166192	SENP8	-1.8473	-163.775	0.064704
ENSG00000188505	NCCRP1	-1.84703	-99.9867	0.064743
ENSG00000019582	CD74	1.84681	58.0481	0.064774
ENSG00000125746	EML2	-1.84664	-7.5503	0.0648
ENSG00000233381	AK4P3	-1.84658	-92.077	0.064808
ENSG00000188910	GJB3	1.84635	42.6256	0.064842
ENSG00000133318	RTN3	1.84634	40.2597	0.064842
ENSG00000101639	CEP192	-1.84629	-21.719	0.064851
ENSG00000167642	SPINT2	1.84627	19.5867	0.064853
ENSG00000111196	MAGOHB	1.84625	61.2965	0.064855
ENSG00000206150	RNASE13	1.84618	192.978	0.064866
ENSG00000169972	PUSL1	1.84592	46.8954	0.064903
ENSG00000126337	KRT36	-1.8453	-10.6243	0.064995
ENSG00000182318	ZSCAN22	-1.84524	-147.149	0.065003
ENSG00000180574	EIF2S3B	1.84492	46.4339	0.065049
ENSG00000135604	STX11	-1.84474	-57.3272	0.065075
ENSG00000103375	AQP8	-1.84433	-117.179	0.065135
ENSG00000250374	TRIM75	1.84413	148.415	0.065164
ENSG00000125864	BFSP1	-1.84398	-30.9592	0.065186
ENSG00000213417	KRTAP2-4	-1.84394	-160.743	0.065191
ENSG00000155926	SLA	-1.84389	-21.8784	0.065199
ENSG00000288796	ENSG00000288796	-1.84368	-2.02855	0.06523
ENSG00000106236	NPTX2	1.84219	93.7677	0.065448
ENSG00000004866	ST7	1.84161	33.7764	0.065532
ENSG00000099866	MADCAM1	1.84148	73.9997	0.065552
ENSG00000180257	ZNF816	-1.84111	-49.2468	0.065605
ENSG00000256660	CLEC12B	-1.84093	-104.337	0.065632
ENSG00000134744	TUT4	-1.84084	-45.6521	0.065646
ENSG00000158435	CNOT11	-1.84075	-115.327	0.065659
ENSG00000103742	IGDCC4	1.84021	673.36	0.065737
ENSG00000196436	NPIPB15	-1.83966	-745.432	0.065818
ENSG00000123444	KBTBD4	1.83931	111.265	0.065869
ENSG00000125730	C3	1.83923	1.43115	0.065881
ENSG00000205143	ARID3C	1.83906	24.5982	0.065906
ENSG00000204264	PSMB8	1.8388	85.3936	0.065944
ENSG00000156958	GALK2	-1.83828	-58.308	0.066021
ENSG00000159958	TNFRSF13C	1.8377	3.08193	0.066106
ENSG00000204909	SPINK9	-1.8374	-432.707	0.066151
ENSG00000119508	NR4A3	-1.83708	-278.453	0.066199
ENSG00000139117	CPNE8	1.83676	3.8696	0.066245
ENSG00000005249	PRKAR2B	-1.83653	-18.0022	0.06628
[truncated: 14,988 more rows]

## Sheet: tab27effector_memory_CD8-positi
gene	gene_name	zscore	effect_size	pvalue
ENSG00000213676	ATF6B	18.7173	325.502	3.58e-78
ENSG00000204296	TSBP1	16.9479	326.552	2e-64
ENSG00000204421	LY6G6C	-16.6672	-559.171	2.27e-62
ENSG00000204542	C6orf15	15.8841	272.191	8.17e-57
ENSG00000103490	PYCARD	-14.5115	-1505.73	1.03e-47
ENSG00000196735	HLA-DQA1	-14.2469	-6.90501	4.69e-46
ENSG00000241404	EGFL8	13.6344	244.955	2.5e-42
ENSG00000204385	SLC44A4	13.3922	290.135	6.72e-41
ENSG00000204463	BAG6	-13.2225	-203.467	6.5e-40
ENSG00000232629	HLA-DQB2	13.0941	46.8466	3.56e-39
ENSG00000204290	BTNL2	13.0339	540.889	7.85e-39
ENSG00000137404	NRM	-12.586	-130.001	2.52e-36
ENSG00000228789	HCG22	-12.4516	-158.94	1.37e-35
ENSG00000204305	AGER	-12.3204	-123.895	7.04e-35
ENSG00000168477	TNXB	-11.8446	-203.795	2.29e-32
ENSG00000235109	ZSCAN31	11.7094	238.925	1.14e-31
ENSG00000213722	DDAH2	-11.7058	-111.433	1.19e-31
ENSG00000196230	TUBB	-11.6202	-206.748	3.25e-31
ENSG00000244255	ENSG00000244255	11.5493	530.017	7.45e-31
ENSG00000196747	H2AC13	-11.5376	-257.051	8.53e-31
ENSG00000204420	MPIG6B	-11.023	-987.274	2.96e-28
ENSG00000204348	DXO	-10.8989	-1034.91	1.17e-27
ENSG00000278828	H3C10	-10.6371	-516.308	2e-26
ENSG00000184357	H1-5	10.368	445.039	3.47e-25
ENSG00000137312	FLOT1	10.3619	253.117	3.7e-25
ENSG00000276903	H2AC16	10.3141	95.4831	6.09e-25
ENSG00000204560	DHX16	-10.3031	-424.151	6.83e-25
ENSG00000204498	NFKBIL1	10.1366	83.5689	3.8e-24
ENSG00000204576	PRR3	-10.0861	-754.463	6.37e-24
ENSG00000276368	H2AC14	9.92185	327.338	3.34e-23
ENSG00000206503	HLA-A	9.32866	31.7879	1.07e-20
ENSG00000240053	LY6G5B	9.06152	926.246	1.29e-19
ENSG00000185130	H2BC13	9.01251	53.4426	2.01e-19
ENSG00000213760	ATP6V1G2	8.98385	148.408	2.61e-19
ENSG00000228727	SAPCD1	-8.96285	-148.554	3.16e-19
ENSG00000204427	ABHD16A	-8.93599	-256.226	4.04e-19
ENSG00000204371	EHMT2	-8.8846	-434.637	6.41e-19
ENSG00000233822	H2BC15	-8.69625	-97.1268	3.43e-18
ENSG00000196126	HLA-DRB1	-8.68093	-84.2485	3.93e-18
ENSG00000204472	AIF1	8.64045	117.834	5.6e-18
ENSG00000204256	BRD2	8.62108	90.1722	6.63e-18
ENSG00000204314	PRRT1	8.60066	232.809	7.93e-18
ENSG00000213780	GTF2H4	-8.39955	-87.1183	4.48e-17
ENSG00000248167	TRIM39-RPP21	-8.38692	-97.6163	4.99e-17
ENSG00000221988	PPT2	8.36791	154.329	5.86e-17
ENSG00000204424	LY6G6F	-8.36058	-262.176	6.24e-17
ENSG00000276180	H4C9	-8.31662	-708.79	9.05e-17
ENSG00000242574	HLA-DMB	-8.20515	-210.991	2.3e-16
ENSG00000186470	BTN3A2	-8.11343	-40.495	4.92e-16
ENSG00000137338	PGBD1	8.04141	148.327	8.88e-16
ENSG00000237988	OR2I1P	7.83446	110.069	4.71e-15
ENSG00000161179	YDJC	7.79042	55.7116	6.68e-15
ENSG00000156873	PHKG2	7.78438	849.025	7.01e-15
ENSG00000278637	H4C1	7.74894	156.372	9.27e-15
ENSG00000277224	H2BC7	-7.6972	-34.4953	1.39e-14
ENSG00000204439	C6orf47	7.69287	284.994	1.44e-14
ENSG00000204564	C6orf136	7.68302	111.52	1.55e-14
ENSG00000250641	LY6G6F-LY6G6D	-7.62616	-192.696	2.42e-14
ENSG00000183246	RIMBP3C	-7.55794	-307.217	4.1e-14
ENSG00000204525	HLA-C	-7.55128	-133.097	4.31e-14
ENSG00000185651	UBE2L3	-7.28851	-236.243	3.13e-13
ENSG00000204257	HLA-DMA	-7.27602	-228.814	3.44e-13
ENSG00000226979	LTA	-7.22145	-48.8849	5.14e-13
ENSG00000204308	RNF5	7.14963	253.76	8.7e-13
ENSG00000248993	ENSG00000248993	-7.07927	-191.348	1.45e-12
ENSG00000197062	ZSCAN26	6.98464	312.986	2.86e-12
ENSG00000198502	HLA-DRB5	-6.82913	-100.972	8.54e-12
ENSG00000234745	HLA-B	6.75497	47.5456	1.43e-11
ENSG00000204540	PSORS1C1	6.5903	32.4825	4.39e-11
ENSG00000204390	HSPA1L	-6.54588	-80.9966	5.91e-11
ENSG00000179344	HLA-DQB1	-6.47611	-10.1188	9.41e-11
ENSG00000204396	VWA7	-6.40778	-92.2985	1.48e-10
ENSG00000124568	SLC17A1	-6.3999	-189.116	1.55e-10
ENSG00000204469	PRRC2A	6.39866	147.801	1.57e-10
ENSG00000116698	SMG7	-6.26545	-241	3.72e-10
ENSG00000137185	ZSCAN9	-6.26135	-40.4269	3.82e-10
ENSG00000146109	ABT1	6.19702	149.979	5.75e-10
ENSG00000204388	HSPA1B	6.11938	132.28	9.39e-10
ENSG00000136573	BLK	-5.96847	-34.9589	2.39e-09
ENSG00000231389	HLA-DPA1	-5.95953	-9.26499	2.53e-09
ENSG00000139370	SLC15A4	5.9208	94.0589	3.2e-09
ENSG00000278677	H2AC17	-5.88469	-61.249	3.99e-09
ENSG00000232810	TNF	-5.88417	-118.77	4e-09
ENSG00000204428	LY6G5C	-5.84175	-329.903	5.17e-09
ENSG00000168291	PDHB	-5.8264	-55.4718	5.66e-09
ENSG00000204539	CDSN	-5.766	-33.8466	8.12e-09
ENSG00000204410	MSH5	-5.71586	-135.436	1.09e-08
ENSG00000168298	H1-4	5.69358	188.321	1.24e-08
ENSG00000204701	OR2J3	5.60846	685.467	2.04e-08
ENSG00000204511	MCCD1	-5.55148	-20.0982	2.83e-08
ENSG00000161180	CCDC116	5.53009	207.772	3.2e-08
ENSG00000099849	RASSF7	5.51703	64.4508	3.45e-08
ENSG00000287080	H3C3	-5.50049	-159.302	3.79e-08
ENSG00000204389	HSPA1A	-5.47154	-85.1409	4.46e-08
ENSG00000196821	ILRUN	-5.43701	-341.528	5.42e-08
ENSG00000204356	NELFE	5.23314	191.522	1.67e-07
ENSG00000073605	GSDMB	5.23263	33.7666	1.67e-07
ENSG00000204681	GABBR1	5.19183	89.3961	2.08e-07
ENSG00000187837	H1-2	-5.15988	-78.4586	2.47e-07
ENSG00000196812	ZSCAN16	-5.12429	-95.6516	2.99e-07
ENSG00000204632	HLA-G	-5.06699	-12.2514	4.04e-07
ENSG00000105371	ICAM4	5.04702	22.4093	4.49e-07
ENSG00000198315	ZKSCAN8	5.02173	47.3193	5.12e-07
ENSG00000138378	STAT4	-4.98998	-4.20316	6.04e-07
ENSG00000146047	H2BC1	-4.96884	-177.407	6.74e-07
ENSG00000203747	FCGR3A	4.93023	15.1036	8.21e-07
ENSG00000180573	H2AC6	-4.88426	-53.7361	1.04e-06
ENSG00000164508	H2AC1	-4.87015	-245.17	1.12e-06
ENSG00000186075	ZPBP2	4.86894	87.8307	1.12e-06
ENSG00000065989	PDE4A	-4.86082	-24.1348	1.17e-06
ENSG00000286522	H3C2	-4.82842	-212.246	1.38e-06
ENSG00000105376	ICAM5	4.79098	29.7422	1.66e-06
ENSG00000243729	OR5V1	-4.78547	-200.887	1.71e-06
ENSG00000223865	HLA-DPB1	-4.77045	-81.9559	1.84e-06
ENSG00000204516	MICB	4.76314	22.7297	1.91e-06
ENSG00000205882	DEFB134	4.75566	173.778	1.98e-06
ENSG00000237541	HLA-DQA2	4.74211	11.1056	2.12e-06
ENSG00000161405	IKZF3	4.71752	57.9863	2.39e-06
ENSG00000255154	HTD2	-4.70243	-37.6629	2.57e-06
ENSG00000204700	OR2J2	-4.65848	-357.67	3.19e-06
ENSG00000196260	SFTA2	-4.63679	-230.788	3.54e-06
ENSG00000187626	ZKSCAN4	4.61507	92.2795	3.93e-06
ENSG00000204438	GPANK1	-4.59956	-126.578	4.23e-06
ENSG00000231852	CYP21A2	4.56566	1164.19	4.98e-06
ENSG00000275221	H2AC15	-4.53275	-40.4597	5.82e-06
ENSG00000126456	IRF3	4.52622	35.0213	6e-06
ENSG00000204644	ZFP57	4.51307	13.3768	6.39e-06
ENSG00000172057	ORMDL3	-4.44573	-22.2451	8.76e-06
ENSG00000103510	KAT8	-4.42681	-121.749	9.56e-06
ENSG00000113532	ST8SIA4	-4.42364	-38.9458	9.7e-06
ENSG00000276302	ENSG00000276302	4.42134	235.626	9.81e-06
ENSG00000042813	ZPBP	-4.40732	-408.113	1.05e-05
ENSG00000112343	TRIM38	-4.39609	-48.1561	1.1e-05
ENSG00000070190	DAPP1	-4.39364	-36.738	1.11e-05
ENSG00000204248	COL11A2	-4.38851	-86.2177	1.14e-05
ENSG00000129538	RNASE1	-4.38193	-146.851	1.18e-05
ENSG00000274600	RIMBP3B	4.35993	1032.1	1.3e-05
ENSG00000241106	HLA-DOB	4.35485	20.6585	1.33e-05
ENSG00000120054	CPN1	-4.34765	-221.044	1.38e-05
ENSG00000089280	FUS	4.34173	181.716	1.41e-05
ENSG00000197153	H3C12	4.3272	101.763	1.51e-05
ENSG00000180044	C3orf80	4.32125	204.318	1.55e-05
ENSG00000204520	MICA	-4.26561	-20.8142	1.99e-05
ENSG00000146112	PPP1R18	-4.25834	-130.526	2.06e-05
ENSG00000124678	TCP11	4.24483	6.98306	2.19e-05
ENSG00000133265	HSPBP1	-4.20904	-42.385	2.56e-05
ENSG00000137288	UQCC2	4.19833	59.5479	2.69e-05
ENSG00000205883	DEFB135	4.19254	173.978	2.76e-05
ENSG00000126453	BCL2L12	4.16943	41.2126	3.05e-05
ENSG00000114650	SCAP	-4.1479	-325.251	3.36e-05
ENSG00000099834	CDHR5	4.14224	55.3295	3.44e-05
ENSG00000141736	ERBB2	-4.1404	-276.383	3.47e-05
ENSG00000111801	BTN3A3	4.1394	64.1621	3.48e-05
ENSG00000005020	SKAP2	-4.135	-13.6842	3.55e-05
ENSG00000198563	DDX39B	-4.1108	-43.7762	3.94e-05
ENSG00000220201	ZGLP1	-4.10663	-33.9412	4.01e-05
ENSG00000134369	NAV1	4.10543	48.6548	4.04e-05
ENSG00000140153	WDR20	-4.08932	-567.61	4.33e-05
ENSG00000233050	DEFB130B	-4.03343	-651.226	5.5e-05
ENSG00000174775	HRAS	-4.02708	-19.6419	5.65e-05
ENSG00000169900	PYDC1	-3.99295	-28.8921	6.53e-05
ENSG00000124610	H1-1	-3.97663	-112.103	6.99e-05
ENSG00000204301	NOTCH4	3.97525	72.4771	7.03e-05
ENSG00000273983	H3C8	-3.96704	-53.6809	7.28e-05
ENSG00000159314	ARHGAP27	-3.96417	-49.1078	7.37e-05
ENSG00000182010	RTKN2	-3.95068	-6.20022	7.79e-05
ENSG00000023191	RNH1	3.94357	74.4321	8.03e-05
ENSG00000244355	LY6G6D	3.93986	78.2987	8.15e-05
ENSG00000163686	ABHD6	-3.93539	-123.152	8.31e-05
ENSG00000103653	CSK	3.91494	95.4653	9.04e-05
ENSG00000203910	C1orf146	-3.90812	-141.366	9.3e-05
ENSG00000163684	RPP14	-3.90066	-20.2714	9.59e-05
ENSG00000171056	SOX7	3.89669	89.0962	9.75e-05
ENSG00000116701	NCF2	-3.86968	-9.08009	0.000109
ENSG00000166851	PLK1	-3.86238	-35.3535	0.000112
ENSG00000280236	OR12D2	-3.84292	-368.725	0.000122
ENSG00000154328	NEIL2	3.82194	16.704	0.000132
ENSG00000197903	H2BC12	-3.80897	-54.6251	0.00014
ENSG00000110435	PDHX	-3.80652	-10.7225	0.000141
ENSG00000224586	GPX5	3.80314	211.888	0.000143
ENSG00000133247	KMT5C	3.79908	160.531	0.000145
ENSG00000095370	SH2D3C	-3.79658	-161.2	0.000147
ENSG00000105063	PPP6R1	3.78858	69.6554	0.000152
ENSG00000096996	IL12RB1	3.78142	36.2951	0.000156
ENSG00000204655	MOG	3.77415	79.574	0.000161
ENSG00000128604	IRF5	-3.75731	-38.7214	0.000172
ENSG00000198130	HIBCH	-3.72238	-168.18	0.000197
ENSG00000149089	APIP	-3.72086	-7.9032	0.000199
ENSG00000171757	LRRC34	3.72002	267.324	0.000199
ENSG00000076321	KLHL20	3.71696	248.916	0.000202
ENSG00000204590	GNL1	3.71476	160.775	0.000203
ENSG00000065000	AP3D1	3.69585	268.872	0.000219
ENSG00000112511	PHF1	-3.68504	-245.817	0.000229
ENSG00000145901	TNIP1	-3.68367	-91.7618	0.00023
ENSG00000163660	CCNL1	-3.6743	-95.948	0.000239
ENSG00000189362	NEMP2	3.66341	26.4402	0.000249
ENSG00000168394	TAP1	-3.66324	-35.8174	0.000249
ENSG00000254206	NPIPB11	3.65616	64.0378	0.000256
ENSG00000163357	DCST1	-3.63485	-508.704	0.000278
ENSG00000078018	MAP2	3.61983	35.2308	0.000295
ENSG00000070770	CSNK2A2	-3.61178	-52.5138	0.000304
ENSG00000124160	NCOA5	3.58133	51.7187	0.000342
ENSG00000149403	GRIK4	3.57225	69.6559	0.000354
ENSG00000107566	ERLIN1	-3.55063	-59.2164	0.000384
ENSG00000163377	TAFA4	3.52924	292.437	0.000417
ENSG00000197409	H3C4	-3.52906	-167.572	0.000417
ENSG00000172890	NADSYN1	-3.52421	-31.423	0.000425
ENSG00000129009	ISLR	3.51268	147.862	0.000444
ENSG00000184220	CMSS1	-3.49847	-112.132	0.000468
ENSG00000070031	SCT	-3.49506	-190.423	0.000474
ENSG00000206530	CFAP44	3.49176	85.1426	0.00048
ENSG00000104321	TRPA1	3.47893	91.6848	0.000503
ENSG00000187288	CIDEC	3.47343	136.241	0.000514
ENSG00000186298	PPP1CC	3.46756	162.034	0.000525
ENSG00000149179	CSTPP1	-3.46534	-54.6237	0.00053
ENSG00000181315	ZNF322	-3.46165	-59.3725	0.000537
ENSG00000129003	VPS13C	-3.44916	-106.546	0.000562
ENSG00000204435	CSNK2B	-3.44724	-146.817	0.000566
ENSG00000256269	HMBS	-3.42157	-25.4644	0.000623
ENSG00000131951	LRRC9	3.41948	28.2903	0.000627
ENSG00000125148	MT2A	3.41674	185.329	0.000634
ENSG00000128294	TPST2	-3.41066	-66.0308	0.000648
ENSG00000224420	ADM5	-3.40523	-159.083	0.000661
ENSG00000170322	NFRKB	3.38199	49.7639	0.00072
ENSG00000144369	FAM171B	3.381	28.1513	0.000722
ENSG00000141744	PNMT	3.37895	47.8817	0.000728
ENSG00000140323	DISP2	-3.37787	-75.4112	0.00073
ENSG00000112182	BACH2	-3.3766	-81.7826	0.000734
ENSG00000124564	SLC17A3	-3.37471	-18.2629	0.000739
ENSG00000170145	SIK2	-3.37292	-170.376	0.000744
ENSG00000176909	MAMSTR	3.37029	145.682	0.000751
ENSG00000115009	CCL20	3.3613	59.3353	0.000776
ENSG00000204687	MAS1L	3.3592	190.302	0.000782
ENSG00000105550	FGF21	-3.35004	-137.053	0.000808
ENSG00000204482	LST1	3.34928	41.3923	0.00081
ENSG00000156521	TYSND1	3.34917	194.489	0.000811
ENSG00000164609	SLU7	-3.34851	-20.0895	0.000812
ENSG00000197020	ZNF100	3.34553	51.0121	0.000821
ENSG00000130584	ZBTB46	3.33441	63.9258	0.000855
ENSG00000134249	ADAM30	3.3337	411.582	0.000857
ENSG00000176177	ENTHD1	-3.33075	-89.64	0.000866
ENSG00000143669	LYST	-3.32592	-18.3519	0.000881
ENSG00000151967	SCHIP1	-3.32398	-108.822	0.000887
ENSG00000165997	ARL5B	-3.31969	-52.9219	0.000901
ENSG00000123453	SARDH	3.31408	44.909	0.000919
ENSG00000261272	MUC22	-3.31327	-74.3058	0.000922
ENSG00000159495	TGM7	-3.31231	-209.48	0.000925
ENSG00000198522	GPN1	3.30882	59.5114	0.000937
ENSG00000146858	ZC3HAV1L	-3.29758	-16.3395	0.000975
ENSG00000161395	PGAP3	3.29436	77.1699	0.000986
ENSG00000135333	EPHA7	3.28557	152.519	0.001018
ENSG00000166963	MAP1A	3.28033	189.265	0.001037
ENSG00000215041	NEURL4	3.27507	82.9676	0.001056
ENSG00000108439	PNPO	-3.27379	-72.2102	0.001061
ENSG00000111321	LTBR	3.27002	11.8529	0.001075
ENSG00000181552	EDDM3B	-3.2678	-63.0374	0.001084
ENSG00000240065	PSMB9	-3.26357	-46.2911	0.0011
ENSG00000205442	IZUMO3	-3.26248	-161.663	0.001104
ENSG00000081985	IL12RB2	3.24319	12.0013	0.001182
ENSG00000140464	PML	3.24042	57.0871	0.001194
ENSG00000130222	GADD45G	3.23643	11.1494	0.00121
ENSG00000089177	KIF16B	-3.23415	-12.9388	0.00122
ENSG00000146151	HMGCLL1	-3.22932	-168.405	0.001241
ENSG00000117036	ETV3	-3.22929	-156.188	0.001241
ENSG00000105499	PLA2G4C	3.22547	124.758	0.001258
ENSG00000088682	COQ9	3.21654	35.0966	0.001297
ENSG00000177030	DEAF1	-3.21429	-238.124	0.001308
ENSG00000169169	CPT1C	-3.21234	-9.41316	0.001317
ENSG00000019995	ZRANB1	-3.2116	-60.9587	0.00132
ENSG00000172893	DHCR7	-3.20222	-58.7507	0.001364
ENSG00000254415	SIGLEC14	-3.19819	-41.6002	0.001383
ENSG00000164611	PTTG1	-3.1957	-25.7043	0.001395
ENSG00000160695	VPS11	-3.19542	-31.037	0.001396
ENSG00000077157	PPP1R12B	3.18912	115.05	0.001427
ENSG00000124613	ZNF391	3.18603	32.586	0.001442
ENSG00000156171	DRAM2	3.17444	62.951	0.001501
ENSG00000160181	TFF2	-3.16675	-196.57	0.001542
ENSG00000177225	GATD1	3.16453	150.988	0.001553
ENSG00000101546	RBFA	-3.16437	-19.3814	0.001554
ENSG00000204695	OR14J1	-3.16181	-86.1243	0.001568
ENSG00000225526	MKRN2OS	3.1603	62.9512	0.001576
ENSG00000204616	TRIM31	3.15858	10.4168	0.001585
ENSG00000168300	PCMTD1	-3.1582	-52.5934	0.001587
ENSG00000140459	CYP11A1	-3.15689	-224.513	0.001595
ENSG00000151687	ANKAR	3.15528	105.061	0.001603
ENSG00000112576	CCND3	-3.15497	-153.876	0.001605
ENSG00000249715	FER1L5	3.15259	287.445	0.001618
ENSG00000167244	IGF2	-3.1458	-119.321	0.001656
ENSG00000167588	GPD1	-3.14479	-106.946	0.001662
ENSG00000125686	MED1	3.14319	28.3036	0.001671
ENSG00000075975	MKRN2	-3.14189	-24.2603	0.001679
ENSG00000137868	STRA6	-3.13965	-31.3963	0.001692
ENSG00000204977	TRIM13	3.13932	251.661	0.001693
ENSG00000204952	FBXO47	3.13849	283.684	0.001698
ENSG00000065518	NDUFB4	3.13756	153.225	0.001704
ENSG00000174939	ASPHD1	-3.12871	-28.8445	0.001756
ENSG00000160683	CXCR5	3.12169	19.6934	0.001798
ENSG00000153317	ASAP1	-3.11883	-44.6822	0.001816
ENSG00000162738	VANGL2	-3.11501	-43.8513	0.001839
ENSG00000164574	GALNT10	-3.11059	-34.3849	0.001867
ENSG00000102962	CCL22	-3.10971	-34.6984	0.001873
ENSG00000255974	CYP2A6	-3.10707	-324.755	0.00189
ENSG00000136634	IL10	-3.10604	-30.9592	0.001896
ENSG00000182264	IZUMO1	-3.09832	-63.2117	0.001946
ENSG00000110497	AMBRA1	-3.08684	-285.765	0.002023
ENSG00000147874	HAUS6	-3.08554	-18.4695	0.002032
ENSG00000165644	COMTD1	-3.08103	-31.3125	0.002063
ENSG00000163406	SLC15A2	3.08049	93.139	0.002067
ENSG00000149428	HYOU1	-3.07876	-49.2943	0.002079
ENSG00000111832	RWDD1	3.07592	43.2348	0.002099
ENSG00000084674	APOB	3.07345	95.7521	0.002116
ENSG00000007384	RHBDF1	3.07169	73.0347	0.002128
ENSG00000198642	KLHL9	3.06758	31.319	0.002158
ENSG00000212722	KRTAP4-9	-3.06686	-325.29	0.002163
ENSG00000166947	EPB42	-3.06315	-150.829	0.00219
ENSG00000051009	FHIP1B	3.06066	63.213	0.002209
ENSG00000001617	SEMA3F	-3.05931	-57.9785	0.002218
ENSG00000145014	TMEM44	3.05707	26.993	0.002235
ENSG00000146197	SCUBE3	3.05233	164.787	0.002271
ENSG00000095794	CREM	-3.05055	-67.006	0.002284
ENSG00000144834	TAGLN3	3.04929	20.9817	0.002294
ENSG00000079102	RUNX1T1	3.04844	157.428	0.0023
ENSG00000106333	PCOLCE	-3.03659	-350.454	0.002393
ENSG00000213588	ZBTB9	3.03608	59.1008	0.002397
ENSG00000139133	ALG10	-3.03429	-38.784	0.002411
ENSG00000066777	ARFGEF1	3.02719	54.2225	0.002468
ENSG00000152240	HAUS1	-3.0253	-7.87413	0.002484
ENSG00000072571	HMMR	3.02309	83.0215	0.002502
ENSG00000137411	VARS2	-3.02249	-59.7032	0.002507
ENSG00000144642	RBMS3	3.02136	43.2924	0.002516
ENSG00000197930	ERO1A	-3.02104	-33.2984	0.002519
ENSG00000205090	TMEM240	3.01782	112.918	0.002546
ENSG00000198704	GPX6	3.01586	214.307	0.002563
ENSG00000167004	PDIA3	-3.0118	-60.8182	0.002597
ENSG00000064225	ST3GAL6	-3.01173	-110.663	0.002598
ENSG00000196358	NTNG2	3.00934	69.3608	0.002618
ENSG00000176473	WDR25	-3.00799	-33.3992	0.00263
ENSG00000151422	FER	-3.00327	-50.8307	0.002671
ENSG00000178226	PRSS36	3.00284	39.5588	0.002675
ENSG00000204610	TRIM15	-2.99936	-83.9707	0.002705
ENSG00000204702	OR2J1	2.99759	133.906	0.002721
ENSG00000105538	RASIP1	-2.99446	-113.862	0.002749
ENSG00000158553	POM121L2	2.99033	109.661	0.002787
ENSG00000215343	ZNF705D	2.98641	853.778	0.002823
ENSG00000158406	H4C8	2.98339	8.13523	0.002851
ENSG00000100321	SYNGR1	2.98029	17.4605	0.00288
ENSG00000171786	NHLH1	2.97239	63.9445	0.002955
ENSG00000172680	MOS	-2.97139	-127.369	0.002965
ENSG00000171817	ZNF540	-2.97082	-162.046	0.00297
ENSG00000131748	STARD3	2.96855	42.8794	0.002992
ENSG00000163082	SGPP2	-2.96506	-36.7259	0.003026
ENSG00000108306	FBXL20	-2.96295	-52.3606	0.003047
ENSG00000135069	PSAT1	2.96131	77.3982	0.003063
ENSG00000101464	PIGU	-2.95719	-56.3454	0.003105
ENSG00000183087	GAS6	-2.95557	-52.4039	0.003121
ENSG00000107551	RASSF4	2.95242	17.8407	0.003153
ENSG00000174938	SEZ6L2	-2.95184	-26.1051	0.003159
ENSG00000160471	COX6B2	2.95128	51.718	0.003165
ENSG00000130997	POLN	2.95102	96.7357	0.003167
ENSG00000177106	EPS8L2	2.94971	84.274	0.003181
ENSG00000147873	IFNA5	2.94688	340.467	0.00321
ENSG00000104969	SGTA	2.946	163.898	0.003219
ENSG00000054967	RELT	2.945	84.0306	0.00323
ENSG00000101019	UQCC1	2.9416	54.3871	0.003265
ENSG00000162994	CLHC1	2.94156	58.0041	0.003266
ENSG00000011485	PPP5C	-2.94147	-10.1105	0.003267
ENSG00000203546	ENSG00000203546	2.93932	117.477	0.003289
ENSG00000116771	AGMAT	2.93881	8.86057	0.003295
ENSG00000142102	PGGHG	-2.93861	-32.6292	0.003297
ENSG00000101680	LAMA1	2.9283	67.0026	0.003408
ENSG00000188290	HES4	2.92465	8.22171	0.003448
ENSG00000166762	CATSPER2	-2.92437	-14.9364	0.003451
ENSG00000132952	USPL1	2.92204	49.3733	0.003477
ENSG00000151164	RAD9B	-2.92112	-54.5412	0.003488
ENSG00000112033	PPARD	2.91642	81.1822	0.003541
ENSG00000158023	CFAP251	-2.9152	-12.2455	0.003555
ENSG00000290217	ENSG00000290217	-2.91504	-374.91	0.003556
ENSG00000161328	LRRC56	-2.90545	-58.3252	0.003667
ENSG00000070961	ATP2B1	2.90483	48.379	0.003674
ENSG00000182985	CADM1	-2.90457	-73.4426	0.003678
ENSG00000278870	OR51G1	-2.90409	-292.358	0.003683
ENSG00000132185	FCRLA	-2.90381	-95.2569	0.003687
ENSG00000171790	SLFNL1	2.90132	12.1618	0.003716
ENSG00000158711	ELK4	-2.89916	-36.5181	0.003742
ENSG00000137872	SEMA6D	2.89898	56.8811	0.003744
ENSG00000026950	BTN3A1	2.89883	57.9873	0.003746
ENSG00000289747	ENSG00000289747	-2.89787	-163.107	0.003757
ENSG00000066117	SMARCD1	-2.89573	-111.191	0.003783
ENSG00000115415	STAT1	2.89543	43.6311	0.003786
ENSG00000170166	HOXD4	-2.89433	-122.163	0.0038
ENSG00000094661	OR1I1	-2.8917	-330.249	0.003832
ENSG00000170606	HSPA4	2.89083	99.1533	0.003842
ENSG00000131771	PPP1R1B	2.88644	99.8928	0.003896
ENSG00000143033	MTF2	-2.8862	-47.1206	0.003899
ENSG00000131591	C1orf159	2.88515	66.2364	0.003912
ENSG00000185947	ZNF267	-2.88235	-141.974	0.003947
ENSG00000001460	STPG1	2.88141	146.158	0.003959
ENSG00000077152	UBE2T	-2.88008	-58.9729	0.003976
ENSG00000197562	RAB40C	-2.87798	-69.3659	0.004002
ENSG00000162009	SSTR5	-2.87632	-286.87	0.004023
ENSG00000146039	SLC17A4	-2.87631	-144.458	0.004024
ENSG00000204913	LRRC3C	-2.8703	-9.17766	0.004101
ENSG00000174951	FUT1	-2.86981	-27.412	0.004107
ENSG00000178860	MSC	-2.86869	-9.49448	0.004122
ENSG00000174992	ZG16	2.85806	226.539	0.004262
ENSG00000197965	MPZL1	2.85689	31.5946	0.004278
ENSG00000162676	GFI1	-2.85524	-53.1127	0.0043
ENSG00000103021	CCDC113	-2.85333	-115.221	0.004326
ENSG00000126773	PCNX4	-2.85275	-104.473	0.004334
ENSG00000111231	GPN3	-2.85111	-51.0707	0.004357
ENSG00000185522	LMNTD2	2.84827	50.7244	0.004396
ENSG00000099282	TSPAN15	-2.84697	-22.0723	0.004414
ENSG00000188283	ZNF383	-2.84617	-77.8045	0.004425
ENSG00000003989	SLC7A2	-2.84568	-64.8748	0.004432
ENSG00000143772	ITPKB	2.84377	269.925	0.004458
ENSG00000253958	CLDN23	2.842	7.62815	0.004483
ENSG00000171044	XKR6	2.8327	30.127	0.004616
ENSG00000105549	THEG	2.83254	188.127	0.004618
ENSG00000115884	SDC1	-2.83167	-86.095	0.004631
ENSG00000104894	CD37	2.83106	10.067	0.004639
ENSG00000027847	B4GALT7	-2.82823	-180.062	0.004681
ENSG00000169896	ITGAM	-2.82777	-49.8812	0.004687
ENSG00000169193	CCDC126	2.82765	80.5732	0.004689
ENSG00000173110	HSPA6	-2.82528	-18.0591	0.004724
ENSG00000241839	PLEKHO2	2.8197	60.2011	0.004807
ENSG00000181751	MACIR	2.81895	55.8645	0.004818
ENSG00000013523	ANGEL1	2.81703	12.3553	0.004847
ENSG00000078804	TP53INP2	2.81454	135.096	0.004885
ENSG00000138439	FAM117B	-2.81451	-33.6269	0.004885
ENSG00000122986	HVCN1	2.81119	10.8709	0.004936
ENSG00000288593	ENSG00000288593	-2.80846	-48.9148	0.004978
ENSG00000002834	LASP1	2.80705	66.5765	0.005
ENSG00000183153	GJD3	-2.80578	-462.694	0.00502
ENSG00000153551	CMTM7	-2.80323	-62.7136	0.005059
ENSG00000142494	SLC47A1	2.80277	66.6393	0.005067
ENSG00000214216	IQCJ	-2.80259	-360.564	0.005069
ENSG00000140105	WARS1	-2.8012	-10.1498	0.005091
ENSG00000178852	EFCAB13	-2.80103	-3.93835	0.005094
ENSG00000163602	RYBP	2.79756	248.578	0.005149
ENSG00000144028	SNRNP200	-2.79622	-95.0036	0.00517
ENSG00000132680	KHDC4	-2.79537	-28.6462	0.005184
ENSG00000094796	KRT31	2.7949	444.312	0.005192
ENSG00000197728	RPS26	-2.7918	-16.0279	0.005242
ENSG00000235453	SMIM27	-2.79056	-155.03	0.005262
ENSG00000172717	GARIN2	2.79025	228.788	0.005267
ENSG00000152127	MGAT5	2.78838	42.2627	0.005297
ENSG00000281991	TMEM265	2.78681	117.517	0.005323
ENSG00000139547	RDH16	-2.78626	-209.018	0.005332
ENSG00000178184	PARD6G	-2.78278	-51.2201	0.00539
ENSG00000144134	RABL2A	2.78209	41.5435	0.005401
ENSG00000162928	PEX13	-2.77695	-37.3995	0.005487
ENSG00000107807	TLX1	2.77583	245.941	0.005506
ENSG00000147872	PLIN2	-2.77506	-25.8343	0.005519
ENSG00000100294	MCAT	2.77226	18.924	0.005567
ENSG00000127328	RAB3IP	2.7713	19.1092	0.005583
ENSG00000105402	NAPA	-2.77082	-106.775	0.005592
ENSG00000003987	MTMR7	2.76978	39.5381	0.005609
ENSG00000108523	RNF167	-2.76606	-67.3687	0.005674
ENSG00000143257	NR1I3	-2.76407	-57.4033	0.005708
ENSG00000135362	PRR5L	2.76246	15.3571	0.005737
ENSG00000167207	NOD2	2.76228	100.927	0.00574
ENSG00000112078	KCTD20	2.76212	53.3213	0.005743
ENSG00000160124	MIX23	2.76016	54.136	0.005777
ENSG00000205832	C16orf96	2.75969	181.952	0.005786
ENSG00000197724	PHF2	-2.75961	-36.768	0.005787
ENSG00000177302	TOP3A	2.75751	33.5451	0.005824
ENSG00000279000	OR10A6	2.75706	115.29	0.005832
ENSG00000101412	E2F1	-2.75649	-16.0209	0.005843
ENSG00000160563	MED27	2.75638	101.821	0.005844
ENSG00000137842	TMEM62	2.75582	55.4308	0.005854
ENSG00000170561	IRX2	2.7557	262.407	0.005857
ENSG00000232948	DEFB130A	2.7537	121.556	0.005893
ENSG00000139218	SCAF11	-2.75118	-64.7385	0.005938
ENSG00000181085	MAPK15	-2.7511	-101.304	0.005939
ENSG00000123545	NDUFAF4	2.75055	119.354	0.00595
ENSG00000258102	MAP1LC3B2	-2.74729	-26.0165	0.006009
ENSG00000213859	KCTD11	2.74245	96.242	0.006098
ENSG00000203814	H2BC18	2.74097	109.71	0.006126
ENSG00000160075	SSU72	-2.73981	-24.2894	0.006148
ENSG00000162399	BSND	2.73978	160.104	0.006148
ENSG00000105401	CDC37	-2.7386	-72.1377	0.00617
ENSG00000168806	LCMT2	-2.73771	-24.5433	0.006187
ENSG00000185043	CIB1	2.73705	32.2732	0.006199
ENSG00000239697	TNFSF12	-2.73689	-27.418	0.006202
ENSG00000198535	C2CD4A	-2.73504	-19.9113	0.006237
ENSG00000171403	KRT9	2.73489	220.816	0.00624
ENSG00000188784	PLA2G2E	2.73387	120.014	0.006259
ENSG00000179059	ZFP42	2.73308	236.05	0.006275
ENSG00000135116	HRK	-2.73293	-38.0283	0.006277
ENSG00000148704	VAX1	-2.73206	-636.195	0.006294
ENSG00000182150	ERCC6L2	2.73059	48.0914	0.006322
ENSG00000089053	ANAPC5	2.72967	63.0694	0.00634
ENSG00000074219	TEAD2	-2.72897	-45.0236	0.006353
ENSG00000113249	HAVCR1	-2.72776	-43.5587	0.006377
ENSG00000133321	PLAAT4	-2.72732	-182.695	0.006385
ENSG00000185792	NLRP9	2.72408	225.597	0.006448
ENSG00000087302	RTRAF	2.72399	65.6829	0.00645
ENSG00000166128	RAB8B	2.72097	49.2539	0.006509
ENSG00000161609	KASH5	2.71854	5.88469	0.006557
ENSG00000289721	PYDC5	2.71654	34.7225	0.006597
ENSG00000196704	AMZ2	2.71545	18.0283	0.006619
ENSG00000179580	RNF151	-2.71545	-7.13301	0.006619
ENSG00000138092	CENPO	-2.71513	-52.1169	0.006625
ENSG00000214688	C10orf105	-2.71321	-60.5774	0.006663
ENSG00000187475	H1-6	2.71229	35.7607	0.006682
ENSG00000005073	HOXA11	2.71121	91.0845	0.006704
ENSG00000205835	GMNC	2.70987	32.4248	0.006731
ENSG00000169509	CRCT1	2.70985	418.548	0.006731
ENSG00000170419	VSTM2A	-2.70945	-181.801	0.006739
ENSG00000064995	TAF11	-2.70944	-41.2112	0.00674
ENSG00000047936	ROS1	-2.70881	-89.6644	0.006752
ENSG00000100154	TTC28	2.70825	22.8306	0.006764
ENSG00000134389	CFHR5	2.70541	125.191	0.006822
ENSG00000152611	CAPSL	-2.70529	-74.3019	0.006825
ENSG00000081059	TCF7	2.70454	35.5311	0.00684
ENSG00000131142	CCL25	2.70326	21.005	0.006866
ENSG00000090612	ZNF268	-2.70239	-30.6785	0.006884
ENSG00000132793	LPIN3	2.69719	42.2803	0.006993
ENSG00000170779	CDCA4	2.6971	43.2579	0.006995
ENSG00000145214	DGKQ	2.69638	5.13779	0.00701
ENSG00000075239	ACAT1	-2.69629	-45.0917	0.007012
ENSG00000237489	C10orf143	2.69282	145.184	0.007085
ENSG00000134571	MYBPC3	-2.69267	-93.0541	0.007088
ENSG00000104687	GSR	2.69078	40.7909	0.007128
ENSG00000198914	POU3F3	2.68886	143.411	0.00717
ENSG00000173404	INSM1	2.68842	29.1361	0.007179
ENSG00000230657	PRB4	-2.68792	-255.741	0.00719
ENSG00000176994	SMCR8	2.68791	47.6692	0.00719
ENSG00000125965	GDF5	-2.68721	-76.1893	0.007205
ENSG00000010030	ETV7	2.68637	31.042	0.007223
ENSG00000164151	ICE1	-2.68578	-58.7965	0.007236
ENSG00000166016	ABTB2	-2.68497	-26.9422	0.007254
ENSG00000266094	RASSF5	-2.68426	-20.1108	0.007269
ENSG00000125485	DDX31	2.68379	83.0777	0.007279
ENSG00000184924	PTRHD1	-2.68089	-44.0895	0.007343
ENSG00000186146	DEFB131A	-2.68078	-1185.31	0.007345
ENSG00000086848	ALG9	2.68078	186.192	0.007345
ENSG00000072858	SIDT1	2.68024	7.49989	0.007357
ENSG00000104691	UBXN8	-2.68018	-48.0924	0.007358
ENSG00000189079	ARID2	2.67989	155.08	0.007365
ENSG00000205089	CCNI2	-2.67969	-71.84	0.007369
ENSG00000068383	INPP5A	2.67923	76.6646	0.007379
ENSG00000143434	SEMA6C	-2.67921	-81.6001	0.00738
ENSG00000084734	GCKR	2.67872	84.2234	0.00739
ENSG00000145861	C1QTNF2	-2.6775	-130.239	0.007417
ENSG00000137218	FRS3	-2.67716	-36.3435	0.007425
ENSG00000204531	POU5F1	2.67515	9.05931	0.00747
ENSG00000169397	RNASE3	2.67394	12.3341	0.007497
ENSG00000104343	UBE2W	-2.67324	-139.419	0.007512
ENSG00000204538	PSORS1C2	-2.67317	-32.7906	0.007514
ENSG00000168306	ACOX2	-2.6729	-168.447	0.00752
ENSG00000118420	UBE3D	-2.6729	-56.8505	0.00752
ENSG00000115211	EIF2B4	-2.67156	-82.6499	0.00755
ENSG00000198780	FAM169A	-2.67084	-685.486	0.007566
ENSG00000118503	TNFAIP3	-2.66674	-107.195	0.007659
ENSG00000066379	POLR1H	-2.66674	-34.7892	0.007659
ENSG00000168803	ADAL	-2.66627	-18.9961	0.00767
ENSG00000180113	TDRD6	-2.66571	-181.973	0.007683
ENSG00000132003	ZSWIM4	2.66568	57.6675	0.007683
ENSG00000138115	CYP2C8	-2.6653	-113.564	0.007692
ENSG00000170802	FOXN2	2.66464	38.6173	0.007707
ENSG00000204880	KRTAP4-8	-2.66421	-126.629	0.007717
ENSG00000101290	CDS2	2.6635	108.138	0.007733
ENSG00000128891	CCDC32	-2.66085	-10.1262	0.007794
ENSG00000153266	FEZF2	-2.66065	-1396.66	0.007799
ENSG00000124493	GRM4	2.65961	106.513	0.007823
ENSG00000238227	TMEM250	2.65841	130.704	0.007851
ENSG00000111912	NCOA7	2.65795	46.3056	0.007862
ENSG00000239998	LILRA2	-2.65763	-13.7705	0.007869
ENSG00000196967	ZNF585A	2.6562	335.42	0.007903
ENSG00000275714	H3C1	-2.65213	-16.6931	0.007999
ENSG00000158987	RAPGEF6	-2.65186	-57.5733	0.008005
ENSG00000070019	GUCY2C	2.6517	130.796	0.008009
ENSG00000082175	PGR	2.64934	206.414	0.008065
ENSG00000030110	BAK1	-2.64906	-39.6499	0.008072
ENSG00000010017	RANBP9	-2.6476	-38.6073	0.008107
ENSG00000184163	C1QTNF12	2.6467	63.9372	0.008128
ENSG00000135900	MRPL44	2.64667	74.073	0.008129
ENSG00000080166	DCT	-2.64333	-80.8818	0.008209
ENSG00000169905	TOR1AIP2	-2.64325	-149.697	0.008211
ENSG00000124574	ABCC10	-2.64296	-23.6149	0.008218
ENSG00000102904	TSNAXIP1	2.64236	286.327	0.008233
ENSG00000216588	IGSF23	2.64229	99.444	0.008235
ENSG00000170417	TMEM182	2.63912	34.5056	0.008312
ENSG00000215817	ZC3H11B	-2.63884	-57.3456	0.008319
ENSG00000223638	RFPL4A	-2.63808	-54.4778	0.008338
ENSG00000148019	CEP78	-2.6371	-78.0043	0.008362
ENSG00000196655	TRAPPC4	2.63576	35.2745	0.008395
ENSG00000158869	FCER1G	-2.63568	-16.1879	0.008397
ENSG00000091732	ZC3HC1	-2.63521	-141.778	0.008408
ENSG00000057657	PRDM1	2.63271	17.9222	0.008471
ENSG00000196562	SULF2	2.63098	45.7348	0.008514
ENSG00000177663	IL17RA	2.63095	19.9367	0.008515
ENSG00000142182	DNMT3L	2.63048	304.341	0.008526
ENSG00000134294	SLC38A2	-2.62946	-75.356	0.008552
ENSG00000186314	PRELID2	-2.62944	-34.2525	0.008553
ENSG00000159217	IGF2BP1	-2.62861	-229.979	0.008573
ENSG00000184270	H2AC21	2.6283	103.71	0.008581
ENSG00000185760	KCNQ5	2.62816	61.9495	0.008585
ENSG00000139974	SLC38A6	2.62692	70.7077	0.008616
ENSG00000135341	MAP3K7	-2.62601	-55.6729	0.008639
ENSG00000177556	ATOX1	-2.62385	-17.6846	0.008694
ENSG00000176797	DEFB103A	-2.62341	-4744.76	0.008705
ENSG00000162302	RPS6KA4	2.62064	80.0701	0.008776
ENSG00000116191	RALGPS2	2.61488	33.0056	0.008926
ENSG00000159461	AMFR	2.61218	120.024	0.008997
ENSG00000120875	DUSP4	2.61119	20.8901	0.009023
ENSG00000219438	TAFA5	-2.6109	-87.0003	0.00903
ENSG00000143032	BARHL2	2.60879	53.6184	0.009086
ENSG00000115084	SLC35F5	-2.60775	-17.9211	0.009114
ENSG00000166170	BAG5	-2.60676	-38.1497	0.00914
ENSG00000110721	CHKA	2.60661	113.375	0.009144
ENSG00000249709	ZNF564	2.60534	28.9656	0.009178
ENSG00000163576	EFHB	2.60492	66.2571	0.00919
ENSG00000181915	ADO	2.60376	47.2378	0.009221
ENSG00000165661	QSOX2	-2.60372	-15.8199	0.009222
ENSG00000177885	GRB2	-2.59954	-39.2312	0.009335
ENSG00000120526	NUDCD1	-2.59856	-62.0252	0.009361
ENSG00000100106	TRIOBP	2.59852	32.7181	0.009363
ENSG00000234829	IFNA17	-2.5979	-73.7029	0.00938
ENSG00000119321	FKBP15	2.59741	41.7591	0.009393
ENSG00000172568	FNDC9	-2.59662	-18.8284	0.009415
ENSG00000212659	KRTAP9-6	2.59653	427.37	0.009417
ENSG00000183569	SERHL2	-2.59628	-7.04434	0.009424
ENSG00000213047	DENND1B	2.5926	125.403	0.009525
ENSG00000165526	RPUSD4	2.58887	59.0949	0.009629
ENSG00000164113	ADAD1	-2.58878	-859	0.009632
ENSG00000149218	ENDOD1	-2.58878	-6.04224	0.009632
ENSG00000172661	WASHC2C	-2.58856	-17.9036	0.009638
ENSG00000104213	PDGFRL	2.58794	12.0781	0.009655
ENSG00000175595	ERCC4	-2.58702	-27.3345	0.009681
ENSG00000136021	SCYL2	2.58694	48.4752	0.009683
ENSG00000164691	TAGAP	2.58454	9.47362	0.009751
ENSG00000135919	SERPINE2	-2.58445	-10.8459	0.009753
ENSG00000244617	ASPRV1	2.5831	167.339	0.009792
ENSG00000095485	CWF19L1	-2.58301	-45.7445	0.009794
ENSG00000168028	RPSA	2.58198	28.7121	0.009824
ENSG00000196826	ENSG00000196826	2.58183	31.4161	0.009828
ENSG00000135541	AHI1	-2.58071	-17.0249	0.00986
ENSG00000136810	TXN	-2.57654	-10.7679	0.00998
ENSG00000166689	PLEKHA7	2.57635	75.9391	0.009985
ENSG00000122484	RPAP2	2.57519	74.7177	0.010019
ENSG00000258083	OR9A4	2.57496	125.329	0.010025
ENSG00000162892	IL24	2.57077	22.2724	0.010147
ENSG00000153107	ANAPC1	2.56967	37.2079	0.010179
ENSG00000127415	IDUA	2.56874	13.5132	0.010207
ENSG00000196510	ANAPC7	2.56513	38.4676	0.010314
ENSG00000204653	ASPDH	2.56225	33.9909	0.010399
ENSG00000284554	ENSG00000284554	2.56156	118.521	0.01042
ENSG00000140474	ULK3	2.56114	95.5495	0.010433
ENSG00000086504	MRPL28	2.56102	42.4868	0.010437
ENSG00000242372	EIF6	-2.56099	-25.5631	0.010438
ENSG00000126353	CCR7	-2.55996	-199.24	0.010468
ENSG00000008226	DLEC1	2.55958	144.419	0.01048
ENSG00000136877	FPGS	-2.55927	-24.572	0.010489
ENSG00000284635	SCYGR8	2.55907	93.5588	0.010495
ENSG00000204264	PSMB8	2.55691	66.9899	0.010561
ENSG00000204713	TRIM27	-2.55544	-10.1866	0.010605
ENSG00000180346	TIGD2	2.55495	46.8311	0.01062
ENSG00000066468	FGFR2	2.55302	69.0648	0.010679
ENSG00000198252	STYX	2.55217	25.8242	0.010705
ENSG00000147364	FBXO25	2.55108	39.714	0.010739
ENSG00000170791	CHCHD7	-2.55107	-104.452	0.010739
ENSG00000140718	FTO	-2.55059	-61.8916	0.010754
ENSG00000130653	PNPLA7	2.54947	149.185	0.010789
ENSG00000132773	TOE1	2.54774	125.701	0.010842
ENSG00000213658	LAT	-2.54618	-106.906	0.010891
ENSG00000100519	PSMC6	-2.54538	-56.4277	0.010916
ENSG00000149639	SOGA1	-2.543	-64.5884	0.01099
ENSG00000129480	DTD2	2.54234	82.3459	0.011011
ENSG00000179144	GIMAP7	2.54174	38.2547	0.01103
ENSG00000158296	SLC13A3	2.54164	183.942	0.011033
ENSG00000110395	CBL	-2.54008	-72.1184	0.011083
ENSG00000075651	PLD1	-2.53952	-24.4506	0.0111
ENSG00000077935	SMC1B	-2.53854	-22.0092	0.011132
ENSG00000116001	TIA1	-2.53743	-24.8908	0.011167
ENSG00000146839	ZAN	2.53617	73.9377	0.011207
ENSG00000113838	TBCCD1	2.53	52.8152	0.011406
ENSG00000183513	COA5	-2.52861	-27.0646	0.011451
ENSG00000164841	TMEM74	-2.52746	-37.0412	0.011489
ENSG00000213416	KRTAP4-12	-2.52684	-52.5529	0.011509
ENSG00000125780	TGM3	-2.52679	-47.9074	0.011511
ENSG00000289791	ENSG00000289791	2.52658	29.2905	0.011518
ENSG00000119669	IRF2BPL	2.5261	9.08236	0.011533
ENSG00000177042	TMEM80	-2.52532	-104.242	0.011559
ENSG00000176978	DPP7	2.52491	32.932	0.011573
ENSG00000138379	MSTN	-2.52405	-43.0346	0.011601
ENSG00000246705	H2AJ	2.5231	27.1496	0.011633
ENSG00000168491	CCDC110	-2.52219	-28.8601	0.011663
ENSG00000214686	IQCF6	-2.52129	-197.291	0.011692
ENSG00000118985	ELL2	-2.51948	-28.5441	0.011753
ENSG00000120992	LYPLA1	2.5192	54.6072	0.011762
ENSG00000153814	JAZF1	2.51758	112.136	0.011816
ENSG00000064666	CNN2	2.51438	56.0167	0.011924
ENSG00000183682	BMP8A	2.51389	6.46858	0.011941
ENSG00000135211	TMEM60	2.5135	58.7477	0.011954
ENSG00000198380	GFPT1	-2.51335	-59.6389	0.011959
ENSG00000278588	H2BC10	-2.51203	-192.963	0.012004
ENSG00000153113	CAST	2.51171	50.0658	0.012015
ENSG00000121053	EPX	2.50998	8.26646	0.012074
ENSG00000130511	SSBP4	2.50933	40.3657	0.012096
ENSG00000162456	KNCN	2.50914	261.943	0.012102
ENSG00000164111	ANXA5	-2.50858	-6.5172	0.012122
ENSG00000087074	PPP1R15A	2.50608	22.8601	0.012208
ENSG00000122591	HYCC1	-2.50574	-35.1916	0.01222
ENSG00000255439	ENSG00000255439	2.50475	62.8149	0.012254
ENSG00000118308	IRAG2	-2.5042	-84.6304	0.012273
ENSG00000176971	FIBIN	2.5032	246.222	0.012308
ENSG00000227345	PARG	2.50213	210.392	0.012345
ENSG00000000938	FGR	2.50109	27.9813	0.012381
ENSG00000079689	SCGN	-2.49977	-171.794	0.012427
ENSG00000104783	KCNN4	2.49805	59.9587	0.012488
ENSG00000127324	TSPAN8	2.49746	569.221	0.012509
ENSG00000057704	TMCC3	-2.49617	-25.006	0.012554
ENSG00000145907	G3BP1	2.49401	29.4271	0.012631
ENSG00000179546	HTR1D	2.4939	120.365	0.012635
ENSG00000145692	BHMT	2.49387	200.247	0.012636
ENSG00000082212	ME2	-2.49347	-31.2887	0.01265
ENSG00000124067	SLC12A4	2.49344	133.75	0.012651
ENSG00000105559	PLEKHA4	-2.49313	-98.5646	0.012662
ENSG00000177830	CHID1	-2.49173	-75.5866	0.012712
ENSG00000157211	CDCP2	-2.49168	-93.8239	0.012714
ENSG00000115446	UNC50	2.49072	51.8075	0.012748
ENSG00000166272	WBP1L	2.48919	62.5336	0.012804
ENSG00000173273	TNKS	2.48828	38.2223	0.012836
ENSG00000187595	ZNF385C	-2.48703	-58.7821	0.012881
ENSG00000105655	ISYNA1	2.4854	23.0696	0.012941
ENSG00000103479	RBL2	-2.48431	-155.364	0.01298
ENSG00000169548	ZNF280A	2.4843	135.412	0.012981
ENSG00000164346	NSA2	2.4833	39.4416	0.013017
ENSG00000159202	UBE2Z	-2.48301	-46.4245	0.013028
ENSG00000064687	ABCA7	2.48173	8.3808	0.013075
ENSG00000215372	ZNF705G	2.48122	1688.57	0.013093
ENSG00000166200	COPS2	-2.48032	-26.5277	0.013126
ENSG00000184939	ZFP90	-2.48026	-7.56514	0.013129
ENSG00000116205	TCEANC2	-2.48011	-48.4357	0.013134
ENSG00000116774	OLFML3	2.47942	115.535	0.013159
ENSG00000182963	GJC1	-2.47914	-155.432	0.01317
ENSG00000289282	ENSG00000289282	2.47899	197.44	0.013176
ENSG00000089225	TBX5	2.47737	267.391	0.013236
ENSG00000057663	ATG5	2.47732	56.2557	0.013237
ENSG00000118729	CASQ2	2.47715	98.0817	0.013244
ENSG00000140104	CLBA1	2.47689	95.5964	0.013253
ENSG00000067248	DHX29	2.47664	89.6944	0.013262
ENSG00000132510	KDM6B	-2.47635	-69.4804	0.013273
ENSG00000023041	ZDHHC6	2.47595	80.6413	0.013288
ENSG00000186908	ZDHHC17	-2.47557	-186.779	0.013302
ENSG00000107902	LHPP	-2.47551	-5.13678	0.013305
ENSG00000137812	KNL1	2.47528	47.3722	0.013313
ENSG00000165475	CRYL1	-2.47388	-16.5235	0.013366
ENSG00000162885	B3GALNT2	-2.47322	-40.05	0.01339
ENSG00000198824	CHAMP1	2.47232	130.051	0.013424
ENSG00000148600	CDHR1	-2.47169	-95.3399	0.013448
ENSG00000188211	NCR3LG1	-2.47161	-116.08	0.013451
ENSG00000198133	TMEM229B	2.47156	25.4703	0.013452
ENSG00000173080	RXFP4	2.46977	192.31	0.01352
ENSG00000126858	RHOT1	-2.4697	-309.092	0.013523
ENSG00000156381	ANKRD9	2.46739	33.3309	0.01361
ENSG00000122958	VPS26A	2.46655	92.7755	0.013642
ENSG00000171587	DSCAM	-2.46636	-154.862	0.013649
ENSG00000104643	MTMR9	-2.46484	-36.5614	0.013707
ENSG00000054611	TBC1D22A	-2.46468	-18.7886	0.013713
ENSG00000143970	ASXL2	2.46286	41.8619	0.013783
ENSG00000113328	CCNG1	2.46277	64.9079	0.013787
ENSG00000172724	CCL19	-2.46113	-32.5001	0.01385
ENSG00000242866	STRC	2.46055	190.026	0.013872
ENSG00000171109	MFN1	2.46052	54.8585	0.013874
ENSG00000127780	OR1E2	2.45876	212.661	0.013942
ENSG00000169876	MUC17	-2.45784	-174.004	0.013977
ENSG00000142961	MOB3C	-2.45626	-21.6798	0.014039
ENSG00000204287	HLA-DRA	-2.45608	-31.7024	0.014046
ENSG00000142513	ACP4	-2.45431	-101.385	0.014116
ENSG00000143622	RIT1	2.45255	67.7876	0.014185
ENSG00000140287	HDC	2.45231	13.3606	0.014194
ENSG00000112473	SLC39A7	2.45186	40.713	0.014212
ENSG00000013725	CD6	2.45171	60.3797	0.014218
ENSG00000141741	MIEN1	-2.45056	-63.3375	0.014264
ENSG00000184743	ATL3	-2.45001	-62.9977	0.014285
ENSG00000169129	AFAP1L2	-2.44915	-91.326	0.014319
ENSG00000128408	RIBC2	-2.44699	-20.9584	0.014406
ENSG00000188761	BCL2L15	2.4456	15.6695	0.014461
ENSG00000138640	FAM13A	2.44513	10.2979	0.01448
ENSG00000169174	PCSK9	2.44453	131.284	0.014504
ENSG00000204536	CCHCR1	-2.44353	-21.2926	0.014545
ENSG00000138796	HADH	2.44262	72.7548	0.014581
ENSG00000274997	H2AC12	-2.44239	-29.9878	0.014591
ENSG00000095981	KCNK16	-2.44217	-78.6351	0.014599
ENSG00000150636	CCDC102B	-2.44186	-183.389	0.014612
ENSG00000144848	ATG3	-2.44002	-105.433	0.014687
ENSG00000111224	PARP11	-2.43969	-55.7316	0.0147
ENSG00000179930	ZNF648	2.43961	300.396	0.014703
ENSG00000283439	SPEM3	2.43946	567.033	0.014709
ENSG00000184956	MUC6	-2.4372	-207.463	0.014802
ENSG00000255307	OR52B2	2.43696	128.991	0.014811
ENSG00000009954	BAZ1B	2.43614	312.451	0.014845
ENSG00000113302	IL12B	2.43572	54.4847	0.014862
ENSG00000188486	H2AX	-2.43522	-51.2863	0.014883
ENSG00000107165	TYRP1	-2.43382	-454.199	0.01494
ENSG00000172939	OXSR1	-2.43335	-207.388	0.01496
ENSG00000081479	LRP2	-2.43282	-86.1117	0.014982
ENSG00000104365	IKBKB	2.43275	173.752	0.014985
ENSG00000169474	SPRR1A	2.43208	51.4055	0.015013
ENSG00000183814	LIN9	-2.43037	-67.8568	0.015083
ENSG00000138376	BARD1	2.42924	12.8291	0.01513
ENSG00000178691	SUZ12	2.42912	108.666	0.015135
ENSG00000197253	TPSB2	-2.42787	-384.65	0.015188
ENSG00000122034	GTF3A	-2.42604	-18.8961	0.015265
ENSG00000147526	TACC1	2.42587	54.016	0.015272
ENSG00000180353	HCLS1	2.4258	118.614	0.015275
ENSG00000162746	FCRLB	-2.42522	-8.81483	0.015299
ENSG00000164171	ITGA2	-2.42455	-16.4528	0.015327
ENSG00000122481	RWDD3	2.42363	24.7441	0.015366
ENSG00000184489	PTP4A3	-2.42289	-15.7615	0.015398
ENSG00000168314	MOBP	-2.42252	-131.785	0.015413
ENSG00000124226	RNF114	2.42149	85.9538	0.015457
ENSG00000164082	GRM2	-2.42078	-130.062	0.015487
ENSG00000129562	DAD1	2.42018	10.0959	0.015513
ENSG00000112893	MAN2A1	2.41998	50.6138	0.015521
ENSG00000243364	EFNA4	-2.41986	-96.4048	0.015527
ENSG00000168297	PXK	2.41943	20.595	0.015545
ENSG00000197587	DMBX1	2.41878	114.878	0.015573
ENSG00000104613	INTS10	-2.41875	-71.1312	0.015574
ENSG00000143543	JTB	2.41828	184.791	0.015594
ENSG00000076685	NT5C2	2.41776	12.7087	0.015616
ENSG00000178301	AQP11	-2.41677	-14.6356	0.015659
ENSG00000147485	PXDNL	2.41659	95.3932	0.015667
ENSG00000126432	PRDX5	-2.41566	-40.4508	0.015707
ENSG00000204574	ABCF1	-2.41323	-106	0.015812
ENSG00000184702	SEPTIN5	-2.41277	-233.614	0.015832
ENSG00000006576	PHTF2	2.41252	42.0647	0.015843
ENSG00000110324	IL10RA	-2.41159	-41.0603	0.015883
ENSG00000214530	STARD10	-2.41046	-40.0097	0.015933
ENSG00000161981	SNRNP25	2.40748	12.2237	0.016063
ENSG00000143294	PRCC	-2.40728	-60.6877	0.016072
ENSG00000134824	FADS2	-2.40711	-4.91939	0.01608
ENSG00000139718	SETD1B	2.40681	198.587	0.016093
ENSG00000206559	ZCWPW2	-2.40353	-21.3196	0.016237
ENSG00000070444	MNT	-2.40199	-44.6982	0.016306
ENSG00000260861	ENSG00000260861	2.40122	19.7311	0.016341
ENSG00000181631	P2RY13	2.4006	13.0987	0.016368
ENSG00000062038	CDH3	-2.39991	-155.936	0.016399
ENSG00000178802	MPI	2.3998	30.6342	0.016404
ENSG00000138185	ENTPD1	2.39873	27.972	0.016452
ENSG00000180957	PITPNB	-2.39858	-51.205	0.016459
ENSG00000240654	C1QTNF9	2.3981	33.6595	0.01648
ENSG00000021355	SERPINB1	2.39798	30.6273	0.016486
ENSG00000087502	ERGIC2	-2.39635	-24.6446	0.016559
ENSG00000099956	SMARCB1	2.39584	133.185	0.016582
ENSG00000120533	ENY2	-2.39554	-67.7372	0.016596
ENSG00000073737	DHRS9	-2.39373	-68.332	0.016678
ENSG00000196586	MYO6	2.39289	44.255	0.016716
ENSG00000183760	ACP7	-2.39234	-43.0122	0.016741
ENSG00000113643	RARS1	-2.39219	-31.3122	0.016748
ENSG00000118094	TREH	-2.39155	-355.933	0.016777
ENSG00000241360	PDXP	-2.3912	-204.612	0.016794
ENSG00000123154	WDR83	2.3905	87.3871	0.016826
ENSG00000163072	NOSTRIN	-2.39039	-30.8472	0.01683
ENSG00000103494	RPGRIP1L	-2.38986	-29.7758	0.016855
ENSG00000083123	BCKDHB	-2.38964	-111.704	0.016865
ENSG00000080511	RDH8	-2.38904	-141.847	0.016892
ENSG00000133328	PLAAT2	2.38859	12.4966	0.016913
ENSG00000109265	CRACD	2.38842	24.7069	0.016921
ENSG00000173269	MMRN2	-2.38707	-27.6093	0.016983
ENSG00000136059	VILL	2.38702	116.392	0.016985
ENSG00000166126	AMN	-2.38691	-17.954	0.016991
ENSG00000166562	SEC11C	2.38598	41.1229	0.017034
ENSG00000205060	SLC35B4	-2.38565	-69.8487	0.017049
ENSG00000168487	BMP1	2.38514	21.1507	0.017073
ENSG00000118513	MYB	-2.38266	-52.3434	0.017188
ENSG00000123374	CDK2	-2.38212	-30.533	0.017213
ENSG00000172500	FIBP	2.38128	88.0798	0.017253
ENSG00000116981	NT5C1A	2.37962	19.8993	0.01733
ENSG00000205423	CNEP1R1	2.37929	33.7737	0.017346
ENSG00000115234	SNX17	-2.37919	-81.9307	0.017351
ENSG00000105186	ANKRD27	-2.37729	-53.1498	0.01744
ENSG00000063245	EPN1	-2.37563	-47.3582	0.017519
ENSG00000042980	ADAM28	2.37557	66.9047	0.017522
ENSG00000275896	PRSS2	2.37465	12.3538	0.017566
ENSG00000128185	DGCR6L	2.37421	63.0567	0.017586
ENSG00000177548	RABEP2	2.37388	161.142	0.017602
ENSG00000103275	UBE2I	-2.37339	-43.7878	0.017625
ENSG00000182771	GRID1	-2.37255	-100.992	0.017666
ENSG00000186832	KRT16	-2.37177	-1153.6	0.017703
ENSG00000154719	MRPL39	2.37119	47.0578	0.017731
ENSG00000130433	CACNG6	-2.3711	-10.0383	0.017735
ENSG00000180257	ZNF816	-2.37073	-91.0104	0.017753
ENSG00000050820	BCAR1	2.3698	49.0508	0.017798
ENSG00000162104	ADCY9	2.36944	72.9943	0.017815
ENSG00000090539	CHRD	-2.36908	-31.4599	0.017832
ENSG00000145050	MANF	-2.36834	-41.753	0.017868
ENSG00000132915	PDE6A	-2.36821	-195.003	0.017875
ENSG00000242110	AMACR	2.36786	25.4745	0.017891
ENSG00000075223	SEMA3C	2.3665	21.2314	0.017957
ENSG00000038295	TLL1	-2.36556	-237.309	0.018003
ENSG00000112578	BYSL	2.36466	103.176	0.018046
ENSG00000147684	NDUFB9	2.36333	51.1409	0.018111
ENSG00000106302	HYAL4	2.36261	118.683	0.018147
ENSG00000197283	SYNGAP1	-2.36246	-95.1107	0.018154
ENSG00000198113	TOR4A	-2.36179	-24.989	0.018187
ENSG00000106615	RHEB	-2.36083	-75.9858	0.018234
ENSG00000184056	VPS33B	2.36062	58.3502	0.018244
ENSG00000169379	ARL13B	2.36039	107.918	0.018256
ENSG00000123505	AMD1	-2.3602	-46.5667	0.018265
ENSG00000180043	GARIN5B	2.36003	54.8822	0.018273
ENSG00000159648	TEPP	2.35932	82.2006	0.018308
ENSG00000153294	ADGRF4	-2.35718	-88.4849	0.018414
ENSG00000167772	ANGPTL4	2.35667	18.5657	0.01844
ENSG00000112941	TENT4A	2.35647	21.8926	0.01845
ENSG00000162542	TMCO4	2.35603	117.212	0.018471
ENSG00000128654	MTX2	-2.35602	-95.1	0.018472
ENSG00000183098	GPC6	2.35425	102.254	0.01856
ENSG00000062524	LTK	-2.35358	-111.262	0.018594
ENSG00000130559	CAMSAP1	2.35346	72.954	0.018599
ENSG00000121274	TENT4B	2.35344	114.996	0.018601
ENSG00000205362	MT1A	-2.35306	-74.5357	0.01862
ENSG00000158525	CPA5	2.35282	18.4592	0.018632
ENSG00000213782	DDX47	2.35134	74.144	0.018706
ENSG00000122218	COPA	2.34961	32.5662	0.018793
ENSG00000111678	C12orf57	-2.34936	-20.2969	0.018806
ENSG00000204060	FOXO6	2.34923	45.3603	0.018812
ENSG00000189233	NUGGC	-2.34832	-13.3968	0.018858
ENSG00000102837	OLFM4	2.34774	114.168	0.018888
ENSG00000275379	H3C11	2.34743	30.0635	0.018904
ENSG00000186038	HTR3E	-2.34656	-25.6935	0.018948
ENSG00000129055	ANAPC13	2.34428	12.5212	0.019064
ENSG00000050748	MAPK9	2.34201	52.9596	0.01918
ENSG00000149781	FERMT3	2.34133	154.478	0.019215
ENSG00000100888	CHD8	2.34127	35.1898	0.019218
ENSG00000163581	SLC2A2	-2.34083	-243.292	0.019241
ENSG00000171631	P2RY6	-2.34037	-13.1143	0.019264
ENSG00000284779	ENSG00000284779	-2.33989	-201.606	0.01929
ENSG00000117266	CDK18	2.33918	18.3423	0.019326
ENSG00000135387	CAPRIN1	2.33842	117.909	0.019365
ENSG00000149269	PAK1	2.33799	124.115	0.019388
ENSG00000204022	LIPJ	-2.33795	-72.4856	0.01939
ENSG00000159753	CARMIL2	2.33729	57.4455	0.019424
ENSG00000204217	BMPR2	-2.33726	-84.7683	0.019425
ENSG00000111897	SERINC1	-2.33616	-17.3665	0.019483
ENSG00000120057	SFRP5	2.33547	86.6274	0.019519
ENSG00000169682	SPNS1	-2.33535	-80.7056	0.019525
ENSG00000102524	TNFSF13B	2.33517	35.2144	0.019535
ENSG00000125834	STK35	-2.33346	-59.2799	0.019624
ENSG00000140678	ITGAX	2.33273	6.14605	0.019663
ENSG00000184434	LRRC19	2.33245	52.5162	0.019677
ENSG00000078098	FAP	-2.33128	-561.716	0.019739
ENSG00000186847	KRT14	2.33047	75.6874	0.019781
ENSG00000155893	PXYLP1	2.32959	86.4403	0.019828
ENSG00000068079	IFI35	-2.32942	-69.0231	0.019837
ENSG00000188215	DCUN1D3	2.32843	39.2799	0.019889
ENSG00000135040	NAA35	2.32709	307.382	0.019961
ENSG00000175520	UBQLN3	2.32632	118.947	0.020002
ENSG00000175662	TOM1L2	-2.32511	-74.0242	0.020066
ENSG00000138688	BLTP1	-2.32449	-50.4691	0.020099
ENSG00000184344	GDF3	-2.32394	-23.8528	0.020129
ENSG00000167654	ATCAY	2.32387	209.518	0.020133
ENSG00000079459	FDFT1	2.32306	14.9089	0.020176
ENSG00000171453	POLR1C	2.32258	118.197	0.020202
ENSG00000278224	PRICKLE4	-2.32081	-14.097	0.020297
ENSG00000167103	PIP5KL1	2.32056	18.3782	0.02031
ENSG00000163209	SPRR3	-2.31966	-62.993	0.020359
ENSG00000196227	FAM217B	-2.31957	-175.478	0.020364
ENSG00000170264	FAM161A	-2.31805	-31.4355	0.020446
ENSG00000184986	TMEM121	-2.31804	-113.816	0.020447
ENSG00000243943	ZNF512	-2.31638	-47.6417	0.020537
ENSG00000169621	APLF	-2.31166	-100.364	0.020796
ENSG00000110801	PSMD9	2.31098	18.8039	0.020834
ENSG00000203785	SPRR2E	2.31044	87.2821	0.020864
ENSG00000119844	AFTPH	2.30887	113.855	0.020951
ENSG00000136574	GATA4	2.30781	276.603	0.02101
ENSG00000198874	TYW1	-2.30717	-22.8953	0.021045
ENSG00000166869	CHP2	2.30692	157.575	0.02106
ENSG00000169184	MN1	-2.30655	-69.2323	0.02108
ENSG00000182923	CEP63	2.30606	9.47568	0.021107
ENSG00000173230	GOLGB1	2.30563	31.4696	0.021132
ENSG00000066422	ZBTB11	2.3051	35.7735	0.021161
ENSG00000116584	ARHGEF2	2.30462	45.558	0.021188
ENSG00000167614	TTYH1	2.30392	97.2299	0.021227
ENSG00000140600	SH3GL3	2.30377	66.2257	0.021235
ENSG00000189068	VSTM1	-2.30347	-13.8818	0.021253
ENSG00000126861	OMG	2.3028	62.4338	0.02129
ENSG00000174953	DHX36	2.302	98.7632	0.021335
ENSG00000257184	ENSG00000257184	-2.30136	-231.857	0.021371
ENSG00000205356	TECPR1	2.30068	36.4516	0.02141
ENSG00000141503	MINK1	-2.30012	-67.6549	0.021441
ENSG00000142751	GPN2	-2.30005	-19.7348	0.021445
ENSG00000131462	TUBG1	-2.29965	-74.972	0.021468
ENSG00000150054	MPP7	2.2989	20.7256	0.02151
ENSG00000178665	ZNF713	2.29767	19.3306	0.021581
ENSG00000167601	AXL	2.29534	39.9631	0.021714
ENSG00000215915	ATAD3C	2.29514	77.3746	0.021725
ENSG00000171135	JAGN1	-2.29324	-26.204	0.021834
ENSG00000137547	MRPL15	2.29301	12.4954	0.021848
ENSG00000116985	BMP8B	2.29291	9.27209	0.021853
ENSG00000165899	OTOGL	-2.29151	-97.8111	0.021934
ENSG00000039123	MTREX	2.29112	126.235	0.021956
ENSG00000167487	KLHL26	2.29043	191.731	0.021997
ENSG00000154678	PDE1C	2.29021	62.2617	0.022009
ENSG00000163931	TKT	-2.28998	-47.3944	0.022023
ENSG00000137674	MMP20	-2.28942	-179.496	0.022055
ENSG00000120251	GRIA2	-2.28918	-349.035	0.022069
ENSG00000175600	SUGCT	-2.28834	-115.967	0.022118
ENSG00000160883	HK3	2.28818	100.314	0.022127
ENSG00000251246	EFNA4-EFNA3	-2.28753	-40.5207	0.022165
ENSG00000162745	OLFML2B	-2.28675	-46.5456	0.02221
ENSG00000184465	WDR27	-2.2867	-25.6279	0.022213
ENSG00000090013	BLVRB	-2.2864	-67.0999	0.022231
ENSG00000196666	FAM180B	2.28626	183.116	0.022239
ENSG00000167664	TMIGD2	2.28573	7.28932	0.02227
ENSG00000104763	ASAH1	2.28564	19.8434	0.022275
ENSG00000170092	SPDYE5	2.28563	74.3859	0.022276
ENSG00000149485	FADS1	-2.2844	-26.6877	0.022348
ENSG00000167397	VKORC1	2.2815	56.0984	0.022519
ENSG00000159398	CES5A	2.2809	204.305	0.022554
ENSG00000187855	ASCL4	-2.27989	-99.2276	0.022614
ENSG00000118432	CNR1	-2.27855	-59.2691	0.022694
ENSG00000060718	COL11A1	2.27813	162.54	0.022719
ENSG00000148848	ADAM12	2.2769	140.232	0.022793
ENSG00000204120	GIGYF2	2.27682	23.4458	0.022797
ENSG00000124641	MED20	2.27669	13.2795	0.022805
ENSG00000136051	WASHC4	-2.2761	-49.0378	0.02284
ENSG00000156398	SFXN2	2.27565	89.4535	0.022867
ENSG00000159063	ALG8	-2.27277	-8.44627	0.02304
ENSG00000213578	CPLX3	2.27257	167.735	0.023052
ENSG00000177202	SPACA4	2.27216	64.588	0.023077
ENSG00000164056	SPRY1	-2.27054	-14.2351	0.023175
ENSG00000172123	SLFN12	2.27006	76.488	0.023204
ENSG00000253352	TUG1	-2.26768	-199.21	0.023349
ENSG00000013583	HEBP1	2.26693	4.71523	0.023395
ENSG00000164076	CAMKV	2.26558	42.0899	0.023477
ENSG00000123179	EBPL	-2.26548	-5.93339	0.023483
ENSG00000136286	MYO1G	2.26437	23.6895	0.023552
ENSG00000180479	ZNF571	-2.26359	-94.1306	0.023599
ENSG00000151689	INPP1	2.26322	22.4122	0.023622
ENSG00000128524	ATP6V1F	-2.26232	-62.644	0.023678
ENSG00000125170	DOK4	2.26205	14.1862	0.023695
ENSG00000188580	NKAIN2	-2.26203	-95.3448	0.023696
ENSG00000150787	PTS	-2.26166	-95.2894	0.023718
ENSG00000130396	AFDN	-2.26127	-36.5373	0.023742
ENSG00000183747	ACSM2A	-2.26099	-57.7591	0.02376
ENSG00000157106	SMG1	-2.2564	-41.02	0.024045
ENSG00000165061	ZMAT4	2.2564	81.5186	0.024046
ENSG00000106927	AMBP	-2.25547	-144.146	0.024104
ENSG00000227729	RD3L	2.25463	11.2156	0.024156
ENSG00000130477	UNC13A	2.25381	261.026	0.024208
ENSG00000162188	GNG3	2.2518	237.468	0.024335
ENSG00000112304	ACOT13	-2.25154	-30.7589	0.024351
ENSG00000110492	MDK	2.25134	129.83	0.024364
ENSG00000229544	NKX1-2	2.25108	110.54	0.02438
ENSG00000110717	NDUFS8	2.2508	39.6611	0.024398
ENSG00000196504	PRPF40A	2.24984	22.1849	0.024459
ENSG00000100490	CDKL1	-2.24981	-21.8592	0.024461
ENSG00000264230	ANXA8L1	-2.24945	-86.4755	0.024484
ENSG00000236104	ZBTB22	2.24934	122.003	0.024491
ENSG00000198356	GET3	2.24925	135.579	0.024497
ENSG00000076706	MCAM	2.24891	113.072	0.024518
ENSG00000162384	CZIB	-2.24836	-22.7914	0.024553
ENSG00000253368	TRNP1	-2.24797	-39.0557	0.024578
ENSG00000159516	SPRR2G	-2.24761	-171.455	0.024601
ENSG00000083444	PLOD1	2.24691	26.8326	0.024646
ENSG00000181616	OR52H1	2.24664	82.3686	0.024663
ENSG00000156261	CCT8	-2.24658	-20.3471	0.024667
ENSG00000004534	RBM6	-2.24529	-172.77	0.024749
ENSG00000185070	FLRT2	2.24514	85.2436	0.024759
ENSG00000269590	ENSG00000269590	-2.24424	-70.6659	0.024817
ENSG00000120937	NPPB	2.24385	168.2	0.024842
ENSG00000288611	NPBWR1	2.24366	92.1815	0.024854
ENSG00000140451	PIF1	-2.24364	-80.3755	0.024856
ENSG00000148459	PDSS1	-2.24322	-33.4944	0.024883
ENSG00000097096	SYDE2	-2.24263	-11.8927	0.024921
ENSG00000143977	SNRPG	-2.24204	-22.4694	0.024959
ENSG00000111786	SRSF9	2.24183	72.3071	0.024972
ENSG00000178096	BOLA1	-2.2418	-35.2892	0.024974
ENSG00000254505	CHMP4A	2.24169	37.5641	0.024982
ENSG00000144476	ACKR3	-2.24118	-8.09723	0.025014
ENSG00000179055	OR13D1	-2.24092	-26.3539	0.025031
ENSG00000185621	LMLN	-2.23991	-49.8182	0.025097
ENSG00000170819	BFSP2	-2.23908	-76.7687	0.025151
ENSG00000006282	SPATA20	2.23884	3.7931	0.025166
ENSG00000188554	NBR1	-2.23868	-43.1082	0.025177
ENSG00000258465	ENSG00000258465	-2.23859	-56.2762	0.025183
ENSG00000198945	L3MBTL3	2.23811	59.8752	0.025214
ENSG00000182224	CYB5D1	-2.23772	-68.8419	0.02524
ENSG00000167261	DPEP2	2.23735	21.545	0.025264
ENSG00000164591	MYOZ3	-2.23634	-248.336	0.025329
ENSG00000149516	MS4A3	-2.23498	-40.0495	0.025419
ENSG00000213626	LBH	-2.23432	-64.2322	0.025462
ENSG00000232113	TEX50	2.23342	213.221	0.025521
ENSG00000100558	PLEK2	-2.2334	-41.5389	0.025522
ENSG00000121653	MAPK8IP1	-2.23329	-758.299	0.02553
ENSG00000197798	FAM118B	2.23296	46.4654	0.025551
ENSG00000162630	B3GALT2	2.23221	47.5374	0.025601
ENSG00000134825	TMEM258	2.23213	90.0672	0.025607
ENSG00000111639	MRPL51	-2.23133	-6.22347	0.025659
ENSG00000007520	TSR3	-2.23039	-105.119	0.025722
ENSG00000154146	NRGN	-2.2303	-85.0882	0.025727
ENSG00000275832	ARHGAP23	2.22972	41.9103	0.025766
ENSG00000184999	SLC22A10	2.22949	209.184	0.025781
ENSG00000079156	OSBPL6	2.22937	36.9704	0.025789
ENSG00000099942	CRKL	2.22845	63.8334	0.025851
ENSG00000132716	DCAF8	-2.22837	-25.9937	0.025856
ENSG00000006377	DLX6	-2.22797	-478.471	0.025883
ENSG00000155827	RNF20	-2.22769	-25.7625	0.025901
ENSG00000183251	OR51B4	2.22717	286.663	0.025936
ENSG00000177565	TBL1XR1	2.22662	74.824	0.025973
ENSG00000215912	TTC34	-2.22613	-132.401	0.026005
ENSG00000180817	PPA1	2.22454	23.502	0.026112
ENSG00000276644	DACH1	2.22422	52.235	0.026133
ENSG00000129422	MTUS1	-2.22422	-15.6902	0.026134
ENSG00000117360	PRPF3	-2.22394	-84.156	0.026153
ENSG00000120137	PANK3	2.22348	45.1359	0.026183
ENSG00000129354	AP1M2	-2.22331	-84.5289	0.026195
ENSG00000152214	RIT2	2.22267	164.646	0.026238
ENSG00000131323	TRAF3	2.22188	68.3281	0.026292
ENSG00000055483	USP36	2.22074	48.5717	0.026369
ENSG00000273171	ENSG00000273171	-2.22065	-186.301	0.026375
ENSG00000143375	CGN	-2.2195	-55.8172	0.026453
ENSG00000289763	ENSG00000289763	2.21891	75.4919	0.026493
ENSG00000181562	EDDM3A	2.2189	62.8115	0.026494
ENSG00000138161	CUZD1	-2.21868	-135.323	0.026509
ENSG00000130176	CNN1	2.21753	49.3363	0.026587
ENSG00000169218	RSPO1	-2.21684	-111.256	0.026634
ENSG00000254726	MEX3A	-2.21567	-330.669	0.026714
ENSG00000165474	GJB2	-2.21503	-19.9119	0.026758
ENSG00000083290	ULK2	-2.21481	-100.214	0.026773
ENSG00000188038	NRN1L	2.21365	54.1788	0.026853
ENSG00000157303	SUSD3	-2.21324	-18.3592	0.026881
ENSG00000163217	BMP10	2.21291	49.6346	0.026904
ENSG00000168955	TM4SF20	2.21232	168.631	0.026945
ENSG00000159210	SNF8	2.21019	37.6555	0.027092
ENSG00000206150	RNASE13	2.20989	157.553	0.027113
ENSG00000184967	NOC4L	-2.20984	-116.294	0.027116
ENSG00000120833	SOCS2	2.20974	95.1959	0.027123
ENSG00000040633	PHF23	-2.20919	-41.5895	0.027161
ENSG00000161955	TNFSF13	-2.20743	-45.9313	0.027284
ENSG00000081721	DUSP12	2.20624	62.3842	0.027367
ENSG00000135966	TGFBRAP1	2.20429	37.838	0.027504
ENSG00000113810	SMC4	2.20365	46.476	0.027549
ENSG00000140525	FANCI	-2.20331	-63.946	0.027573
ENSG00000066279	ASPM	-2.20324	-182.827	0.027578
ENSG00000111452	ADGRD1	2.20178	48.1345	0.027681
ENSG00000271271	UGT2A2	2.20135	96.9788	0.027711
ENSG00000141391	PRELID3A	-2.2011	-13.1181	0.027729
ENSG00000132432	SEC61G	-2.20045	-29.3345	0.027775
ENSG00000166860	ZBTB39	2.19904	61.9906	0.027875
ENSG00000176895	OR51A7	-2.1978	-166.017	0.027963
ENSG00000048462	TNFRSF17	2.19759	71.4171	0.027978
ENSG00000079277	MKNK1	2.19734	37.1289	0.027996
ENSG00000187258	NPSR1	2.19693	127.351	0.028026
ENSG00000154188	ANGPT1	-2.19664	-22.4401	0.028046
ENSG00000154743	TSEN2	-2.19588	-24.674	0.028101
ENSG00000290183	ENSG00000290183	2.19495	11.9771	0.028167
ENSG00000124191	TOX2	2.19407	3.33742	0.02823
ENSG00000168175	MAPK1IP1L	-2.19366	-177.995	0.02826
ENSG00000141977	CIB3	-2.19357	-47.2628	0.028266
ENSG00000135374	ELF5	-2.19296	-31.6833	0.02831
ENSG00000018869	ZNF582	-2.19248	-18.3826	0.028345
ENSG00000163485	ADORA1	2.19143	74.7375	0.02842
ENSG00000159176	CSRP1	2.19129	15.2936	0.028431
ENSG00000144959	NCEH1	2.18985	25.2536	0.028535
ENSG00000104870	FCGRT	-2.18794	-28.6313	0.028674
ENSG00000257138	TAS2R38	-2.18782	-483.747	0.028683
ENSG00000100938	GMPR2	2.18727	35.9973	0.028723
ENSG00000167632	TRAPPC9	-2.18697	-5.5213	0.028745
ENSG00000167139	TBC1D21	2.18677	76.0392	0.028759
ENSG00000136010	ALDH1L2	2.18608	43.8207	0.02881
ENSG00000187492	CDHR4	-2.186	-389.502	0.028816
ENSG00000175077	RTP1	2.18547	327.998	0.028854
ENSG00000171360	KRT38	-2.18396	-164.362	0.028965
ENSG00000101311	FERMT1	-2.18354	-24.1432	0.028996
ENSG00000109501	WFS1	2.18282	164.65	0.029049
ENSG00000285188	ENSG00000285188	-2.18216	-29.814	0.029098
ENSG00000137713	PPP2R1B	-2.18179	-34.3243	0.029125
ENSG00000169955	ZNF747	2.18091	442.57	0.02919
ENSG00000203499	IQANK1	2.18065	49.5664	0.029209
ENSG00000258713	C20orf141	-2.18044	-144.832	0.029225
ENSG00000132953	XPO4	-2.18029	-20.8751	0.029236
ENSG00000089597	GANAB	2.18028	160.371	0.029237
ENSG00000040341	STAU2	2.17988	25.5724	0.029266
ENSG00000176956	LY6H	2.17985	80.1996	0.029268
ENSG00000090686	USP48	2.1789	30.0841	0.029339
ENSG00000126803	HSPA2	-2.17818	-16.0607	0.029392
ENSG00000138964	PARVG	2.17675	14.2262	0.029499
ENSG00000151474	FRMD4A	-2.17639	-65.6142	0.029526
ENSG00000177239	MAN1B1	-2.17574	-65.1248	0.029575
ENSG00000138613	APH1B	-2.17561	-16.4755	0.029584
ENSG00000116032	GRIN3B	-2.17559	-53.8508	0.029586
ENSG00000095777	MYO3A	-2.17542	-102.91	0.029599
ENSG00000164124	TMEM144	2.17512	60.78	0.029621
ENSG00000183570	PCBP3	-2.1748	-20.7098	0.029645
ENSG00000213020	ZNF611	2.17435	6.27005	0.029678
ENSG00000155363	MOV10	-2.17393	-56.4289	0.02971
ENSG00000237330	RNF223	2.17346	92.7462	0.029746
ENSG00000179902	CFAP276	-2.17258	-61.7946	0.029812
ENSG00000197312	DDI2	-2.17252	-72.1819	0.029816
ENSG00000101191	DIDO1	2.17158	66.7496	0.029888
ENSG00000178538	CA8	-2.17141	-30.1052	0.0299
ENSG00000284873	OOSP1	2.17137	203.324	0.029903
ENSG00000131153	GINS2	2.17057	49.562	0.029964
ENSG00000278195	SSTR3	2.17006	36.9362	0.030002
ENSG00000163491	NEK10	2.16975	51.5345	0.030026
ENSG00000197437	OR13G1	2.16946	72.2486	0.030047
ENSG00000206262	FOXL2NB	-2.16897	-142.464	0.030085
ENSG00000108468	CBX1	2.16878	12.2677	0.030099
ENSG00000133392	MYH11	2.16795	11.8378	0.030163
ENSG00000171723	GPHN	2.16773	30.3991	0.030179
ENSG00000166377	ATP9B	-2.16639	-17.1496	0.030281
ENSG00000104774	MAN2B1	2.16625	96.8714	0.030292
ENSG00000172324	OR5A2	2.16564	366.142	0.030339
ENSG00000151025	GPR158	2.16536	198.856	0.03036
ENSG00000223658	C1GALT1C1L	-2.16524	-12.2988	0.030369
ENSG00000159761	C16orf86	2.16518	157.013	0.030374
ENSG00000182511	FES	2.16509	3.70573	0.03038
ENSG00000114631	PODXL2	2.16508	110.195	0.030382
ENSG00000072071	ADGRL1	2.16482	22.655	0.030401
ENSG00000171060	C8orf74	-2.16459	-70.8484	0.030419
ENSG00000151379	MSGN1	2.16441	73.0091	0.030433
ENSG00000198440	ZNF583	-2.16283	-12.4474	0.030554
ENSG00000272636	DOC2B	-2.1622	-64.2109	0.030603
ENSG00000142606	MMEL1	2.16037	35.7367	0.030744
ENSG00000213886	UBD	2.1603	48.2322	0.03075
ENSG00000132825	PPP1R3D	-2.1598	-139.654	0.030788
ENSG00000254440	PBOV1	2.15941	214.852	0.030818
ENSG00000266472	MRPS21	-2.15892	-14.0458	0.030856
ENSG00000134183	GNAT2	-2.15889	-37.5293	0.030859
ENSG00000133466	C1QTNF6	2.15839	9.36812	0.030898
ENSG00000170515	PA2G4	2.15836	180.026	0.0309
ENSG00000183484	GPR132	2.15769	32.395	0.030952
ENSG00000173338	KCNK7	-2.15711	-16.2911	0.030997
ENSG00000212657	KRTAP16-1	-2.15684	-30.0921	0.031018
ENSG00000250067	YJEFN3	2.15646	23.0401	0.031048
ENSG00000172273	HINFP	-2.15597	-17.4938	0.031086
ENSG00000145723	GIN1	2.15578	33.6391	0.031101
ENSG00000100422	CERK	-2.15524	-25.9465	0.031143
ENSG00000139990	DCAF5	2.1552	170.377	0.031146
ENSG00000284969	ENSG00000284969	2.15503	10.427	0.031159
ENSG00000283267	FAM237B	-2.15501	-130.392	0.031161
ENSG00000103507	BCKDK	2.15461	83.9665	0.031192
ENSG00000196427	NBPF4	-2.15431	-79.8846	0.031216
ENSG00000115705	TPO	2.15429	65.0786	0.031217
ENSG00000111885	MAN1A1	-2.15427	-31.1344	0.031219
ENSG00000099960	SLC7A4	2.15388	19.9042	0.03125
ENSG00000125900	SIRPD	2.15331	102.832	0.031294
ENSG00000137076	TLN1	-2.15311	-119.118	0.03131
ENSG00000166575	TMEM135	2.15286	12.5685	0.03133
ENSG00000157895	C12orf43	-2.15197	-12.8816	0.0314
ENSG00000129219	PLD2	-2.1507	-61.14	0.0315
ENSG00000108588	CCDC47	2.15018	21.859	0.031541
ENSG00000283782	ENSG00000283782	-2.14991	-20.106	0.031563
ENSG00000155755	TMEM237	2.14982	10.421	0.031569
ENSG00000277893	SRD5A2	2.14938	225.706	0.031604
ENSG00000290292	HOMEZ	-2.14919	-47.2574	0.03162
ENSG00000105849	POLR1F	-2.14742	-45.6319	0.03176
ENSG00000134812	CBLIF	-2.14685	-471.203	0.031805
ENSG00000124243	BCAS4	2.14638	6.61121	0.031843
ENSG00000178078	STAP2	2.14618	42.6786	0.031859
ENSG00000169223	LMAN2	-2.14554	-100.661	0.03191
ENSG00000122861	PLAU	2.14366	48.1157	0.03206
ENSG00000130590	SAMD10	-2.13975	-24.3067	0.032375
ENSG00000163933	RFT1	2.13952	83.7227	0.032393
ENSG00000112697	TMEM30A	2.13929	112.32	0.032412
ENSG00000196805	SPRR2B	-2.13925	-38.0843	0.032415
ENSG00000126005	MMP24OS	-2.13902	-10.7984	0.032434
ENSG00000198087	CD2AP	2.13863	46.805	0.032466
ENSG00000163001	CFAP36	2.13847	19.5069	0.032479
ENSG00000149115	TNKS1BP1	-2.13837	-54.543	0.032487
ENSG00000135355	GJA10	2.1381	201.725	0.032509
ENSG00000047457	CP	-2.13793	-26.2706	0.032522
ENSG00000114354	TFG	2.13777	13.2474	0.032535
ENSG00000168925	CTRB1	2.13765	15.5783	0.032546
ENSG00000263528	IKBKE	-2.13728	-4.46126	0.032575
ENSG00000180921	FAM83H	2.13717	42.7573	0.032584
ENSG00000120235	IFNA6	-2.1371	-311.805	0.032589
ENSG00000161610	HCRT	-2.13709	-79.7116	0.032591
ENSG00000131849	ZNF132	-2.13693	-120.376	0.032603
ENSG00000162572	SCNN1D	2.13643	108.165	0.032644
ENSG00000183813	CCR4	2.13637	47.0065	0.03265
ENSG00000164761	TNFRSF11B	-2.1363	-10.4838	0.032655
ENSG00000133069	TMCC2	2.13628	132.65	0.032656
ENSG00000176022	B3GALT6	2.13628	54.629	0.032657
ENSG00000225921	NOL7	2.13626	159.059	0.032658
ENSG00000164871	SPAG11B	2.13528	3288.51	0.032739
ENSG00000049540	ELN	2.13479	231.375	0.032778
ENSG00000111490	TBC1D30	-2.13451	-59.314	0.032801
ENSG00000121297	TSHZ3	2.13409	16.7974	0.032836
ENSG00000001084	GCLC	2.13302	22.8734	0.032923
ENSG00000177238	TRIM72	-2.13302	-92.178	0.032923
ENSG00000023902	PLEKHO1	2.13212	30.9015	0.032997
ENSG00000012232	EXTL3	-2.1314	-53.453	0.033056
ENSG00000145592	RPL37	2.13122	34.1685	0.033071
ENSG00000125457	MIF4GD	2.1309	10.5461	0.033097
ENSG00000158163	DZIP1L	-2.13026	-14.6852	0.033151
ENSG00000183431	SF3A3	-2.12875	-69.7629	0.033275
ENSG00000081041	CXCL2	-2.12873	-53.3987	0.033277
ENSG00000171794	UTF1	2.12869	80.6789	0.03328
ENSG00000163666	HESX1	2.12703	35.871	0.033418
ENSG00000115421	PAPOLG	2.12652	102.778	0.03346
ENSG00000249853	HS3ST5	-2.12642	-222.54	0.033469
ENSG00000173726	TOMM20	2.12633	25.7068	0.033476
ENSG00000170624	SGCD	2.12629	116.472	0.033479
ENSG00000134575	ACP2	-2.12587	-44.5766	0.033514
ENSG00000170412	GPRC5C	-2.12488	-68.877	0.033596
ENSG00000181143	MUC16	-2.12455	-225.211	0.033624
ENSG00000173175	ADCY5	-2.12454	-128.289	0.033625
ENSG00000133661	SFTPD	-2.12446	-133.252	0.033632
ENSG00000124818	OPN5	-2.12435	-26.6726	0.033641
ENSG00000181903	OR4C6	2.1235	123.838	0.033712
ENSG00000127472	PLA2G5	2.12284	28.8051	0.033768
ENSG00000174165	ZDHHC24	2.12243	24.5204	0.033801
ENSG00000132517	SLC52A1	2.12229	45.385	0.033813
ENSG00000120733	KDM3B	2.12225	62.1734	0.033817
ENSG00000052749	RRP12	2.12081	11.2343	0.033938
ENSG00000027869	SH2D2A	2.1202	41.4364	0.033989
ENSG00000254521	SIGLEC12	2.12017	11.3243	0.033992
ENSG00000121210	TMEM131L	2.11931	25.5935	0.034064
ENSG00000180104	EXOC3	-2.11875	-30.1798	0.034112
ENSG00000183963	SMTN	2.11837	12.2578	0.034144
ENSG00000146054	TRIM7	2.1177	28.1114	0.0342
ENSG00000179958	DCTPP1	-2.11709	-121.614	0.034252
ENSG00000135547	HEY2	2.11629	34.9823	0.03432
ENSG00000186910	SERPINA11	2.11578	48.7403	0.034364
ENSG00000250305	TRMT9B	-2.11548	-98.6494	0.034389
ENSG00000170889	RPS9	2.11494	5.37702	0.034435
ENSG00000133574	GIMAP4	2.11493	28.7871	0.034436
ENSG00000041515	MYO16	2.11458	156.858	0.034466
ENSG00000152457	DCLRE1C	2.11418	52.3203	0.0345
ENSG00000178093	TSSK6	2.11346	146.371	0.034562
ENSG00000154760	SLFN13	2.11207	10.1871	0.034681
ENSG00000170293	CMTM8	-2.11175	-12.4864	0.034708
ENSG00000119508	NR4A3	-2.1116	-120.959	0.034721
ENSG00000204694	OR11A1	2.11159	116.474	0.034722
ENSG00000243927	MRPS6	2.11119	50.5244	0.034756
ENSG00000100926	TM9SF1	2.11065	51.7897	0.034802
ENSG00000168710	AHCYL1	-2.11063	-28.0532	0.034804
ENSG00000127325	BEST3	-2.1102	-24.7375	0.034841
ENSG00000166257	SCN3B	2.10997	10.7592	0.034861
ENSG00000105227	PRX	-2.1095	-33.0454	0.034902
ENSG00000197079	KRT35	-2.10913	-34.7818	0.034933
ENSG00000174282	ZBTB4	2.10817	87.247	0.035017
ENSG00000114349	GNAT1	-2.10778	-28.8462	0.03505
ENSG00000064201	TSPAN32	-2.10657	-2.82834	0.035155
ENSG00000132356	PRKAA1	2.10559	42.4995	0.03524
ENSG00000136244	IL6	2.10546	25.9813	0.035251
ENSG00000145029	NICN1	2.1051	52.2614	0.035283
ENSG00000213066	CEP43	2.10479	23.7788	0.035309
ENSG00000111335	OAS2	2.10467	61.9061	0.03532
ENSG00000167186	COQ7	-2.10467	-65.5814	0.03532
ENSG00000135604	STX11	-2.10343	-73.6536	0.035428
ENSG00000198863	RUNDC1	2.10128	134.319	0.035616
ENSG00000088926	F11	-2.10072	-99.0661	0.035665
ENSG00000176974	SHMT1	-2.10026	-31.3261	0.035706
ENSG00000163430	FSTL1	2.09982	63.1175	0.035745
ENSG00000254466	OR4D10	2.09884	118.612	0.035831
ENSG00000026297	RNASET2	2.09848	15.1016	0.035863
ENSG00000196715	VKORC1L1	2.09763	23.6827	0.035938
ENSG00000145217	SLC26A1	-2.09719	-6.251	0.035977
ENSG00000014824	SLC30A9	2.09714	34.8912	0.035981
ENSG00000100523	DDHD1	2.09694	11.9543	0.035999
ENSG00000213417	KRTAP2-4	-2.09676	-122.579	0.036015
ENSG00000117600	PLPPR4	2.09586	151.588	0.036094
ENSG00000184647	PRSS55	2.09573	53.9779	0.036106
ENSG00000105278	ZFR2	2.09534	129.609	0.036141
ENSG00000127481	UBR4	2.09463	58.5367	0.036204
ENSG00000124882	EREG	-2.09461	-29.2499	0.036206
ENSG00000214456	PLIN5	-2.0944	-85.8801	0.036225
ENSG00000168515	SCGB1D1	-2.09354	-114.53	0.036301
ENSG00000279073	ENSG00000279073	-2.09103	-27.5533	0.036526
ENSG00000116199	FAM20B	-2.09014	-19.2955	0.036605
ENSG00000106367	AP1S1	2.08992	16.2714	0.036625
ENSG00000075673	ATP12A	2.08978	15.6576	0.036637
ENSG00000267795	SMIM22	2.08966	24.211	0.036648
ENSG00000198783	ZNF830	-2.08811	-54.3525	0.036788
ENSG00000135164	DMTF1	2.08793	78.7728	0.036804
ENSG00000158050	DUSP2	2.08713	26.9079	0.036877
ENSG00000165816	VWA2	-2.08712	-36.4491	0.036877
ENSG00000103257	SLC7A5	2.0865	7.86728	0.036933
ENSG00000141510	TP53	-2.08608	-139.528	0.036971
ENSG00000148926	ADM	2.08594	43.6732	0.036984
ENSG00000134202	GSTM3	-2.08557	-8.96464	0.037018
ENSG00000167815	PRDX2	2.08529	42.1329	0.037043
ENSG00000180998	GPR137C	2.08485	47.7964	0.037083
ENSG00000224940	PRRT4	-2.08477	-37.2701	0.03709
ENSG00000128340	RAC2	-2.08437	-61.9958	0.037127
ENSG00000106178	CCL24	-2.08435	-24.6529	0.037129
ENSG00000158528	PPP1R9A	2.08429	98.285	0.037133
ENSG00000077420	APBB1IP	-2.08423	-6.62254	0.03714
ENSG00000076650	GPATCH1	-2.08349	-11.2553	0.037207
ENSG00000282936	ENSG00000282936	2.08348	94.0102	0.037208
ENSG00000118579	MED28	2.08274	27.3709	0.037275
ENSG00000160318	CLDND2	2.0826	62.4867	0.037288
ENSG00000100034	PPM1F	2.0822	24.9082	0.037324
ENSG00000196526	AFAP1	-2.08153	-0.71249	0.037386
ENSG00000135838	NPL	2.08141	32.414	0.037396
ENSG00000086619	ERO1B	-2.0807	-14.1537	0.037461
ENSG00000011478	QPCTL	2.07912	73.2473	0.037606
ENSG00000118939	UCHL3	2.07899	224.207	0.037618
ENSG00000137806	NDUFAF1	-2.07842	-32.93	0.037671
ENSG00000154370	TRIM11	-2.07827	-91.4864	0.037685
ENSG00000134308	YWHAQ	2.07724	60.0284	0.03778
ENSG00000162383	SLC1A7	-2.07711	-110.669	0.037791
ENSG00000164828	SUN1	-2.07652	-22.773	0.037846
ENSG00000135373	EHF	-2.07616	-29.1254	0.03788
ENSG00000008294	SPAG9	-2.07455	-28.7686	0.038028
ENSG00000260027	HOXB7	2.07427	22.1452	0.038054
ENSG00000177082	WDR73	-2.07415	-35.1834	0.038066
ENSG00000145879	SPINK7	-2.07371	-361.239	0.038107
ENSG00000136444	RSAD1	-2.07331	-105.019	0.038144
ENSG00000002549	LAP3	-2.0732	-8.50304	0.038154
ENSG00000277258	PCGF2	2.07314	98.9567	0.038159
ENSG00000132677	RHBG	2.07313	77.1947	0.038161
ENSG00000004866	ST7	2.07271	36.3291	0.0382
ENSG00000171401	KRT13	-2.07234	-154.497	0.038234
ENSG00000101082	SLA2	2.07154	21.8751	0.038309
ENSG00000039537	C6	2.07122	185.498	0.038338
ENSG00000181752	OR8K5	2.0708	168.736	0.038377
ENSG00000145284	SCD5	-2.07031	-7.10476	0.038423
ENSG00000127129	EDN2	-2.07027	-90.3676	0.038427
ENSG00000175029	CTBP2	2.06972	14.5382	0.038479
ENSG00000187701	OR2T27	2.0696	310.447	0.03849
ENSG00000186453	FAM228A	2.06928	43.6593	0.03852
ENSG00000162704	ARPC5	2.06884	48.389	0.038561
ENSG00000248712	CCDC153	2.06846	64.425	0.038597
ENSG00000133317	LGALS12	2.06814	99.1346	0.038626
ENSG00000189306	RRP7A	-2.06531	-43.7203	0.038894
ENSG00000136404	TM6SF1	-2.06524	-44.9659	0.0389
ENSG00000177673	TEX44	2.06468	84.9321	0.038953
ENSG00000103145	HCFC1R1	2.06389	41.6094	0.039028
ENSG00000163512	AZI2	-2.06312	-22.1929	0.039101
ENSG00000032742	IFT88	-2.06298	-9.78573	0.039114
ENSG00000176890	TYMS	-2.06282	-3.31035	0.03913
ENSG00000141034	GID4	2.06186	50.4665	0.039221
ENSG00000196453	ZNF777	2.06076	103.781	0.039326
ENSG00000100614	PPM1A	2.06071	52.3924	0.03933
ENSG00000141858	SAMD1	2.06064	90.5152	0.039338
ENSG00000204657	OR2H2	2.06019	108.172	0.03938
ENSG00000168071	CCDC88B	-2.06003	-46.7745	0.039396
ENSG00000144677	CTDSPL	-2.06001	-42.6921	0.039397
ENSG00000113312	TTC1	-2.05968	-47.041	0.039429
ENSG00000006468	ETV1	-2.05877	-15.192	0.039517
ENSG00000213585	VDAC1	2.05846	36.2143	0.039546
ENSG00000181803	OR6S1	2.05797	52.9516	0.039593
ENSG00000275713	H2BC9	-2.05788	-180.437	0.039602
ENSG00000135638	EMX1	-2.05776	-164.677	0.039613
ENSG00000215695	RSC1A1	-2.05766	-70.9199	0.039623
ENSG00000145242	EPHA5	-2.05766	-56.9933	0.039623
ENSG00000174446	SNAPC5	2.0562	74.6678	0.039763
ENSG00000135974	C2orf49	2.05566	51.0585	0.039815
ENSG00000082196	C1QTNF3	2.05549	4.29681	0.039832
ENSG00000161542	PRPSAP1	-2.05505	-68.1408	0.039875
ENSG00000090530	P3H2	-2.05464	-44.4933	0.039913
ENSG00000133313	CNDP2	2.05457	4.52899	0.039921
ENSG00000182333	LIPF	-2.05452	-160.251	0.039925
ENSG00000284704	SCYGR3	-2.05445	-34.8906	0.039932
ENSG00000180089	TMEM86B	-2.05439	-24.4416	0.039938
ENSG00000167264	DUS2	2.05395	72.1691	0.039981
ENSG00000153561	RMND5A	2.05365	152.011	0.040009
ENSG00000165669	FAM204A	-2.05343	-56.993	0.04003
ENSG00000137707	BTG4	-2.0533	-41.0535	0.040043
ENSG00000070610	GBA2	2.05314	20.8707	0.040059
ENSG00000218819	TDRD15	-2.05267	-81.9476	0.040105
ENSG00000069974	RAB27A	-2.0523	-18.5214	0.040141
ENSG00000130427	EPO	2.05209	188.527	0.040161
ENSG00000152804	HHEX	-2.05102	-29.1679	0.040265
ENSG00000101441	CST4	2.05097	114.305	0.04027
ENSG00000133119	RFC3	2.05093	306.592	0.040274
ENSG00000102891	MT4	-2.05065	-153.71	0.040301
ENSG00000122783	CYREN	-2.05027	-35.9774	0.040338
ENSG00000138698	RAP1GDS1	-2.05019	-85.2711	0.040346
ENSG00000090060	PAPOLA	-2.04991	-76.3926	0.040373
ENSG00000164187	LMBRD2	-2.04919	-94.4116	0.040444
ENSG00000111261	MANSC1	-2.04823	-14.0102	0.040537
ENSG00000229637	PRAC2	2.04811	108.41	0.04055
ENSG00000165804	ZNF219	-2.04724	-106.503	0.040635
ENSG00000204704	OR2W1	2.04664	56.5359	0.040693
ENSG00000140497	SCAMP2	2.04639	12.527	0.040718
ENSG00000091831	ESR1	-2.04575	-223.385	0.040781
ENSG00000155511	GRIA1	2.04517	110.351	0.040838
ENSG00000176714	CCDC121	-2.04516	-26.8295	0.040839
ENSG00000138395	CDK15	-2.04516	-76.634	0.040839
ENSG00000144130	NT5DC4	-2.04456	-31.6784	0.040898
ENSG00000249240	ENSG00000249240	2.04414	37.3974	0.04094
ENSG00000169247	SH3TC2	-2.04344	-139.903	0.041009
ENSG00000165238	WNK2	-2.04343	-70.6803	0.04101
ENSG00000035862	TIMP2	2.04327	9.17025	0.041026
ENSG00000167617	CDC42EP5	-2.04189	-36.0949	0.041163
ENSG00000167723	TRPV3	2.04137	2.79137	0.041214
ENSG00000169609	C15orf40	-2.04106	-25.0608	0.041244
ENSG00000078699	CBFA2T2	-2.04074	-17.8786	0.041277
ENSG00000136867	SLC31A2	-2.04059	-11.969	0.041292
ENSG00000114391	RPL24	-2.04042	-104.755	0.041309
ENSG00000078399	HOXA9	-2.04004	-37.8752	0.041346
ENSG00000196605	ZNF846	-2.03991	-46.4082	0.041359
ENSG00000039319	ZFYVE16	2.03949	66.0767	0.041401
ENSG00000255804	OR6J1	2.03912	134.901	0.041438
ENSG00000263020	ENSG00000263020	2.03888	40.5557	0.041462
ENSG00000109736	MFSD10	2.03883	61.9962	0.041467
ENSG00000176531	PHLDB3	2.03874	70.1079	0.041476
ENSG00000091536	MYO15A	-2.03848	-236.606	0.041502
ENSG00000180287	PLD5	-2.03812	-125.038	0.041538
ENSG00000182247	UBE2E2	-2.03781	-13.9403	0.041569
ENSG00000272980	ENSG00000272980	2.03762	37.0988	0.041588
ENSG00000165501	LRR1	2.03674	9.15085	0.041677
ENSG00000090104	RGS1	2.03669	32.0911	0.041681
ENSG00000154174	TOMM70	2.03666	139.372	0.041685
ENSG00000167644	C19orf33	-2.0364	-24.3092	0.04171
ENSG00000241837	ATP5PO	-2.03637	-38.4191	0.041714
ENSG00000141642	ELAC1	-2.0363	-175.135	0.041721
ENSG00000152591	DSPP	2.03619	158.146	0.041731
ENSG00000166167	BTRC	2.03611	181.732	0.041739
ENSG00000160791	CCR5	-2.03592	-7.26717	0.041758
ENSG00000099866	MADCAM1	2.0358	77.4874	0.04177
ENSG00000258529	ENSG00000258529	2.03579	15.2925	0.041771
ENSG00000147548	NSD3	2.03571	42.9998	0.04178
ENSG00000176204	LRRTM4	2.03565	87.1144	0.041785
ENSG00000102897	LYRM1	2.03559	71.974	0.041792
ENSG00000164975	SNAPC3	-2.03558	-34.5138	0.041792
ENSG00000142224	IL19	-2.03518	-9.28827	0.041832
ENSG00000170759	KIF5B	-2.03502	-64.3607	0.041849
ENSG00000114378	HYAL1	2.03377	82.0652	0.041975
ENSG00000136631	VPS45	-2.03349	-31.6483	0.042004
ENSG00000154856	APCDD1	-2.03334	-17.5636	0.042019
ENSG00000172139	SLC9C1	-2.03263	-34.1082	0.04209
ENSG00000144452	ABCA12	-2.03195	-115.959	0.042159
ENSG00000167257	RNF214	-2.03109	-175.539	0.042246
ENSG00000141096	DPEP3	2.03064	118.454	0.042292
ENSG00000134326	CMPK2	-2.0293	-83.1017	0.042428
ENSG00000185009	AP3M1	-2.02866	-31.5681	0.042493
ENSG00000184897	H1-10	2.02814	64.4554	0.042546
ENSG00000123384	LRP1	-2.02761	-28.0501	0.0426
ENSG00000258644	SYNJ2BP-COX16	2.02719	9.9768	0.042643
ENSG00000096395	MLN	2.02718	106.156	0.042644
ENSG00000095637	SORBS1	2.0268	47.9072	0.042683
ENSG00000063169	BICRA	-2.02658	-34.3372	0.042705
ENSG00000165506	DNAAF2	2.02591	16.1307	0.042774
ENSG00000075213	SEMA3A	-2.02519	-25.4814	0.042848
ENSG00000111728	ST8SIA1	-2.02512	-6.72091	0.042855
ENSG00000144802	NFKBIZ	-2.02511	-79.3096	0.042856
ENSG00000131042	LILRB2	-2.02399	-35.5993	0.042972
ENSG00000008018	PSMB1	2.02369	26.7454	0.043002
ENSG00000125966	MMP24	2.02356	144.314	0.043015
ENSG00000196793	ZNF239	-2.02316	-12.45	0.043056
ENSG00000173210	ABLIM3	2.02313	70.5566	0.04306
ENSG00000138755	CXCL9	-2.02231	-94.88	0.043145
ENSG00000143401	ANP32E	2.02228	57.3917	0.043147
ENSG00000205038	PKHD1L1	2.02177	130.291	0.0432
ENSG00000130522	JUND	2.02148	23.2773	0.04323
ENSG00000166166	TRMT61A	-2.02091	-61.3556	0.043289
ENSG00000114923	SLC4A3	2.02045	147.885	0.043337
ENSG00000259112	NDUFC2-KCTD14	2.02014	23.831	0.043369
ENSG00000165215	CLDN3	2.01909	35.02	0.043477
ENSG00000141854	MISP3	-2.0188	-13.5919	0.043508
ENSG00000162927	PUS10	-2.01877	-40.5638	0.043511
ENSG00000089327	FXYD5	-2.01831	-10.2331	0.043559
ENSG00000131115	ZNF227	-2.01811	-18.3757	0.04358
ENSG00000122852	SFTPA1	-2.01797	-48.8971	0.043595
ENSG00000138593	SECISBP2L	-2.01782	-24.0992	0.04361
ENSG00000152518	ZFP36L2	2.0177	45.0537	0.043623
ENSG00000164620	RELL2	-2.01621	-65.2839	0.043778
ENSG00000159788	RGS12	-2.01618	-34.2147	0.043781
ENSG00000143753	DEGS1	-2.01556	-87.6112	0.043846
ENSG00000173868	PHOSPHO1	-2.01551	-28.0489	0.043851
ENSG00000096088	PGC	-2.01517	-203.004	0.043887
ENSG00000174358	SLC6A19	-2.0148	-163.663	0.043925
ENSG00000187866	PABIR1	2.01475	13.7721	0.04393
ENSG00000284791	SMIM41	-2.01433	-20.5199	0.043975
ENSG00000124406	ATP8A1	-2.0141	-13.9853	0.043999
ENSG00000065357	DGKA	2.01393	33.5902	0.044017
ENSG00000133958	UNC79	2.0138	31.6138	0.04403
ENSG00000125787	GNRH2	-2.01306	-30.1027	0.044108
ENSG00000282988	ENSG00000282988	-2.0128	-12.2325	0.044135
ENSG00000284773	ENSG00000284773	2.01279	33.7565	0.044136
ENSG00000204267	TAP2	2.0124	7.50083	0.044178
ENSG00000132631	SCP2D1	2.01195	117.383	0.044225
ENSG00000155858	LSM11	2.01129	15.6463	0.044295
ENSG00000125746	EML2	-2.01059	-4.08544	0.044369
ENSG00000197506	SLC28A3	-2.00931	-24.7403	0.044504
ENSG00000188747	NOXA1	2.00873	21.5665	0.044566
ENSG00000131469	RPL27	-2.00808	-258.516	0.044635
ENSG00000196208	GREB1	-2.00785	-18.0846	0.044659
ENSG00000171867	PRNP	2.00759	26.8264	0.044686
ENSG00000064933	PMS1	2.00756	19.8668	0.04469
ENSG00000132259	CNGA4	2.00705	90.6513	0.044745
ENSG00000111206	FOXM1	-2.00609	-29.6853	0.044847
ENSG00000130939	UBE4B	2.00601	72.5761	0.044855
ENSG00000164713	BRI3	2.00596	34.1654	0.04486
ENSG00000273899	NOL12	-2.00546	-100.678	0.044914
ENSG00000004779	NDUFAB1	2.00469	27.841	0.044996
ENSG00000186377	CYP4X1	2.00454	40.6062	0.045012
ENSG00000110060	PUS3	-2.00419	-15.743	0.045049
ENSG00000143595	AQP10	-2.00352	-50.0806	0.045122
ENSG00000214290	POU2AF3	-2.0028	-83.8736	0.045199
ENSG00000109861	CTSC	-2.00255	-7.76155	0.045226
ENSG00000184988	TMEM106A	2.00241	5.21916	0.04524
ENSG00000182866	LCK	2.00135	41.5012	0.045355
ENSG00000100290	BIK	-2.00093	-10.2911	0.045399
ENSG00000166896	ATP23	2.00077	4.93681	0.045417
ENSG00000174611	KY	-2.0007	-69.7177	0.045425
ENSG00000142549	IGLON5	-2.00027	-37.4153	0.045471
ENSG00000263201	DPEP2NB	1.99979	77.7067	0.045523
ENSG00000122692	SMU1	-1.9996	-66.4631	0.045544
ENSG00000144566	RAB5A	-1.99937	-15.7383	0.045568
ENSG00000146910	CNPY1	1.99918	88.6264	0.045589
ENSG00000164077	MON1A	-1.99912	-70.9542	0.045595
ENSG00000148835	TAF5	-1.99899	-20.182	0.045609
ENSG00000174373	RALGAPA1	-1.9989	-25.0986	0.045619
ENSG00000168092	PAFAH1B2	-1.99834	-46.0072	0.04568
ENSG00000126934	MAP2K2	1.9983	47.7045	0.045684
ENSG00000162526	TSSK3	-1.99802	-15009	0.045714
ENSG00000071677	PRLH	1.99787	82.0477	0.045731
ENSG00000150510	FAM124A	-1.99676	-45.3966	0.045852
ENSG00000213999	MEF2B	-1.9967	-16.8676	0.045858
ENSG00000119703	ZC2HC1C	-1.99652	-6.99187	0.045878
ENSG00000163235	TGFA	1.99617	30.2195	0.045916
ENSG00000137673	MMP7	-1.99587	-11.9779	0.045948
ENSG00000166199	ALKBH3	-1.99587	-37.4891	0.045948
ENSG00000117215	PLA2G2D	1.99561	122.615	0.045977
ENSG00000134007	ADAM20	-1.99491	-154.3	0.046053
ENSG00000135473	PAN2	1.99417	347.185	0.046133
ENSG00000173511	VEGFB	-1.99311	-143.892	0.046249
ENSG00000137825	ITPKA	-1.99265	-29.311	0.046299
ENSG00000165617	DACT1	-1.99258	-40.4783	0.046307
ENSG00000092201	SUPT16H	-1.99248	-36.8571	0.046318
ENSG00000255855	KDM4F	-1.99218	-59.3789	0.046351
ENSG00000189409	MMP23B	1.99164	423.414	0.046411
ENSG00000115155	OTOF	-1.99161	-95.0778	0.046414
ENSG00000132781	MUTYH	1.99159	59.4529	0.046416
ENSG00000134193	REG4	-1.99124	-189.567	0.046454
ENSG00000129968	ABHD17A	1.99115	66.4967	0.046465
ENSG00000110148	CCKBR	-1.99084	-91.5867	0.046499
ENSG00000242441	GTF2A1L	1.99054	36.5139	0.046532
ENSG00000101247	NDUFAF5	-1.99022	-43.8985	0.046567
ENSG00000126787	DLGAP5	1.98966	33.1093	0.046629
ENSG00000154274	C4orf19	-1.98923	-74.0409	0.046676
ENSG00000121281	ADCY7	-1.98919	-35.4874	0.04668
ENSG00000196876	SCN8A	-1.98865	-118.56	0.04674
ENSG00000203326	ZNF525	-1.9884	-16.3466	0.046768
ENSG00000138468	SENP7	-1.98837	-28.2339	0.04677
ENSG00000148634	HERC4	1.98778	32.1199	0.046836
ENSG00000189184	PCDH18	-1.98684	-25.2974	0.04694
ENSG00000169189	NSMCE1	1.98605	26.0517	0.047028
ENSG00000175352	NRIP3	-1.98427	-17.2649	0.047226
ENSG00000071242	RPS6KA2	-1.98374	-29.5624	0.047285
ENSG00000072135	PTPN18	1.98323	42.2927	0.047342
ENSG00000162944	RFTN2	-1.98185	-15.4609	0.047496
ENSG00000165672	PRDX3	-1.98069	-38.1401	0.047626
ENSG00000103335	PIEZO1	-1.98026	-23.3577	0.047674
ENSG00000132481	TRIM47	-1.98021	-3.11779	0.04768
ENSG00000109072	VTN	-1.9802	-54.3422	0.047681
ENSG00000137720	CFAP68	1.98009	32.6934	0.047693
ENSG00000057593	F7	1.97962	29.6293	0.047746
ENSG00000088882	CPXM1	-1.97958	-9.78688	0.047751
ENSG00000131152	ENSG00000131152	1.97941	48.8444	0.04777
ENSG00000079691	CARMIL1	1.97864	25.9515	0.047857
ENSG00000204099	NEU4	1.97811	26.9642	0.047916
ENSG00000171643	S100Z	-1.97796	-221.729	0.047934
ENSG00000151287	TEX30	-1.97779	-23.5132	0.047953
ENSG00000189308	LIN54	-1.97736	-54.7169	0.048001
ENSG00000211445	GPX3	1.97714	28.0974	0.048026
ENSG00000273802	H2BC8	1.97684	20.1201	0.04806
ENSG00000188277	C15orf62	-1.97674	-44.739	0.048071
ENSG00000168135	KCNJ4	1.97663	112.499	0.048084
ENSG00000099910	KLHL22	-1.97626	-126.051	0.048125
ENSG00000187961	KLHL17	-1.97596	-42.6099	0.04816
ENSG00000149972	CNTN5	-1.97593	-284.458	0.048162
ENSG00000196460	RFX8	-1.97572	-4.97841	0.048186
ENSG00000234511	C5orf58	1.97548	48.7428	0.048214
ENSG00000103067	ESRP2	-1.9752	-333.168	0.048246
ENSG00000151692	RNF144A	-1.97489	-29.34	0.04828
ENSG00000248235	ENSG00000248235	-1.97469	-19.3883	0.048303
ENSG00000130479	MAP1S	1.97433	11.4953	0.048345
ENSG00000144589	STK11IP	1.97402	132.048	0.048379
ENSG00000135999	EPC2	-1.97293	-78.1413	0.048503
ENSG00000174718	RESF1	1.97284	25.4585	0.048514
ENSG00000183475	ASB7	-1.9719	-1043.27	0.048621
ENSG00000125375	DMAC2L	-1.9713	-9.29045	0.04869
ENSG00000136866	ZFP37	-1.97111	-13.4783	0.048711
ENSG00000196867	ZFP28	1.97096	21.6078	0.048729
ENSG00000203795	FAM24A	1.97093	61.161	0.048732
ENSG00000172410	INSL5	1.9709	87.8145	0.048735
ENSG00000196449	YRDC	-1.97078	-58.822	0.048749
ENSG00000112053	SLC26A8	1.97071	18.5983	0.048757
ENSG00000187959	CPSF4L	1.97059	124.495	0.048771
ENSG00000187498	COL4A1	-1.97049	-30.0674	0.048782
ENSG00000137634	NXPE4	1.97037	235.224	0.048796
ENSG00000180574	EIF2S3B	1.97029	35.5629	0.048805
ENSG00000075240	GRAMD4	-1.97004	-28.8454	0.048834
ENSG00000182541	LIMK2	-1.96938	-26.5134	0.04891
ENSG00000251655	PRB1	-1.96871	-80.9985	0.048986
ENSG00000171812	COL8A2	-1.96868	-145.388	0.048989
ENSG00000188316	ENO4	1.96848	38.7096	0.049012
ENSG00000163755	HPS3	-1.96842	-19.602	0.04902
ENSG00000275410	HNF1B	-1.96798	-48.8355	0.049071
ENSG00000137080	IFNA21	-1.96668	-183.705	0.04922
ENSG00000284762	ENSG00000284762	1.96667	39.5175	0.049221
ENSG00000113407	TARS1	-1.96628	-8.78264	0.049266
ENSG00000140107	SLC25A47	1.96541	46.8151	0.049367
ENSG00000184922	FMNL1	-1.96512	-62.5079	0.0494
ENSG00000085433	WDR47	1.96489	27.2859	0.049427
ENSG00000251201	TMED7-TICAM2	-1.96451	-14.0897	0.049471
ENSG00000121644	DESI2	-1.96419	-114.481	0.049508
ENSG00000108773	KAT2A	-1.96269	-105.875	0.049682
ENSG00000160285	LSS	1.96251	57.4685	0.049703
ENSG00000148541	FAM13C	1.96132	106.047	0.049841
ENSG00000112799	LY86	1.96073	20.7546	0.04991
ENSG00000104901	DKKL1	-1.96033	-55.0305	0.049957
ENSG00000129204	USP6	1.96032	66.9498	0.049958
ENSG00000163374	YY1AP1	1.9602	43.293	0.049973
ENSG00000119801	YPEL5	-1.95985	-49.5906	0.050013
ENSG00000129946	SHC2	-1.95915	-45.8746	0.050096
ENSG00000198892	SHISA4	-1.9588	-211.443	0.050136
ENSG00000116212	LRRC42	1.95878	105.591	0.050138
ENSG00000111275	ALDH2	1.95877	60.3392	0.05014
ENSG00000070669	ASNS	1.95871	27.2763	0.050147
ENSG00000198929	NOS1AP	1.95857	49.0198	0.050163
ENSG00000173706	HEG1	1.95854	28.2024	0.050167
ENSG00000106410	NOBOX	-1.95846	-84.2462	0.050176
ENSG00000182393	IFNL1	1.95841	134.968	0.050182
ENSG00000184979	USP18	1.95782	20.1128	0.050251
ENSG00000176720	BOK	1.95778	14.0156	0.050256
ENSG00000165533	TTC8	1.9577	26.8536	0.050265
ENSG00000136159	NUDT15	-1.95758	-30.5898	0.050279
ENSG00000025156	HSF2	1.95701	11.5176	0.050346
ENSG00000140519	RHCG	1.95611	181.616	0.050453
ENSG00000144550	CPNE9	-1.95579	-62.9289	0.05049
ENSG00000124074	ENKD1	1.95477	45.4806	0.05061
ENSG00000099617	EFNA2	-1.95456	-317.145	0.050635
ENSG00000112592	TBP	-1.95362	-64.1522	0.050746
ENSG00000135677	GNS	-1.95356	-15.9644	0.050754
ENSG00000153443	UBALD1	1.9535	56.5121	0.050761
ENSG00000112079	STK38	-1.95325	-94.9849	0.05079
ENSG00000166669	ATF7IP2	1.9528	7.79892	0.050843
ENSG00000103599	IQCH	-1.95251	-84.1693	0.050878
ENSG00000183134	PTGDR2	-1.95246	-42.4985	0.050884
ENSG00000170920	OR7G3	1.95242	59.2052	0.050888
ENSG00000189195	BTBD8	1.95217	45.5022	0.050918
ENSG00000128815	WDFY4	1.95204	75.4966	0.050934
ENSG00000205502	C2CD4B	1.95189	30.1726	0.050951
ENSG00000125726	CD70	-1.95155	-42.0214	0.050992
ENSG00000273513	TBC1D3K	1.95149	642.893	0.050999
ENSG00000250374	TRIM75	1.95147	117.183	0.051001
ENSG00000114626	ABTB1	1.95143	19.6284	0.051006
ENSG00000070495	JMJD6	-1.95108	-32.6562	0.051047
ENSG00000125734	GPR108	1.95104	17.0765	0.051052
ENSG00000106392	C1GALT1	1.95101	8.59789	0.051056
ENSG00000138347	MYPN	-1.95077	-114.108	0.051084
ENSG00000088766	CRLS1	-1.95033	-37.5353	0.051137
ENSG00000244411	KRTAP5-7	1.9501	123.07	0.051164
ENSG00000167641	PPP1R14A	-1.9499	-33.7123	0.051189
ENSG00000182263	FIGN	-1.94906	-201.574	0.051288
ENSG00000188343	CIBAR1	-1.9487	-103.972	0.051331
ENSG00000136383	ALPK3	1.94851	30.1188	0.051354
ENSG00000138670	RASGEF1B	-1.94841	-20.1428	0.051366
ENSG00000084110	HAL	-1.94829	-37.8381	0.05138
ENSG00000005981	ASB4	1.94788	107.213	0.05143
ENSG00000128928	IVD	-1.94714	-25.6941	0.051518
ENSG00000163606	CD200R1	-1.94595	-9.99076	0.051661
ENSG00000108947	EFNB3	1.94595	27.9819	0.051661
ENSG00000289490	ENSG00000289490	-1.94486	-15.6883	0.051791
ENSG00000100726	TELO2	1.94482	33.0683	0.051797
ENSG00000198740	ZNF652	1.94456	23.315	0.051827
ENSG00000189269	DRICH1	-1.94419	-70.4705	0.051872
ENSG00000173421	IHO1	-1.94376	-158.139	0.051925
ENSG00000106331	PAX4	1.94303	160.794	0.052012
ENSG00000174279	EVX2	-1.94295	-84.9113	0.052022
ENSG00000124557	BTN1A1	1.94284	11.5677	0.052035
ENSG00000136897	MRPL50	1.94254	60.4165	0.052071
ENSG00000125520	SLC2A4RG	1.9415	68.7053	0.052198
ENSG00000102924	CBLN1	1.94099	35.8708	0.05226
ENSG00000180855	ZNF443	1.94008	45.3336	0.05237
ENSG00000125409	TEKT3	1.93951	75.6588	0.052439
ENSG00000142507	PSMB6	-1.93946	-68.8479	0.052446
ENSG00000205922	ONECUT3	-1.93858	-308.061	0.052553
ENSG00000160469	BRSK1	-1.93798	-39.7261	0.052625
ENSG00000123836	PFKFB2	1.93798	56.3433	0.052626
ENSG00000214435	AS3MT	-1.93788	-23.8673	0.052638
ENSG00000101544	ADNP2	-1.9378	-16.372	0.052648
ENSG00000138162	TACC2	-1.9377	-55.8087	0.05266
ENSG00000205884	DEFB136	1.93757	118.74	0.052676
ENSG00000176371	ZSCAN2	-1.93696	-61.8181	0.05275
ENSG00000152253	SPC25	1.93655	94.4546	0.052801
ENSG00000187045	TMPRSS6	1.93643	84.5002	0.052815
ENSG00000158796	DEDD	1.93643	291.44	0.052816
ENSG00000101463	SYNDIG1	1.93614	107.605	0.05285
ENSG00000196544	BORCS6	-1.93566	-45.3239	0.05291
ENSG00000102543	CDADC1	-1.93561	-31.6903	0.052915
ENSG00000080709	KCNN2	-1.93547	-107.931	0.052933
ENSG00000006116	CACNG3	-1.93545	-156.874	0.052936
ENSG00000103091	WDR59	1.93538	31.3366	0.052944
ENSG00000289760	ENSG00000289760	1.9349	147.351	0.053002
ENSG00000025293	PHF20	1.93384	54.5422	0.053133
ENSG00000198363	ASPH	-1.93347	-11.1191	0.053178
ENSG00000100036	SLC35E4	-1.93233	-12.6043	0.053318
ENSG00000136682	ZNG1B	-1.93222	-73.2816	0.053333
ENSG00000225950	NTF4	1.93202	35.0749	0.053357
ENSG00000248405	PRR5-ARHGAP8	1.93192	16.048	0.053369
ENSG00000198670	LPA	1.93162	213.587	0.053406
ENSG00000139289	PHLDA1	-1.93157	-39.9732	0.053413
ENSG00000166153	DEPDC4	1.93149	48.8316	0.053422
ENSG00000141279	NPEPPS	-1.93148	-74.7576	0.053424
ENSG00000163283	ALPP	1.93093	81.2937	0.053491
ENSG00000139372	TDG	-1.93048	-18.3049	0.053547
ENSG00000131910	NR0B2	-1.93043	-67.9377	0.053554
ENSG00000263956	NBPF11	1.93039	122.767	0.053559
ENSG00000112149	CD83	-1.92946	-48.3792	0.053673
ENSG00000139193	CD27	-1.92943	-31.2497	0.053678
ENSG00000131941	RHPN2	-1.92887	-12.8015	0.053748
ENSG00000166037	CEP57	-1.92858	-17.366	0.053782
ENSG00000128683	GAD1	1.9279	11.4815	0.053868
ENSG00000261115	TMEM178B	-1.92765	-117.953	0.053899
ENSG00000203663	OR2L2	-1.9276	-140.288	0.053904
ENSG00000288681	ENSG00000288681	1.92719	11.1976	0.053956
ENSG00000117500	TMED5	1.92679	82.946	0.054006
ENSG00000139117	CPNE8	1.92582	12.4421	0.054127
ENSG00000143674	MAP3K21	1.92504	21.6944	0.054224
ENSG00000113916	BCL6	1.92487	12.8787	0.054246
ENSG00000185627	PSMD13	1.92462	27.9537	0.054276
ENSG00000163558	PRKCI	1.92455	54.3508	0.054285
ENSG00000182177	ASB18	1.9244	263.192	0.054305
ENSG00000145244	CORIN	-1.92434	-37.0508	0.054312
ENSG00000284505	LYNX1-SLURP2	1.92401	19.633	0.054353
ENSG00000152213	ARL11	1.92371	26.0514	0.054391
ENSG00000007237	GAS7	-1.92296	-15.03	0.054485
ENSG00000139531	SUOX	1.92229	31.1188	0.05457
ENSG00000186136	TAS2R42	-1.92217	-71.2045	0.054584
ENSG00000259171	ENSG00000259171	-1.9218	-8.8289	0.054631
ENSG00000091542	ALKBH5	1.92091	39.251	0.054742
ENSG00000144031	ANKRD53	-1.92047	-16.878	0.054798
ENSG00000183644	HOATZ	-1.92037	-92.7466	0.054811
ENSG00000072422	RHOBTB1	1.92014	46.0019	0.05484
ENSG00000197892	KIF13B	-1.92001	-67.9856	0.054857
ENSG00000079215	SLC1A3	1.91983	42.5003	0.054879
ENSG00000175348	TMEM9B	1.91954	31.2341	0.054915
ENSG00000164334	FAM170A	1.91922	90.4399	0.054956
ENSG00000140854	KATNB1	1.91847	22.3551	0.055051
ENSG00000172345	STARD5	1.91841	24.7647	0.055059
ENSG00000123473	STIL	-1.9178	-76.0123	0.055136
ENSG00000083838	ZNF446	-1.91721	-75.0052	0.055211
ENSG00000251349	MSANTD3-TMEFF1	1.91716	23.611	0.055218
ENSG00000197622	CDC42SE1	-1.91715	-129.825	0.055219
ENSG00000163661	PTX3	1.91709	58.6607	0.055227
ENSG00000146399	TAAR1	-1.9168	-46.3981	0.055264
ENSG00000106384	MOGAT3	-1.91622	-71.6601	0.055338
ENSG00000099256	PRTFDC1	1.9162	46.7728	0.05534
ENSG00000183340	JRKL	1.91553	33.3097	0.055425
ENSG00000232263	KRTAP25-1	-1.91507	-392.297	0.055484
ENSG00000187678	SPRY4	1.91497	65.0501	0.055497
ENSG00000044115	CTNNA1	1.91448	5.54136	0.055558
ENSG00000185664	PMEL	-1.91418	-59.9496	0.055598
ENSG00000143379	SETDB1	1.91386	103.083	0.055637
ENSG00000115073	ACTR1B	-1.91385	-42.0736	0.055639
ENSG00000185728	YTHDF3	-1.91347	-53.7419	0.055688
ENSG00000063180	CA11	1.91294	59.1299	0.055756
ENSG00000185187	SIGIRR	1.9128	105.376	0.055774
ENSG00000121743	GJA3	-1.91255	-9.50575	0.055805
ENSG00000147676	MAL2	1.91216	88.9171	0.055855
ENSG00000128709	HOXD9	-1.9121	-169.754	0.055864
ENSG00000163736	PPBP	-1.91203	-1.65191	0.055872
ENSG00000106290	TAF6	-1.91169	-21.148	0.055916
ENSG00000256436	TAS2R31	1.91136	164.794	0.055958
ENSG00000155926	SLA	-1.91127	-11.6013	0.05597
ENSG00000249773	ENSG00000249773	1.9104	11.2552	0.056082
ENSG00000121073	SLC35B1	1.91018	48.4051	0.05611
ENSG00000120332	TNN	1.91007	99.5764	0.056124
ENSG00000107159	CA9	-1.91003	-81.1359	0.056129
ENSG00000163378	EOGT	1.90979	69.1689	0.056161
ENSG00000184599	TAFA3	-1.90957	-45.0619	0.056188
ENSG00000242616	GNG10	-1.90938	-18.3568	0.056213
ENSG00000153237	CCDC148	1.90908	78.2866	0.056252
ENSG00000088827	SIGLEC1	-1.90857	-198.497	0.056317
ENSG00000138794	CASP6	-1.90733	-21.7125	0.056478
ENSG00000186166	CENATAC	1.90713	74.0079	0.056504
ENSG00000133318	RTN3	1.90681	23.4734	0.056546
ENSG00000288675	PANO1	1.9068	158.976	0.056546
ENSG00000164929	BAALC	-1.90587	-24.7762	0.056667
ENSG00000289722	ENSG00000289722	-1.90577	-56.9845	0.05668
ENSG00000171496	OR1L8	-1.90504	-54.8866	0.056775
ENSG00000132294	EFR3A	1.90487	41.4242	0.056797
ENSG00000100156	SLC16A8	1.90423	80.7791	0.05688
ENSG00000139675	HNRNPA1L2	-1.90356	-53.0215	0.056967
ENSG00000109854	HTATIP2	-1.90343	-21.1758	0.056984
ENSG00000205476	CCDC85C	-1.90339	-56.8775	0.05699
ENSG00000249751	ECSCR	1.90285	268.802	0.05706
ENSG00000151746	BICD1	-1.90284	-44.7968	0.057061
ENSG00000087250	MT3	1.90153	33.3335	0.057233
ENSG00000075275	CELSR1	1.90106	50.5276	0.057294
ENSG00000099337	KCNK6	-1.90102	-49.2133	0.0573
ENSG00000147885	IFNA16	-1.90082	-74.5659	0.057326
ENSG00000165188	RNF183	-1.90081	-84.7266	0.057328
ENSG00000178562	CD28	-1.9004	-49.5494	0.057381
ENSG00000122859	NEUROG3	1.89881	62.3264	0.05759
ENSG00000171133	OR2K2	1.89874	190.915	0.057598
ENSG00000149929	HIRIP3	-1.89854	-119.817	0.057625
ENSG00000175806	MSRA	1.89825	37.7486	0.057663
ENSG00000188910	GJB3	1.89818	91.9555	0.057672
ENSG00000116679	IVNS1ABP	1.89775	118.771	0.057729
ENSG00000105479	ODAD1	-1.89748	-116.873	0.057765
ENSG00000126603	GLIS2	1.89714	110.61	0.057809
ENSG00000104973	MED25	1.89641	26.3922	0.057906
ENSG00000136710	CCDC115	1.89634	45.1821	0.057915
ENSG00000087085	ACHE	-1.89613	-44.9286	0.057943
ENSG00000162408	NOL9	-1.89597	-25.0781	0.057964
ENSG00000176153	GPX2	1.89581	56.8751	0.057985
ENSG00000132681	ATP1A4	1.89483	24.5055	0.058115
ENSG00000196337	CGB7	1.89476	43.9164	0.058124
ENSG00000132031	MATN3	-1.89446	-51.649	0.058164
ENSG00000263874	LASP1NB	-1.89395	-19.8742	0.058231
ENSG00000243811	APOBEC3D	1.89324	94.845	0.058326
ENSG00000169372	CRADD	1.89245	37.2056	0.058431
ENSG00000124787	RPP40	-1.89205	-49.0954	0.058484
ENSG00000135506	OS9	1.89184	100.564	0.058513
ENSG00000186231	KLHL32	-1.89174	-5.27519	0.058526
ENSG00000131558	EXOC4	1.89122	95.8448	0.058595
ENSG00000119446	RBM18	1.8911	104.098	0.058611
ENSG00000130449	ZSWIM6	-1.89099	-44.0427	0.058625
ENSG00000171102	OBP2B	1.89094	84.117	0.058633
ENSG00000087269	NOP14	1.89069	54.2787	0.058666
ENSG00000182108	DEXI	-1.89051	-43.7435	0.05869
ENSG00000282881	TMEM275	1.89046	29.9229	0.058697
ENSG00000005059	MCUB	-1.88957	-123.255	0.058816
ENSG00000166888	STAT6	1.88941	50.4101	0.058837
ENSG00000124615	MOCS1	-1.88881	-27.9503	0.058918
ENSG00000114670	NEK11	-1.88828	-26.8948	0.058988
ENSG00000090863	GLG1	-1.88826	-142.861	0.058991
ENSG00000171017	LRRC8E	1.88781	18.9883	0.059052
ENSG00000125629	INSIG2	-1.88763	-22.0531	0.059075
ENSG00000081913	PHLPP1	1.88749	50.9352	0.059095
ENSG00000227059	ANHX	1.88713	69.5583	0.059143
ENSG00000168884	TNIP2	1.88655	22.5697	0.05922
ENSG00000147488	ST18	-1.88636	-172.994	0.059246
ENSG00000092051	JPH4	1.88624	190.868	0.059263
ENSG00000124780	KCNK17	-1.88589	-7.41448	0.05931
ENSG00000132669	RIN2	1.8858	27.3707	0.059321
ENSG00000186193	SAPCD2	1.88564	43.6178	0.059344
ENSG00000234545	FAM133B	-1.88548	-216.575	0.059365
ENSG00000213420	GPC2	-1.88535	-167.231	0.059383
ENSG00000163125	RPRD2	-1.8852	-53.3238	0.059403
ENSG00000146463	ZMYM4	-1.88494	-314.702	0.059438
ENSG00000105011	ASF1B	1.88462	45.2938	0.059481
ENSG00000182318	ZSCAN22	-1.8845	-124.761	0.059498
ENSG00000243543	WFDC6	1.88441	236.82	0.059509
ENSG00000131931	THAP1	-1.8844	-43.0674	0.05951
ENSG00000167767	KRT80	-1.88435	-29.7371	0.059517
ENSG00000106628	POLD2	1.88405	84.9136	0.059558
ENSG00000178038	ALS2CL	1.88398	16.1917	0.059567
ENSG00000204381	LAYN	1.88383	15.2973	0.059588
ENSG00000240505	TNFRSF13B	-1.88375	-36.1758	0.059599
ENSG00000189057	FAM111B	-1.8828	-36.9391	0.059728
ENSG00000212864	RNF208	-1.88267	-194.983	0.059745
ENSG00000189050	RNFT1	-1.88245	-9.53963	0.059775
ENSG00000196782	MAML3	1.88238	40.9367	0.059785
ENSG00000128242	GAL3ST1	1.88237	29.8714	0.059786
ENSG00000126460	PRRG2	-1.88223	-73.2381	0.059804
ENSG00000140506	LMAN1L	-1.88187	-110.46	0.059853
ENSG00000148187	MRRF	1.88101	86.3698	0.059971
ENSG00000110218	PANX1	-1.8808	-21.2481	0.059999
ENSG00000154710	RABGEF1	1.88026	46.2374	0.060073
ENSG00000151726	ACSL1	-1.88009	-39.6819	0.060096
ENSG00000135365	PHF21A	-1.88008	-155.628	0.060098
ENSG00000133657	ATP13A3	-1.88005	-39.0984	0.060101
ENSG00000167674	HDGFL2	1.87977	45.4934	0.06014
ENSG00000117461	PIK3R3	-1.87955	-25.604	0.060169
ENSG00000164707	SLC13A4	1.87946	57.0483	0.060181
ENSG00000146205	ANO7	-1.87826	-31.4845	0.060345
ENSG00000179598	PLD6	1.87785	18.2395	0.060402
ENSG00000272899	ATP6V1FNB	-1.87757	-33.7941	0.06044
ENSG00000128805	ARHGAP22	1.87749	134.749	0.060451
ENSG00000256349	ENSG00000256349	-1.87712	-15.4589	0.060502
ENSG00000171428	NAT1	1.87695	15.8425	0.060526
ENSG00000109079	TNFAIP1	1.87571	38.4944	0.060695
ENSG00000203757	OR6K3	1.8756	111.636	0.06071
ENSG00000142615	CELA2A	-1.87523	-29.5125	0.060761
ENSG00000173083	HPSE	1.87519	13.9444	0.060767
ENSG00000183615	FAM167B	-1.87431	-225.293	0.060888
ENSG00000126337	KRT36	-1.87398	-7.88579	0.060933
ENSG00000108830	RND2	1.8738	97.3906	0.060957
ENSG00000115677	HDLBP	1.87374	23.614	0.060966
ENSG00000087299	L2HGDH	-1.87373	-13.4695	0.060968
ENSG00000215704	CELA2B	-1.87366	-56.8148	0.060977
ENSG00000155876	RRAGA	1.87306	24.1789	0.061061
ENSG00000127863	TNFRSF19	-1.87276	-42.6698	0.061102
ENSG00000078549	ADCYAP1R1	-1.87262	-113.601	0.061121
ENSG00000165309	ARMC3	1.87254	23.2863	0.061132
ENSG00000170571	EMB	-1.87224	-6.88532	0.061173
ENSG00000126001	CEP250	-1.87187	-48.6533	0.061225
ENSG00000127399	LRRC61	1.87175	12.2462	0.061241
ENSG00000186628	FSD2	1.87144	37.5976	0.061284
ENSG00000241399	CD302	-1.86951	-10.7422	0.061552
ENSG00000186812	ZNF397	-1.86911	-182.214	0.061608
ENSG00000078487	ZCWPW1	-1.86909	-11.6893	0.061611
ENSG00000122592	HOXA7	1.86776	62.9829	0.061796
ENSG00000159871	LYPD5	1.8676	21.9887	0.061818
ENSG00000125872	LRRN4	-1.86742	-98.8931	0.061844
ENSG00000221954	OR4C12	-1.86708	-70.9407	0.06189
ENSG00000258223	PRSS58	-1.86707	-114.962	0.061892
ENSG00000117594	HSD11B1	-1.86628	-976.262	0.062002
ENSG00000153283	CD96	-1.86599	-27.8137	0.062043
ENSG00000070423	RNF126	1.86569	31.6688	0.062085
ENSG00000185201	IFITM2	1.86546	8.02837	0.062117
ENSG00000100796	PPP4R3A	1.86509	230.49	0.062169
ENSG00000168671	UGT3A2	1.86504	81.444	0.062176
[truncated: 15,312 more rows]

## Sheet: tab28erythrocyte SLE TWAS resul
gene	gene_name	zscore	effect_size	pvalue
ENSG00000213719	CLIC1	-23.0106	-267.4	3.65258e-117
ENSG00000213722	DDAH2	-20.8144	-128.969	3.2e-96
ENSG00000204296	TSBP1	20.5196	2163.82	1.44e-93
ENSG00000204463	BAG6	-17.5743	-379.971	3.88e-69
ENSG00000204385	SLC44A4	17.3319	382.612	2.7e-67
ENSG00000204344	STK19	15.687	405.323	1.86e-55
ENSG00000204542	C6orf15	15.2537	1014.22	1.55e-52
ENSG00000213676	ATF6B	15.1613	258.985	6.38e-52
ENSG00000204305	AGER	14.8307	535.457	9.27e-50
ENSG00000137343	ATAT1	14.5033	1400.17	1.16e-47
ENSG00000196735	HLA-DQA1	-14.1529	-6.05021	1.79e-45
ENSG00000241404	EGFL8	13.9545	668.236	2.95e-44
ENSG00000289282	ENSG00000289282	-12.8838	-1609.24	5.55e-38
ENSG00000232629	HLA-DQB2	12.4592	211.053	1.25e-35
ENSG00000204386	NEU1	12.4516	443.562	1.37e-35
ENSG00000221988	PPT2	12.4388	254.33	1.61e-35
ENSG00000204472	AIF1	12.3011	163.256	8.94e-35
ENSG00000196747	H2AC13	-12.1644	-95.045	4.81e-34
ENSG00000204424	LY6G6F	-11.9104	-978.617	1.05e-32
ENSG00000228789	HCG22	-11.5548	-500.746	6.98e-31
ENSG00000137404	NRM	-11.5267	-102.316	9.68e-31
ENSG00000168477	TNXB	-11.1229	-125.608	9.71e-29
ENSG00000276903	H2AC16	10.7493	42.7456	5.97e-27
ENSG00000250641	LY6G6F-LY6G6D	-10.4346	-207.135	1.72e-25
ENSG00000233822	H2BC15	-10.3366	-289.361	4.81e-25
ENSG00000204498	NFKBIL1	10.2605	118.083	1.06e-24
ENSG00000248167	TRIM39-RPP21	-10.248	-87.8778	1.21e-24
ENSG00000204427	ABHD16A	-10.1653	-459.771	2.83e-24
ENSG00000196230	TUBB	-9.58186	-170.197	9.53e-22
ENSG00000278637	H4C1	9.53895	121.716	1.44e-21
ENSG00000206503	HLA-A	9.39384	32.3888	5.79e-21
ENSG00000204351	SKIC2	-9.29086	-716.233	1.53e-20
ENSG00000146112	PPP1R18	-9.07803	-324.422	1.11e-19
ENSG00000204516	MICB	8.98425	18.3032	2.61e-19
ENSG00000137185	ZSCAN9	-8.91679	-40.0668	4.8e-19
ENSG00000197062	ZSCAN26	8.90734	372.697	5.23e-19
ENSG00000186470	BTN3A2	-8.85801	-52.9197	8.15e-19
ENSG00000103490	PYCARD	-8.7834	-764.435	1.59e-18
ENSG00000226979	LTA	-8.73737	-73.9512	2.39e-18
ENSG00000276302	ENSG00000276302	8.7187	472.666	2.81e-18
ENSG00000242574	HLA-DMB	-8.6747	-386.237	4.15e-18
ENSG00000234745	HLA-B	8.56304	54.5474	1.1e-17
ENSG00000213760	ATP6V1G2	8.50714	111.153	1.78e-17
ENSG00000137338	PGBD1	8.48862	102.023	2.09e-17
ENSG00000137312	FLOT1	8.48248	158.687	2.2e-17
ENSG00000204371	EHMT2	-8.45711	-292.988	2.74e-17
ENSG00000204388	HSPA1B	8.30586	194.692	9.91e-17
ENSG00000237988	OR2I1P	8.23803	637.068	1.75e-16
ENSG00000232810	TNF	-8.17073	-154.716	3.07e-16
ENSG00000228727	SAPCD1	-8.07226	-163.731	6.9e-16
ENSG00000204576	PRR3	-8.03882	-340.156	9.07e-16
ENSG00000276180	H4C9	-8.00231	-443.721	1.22e-15
ENSG00000204469	PRRC2A	7.99647	173.032	1.28e-15
ENSG00000277224	H2BC7	-7.99161	-28.869	1.33e-15
ENSG00000161179	YDJC	7.93199	67.3979	2.16e-15
ENSG00000204256	BRD2	7.92186	144.397	2.34e-15
ENSG00000204308	RNF5	7.64019	310.719	2.17e-14
ENSG00000213780	GTF2H4	-7.63462	-103.648	2.26e-14
ENSG00000185130	H2BC13	7.57567	48.9571	3.57e-14
ENSG00000183246	RIMBP3C	-7.56266	-950.703	3.95e-14
ENSG00000116698	SMG7	-7.34092	-199.222	2.12e-13
ENSG00000204560	DHX16	-7.33948	-177.445	2.14e-13
ENSG00000185651	UBE2L3	-7.2994	-166.453	2.89e-13
ENSG00000204564	C6orf136	7.22809	160.582	4.9e-13
ENSG00000204304	PBX2	-7.18268	-596.561	6.84e-13
ENSG00000237541	HLA-DQA2	7.16885	25.2311	7.56e-13
ENSG00000156873	PHKG2	7.06719	505.341	1.58e-12
ENSG00000204257	HLA-DMA	-7.00269	-339.487	2.51e-12
ENSG00000276368	H2AC14	-6.92739	-155.442	4.29e-12
ENSG00000204356	NELFE	6.65814	245.864	2.77e-11
ENSG00000248993	ENSG00000248993	-6.63798	-301.908	3.18e-11
ENSG00000275221	H2AC15	-6.56382	-177.176	5.24e-11
ENSG00000124568	SLC17A1	-6.47352	-626.615	9.57e-11
ENSG00000136573	BLK	-6.44185	-40.4716	1.18e-10
ENSG00000204681	GABBR1	6.23224	57.4569	4.6e-10
ENSG00000158691	ZSCAN12	-6.22454	-13.918	4.83e-10
ENSG00000224586	GPX5	6.17749	1330.98	6.51e-10
ENSG00000146039	SLC17A4	-6.1526	-1943.85	7.62e-10
ENSG00000204314	PRRT1	-6.13895	-84.0151	8.31e-10
ENSG00000198502	HLA-DRB5	-6.11907	-108.302	9.41e-10
ENSG00000070047	PHRF1	-6.10701	-219.151	1.02e-09
ENSG00000184357	H1-5	6.08362	396.585	1.17e-09
ENSG00000187626	ZKSCAN4	6.08068	55.3365	1.2e-09
ENSG00000137411	VARS2	-5.95875	-150.276	2.54e-09
ENSG00000197279	ZNF165	-5.9392	-94.0556	2.86e-09
ENSG00000010704	HFE	5.81305	102.63	6.13e-09
ENSG00000168291	PDHB	-5.7905	-59.2302	7.02e-09
ENSG00000204390	HSPA1L	-5.73743	-49.9905	9.61e-09
ENSG00000204389	HSPA1A	-5.69702	-70.2579	1.22e-08
ENSG00000204511	MCCD1	-5.6854	-118.306	1.31e-08
ENSG00000223865	HLA-DPB1	-5.64186	-139.908	1.68e-08
ENSG00000204539	CDSN	-5.56089	-299.771	2.68e-08
ENSG00000146109	ABT1	5.5336	124.223	3.14e-08
ENSG00000267673	FDX2	5.44376	14.1981	5.22e-08
ENSG00000278677	H2AC17	-5.41135	-42.098	6.26e-08
ENSG00000187837	H1-2	-5.40021	-124.286	6.66e-08
ENSG00000278828	H3C10	-5.36781	-190.37	7.97e-08
ENSG00000204657	OR2H2	5.33332	2632.5	9.64e-08
ENSG00000177710	SLC35G5	5.333	1562.02	9.66e-08
ENSG00000139370	SLC15A4	5.29353	31.3406	1.2e-07
ENSG00000111801	BTN3A3	5.27713	101.817	1.31e-07
ENSG00000115415	STAT1	5.26998	120.847	1.36e-07
ENSG00000105376	ICAM5	5.16326	91.0961	2.43e-07
ENSG00000138378	STAT4	-5.1464	-15.8581	2.66e-07
ENSG00000204632	HLA-G	-5.12632	-60.9722	2.95e-07
ENSG00000196821	ILRUN	-5.11083	-254.123	3.21e-07
ENSG00000099849	RASSF7	5.10559	36.4106	3.3e-07
ENSG00000168298	H1-4	5.09349	179.415	3.52e-07
ENSG00000273703	H2BC14	-5.08264	-479.968	3.72e-07
ENSG00000112337	SLC17A2	5.02375	695.485	5.07e-07
ENSG00000105371	ICAM4	4.94947	24.197	7.44e-07
ENSG00000204544	MUC21	4.91319	573.029	8.96e-07
ENSG00000255154	HTD2	-4.90156	-17.6046	9.51e-07
ENSG00000161405	IKZF3	4.88326	70.4281	1.04e-06
ENSG00000203747	FCGR3A	4.82692	16.2661	1.39e-06
ENSG00000065989	PDE4A	-4.77819	-21.5951	1.77e-06
ENSG00000204410	MSH5	-4.73979	-105.374	2.14e-06
ENSG00000204310	AGPAT1	-4.71117	-143.193	2.46e-06
ENSG00000129538	RNASE1	-4.70695	-652.074	2.51e-06
ENSG00000103507	BCKDK	4.67558	219.97	2.93e-06
ENSG00000204525	HLA-C	4.66304	67.8593	3.12e-06
ENSG00000126456	IRF3	4.63283	63.1925	3.61e-06
ENSG00000128604	IRF5	4.62181	59.6507	3.8e-06
ENSG00000120054	CPN1	-4.60278	-800.221	4.17e-06
ENSG00000198315	ZKSCAN8	4.57374	30.8923	4.79e-06
ENSG00000137310	TCF19	-4.56731	-26.308	4.94e-06
ENSG00000205882	DEFB134	4.55857	630.457	5.15e-06
ENSG00000096654	ZNF184	-4.55093	-85.3305	5.34e-06
ENSG00000177030	DEAF1	-4.54317	-309.167	5.54e-06
ENSG00000177042	TMEM80	-4.53756	-69.5048	5.69e-06
ENSG00000179344	HLA-DQB1	-4.525	-5.94205	6.04e-06
ENSG00000278463	H2AC4	4.47498	112.254	7.64e-06
ENSG00000235109	ZSCAN31	4.44185	30.4433	8.92e-06
ENSG00000179958	DCTPP1	-4.3807	-490.915	1.18e-05
ENSG00000180573	H2AC6	-4.33893	-48.3618	1.43e-05
ENSG00000189298	ZKSCAN3	4.32957	122.187	1.49e-05
ENSG00000254093	PINX1	4.31138	58.8527	1.62e-05
ENSG00000274600	RIMBP3B	4.29555	792.945	1.74e-05
ENSG00000159314	ARHGAP27	-4.26922	-29.2295	1.96e-05
ENSG00000180044	C3orf80	4.26349	582.218	2.01e-05
ENSG00000070190	DAPP1	-4.2623	-37.2808	2.02e-05
ENSG00000126453	BCL2L12	4.22376	51.6263	2.4e-05
ENSG00000186075	ZPBP2	4.20804	136.375	2.58e-05
ENSG00000089280	FUS	4.14733	192.85	3.36e-05
ENSG00000124610	H1-1	-4.12017	-79.8377	3.79e-05
ENSG00000133247	KMT5C	4.10546	130.078	4.04e-05
ENSG00000174775	HRAS	-4.10127	-23.6294	4.11e-05
ENSG00000113532	ST8SIA4	-4.07758	-50.8645	4.55e-05
ENSG00000116701	NCF2	-4.07593	-6.75601	4.58e-05
ENSG00000124678	TCP11	4.05851	8.38171	4.94e-05
ENSG00000134369	NAV1	4.04368	43.6756	5.26e-05
ENSG00000240053	LY6G5B	-4.04355	-636.253	5.26e-05
ENSG00000103653	CSK	4.02712	139.772	5.65e-05
ENSG00000168394	TAP1	-4.01662	-38.5393	5.9e-05
ENSG00000166963	MAP1A	4.01374	204.936	5.98e-05
ENSG00000205884	DEFB136	4.01272	661.437	6e-05
ENSG00000141736	ERBB2	-4.01138	-173.005	6.04e-05
ENSG00000064995	TAF11	-4.00678	-65.3426	6.16e-05
ENSG00000182010	RTKN2	-4.00568	-8.46501	6.18e-05
ENSG00000164611	PTTG1	-4.00338	-119.335	6.24e-05
ENSG00000286522	H3C2	3.99018	146.226	6.6e-05
ENSG00000163406	SLC15A2	3.98171	135.539	6.84e-05
ENSG00000132185	FCRLA	-3.96752	-15.5269	7.26e-05
ENSG00000163684	RPP14	-3.93631	-13.446	8.27e-05
ENSG00000023191	RNH1	3.93078	114.329	8.47e-05
ENSG00000030110	BAK1	-3.91445	-47.6077	9.06e-05
ENSG00000258724	PINX1	3.87227	114.567	0.000108
ENSG00000203910	C1orf146	-3.86629	-464.104	0.000111
ENSG00000169900	PYDC1	-3.86118	-218.449	0.000113
ENSG00000108439	PNPO	-3.84896	-137.37	0.000119
ENSG00000168631	MUCL3	-3.8339	-1259.01	0.000126
ENSG00000005020	SKAP2	-3.82926	-39.8017	0.000129
ENSG00000103510	KAT8	-3.8245	-136.188	0.000131
ENSG00000115009	CCL20	3.82187	280.153	0.000132
ENSG00000110435	PDHX	-3.82164	-8.27665	0.000133
ENSG00000178226	PRSS36	3.81316	510.495	0.000137
ENSG00000073605	GSDMB	3.76472	25.5794	0.000167
ENSG00000172057	ORMDL3	-3.74383	-33.4812	0.000181
ENSG00000204644	ZFP57	3.73224	66.6888	0.00019
ENSG00000144451	SPAG16	-3.72127	-19.6007	0.000198
ENSG00000184220	CMSS1	-3.71619	-174.182	0.000202
ENSG00000220201	ZGLP1	-3.71363	-148.333	0.000204
ENSG00000154328	NEIL2	3.71084	18.4873	0.000207
ENSG00000273802	H2BC8	3.70605	67.8121	0.000211
ENSG00000112514	CUTA	-3.70598	-124.921	0.000211
ENSG00000149289	ZC3H12C	-3.69775	-17.9568	0.000218
ENSG00000171757	LRRC34	3.68543	62.2476	0.000228
ENSG00000163660	CCNL1	-3.6753	-177.468	0.000238
ENSG00000149179	CSTPP1	-3.65163	-49.8368	0.000261
ENSG00000170322	NFRKB	3.64736	85.9667	0.000265
ENSG00000105063	PPP6R1	3.64043	103.37	0.000272
ENSG00000198130	HIBCH	-3.63797	-155.798	0.000275
ENSG00000137288	UQCC2	3.63768	45.2042	0.000275
ENSG00000116539	ASH1L	3.61418	915.992	0.000301
ENSG00000204248	COL11A2	-3.61312	-61.4478	0.000303
ENSG00000149089	APIP	-3.61138	-8.70478	0.000305
ENSG00000197903	H2BC12	-3.60254	-102.214	0.000315
ENSG00000263020	ENSG00000263020	3.58669	103.215	0.000335
ENSG00000078018	MAP2	3.57555	52.2748	0.000349
ENSG00000072694	FCGR2B	3.57308	186.923	0.000353
ENSG00000205835	GMNC	3.57263	150.004	0.000353
ENSG00000134250	NOTCH2	-3.56487	-833.463	0.000364
ENSG00000186298	PPP1CC	3.563	171.778	0.000367
ENSG00000019995	ZRANB1	-3.55589	-59.3078	0.000377
ENSG00000119048	UBE2B	-3.55481	-572.561	0.000378
ENSG00000151689	INPP1	3.54449	35.2681	0.000393
ENSG00000158373	H2BC5	-3.54177	-22.6993	0.000397
ENSG00000111321	LTBR	3.53347	5.35306	0.00041
ENSG00000159495	TGM7	-3.5171	-1145.68	0.000436
ENSG00000172890	NADSYN1	-3.51192	-35.0529	0.000445
ENSG00000178852	EFCAB13	-3.51121	-8.12164	0.000446
ENSG00000096996	IL12RB1	3.49416	42.6553	0.000476
ENSG00000181915	ADO	3.49387	90.3439	0.000476
ENSG00000133265	HSPBP1	-3.48565	-38.8256	0.000491
ENSG00000107566	ERLIN1	-3.47252	-105.96	0.000516
ENSG00000224420	ADM5	-3.46854	-36.9608	0.000523
ENSG00000145901	TNIP1	-3.45774	-75.31	0.000545
ENSG00000124564	SLC17A3	-3.44798	-87.3988	0.000565
ENSG00000278588	H2BC10	-3.44733	-42.2942	0.000566
ENSG00000072571	HMMR	3.44591	32.6529	0.000569
ENSG00000137822	TUBGCP4	-3.4396	-348.764	0.000583
ENSG00000147873	IFNA5	3.43039	1794.53	0.000603
ENSG00000285085	ENSG00000285085	3.4278	28.9466	0.000608
ENSG00000204301	NOTCH4	3.4234	432.333	0.000618
ENSG00000165997	ARL5B	-3.42204	-18.2262	0.000622
ENSG00000161610	HCRT	-3.41537	-200.539	0.000637
ENSG00000114982	KANSL3	3.40609	55.3856	0.000659
ENSG00000116771	AGMAT	3.40507	6.41261	0.000661
ENSG00000130584	ZBTB46	3.39869	76.6159	0.000677
ENSG00000189362	NEMP2	3.39515	12.3622	0.000686
ENSG00000184445	KNTC1	-3.39112	-360.689	0.000696
ENSG00000112511	PHF1	-3.38588	-287.811	0.000709
ENSG00000141744	PNMT	3.38102	36.9935	0.000722
ENSG00000196967	ZNF585A	3.37628	130.152	0.000735
ENSG00000169169	CPT1C	-3.37556	-10.1883	0.000737
ENSG00000291302	ENSG00000291302	-3.37184	-45.8457	0.000747
ENSG00000188227	ZNF793	-3.35741	-21.4829	0.000787
ENSG00000158406	H4C8	3.3543	10.3011	0.000796
ENSG00000146151	HMGCLL1	-3.35297	-574.307	0.000799
ENSG00000139133	ALG10	-3.35149	-76.1091	0.000804
ENSG00000128294	TPST2	-3.33925	-83.3612	0.00084
ENSG00000198522	GPN1	3.33678	31.0002	0.000848
ENSG00000174611	KY	-3.33635	-249.492	0.000849
ENSG00000187288	CIDEC	3.33262	1173.12	0.00086
ENSG00000131951	LRRC9	3.33159	34.2094	0.000864
ENSG00000134249	ADAM30	3.32095	1272.75	0.000897
ENSG00000183638	RP1L1	3.3198	1338.49	0.000901
ENSG00000075975	MKRN2	-3.31915	-14.762	0.000903
ENSG00000124557	BTN1A1	3.31499	191.572	0.000916
ENSG00000050393	MCUR1	-3.31337	-81.0528	0.000922
ENSG00000171790	SLFNL1	3.30684	21.1811	0.000944
ENSG00000160695	VPS11	-3.30595	-33.447	0.000947
ENSG00000204420	MPIG6B	-3.30519	-55.0788	0.000949
ENSG00000112078	KCTD20	3.30266	55.3278	0.000958
ENSG00000112462	OR12D3	3.29381	433.39	0.000988
ENSG00000112343	TRIM38	-3.29155	-52.4894	0.000996
ENSG00000170145	SIK2	-3.28962	-66.7881	0.001003
ENSG00000197283	SYNGAP1	-3.28837	-72.0744	0.001008
ENSG00000163823	CCR1	3.28715	65.5366	0.001012
ENSG00000112081	SRSF3	-3.28686	-129.122	0.001013
ENSG00000001460	STPG1	3.28159	55.9031	0.001032
ENSG00000146858	ZC3HAV1L	-3.27646	-16.8514	0.001051
ENSG00000213626	LBH	-3.27553	-93.1387	0.001055
ENSG00000140259	MFAP1	-3.27159	-542.329	0.001069
ENSG00000225528	TMA7B	-3.26567	-111.217	0.001092
ENSG00000007384	RHBDF1	3.2613	147.135	0.001109
ENSG00000176909	MAMSTR	3.25649	104.776	0.001128
ENSG00000256269	HMBS	-3.2554	-33.9002	0.001132
ENSG00000125148	MT2A	3.25203	142.489	0.001146
ENSG00000141738	GRB7	3.25071	143.239	0.001151
ENSG00000117036	ETV3	-3.24961	-87.0706	0.001156
ENSG00000161395	PGAP3	3.24478	179.278	0.001175
ENSG00000289721	PYDC5	3.23858	73.7298	0.001201
ENSG00000076321	KLHL20	3.23441	318.019	0.001219
ENSG00000129003	VPS13C	-3.23431	-93.5259	0.001219
ENSG00000138439	FAM117B	-3.23042	-66.8081	0.001236
ENSG00000112473	SLC39A7	3.22598	74.0667	0.001255
ENSG00000204366	ZBTB12	-3.22378	-22.2037	0.001265
ENSG00000205090	TMEM240	3.21902	82.6924	0.001286
ENSG00000204702	OR2J1	3.21759	610.794	0.001293
ENSG00000100154	TTC28	3.21711	10.5907	0.001295
ENSG00000204580	DDR1	-3.21521	-25.4108	0.001304
ENSG00000142224	IL19	-3.2127	-34.7499	0.001315
ENSG00000081985	IL12RB2	3.21098	19.5236	0.001323
ENSG00000204482	LST1	3.20677	35.5714	0.001342
ENSG00000147874	HAUS6	-3.19927	-17.4074	0.001378
ENSG00000105538	RASIP1	-3.19859	-164.819	0.001381
ENSG00000172893	DHCR7	-3.19746	-46.6069	0.001386
ENSG00000149428	HYOU1	-3.19518	-65.8101	0.001397
ENSG00000181315	ZNF322	-3.19415	-45.8904	0.001402
ENSG00000142494	SLC47A1	3.19098	661.878	0.001418
ENSG00000143669	LYST	-3.19088	-20.1099	0.001418
ENSG00000204599	TRIM39	3.1897	85.7503	0.001424
ENSG00000166947	EPB42	-3.18794	-99.064	0.001433
ENSG00000065518	NDUFB4	3.1759	144.938	0.001494
ENSG00000105550	FGF21	-3.17254	-743.204	0.001511
ENSG00000095981	KCNK16	-3.17076	-649.247	0.00152
ENSG00000140323	DISP2	-3.16661	-107.394	0.001542
ENSG00000213654	GPSM3	-3.16314	-212.071	0.001561
ENSG00000124160	NCOA5	3.16224	48.1489	0.001566
ENSG00000169896	ITGAM	3.16083	35.7685	0.001573
ENSG00000116014	KISS1R	-3.15646	-183.812	0.001597
ENSG00000002834	LASP1	3.15635	57.6866	0.001598
ENSG00000023287	RB1CC1	-3.14926	-554.903	0.001637
ENSG00000188739	RBM34	3.14833	136.567	0.001642
ENSG00000145014	TMEM44	3.14384	22.681	0.001667
ENSG00000152240	HAUS1	-3.13744	-28.9064	0.001704
ENSG00000165644	COMTD1	-3.13532	-14.2388	0.001717
ENSG00000182985	CADM1	-3.12858	-284.267	0.001757
ENSG00000095794	CREM	-3.12805	-76.5785	0.00176
ENSG00000125691	RPL23	3.11791	279.966	0.001821
ENSG00000167244	IGF2	-3.11713	-704.794	0.001826
ENSG00000144369	FAM171B	3.11517	40.6197	0.001838
ENSG00000167004	PDIA3	-3.11494	-80.3114	0.00184
ENSG00000176177	ENTHD1	-3.11417	-327.251	0.001845
ENSG00000160181	TFF2	-3.11338	-667.514	0.00185
ENSG00000164440	TXLNB	3.11214	6.10216	0.001857
ENSG00000112576	CCND3	-3.11003	-178.557	0.001871
ENSG00000174951	FUT1	-3.09177	-29.5273	0.00199
ENSG00000065029	ZNF76	-3.08979	-34.6287	0.002003
ENSG00000204977	TRIM13	3.08528	181.518	0.002034
ENSG00000105402	NAPA	-3.08314	-97.5727	0.002048
ENSG00000054967	RELT	3.08202	53.9168	0.002056
ENSG00000188636	RTL6	3.08176	34.9408	0.002058
ENSG00000177225	GATD1	3.07909	101.138	0.002076
ENSG00000163602	RYBP	3.07323	169.712	0.002118
ENSG00000101019	UQCC1	3.07274	97.0754	0.002121
ENSG00000171056	SOX7	3.07225	481.963	0.002125
ENSG00000066777	ARFGEF1	3.07063	67.7195	0.002136
ENSG00000166851	PLK1	-3.07016	-41.8689	0.002139
ENSG00000167588	GPD1	-3.06435	-96.7604	0.002181
ENSG00000126773	PCNX4	-3.06433	-191.678	0.002182
ENSG00000204538	PSORS1C2	-3.06359	-186.298	0.002187
ENSG00000112182	BACH2	-3.06306	-219.682	0.002191
ENSG00000125170	DOK4	3.06068	41.8521	0.002208
ENSG00000136634	IL10	-3.05755	-31.1912	0.002232
ENSG00000156171	DRAM2	3.05474	69.1957	0.002253
ENSG00000149403	GRIK4	3.0473	125.725	0.002309
ENSG00000125686	MED1	3.04308	36.7824	0.002342
ENSG00000174939	ASPHD1	-3.03978	-48.0186	0.002367
ENSG00000110497	AMBRA1	-3.03947	-206.13	0.00237
ENSG00000057657	PRDM1	3.03418	14.6497	0.002412
ENSG00000179151	EDC3	-3.03347	-506.423	0.002418
ENSG00000283782	ENSG00000283782	3.02544	51.8796	0.002483
ENSG00000168297	PXK	3.02349	9.9056	0.002499
ENSG00000174938	SEZ6L2	-3.01187	-55.4583	0.002596
ENSG00000137868	STRA6	-3.00912	-280.605	0.00262
ENSG00000162104	ADCY9	3.00827	102.263	0.002627
ENSG00000095485	CWF19L1	-3.00793	-25.7098	0.00263
ENSG00000196388	INCA1	3.0055	207.502	0.002651
ENSG00000204568	MRPS18B	-3.00519	-231.676	0.002654
ENSG00000197798	FAM118B	3.00389	103.586	0.002665
ENSG00000273983	H3C8	-2.99992	-140.384	0.002701
ENSG00000239697	TNFSF12	-2.99844	-42.9016	0.002714
ENSG00000111832	RWDD1	2.99828	37.9224	0.002715
ENSG00000186193	SAPCD2	2.98889	88.4777	0.0028
ENSG00000088682	COQ9	2.98866	28.423	0.002802
ENSG00000108306	FBXL20	-2.98763	-59.8494	0.002811
ENSG00000140105	WARS1	-2.98512	-6.51471	0.002835
ENSG00000100321	SYNGR1	2.98506	5.87491	0.002835
ENSG00000116584	ARHGEF2	2.98414	110.356	0.002844
ENSG00000126814	TRMT5	2.97994	107.816	0.002883
ENSG00000100985	MMP9	2.97636	87.3831	0.002917
ENSG00000176971	FIBIN	2.97633	825.388	0.002917
ENSG00000104321	TRPA1	2.97181	469.172	0.002961
ENSG00000101546	RBFA	-2.96892	-15.464	0.002988
ENSG00000165526	RPUSD4	2.96351	85.98	0.003042
ENSG00000198642	KLHL9	2.96147	31.6985	0.003062
ENSG00000170779	CDCA4	2.95483	20.5481	0.003128
ENSG00000170917	NUDT6	-2.95228	-14.9638	0.003154
ENSG00000173991	TCAP	-2.95227	-89.6016	0.003154
ENSG00000143079	CTTNBP2NL	-2.95112	-88.0133	0.003166
ENSG00000178184	PARD6G	-2.94958	-185.178	0.003182
ENSG00000197562	RAB40C	-2.94703	-25.1234	0.003208
ENSG00000101290	CDS2	2.94627	303.42	0.003216
ENSG00000275713	H2BC9	-2.94528	-176.567	0.003227
ENSG00000159164	SV2A	-2.94453	-37.3187	0.003234
ENSG00000267748	ENSG00000267748	2.94391	89.4056	0.003241
ENSG00000011485	PPP5C	-2.94029	-5.57789	0.003279
ENSG00000165061	ZMAT4	2.93679	336.23	0.003316
ENSG00000003987	MTMR7	2.93595	212.635	0.003325
ENSG00000180113	TDRD6	-2.93517	-935.652	0.003334
ENSG00000104783	KCNN4	2.92831	492.322	0.003408
ENSG00000141279	NPEPPS	-2.92492	-185.24	0.003445
ENSG00000104613	INTS10	-2.92324	-60.4026	0.003464
ENSG00000160124	MIX23	2.91999	60.1862	0.0035
ENSG00000163576	EFHB	2.91782	266.121	0.003525
ENSG00000131142	CCL25	2.91685	85.456	0.003536
ENSG00000188290	HES4	2.9073	17.5327	0.003646
ENSG00000166016	ABTB2	-2.90726	-61.7423	0.003646
ENSG00000101464	PIGU	-2.90665	-32.2827	0.003653
ENSG00000173110	HSPA6	-2.90474	-31.4434	0.003676
ENSG00000196704	AMZ2	2.90411	44.1852	0.003683
ENSG00000178860	MSC	-2.89581	-17.4101	0.003782
ENSG00000254415	SIGLEC14	-2.89572	-284.811	0.003783
ENSG00000143772	ITPKB	2.89156	247.248	0.003833
ENSG00000010017	RANBP9	-2.88758	-121.657	0.003882
ENSG00000225526	MKRN2OS	2.8873	62.5351	0.003886
ENSG00000157895	C12orf43	-2.88636	-25.6547	0.003897
ENSG00000182264	IZUMO1	-2.88304	-58.63	0.003939
ENSG00000135116	HRK	-2.87797	-228.013	0.004002
ENSG00000051009	FHIP1B	2.87722	62.1375	0.004012
ENSG00000168300	PCMTD1	-2.87632	-36.335	0.004023
ENSG00000070770	CSNK2A2	-2.8759	-34.393	0.004029
ENSG00000204882	GPR20	-2.87233	-1160.24	0.004075
ENSG00000143368	SF3B4	2.87101	1474.86	0.004092
ENSG00000172661	WASHC2C	-2.86214	-19.2207	0.004208
ENSG00000109736	MFSD10	2.86072	121.052	0.004227
ENSG00000142102	PGGHG	-2.85986	-13.5157	0.004238
ENSG00000136021	SCYL2	2.84644	46.1749	0.004421
ENSG00000100281	HMGXB4	-2.84596	-228.791	0.004428
ENSG00000184702	SEPTIN5	-2.84536	-747.118	0.004436
ENSG00000124493	GRM4	2.84364	584.155	0.00446
ENSG00000153551	CMTM7	-2.84225	-80.5919	0.00448
ENSG00000197930	ERO1A	-2.84113	-23.3279	0.004495
ENSG00000163235	TGFA	2.83984	30.8736	0.004514
ENSG00000170606	HSPA4	2.83726	49.3103	0.00455
ENSG00000131748	STARD3	2.83576	74.0987	0.004572
ENSG00000254206	NPIPB11	2.83531	104.937	0.004578
ENSG00000115884	SDC1	-2.83254	-50.185	0.004618
ENSG00000112033	PPARD	2.83082	70.1425	0.004643
ENSG00000188283	ZNF383	-2.82747	-152.346	0.004692
ENSG00000142513	ACP4	-2.825	-706.33	0.004728
ENSG00000197965	MPZL1	2.82411	27.5549	0.004741
ENSG00000125484	GTF3C4	2.82324	277.5	0.004754
ENSG00000167397	VKORC1	2.82294	90.823	0.004758
ENSG00000163082	SGPP2	-2.82266	-35.8002	0.004763
ENSG00000091732	ZC3HC1	-2.81476	-346.047	0.004881
ENSG00000087302	RTRAF	2.81372	88.8691	0.004897
ENSG00000158869	FCER1G	-2.80879	-12.1826	0.004973
ENSG00000115211	EIF2B4	-2.80812	-85.769	0.004983
ENSG00000077152	UBE2T	-2.8073	-78.2316	0.004996
ENSG00000204880	KRTAP4-8	-2.8072	-344.212	0.004997
ENSG00000113328	CCNG1	2.80663	83.7191	0.005006
ENSG00000151967	SCHIP1	-2.80135	-99.478	0.005089
ENSG00000104894	CD37	2.80034	11.682	0.005105
ENSG00000116774	OLFML3	2.79863	82.493	0.005132
ENSG00000090013	BLVRB	-2.79633	-55.8189	0.005169
ENSG00000170802	FOXN2	2.79517	29.8914	0.005187
ENSG00000147872	PLIN2	-2.79145	-23.4564	0.005247
ENSG00000134569	LRP4	-2.79074	-534.972	0.005259
ENSG00000184163	C1QTNF12	2.78966	463.433	0.005276
ENSG00000250254	PTTG2	-2.7864	-13.4577	0.00533
ENSG00000215041	NEURL4	2.78571	34.1228	0.005341
ENSG00000077157	PPP1R12B	2.78465	194.826	0.005359
ENSG00000122986	HVCN1	2.78456	8.67235	0.00536
ENSG00000168131	OR2B2	-2.7819	-285.212	0.005404
ENSG00000132680	KHDC4	-2.78052	-30.4955	0.005427
ENSG00000099381	SETD1A	-2.7794	-172.335	0.005446
ENSG00000070961	ATP2B1	2.77923	28.0878	0.005449
ENSG00000151422	FER	-2.77912	-41.5421	0.005451
ENSG00000137872	SEMA6D	2.77854	181.43	0.00546
ENSG00000168803	ADAL	-2.77834	-25.3975	0.005464
ENSG00000204842	ATXN2	-2.77778	-49.0236	0.005473
ENSG00000113838	TBCCD1	2.77507	34.3048	0.005519
ENSG00000176473	WDR25	-2.77337	-41.0312	0.005548
ENSG00000137218	FRS3	-2.7726	-23.0345	0.005561
ENSG00000174915	PTDSS2	2.77167	100.975	0.005577
ENSG00000131591	C1orf159	2.76778	13.4789	0.005644
ENSG00000150636	CCDC102B	-2.76354	-1037.61	0.005718
ENSG00000144028	SNRNP200	-2.75998	-154.92	0.005781
ENSG00000143753	DEGS1	-2.75392	-135.391	0.005889
ENSG00000188997	KCTD21	2.74163	120.33	0.006113
ENSG00000140464	PML	2.73893	86.5804	0.006164
ENSG00000154162	CDH12	-2.73777	-801.915	0.006186
ENSG00000116191	RALGPS2	2.73772	37.9119	0.006187
ENSG00000143257	NR1I3	-2.73759	-364.642	0.006189
ENSG00000172568	FNDC9	-2.73752	-50.6732	0.00619
ENSG00000197724	PHF2	-2.73751	-31.5667	0.006191
ENSG00000137842	TMEM62	2.73474	44.3483	0.006243
ENSG00000122484	RPAP2	2.73471	53.5241	0.006243
ENSG00000089063	TMEM230	-2.73343	-101.048	0.006268
ENSG00000186146	DEFB131A	-2.73275	-1385.27	0.006281
ENSG00000107165	TYRP1	-2.73198	-1164.5	0.006296
ENSG00000185760	KCNQ5	2.73166	18.117	0.006302
ENSG00000162456	KNCN	2.73102	1108.25	0.006314
ENSG00000023041	ZDHHC6	2.72912	74.6089	0.00635
ENSG00000127328	RAB3IP	2.72652	8.26042	0.006401
ENSG00000066279	ASPM	-2.72641	-105.251	0.006403
ENSG00000188784	PLA2G2E	2.72226	909.222	0.006484
ENSG00000160471	COX6B2	2.72197	45.7035	0.006489
ENSG00000184378	ACTRT3	2.72194	27.1849	0.00649
ENSG00000205089	CCNI2	-2.72117	-48.1795	0.006505
ENSG00000239998	LILRA2	-2.72083	-42.9263	0.006512
ENSG00000180346	TIGD2	2.72023	294.808	0.006524
ENSG00000166128	RAB8B	2.71686	43.201	0.00659
ENSG00000013523	ANGEL1	2.716	14.9848	0.006608
ENSG00000183087	GAS6	-2.71561	-85.887	0.006615
ENSG00000143622	RIT1	2.71498	69.6002	0.006628
ENSG00000078399	HOXA9	-2.7125	-387.671	0.006678
ENSG00000184979	USP18	2.71133	22.9621	0.006701
ENSG00000144834	TAGLN3	2.70966	22.1166	0.006735
ENSG00000158023	CFAP251	-2.70919	-2.39867	0.006745
ENSG00000151849	CENPJ	2.70865	262.495	0.006756
ENSG00000075239	ACAT1	-2.70794	-49.0864	0.00677
ENSG00000114383	TUSC2	2.70722	101.728	0.006785
ENSG00000064666	CNN2	2.70515	48.4385	0.006827
ENSG00000196655	TRAPPC4	2.70331	37.6859	0.006865
ENSG00000183569	SERHL2	-2.70168	-4.62348	0.006899
ENSG00000070019	GUCY2C	2.70072	499.511	0.006919
ENSG00000164574	GALNT10	-2.70023	-25.84	0.006929
ENSG00000102580	DNAJC3	-2.69675	-53.7209	0.007002
ENSG00000186314	PRELID2	-2.69528	-45.3374	0.007033
ENSG00000145214	DGKQ	2.69509	3.04428	0.007037
ENSG00000143033	MTF2	-2.69462	-55.9411	0.007047
ENSG00000196358	NTNG2	2.69341	66.4507	0.007073
ENSG00000170276	HSPB2	-2.69129	-377.308	0.007118
ENSG00000105499	PLA2G4C	2.69006	54.4264	0.007144
ENSG00000289747	ENSG00000289747	-2.68963	-120.29	0.007153
ENSG00000172724	CCL19	-2.68853	-185.599	0.007177
ENSG00000197728	RPS26	-2.68794	-21.6454	0.007189
ENSG00000066117	SMARCD1	-2.68705	-74.9301	0.007209
ENSG00000145861	C1QTNF2	-2.68578	-580.003	0.007236
ENSG00000119669	IRF2BPL	2.68365	12.6119	0.007282
ENSG00000096433	ITPR3	-2.68164	-39.384	0.007326
ENSG00000114631	PODXL2	2.67898	184.734	0.007385
ENSG00000171044	XKR6	2.67819	58.0133	0.007402
ENSG00000100519	PSMC6	-2.67663	-70.2155	0.007437
ENSG00000204592	HLA-E	-2.67637	-82.5338	0.007443
ENSG00000181552	EDDM3B	-2.67604	-356.629	0.00745
ENSG00000179580	RNF151	-2.67497	-15.1483	0.007474
ENSG00000171109	MFN1	2.67303	38.6839	0.007517
ENSG00000105401	CDC37	-2.67123	-58.5949	0.007557
ENSG00000177556	ATOX1	-2.66922	-16.5994	0.007603
ENSG00000113249	HAVCR1	-2.66852	-255.68	0.007619
ENSG00000047457	CP	-2.66784	-313.039	0.007634
ENSG00000185043	CIB1	2.66711	32.6167	0.007651
ENSG00000118985	ELL2	-2.66693	-35.3326	0.007655
ENSG00000080166	DCT	-2.666	-486.549	0.007676
ENSG00000133328	PLAAT2	2.66506	68.7671	0.007697
ENSG00000169635	HIC2	-2.66493	-485.791	0.0077
ENSG00000164691	TAGAP	2.66413	8.44147	0.007719
ENSG00000074219	TEAD2	-2.66374	-83.5771	0.007728
ENSG00000136810	TXN	-2.66328	-13.151	0.007738
ENSG00000064999	ANKS1A	-2.66323	-62.1353	0.007739
ENSG00000082175	PGR	2.66214	588.545	0.007765
ENSG00000183513	COA5	-2.66066	-50.1979	0.007799
ENSG00000139974	SLC38A6	2.66063	119.098	0.007799
ENSG00000140678	ITGAX	2.65877	3.77749	0.007843
ENSG00000131791	PRKAB2	-2.65807	-109.476	0.007859
ENSG00000253958	CLDN23	2.65784	5.33523	0.007864
ENSG00000047936	ROS1	-2.65738	-368.346	0.007875
ENSG00000072858	SIDT1	2.65585	6.52389	0.007911
ENSG00000048052	HDAC9	2.65213	282.277	0.007999
ENSG00000125485	DDX31	2.6511	122.533	0.008023
ENSG00000175029	CTBP2	2.65081	39.7792	0.00803
ENSG00000125798	FOXA2	-2.65076	-1296.88	0.008031
ENSG00000241839	PLEKHO2	2.65062	32.5663	0.008035
ENSG00000166126	AMN	-2.6488	-167.159	0.008078
ENSG00000183153	GJD3	-2.64843	-293.948	0.008087
ENSG00000169223	LMAN2	-2.64802	-208.2	0.008096
ENSG00000160683	CXCR5	2.64601	21.1495	0.008145
ENSG00000146263	MMS22L	-2.64504	-37.2593	0.008168
ENSG00000221968	FADS3	-2.64435	-52.2185	0.008185
ENSG00000234284	ZNF879	-2.64432	-38.4308	0.008185
ENSG00000130222	GADD45G	2.64256	26.6072	0.008228
ENSG00000144642	RBMS3	2.64126	47.585	0.00826
ENSG00000131196	NFATC1	-2.64063	-12.6694	0.008275
ENSG00000121281	ADCY7	-2.63861	-64.252	0.008325
ENSG00000132952	USPL1	2.63489	37.8658	0.008416
ENSG00000110721	CHKA	2.63437	50.0165	0.008429
ENSG00000129422	MTUS1	-2.63416	-37.5194	0.008435
ENSG00000196227	FAM217B	-2.63363	-174.666	0.008448
ENSG00000205832	C16orf96	2.631	845.848	0.008513
ENSG00000116205	TCEANC2	-2.62878	-113.17	0.008569
ENSG00000177663	IL17RA	2.62711	20.5667	0.008611
ENSG00000110395	CBL	-2.62311	-95.1367	0.008713
ENSG00000115084	SLC35F5	-2.62305	-12.0279	0.008715
ENSG00000003989	SLC7A2	-2.62295	-146.276	0.008717
ENSG00000186523	FAM86B1	-2.62278	-531.655	0.008722
ENSG00000138688	BLTP1	-2.62157	-85.1784	0.008753
ENSG00000169397	RNASE3	2.62037	82.8432	0.008784
ENSG00000196826	ENSG00000196826	2.62004	64.5779	0.008792
ENSG00000157992	KRTCAP3	-2.61999	-75.972	0.008793
ENSG00000104213	PDGFRL	2.61962	26.489	0.008803
ENSG00000170417	TMEM182	2.6184	102.353	0.008834
ENSG00000184743	ATL3	-2.6183	-42.6544	0.008837
ENSG00000185792	NLRP9	2.61773	716.086	0.008852
ENSG00000160075	SSU72	-2.61676	-57.5945	0.008877
ENSG00000135966	TGFBRAP1	2.61394	20.4632	0.00895
ENSG00000179144	GIMAP7	2.61376	50.5654	0.008955
ENSG00000124574	ABCC10	-2.61324	-21.0919	0.008969
ENSG00000138115	CYP2C8	-2.6115	-519.261	0.009014
ENSG00000166200	COPS2	-2.61083	-61.1998	0.009032
ENSG00000131323	TRAF3	2.60519	19.6624	0.009182
ENSG00000000938	FGR	2.60489	14.5139	0.00919
ENSG00000165661	QSOX2	-2.60477	-8.24218	0.009194
ENSG00000138092	CENPO	-2.60399	-46.0845	0.009215
ENSG00000181867	FTMT	-2.60026	-1168.49	0.009315
ENSG00000111678	C12orf57	-2.60014	-41.6988	0.009319
ENSG00000180998	GPR137C	2.5998	69.0872	0.009328
ENSG00000214688	C10orf105	-2.59635	-60.1924	0.009422
ENSG00000086848	ALG9	2.59614	156.141	0.009428
ENSG00000078328	RBFOX1	2.59603	887.201	0.009431
ENSG00000081181	ARG2	2.59529	61.945	0.009451
ENSG00000204653	ASPDH	2.59504	206.204	0.009458
ENSG00000260861	ENSG00000260861	2.5948	24.0929	0.009465
ENSG00000150054	MPP7	2.59473	28.8733	0.009466
ENSG00000171817	ZNF540	-2.5945	-170.301	0.009473
ENSG00000162704	ARPC5	2.59259	109.878	0.009526
ENSG00000135362	PRR5L	2.59151	121.137	0.009555
ENSG00000197275	RAD54B	-2.5913	-58.4575	0.009561
ENSG00000198133	TMEM229B	2.59109	25.3911	0.009567
ENSG00000117643	MAN1C1	2.591	67.4013	0.00957
ENSG00000089177	KIF16B	-2.58973	-22.1253	0.009605
ENSG00000278224	PRICKLE4	-2.58619	-23.1661	0.009704
ENSG00000161609	KASH5	2.58458	5.87811	0.00975
ENSG00000134294	SLC38A2	-2.58374	-79.6346	0.009773
ENSG00000197587	DMBX1	2.58209	735.049	0.00982
ENSG00000175595	ERCC4	-2.58086	-57.3034	0.009856
ENSG00000250305	TRMT9B	-2.5798	-404.2	0.009886
ENSG00000213658	LAT	-2.5785	-132.183	0.009923
ENSG00000153317	ASAP1	-2.57763	-39.9641	0.009948
ENSG00000102837	OLFM4	2.57583	569.855	0.01
ENSG00000130653	PNPLA7	2.57567	82.8556	0.010005
ENSG00000161992	PRR35	2.57374	624.618	0.010061
ENSG00000132510	KDM6B	-2.57113	-117.246	0.010137
ENSG00000159648	TEPP	2.56961	23.6479	0.010181
ENSG00000112941	TENT4A	2.56915	20.0832	0.010195
ENSG00000103035	PSMD7	-2.56667	-426.38	0.010268
ENSG00000213416	KRTAP4-12	-2.56599	-390.956	0.010288
ENSG00000189233	NUGGC	-2.56551	-18.9861	0.010303
ENSG00000007314	SCN4A	2.56469	1332.04	0.010327
ENSG00000096395	MLN	2.5644	368.476	0.010336
ENSG00000064225	ST3GAL6	-2.55851	-61.7771	0.010512
ENSG00000154743	TSEN2	-2.55747	-23.8491	0.010544
ENSG00000126603	GLIS2	-2.55693	-102.658	0.01056
ENSG00000283900	TPTEP2-CSNK1E	2.55548	74.4923	0.010604
ENSG00000121053	EPX	2.5553	44.8733	0.01061
ENSG00000181666	ZNF875	-2.55374	-36.2301	0.010657
ENSG00000160563	MED27	2.55359	42.4793	0.010662
ENSG00000171962	DRC3	-2.55259	-426.118	0.010693
ENSG00000255439	ENSG00000255439	2.55094	105.572	0.010743
ENSG00000135919	SERPINE2	-2.55066	-19.5509	0.010752
ENSG00000105655	ISYNA1	2.55044	72.545	0.010759
ENSG00000141503	MINK1	-2.54798	-94.2649	0.010835
ENSG00000125780	TGM3	-2.54761	-242.192	0.010846
ENSG00000007520	TSR3	-2.54755	-85.6316	0.010848
ENSG00000125900	SIRPD	2.54654	630.931	0.01088
ENSG00000196562	SULF2	2.54597	56.0202	0.010897
ENSG00000134389	CFHR5	2.54453	413.043	0.010943
ENSG00000104901	DKKL1	-2.54449	-357.807	0.010944
ENSG00000054611	TBC1D22A	-2.54351	-25.8896	0.010974
ENSG00000111231	GPN3	-2.5433	-42.7429	0.010981
ENSG00000170889	RPS9	2.54268	7.86373	0.011001
ENSG00000167654	ATCAY	2.54251	1271.04	0.011006
ENSG00000132953	XPO4	-2.53968	-15.5834	0.011095
ENSG00000102962	CCL22	-2.539	-47.7088	0.011117
ENSG00000023892	DEF6	-2.53715	-22.9967	0.011176
ENSG00000162892	IL24	2.53479	61.9712	0.011252
ENSG00000183682	BMP8A	2.53336	26.9211	0.011297
ENSG00000087074	PPP1R15A	2.53257	27.4545	0.011323
ENSG00000184719	RNLS	-2.53114	-35.7124	0.011369
ENSG00000026950	BTN3A1	2.52818	55.8954	0.011465
ENSG00000176022	B3GALT6	2.52709	56.0481	0.011501
ENSG00000249709	ZNF564	2.52636	55.2239	0.011525
ENSG00000188486	H2AX	-2.52505	-62.3476	0.011568
ENSG00000130997	POLN	2.52445	68.8555	0.011588
ENSG00000155254	MARVELD1	2.52443	96.347	0.011589
ENSG00000198380	GFPT1	-2.52236	-48.275	0.011657
ENSG00000115234	SNX17	-2.52214	-80.4975	0.011664
ENSG00000149639	SOGA1	-2.52206	-69.0199	0.011667
ENSG00000145907	G3BP1	2.52008	41.9426	0.011733
ENSG00000158553	POM121L2	2.51971	300.568	0.011745
ENSG00000266967	AARSD1	2.51919	271.539	0.011762
ENSG00000173273	TNKS	2.51822	34.3464	0.011795
ENSG00000184924	PTRHD1	-2.5177	-34.8476	0.011812
ENSG00000177302	TOP3A	2.51769	44.7053	0.011813
ENSG00000215817	ZC3H11B	-2.51717	-47.5002	0.01183
ENSG00000105750	ZNF85	2.51535	47.277	0.011891
ENSG00000117266	CDK18	2.51443	48.1786	0.011922
ENSG00000183161	FANCF	2.51389	29.983	0.011941
ENSG00000162390	ACOT11	2.51298	122.492	0.011972
ENSG00000003756	RBM5	-2.51136	-101.12	0.012027
ENSG00000173404	INSM1	2.51091	182.958	0.012042
ENSG00000130511	SSBP4	2.51001	47.4671	0.012073
ENSG00000180957	PITPNB	-2.50818	-61.1154	0.012136
ENSG00000164841	TMEM74	-2.50672	-319.169	0.012186
ENSG00000198892	SHISA4	-2.50668	-92.5423	0.012187
ENSG00000167772	ANGPTL4	2.50536	29.6947	0.012233
ENSG00000064687	ABCA7	2.50325	10.0856	0.012306
ENSG00000198113	TOR4A	-2.50302	-55.0035	0.012314
ENSG00000174371	EXO1	-2.50291	-28.9864	0.012318
ENSG00000237330	RNF223	2.50197	502.123	0.01235
ENSG00000122852	SFTPA1	-2.50055	-311.521	0.0124
ENSG00000101680	LAMA1	2.50021	468.731	0.012412
ENSG00000116001	TIA1	-2.49992	-47.3761	0.012422
ENSG00000128815	WDFY4	2.49911	30.9684	0.012451
ENSG00000102904	TSNAXIP1	2.49814	216.062	0.012485
ENSG00000129219	PLD2	-2.49777	-37.7095	0.012498
ENSG00000184939	ZFP90	-2.49737	-9.4821	0.012512
ENSG00000168491	CCDC110	-2.49724	-27.4841	0.012516
ENSG00000164151	ICE1	-2.49717	-51.1032	0.012519
ENSG00000128645	HOXD1	-2.4968	-190.229	0.012532
ENSG00000260458	KCNJ18	-2.49632	-24556	0.012549
ENSG00000138035	PNPT1	-2.49615	-36.0103	0.012555
ENSG00000189079	ARID2	2.49578	142.567	0.012568
ENSG00000140287	HDC	2.49446	59.4116	0.012615
ENSG00000184489	PTP4A3	-2.49381	-11.1679	0.012638
ENSG00000153107	ANAPC1	2.49358	82.4944	0.012646
ENSG00000131778	CHD1L	2.48651	24.8523	0.0129
ENSG00000196510	ANAPC7	2.4815	43.7737	0.013083
ENSG00000129562	DAD1	2.47925	13.236	0.013166
ENSG00000123933	MXD4	2.47877	72.5214	0.013184
ENSG00000230657	PRB4	-2.4777	-1865.94	0.013223
ENSG00000131771	PPP1R1B	2.47728	252.352	0.013239
ENSG00000151287	TEX30	-2.47718	-67.2251	0.013242
ENSG00000133466	C1QTNF6	2.47694	12.7299	0.013252
ENSG00000101191	DIDO1	2.47503	54.4721	0.013322
ENSG00000227059	ANHX	2.4739	369.297	0.013365
ENSG00000255307	OR52B2	2.47298	591.327	0.013399
ENSG00000154146	NRGN	-2.47255	-127.837	0.013415
ENSG00000172586	CHCHD1	2.47104	182.95	0.013472
ENSG00000284704	SCYGR3	-2.46989	-380.469	0.013516
ENSG00000198182	ZNF607	-2.46841	-34.8705	0.013571
ENSG00000242372	EIF6	-2.4684	-16.6596	0.013572
ENSG00000180089	TMEM86B	-2.46749	-46.3301	0.013606
ENSG00000178802	MPI	2.46737	270.408	0.013611
ENSG00000170791	CHCHD7	-2.46713	-80.6525	0.01362
ENSG00000104643	MTMR9	-2.46685	-65.7894	0.013631
ENSG00000223638	RFPL4A	-2.46607	-245.597	0.01366
ENSG00000133321	PLAAT4	-2.46598	-130.962	0.013664
ENSG00000144677	CTDSPL	-2.46582	-99.3609	0.01367
ENSG00000154721	JAM2	-2.46477	-135.652	0.01371
ENSG00000107902	LHPP	-2.46372	-4.88899	0.01375
ENSG00000137673	MMP7	-2.46272	-52.2799	0.013789
ENSG00000149218	ENDOD1	-2.46154	-6.63968	0.013834
ENSG00000108773	KAT2A	-2.45847	-452.31	0.013953
ENSG00000077935	SMC1B	-2.4577	-29.8327	0.013983
ENSG00000168028	RPSA	2.45692	35.5603	0.014013
ENSG00000162676	GFI1	-2.4547	-85.2756	0.0141
ENSG00000198945	L3MBTL3	2.45442	58.7236	0.014111
ENSG00000138376	BARD1	2.45271	14.3089	0.014178
ENSG00000112592	TBP	-2.45135	-59.2346	0.014232
ENSG00000149516	MS4A3	-2.45134	-35.2194	0.014232
ENSG00000130396	AFDN	-2.44918	-40.1632	0.014318
ENSG00000198252	STYX	2.44891	20.8431	0.014329
ENSG00000089597	GANAB	2.44865	197.3	0.014339
ENSG00000150764	DIXDC1	-2.44829	-85.0474	0.014353
ENSG00000147684	NDUFB9	2.44803	39.1126	0.014364
ENSG00000163933	RFT1	2.44637	71.0753	0.01443
ENSG00000249240	ENSG00000249240	2.44526	20.7142	0.014475
ENSG00000066422	ZBTB11	2.44282	50.0258	0.014573
ENSG00000161955	TNFSF13	-2.44187	-20.6544	0.014611
ENSG00000134571	MYBPC3	-2.44123	-570.142	0.014637
ENSG00000175520	UBQLN3	2.44045	505.619	0.014669
ENSG00000022355	GABRA1	-2.43944	-1213.28	0.01471
ENSG00000119321	FKBP15	2.43886	23.4561	0.014734
ENSG00000206530	CFAP44	2.43763	71.4598	0.014784
ENSG00000168542	COL3A1	2.43761	1624.48	0.014785
ENSG00000160469	BRSK1	-2.43715	-44.663	0.014803
ENSG00000177885	GRB2	-2.43595	-45.1976	0.014853
ENSG00000120733	KDM3B	2.43591	28.0881	0.014854
ENSG00000122481	RWDD3	2.43541	12.3985	0.014875
ENSG00000105849	POLR1F	-2.43402	-18.779	0.014932
ENSG00000108523	RNF167	-2.43321	-142.999	0.014966
ENSG00000158525	CPA5	2.43249	80.0523	0.014996
ENSG00000110237	ARHGEF17	2.43226	62.8644	0.015005
ENSG00000068079	IFI35	-2.43195	-36.4214	0.015018
ENSG00000100422	CERK	-2.43194	-43.2624	0.015018
ENSG00000164111	ANXA5	-2.42994	-7.63021	0.015101
ENSG00000114923	SLC4A3	2.42857	209.092	0.015158
ENSG00000136010	ALDH1L2	2.42788	33.1917	0.015187
ENSG00000134744	TUT4	-2.42754	-84.0437	0.015202
ENSG00000128408	RIBC2	-2.42695	-26.4717	0.015226
ENSG00000284667	SCYGR5	-2.4268	-779.095	0.015233
ENSG00000052841	TTC17	-2.42496	-101.63	0.01531
ENSG00000012232	EXTL3	-2.42452	-32.402	0.015329
ENSG00000116981	NT5C1A	2.42441	72.4738	0.015333
ENSG00000076685	NT5C2	2.42377	14.4314	0.01536
ENSG00000135211	TMEM60	2.42139	58.6172	0.015461
ENSG00000062524	LTK	-2.42125	-60.1788	0.015467
ENSG00000165475	CRYL1	-2.42084	-14.2301	0.015485
ENSG00000179546	HTR1D	2.41982	509.454	0.015528
ENSG00000289791	ENSG00000289791	2.41797	28.889	0.015607
ENSG00000105171	POP4	-2.41422	-80.3749	0.015769
ENSG00000167874	TMEM88	2.41314	84.531	0.015816
ENSG00000178301	AQP11	-2.41266	-23.3561	0.015836
ENSG00000138185	ENTPD1	2.41182	28.6042	0.015873
ENSG00000242485	MRPL20	2.4116	121.564	0.015883
ENSG00000170819	BFSP2	-2.41043	-639.166	0.015934
ENSG00000139218	SCAF11	-2.41037	-101.321	0.015936
ENSG00000143595	AQP10	-2.4098	-15.1472	0.015961
ENSG00000125457	MIF4GD	2.40944	7.57724	0.015977
ENSG00000122483	CCDC18	2.40894	43.4297	0.015999
ENSG00000162885	B3GALNT2	2.40868	75.9174	0.01601
ENSG00000154719	MRPL39	2.4076	35.0947	0.016058
ENSG00000269590	ENSG00000269590	-2.40752	-80.1351	0.016061
ENSG00000144354	CDCA7	2.40688	15.6474	0.01609
ENSG00000205356	TECPR1	2.40629	21.9361	0.016116
ENSG00000115226	FNDC4	-2.40605	-300.355	0.016126
ENSG00000155858	LSM11	2.4053	14.9055	0.016159
ENSG00000125726	CD70	-2.40261	-8.63259	0.016279
ENSG00000067369	TP53BP1	2.40188	39.2045	0.016311
ENSG00000132698	RAB25	-2.40092	-324.669	0.016354
ENSG00000188895	MSL1	2.40086	510.739	0.016357
ENSG00000110400	NECTIN1	2.39988	86.2341	0.016401
ENSG00000063245	EPN1	-2.39953	-64.3266	0.016416
ENSG00000114650	SCAP	-2.39923	-98.5556	0.016429
ENSG00000082212	ME2	-2.39828	-64.4311	0.016472
ENSG00000123374	CDK2	-2.39816	-199.154	0.016477
ENSG00000162302	RPS6KA4	2.3979	89.2469	0.016489
ENSG00000079277	MKNK1	2.39776	44.8073	0.016496
ENSG00000135373	EHF	-2.39751	-204.123	0.016507
ENSG00000164171	ITGA2	-2.39676	-15.4166	0.016541
ENSG00000101040	ZMYND8	-2.3966	-87.4231	0.016548
ENSG00000289762	SMIM46	-2.39632	-63.422	0.016561
ENSG00000164077	MON1A	-2.39592	-91.4321	0.016579
ENSG00000112763	BTN2A1	2.39446	12.9267	0.016645
ENSG00000165474	GJB2	-2.39383	-90.8445	0.016674
ENSG00000204438	GPANK1	-2.3925	-67.3654	0.016734
ENSG00000132669	RIN2	2.39174	76.1779	0.016769
ENSG00000128578	STRIP2	2.39098	124.362	0.016803
ENSG00000183251	OR51B4	2.39038	620.284	0.016831
ENSG00000162738	VANGL2	-2.38989	-47.9806	0.016853
ENSG00000187595	ZNF385C	-2.38741	-93.1142	0.016968
ENSG00000166670	MMP10	-2.3865	-717.55	0.017009
ENSG00000112893	MAN2A1	2.38635	54.061	0.017017
ENSG00000188931	CFAP126	-2.38634	-25.3092	0.017017
ENSG00000246705	H2AJ	2.38467	35.3753	0.017095
ENSG00000275896	PRSS2	2.38142	34.7212	0.017246
ENSG00000129480	DTD2	2.38127	60.7681	0.017253
ENSG00000006282	SPATA20	2.38085	4.32731	0.017273
ENSG00000173080	RXFP4	2.38075	139.203	0.017277
ENSG00000134824	FADS2	-2.38049	-8.04072	0.01729
ENSG00000167104	BPIFB6	2.38022	852.584	0.017302
ENSG00000079102	RUNX1T1	2.37929	163.425	0.017346
ENSG00000120526	NUDCD1	-2.3788	-62.9398	0.017369
ENSG00000168374	ARF4	2.37857	76.6448	0.01738
ENSG00000167261	DPEP2	2.37745	27.6077	0.017433
ENSG00000229544	NKX1-2	2.37735	642.782	0.017438
ENSG00000284635	SCYGR8	2.37632	538.92	0.017486
ENSG00000153250	RBMS1	2.37486	17.066	0.017555
ENSG00000118513	MYB	-2.37484	-88.2587	0.017556
ENSG00000073737	DHRS9	-2.37421	-151.619	0.017587
ENSG00000116138	DNAJC16	-2.37418	-63.245	0.017588
ENSG00000117360	PRPF3	-2.37379	-126.83	0.017606
ENSG00000198824	CHAMP1	2.3727	94.9456	0.017659
ENSG00000158987	RAPGEF6	-2.37261	-75.4549	0.017663
ENSG00000214518	KRTAP2-2	-2.37225	-1373.93	0.01768
ENSG00000129055	ANAPC13	2.37165	22.5842	0.017709
ENSG00000277258	PCGF2	2.37059	67.8767	0.01776
ENSG00000244355	LY6G6D	2.36957	150.193	0.017809
ENSG00000244242	IFITM10	2.36908	39.283	0.017833
ENSG00000182963	GJC1	-2.36734	-214.06	0.017917
ENSG00000204531	POU5F1	2.36708	19.1721	0.017929
ENSG00000155363	MOV10	-2.36663	-34.9987	0.017951
ENSG00000087502	ERGIC2	-2.36614	-34.4901	0.017975
ENSG00000122861	PLAU	2.36552	55.069	0.018005
ENSG00000070444	MNT	-2.36451	-52.397	0.018054
ENSG00000156381	ANKRD9	2.36067	42.2454	0.018242
ENSG00000136295	TTYH3	2.36039	18.2846	0.018256
ENSG00000184465	WDR27	-2.36025	-18.7084	0.018263
ENSG00000152611	CAPSL	-2.35947	-260.611	0.018301
ENSG00000197892	KIF13B	-2.3594	-73.5734	0.018305
ENSG00000163378	EOGT	2.35674	70.4223	0.018436
ENSG00000136206	SPDYE1	-2.35651	-79.6248	0.018448
ENSG00000006837	CDKL3	2.35629	45.8242	0.018458
ENSG00000163873	GRIK3	2.35595	1226	0.018476
ENSG00000162745	OLFML2B	-2.35293	-144.085	0.018626
ENSG00000110330	BIRC2	2.35272	112.71	0.018636
ENSG00000136877	FPGS	-2.35223	-20.6684	0.018661
ENSG00000215183	MSMP	2.35065	131.968	0.018741
ENSG00000177830	CHID1	-2.34807	-70.1245	0.018871
ENSG00000153048	CARHSP1	-2.34776	-80.0164	0.018887
ENSG00000151164	RAD9B	-2.34613	-22.7139	0.01897
ENSG00000122218	COPA	2.34547	46.9296	0.019003
ENSG00000126432	PRDX5	-2.34513	-68.3946	0.01902
ENSG00000145604	SKP2	-2.3438	-85.7991	0.019088
ENSG00000146054	TRIM7	2.34248	41.5134	0.019156
ENSG00000180479	ZNF571	-2.34247	-140.398	0.019156
ENSG00000172955	ADH6	-2.34192	-204.008	0.019185
ENSG00000090612	ZNF268	-2.34176	-340.453	0.019193
ENSG00000143001	TMEM61	2.34128	295.791	0.019218
ENSG00000111885	MAN1A1	-2.34015	-20.9043	0.019276
ENSG00000103275	UBE2I	-2.34	-59.2001	0.019284
ENSG00000166033	HTRA1	-2.33951	-62.4234	0.019309
ENSG00000099834	CDHR5	2.33921	124.231	0.019325
ENSG00000147526	TACC1	2.338	41.3008	0.019387
ENSG00000111639	MRPL51	-2.33612	-5.61336	0.019485
ENSG00000128340	RAC2	-2.33588	-66.4044	0.019497
ENSG00000143543	JTB	2.33472	128.133	0.019558
ENSG00000158402	CDC25C	-2.33471	-99.581	0.019558
ENSG00000137076	TLN1	-2.33352	-164.19	0.019621
ENSG00000122034	GTF3A	-2.33031	-16.7864	0.01979
ENSG00000204520	MICA	-2.33008	-7.39743	0.019802
ENSG00000130433	CACNG6	-2.32997	-72.6072	0.019808
ENSG00000188807	TMEM201	-2.32867	-85.8869	0.019877
ENSG00000100888	CHD8	2.32786	20.7452	0.01992
ENSG00000117594	HSD11B1	-2.32773	-1393.77	0.019927
ENSG00000169469	SPRR1B	2.32671	768.127	0.019981
ENSG00000110801	PSMD9	2.32628	28.4638	0.020004
ENSG00000068745	IP6K2	-2.32462	-137.726	0.020092
ENSG00000099866	MADCAM1	2.32457	629.477	0.020095
ENSG00000175352	NRIP3	-2.32403	-15.0766	0.020124
ENSG00000177565	TBL1XR1	2.32403	97.5317	0.020124
ENSG00000170473	PYM1	-2.32308	-58.2158	0.020175
ENSG00000196616	ADH1B	-2.32274	-489.991	0.020193
ENSG00000242110	AMACR	2.32272	35.9529	0.020194
ENSG00000172500	FIBP	2.32094	104.194	0.02029
ENSG00000136159	NUDT15	-2.32041	-26.299	0.020319
ENSG00000204267	TAP2	2.32031	12.6482	0.020324
ENSG00000081721	DUSP12	2.32004	38.7199	0.020339
ENSG00000137675	MMP27	2.31971	355.47	0.020357
ENSG00000285188	ENSG00000285188	-2.31967	-274.471	0.020359
ENSG00000164430	CGAS	-2.31839	-33.1729	0.020428
ENSG00000106299	WASL	2.3183	74.9707	0.020433
ENSG00000205856	C22orf42	2.31567	639.789	0.020576
ENSG00000091262	ABCC6	-2.31271	-2215.66	0.020739
ENSG00000138613	APH1B	-2.31224	-16.9356	0.020764
ENSG00000118113	MMP8	-2.31123	-238.762	0.02082
ENSG00000240065	PSMB9	-2.30969	-34.519	0.020905
ENSG00000188573	FBLL1	2.30939	89.8264	0.020922
ENSG00000143434	SEMA6C	-2.30934	-104.125	0.020925
ENSG00000001617	SEMA3F	2.30934	41.996	0.020925
ENSG00000198793	MTOR	-2.30897	-75.2287	0.020945
ENSG00000142751	GPN2	-2.30858	-14.6548	0.020967
ENSG00000106615	RHEB	-2.30804	-65.0137	0.020997
ENSG00000203814	H2BC18	2.30546	66.8488	0.021141
ENSG00000198961	PJA2	-2.30474	-173.068	0.021181
ENSG00000168610	STAT3	2.30332	134.078	0.021261
ENSG00000274286	ADRA2B	2.30319	211.09	0.021268
ENSG00000148634	HERC4	2.30316	44.0216	0.02127
ENSG00000035141	FAM136A	2.3025	11.454	0.021307
ENSG00000010818	HIVEP2	2.30245	125.311	0.02131
ENSG00000126461	SCAF1	2.30112	305.157	0.021385
ENSG00000159063	ALG8	-2.30074	-7.75482	0.021406
ENSG00000083444	PLOD1	2.30055	23.1375	0.021417
ENSG00000122008	POLK	-2.29985	-264.949	0.021457
ENSG00000107551	RASSF4	2.29837	13.2555	0.021541
ENSG00000153064	BANK1	2.29832	33.9119	0.021544
ENSG00000135541	AHI1	-2.29812	-76.2724	0.021555
ENSG00000133661	SFTPD	-2.29804	-606.659	0.021559
ENSG00000145723	GIN1	2.29757	40.9488	0.021586
ENSG00000167815	PRDX2	2.29754	59.6386	0.021588
ENSG00000159753	CARMIL2	2.29748	71.0713	0.021591
ENSG00000151065	DCP1B	2.29597	44.6974	0.021677
ENSG00000203499	IQANK1	2.29439	102.104	0.021768
ENSG00000154274	C4orf19	-2.29437	-210.918	0.021769
ENSG00000178691	SUZ12	2.29413	102.848	0.021783
ENSG00000104687	GSR	2.29363	24.5289	0.021812
ENSG00000185627	PSMD13	2.29108	40.6282	0.021959
ENSG00000027847	B4GALT7	-2.29087	-147.236	0.021971
ENSG00000119446	RBM18	2.29025	192.593	0.022007
ENSG00000179902	CFAP276	-2.29005	-141.636	0.022019
ENSG00000182809	CRIP2	2.28925	317.468	0.022065
ENSG00000120533	ENY2	-2.2887	-66.3293	0.022097
ENSG00000167103	PIP5KL1	2.28798	38.1145	0.022139
ENSG00000213999	MEF2B	2.287	11.0562	0.022196
ENSG00000100294	MCAT	2.28633	47.9108	0.022235
ENSG00000152254	G6PC2	2.2838	528.369	0.022383
ENSG00000124226	RNF114	2.28348	52.8912	0.022402
ENSG00000206262	FOXL2NB	-2.28344	-392.922	0.022404
ENSG00000168306	ACOX2	-2.28287	-210.765	0.022438
ENSG00000155097	ATP6V1C1	-2.28189	-44.409	0.022496
ENSG00000013725	CD6	2.2811	72.3875	0.022543
ENSG00000187642	PERM1	2.28024	427.202	0.022593
ENSG00000180287	PLD5	-2.27942	-1079.57	0.022642
ENSG00000160055	TMEM234	-2.27939	-81.1052	0.022644
ENSG00000100351	GRAP2	-2.27923	-79.7487	0.022654
ENSG00000196659	TTC30B	-2.27871	-44.2788	0.022684
ENSG00000138468	SENP7	-2.27865	-36.7005	0.022688
ENSG00000243364	EFNA4	-2.27768	-33.1158	0.022746
ENSG00000183914	DNAH2	2.2767	320.809	0.022804
ENSG00000137806	NDUFAF1	-2.27664	-24.8672	0.022808
ENSG00000154370	TRIM11	-2.27648	-106.611	0.022817
ENSG00000227345	PARG	2.27595	246.295	0.022849
ENSG00000149485	FADS1	-2.27579	-19.9133	0.022859
ENSG00000164850	GPER1	2.27441	50.4076	0.022941
ENSG00000196504	PRPF40A	2.27354	35.8323	0.022993
ENSG00000258083	OR9A4	2.27302	527.959	0.023025
ENSG00000169688	MT1B	2.27297	221.968	0.023028
ENSG00000197935	ZNF311	2.27224	6.47184	0.023072
ENSG00000130559	CAMSAP1	2.27195	21.9784	0.02309
ENSG00000182923	CEP63	2.27154	21.4945	0.023115
ENSG00000130749	ZC3H4	-2.27147	-102.623	0.023119
ENSG00000102471	NDFIP2	-2.27145	-232.481	0.02312
ENSG00000157106	SMG1	-2.27092	-51.2559	0.023152
ENSG00000082641	NFE2L1	-2.27079	-89.0827	0.02316
ENSG00000111897	SERINC1	-2.2701	-19.8573	0.023201
ENSG00000196584	XRCC2	-2.26813	-24.2809	0.023321
ENSG00000258102	MAP1LC3B2	-2.26709	-20.3489	0.023385
ENSG00000006468	ETV1	-2.26538	-34.6	0.02349
ENSG00000129636	ITFG1	2.26384	146.391	0.023584
ENSG00000089327	FXYD5	-2.26221	-12.6866	0.023685
ENSG00000141977	CIB3	-2.26041	-438.152	0.023796
ENSG00000124092	CTCFL	2.26004	275.6	0.023819
ENSG00000145414	NAF1	-2.25879	-14.7225	0.023896
ENSG00000184270	H2AC21	2.25838	93.1061	0.023922
ENSG00000180016	OR1E1	2.25828	360.448	0.023928
ENSG00000166170	BAG5	-2.2582	-28.2919	0.023933
ENSG00000010030	ETV7	2.25607	11.0474	0.024066
ENSG00000113810	SMC4	2.25338	48.0102	0.024235
ENSG00000188032	C19orf67	2.25188	177.323	0.02433
ENSG00000128185	DGCR6L	2.25066	58.8879	0.024407
ENSG00000039123	MTREX	2.25054	95.124	0.024415
ENSG00000141741	MIEN1	-2.2478	-83.6191	0.024589
ENSG00000269404	SPIB	2.2477	92.5333	0.024596
ENSG00000126005	MMP24OS	-2.24719	-14.3813	0.024628
ENSG00000181751	MACIR	2.24713	74.3248	0.024632
ENSG00000166224	SGPL1	-2.24686	-45.446	0.024649
ENSG00000171136	RLN3	-2.24641	-48.8325	0.024677
ENSG00000163209	SPRR3	-2.24593	-194.935	0.024709
ENSG00000143258	USP21	-2.24553	-61.508	0.024734
ENSG00000137825	ITPKA	-2.24476	-44.3047	0.024784
ENSG00000189068	VSTM1	-2.24446	-67.9472	0.024803
ENSG00000139531	SUOX	2.24116	33.4784	0.025016
ENSG00000213578	CPLX3	2.24086	777.965	0.025035
ENSG00000173210	ABLIM3	2.24024	97.5597	0.025075
ENSG00000148926	ADM	2.23982	48.0924	0.025103
ENSG00000049540	ELN	2.23809	574.711	0.025215
ENSG00000110324	IL10RA	-2.23693	-43.4443	0.025291
ENSG00000110492	MDK	2.23627	228.276	0.025334
ENSG00000188234	AGAP4	2.23596	264.201	0.025355
ENSG00000161980	POLR3K	-2.23551	-9.02464	0.025384
ENSG00000168038	ULK4	-2.23541	-114.18	0.025391
ENSG00000113583	C5orf15	-2.23461	-113.112	0.025443
ENSG00000170584	NUDCD2	-2.2329	-323.821	0.025555
ENSG00000172432	GTPBP2	2.2328	124.101	0.025562
ENSG00000206559	ZCWPW2	-2.2321	-50.0037	0.025608
ENSG00000173269	MMRN2	-2.23139	-27.6885	0.025655
ENSG00000251655	PRB1	-2.23117	-352.891	0.02567
ENSG00000168925	CTRB1	2.23026	82.9845	0.025731
ENSG00000198874	TYW1	-2.22841	-35.9648	0.025853
ENSG00000188554	NBR1	-2.22815	-61.5079	0.025871
ENSG00000106927	AMBP	-2.22757	-250.283	0.025909
ENSG00000188580	NKAIN2	-2.22538	-240.291	0.026056
ENSG00000149231	CCDC82	2.22519	52.7864	0.026069
ENSG00000197312	DDI2	-2.22304	-39.4547	0.026213
ENSG00000204703	OR2B3	-2.22235	-512.36	0.02626
ENSG00000100614	PPM1A	2.22183	173.52	0.026295
ENSG00000099282	TSPAN15	-2.22172	-15.1503	0.026302
ENSG00000168061	SAC3D1	2.22148	50.5205	0.026319
ENSG00000184344	GDF3	-2.22116	-177.949	0.02634
ENSG00000039537	C6	2.22049	693.498	0.026385
ENSG00000138379	MSTN	-2.21922	-145.442	0.026472
ENSG00000213782	DDX47	2.21839	80.7138	0.026528
ENSG00000268964	ERVV-2	2.21811	294.368	0.026547
ENSG00000164187	LMBRD2	-2.21738	-134.229	0.026597
ENSG00000131153	GINS2	-2.21701	-30.0735	0.026623
ENSG00000157020	SEC13	2.217	74.3321	0.026623
ENSG00000260027	HOXB7	2.21692	96.3538	0.026629
ENSG00000152253	SPC25	2.21663	166.406	0.026648
ENSG00000008988	RPS20	2.21652	43.0933	0.026656
ENSG00000161542	PRPSAP1	-2.21603	-58.5536	0.02669
ENSG00000148459	PDSS1	-2.21598	-28.7733	0.026693
ENSG00000068137	PLEKHH3	2.21575	16.3238	0.026709
ENSG00000266472	MRPS21	-2.21566	-17.1499	0.026715
ENSG00000032742	IFT88	-2.21494	-17.952	0.026764
ENSG00000126803	HSPA2	-2.21448	-12.7508	0.026796
ENSG00000141542	RAB40B	-2.21417	-73.8089	0.026817
ENSG00000198356	GET3	2.21392	136.436	0.026835
ENSG00000157303	SUSD3	-2.21389	-21.8638	0.026836
ENSG00000141040	ZNF287	-2.21298	-82.7815	0.026899
ENSG00000214435	AS3MT	-2.21153	-46.25	0.026999
ENSG00000173511	VEGFB	-2.21035	-172.157	0.027081
ENSG00000179965	ZNF771	-2.21026	-167.676	0.027087
ENSG00000100804	PSMB5	-2.20868	-21.0287	0.027197
ENSG00000152595	MEPE	-2.20749	-414.502	0.02728
ENSG00000100335	MIEF1	2.20695	45.7054	0.027318
ENSG00000167601	AXL	2.20665	17.6365	0.027338
ENSG00000123154	WDR83	2.20631	87.391	0.027363
ENSG00000138593	SECISBP2L	-2.20565	-18.6403	0.027409
ENSG00000185024	BRF1	2.2037	31.0621	0.027546
ENSG00000111490	TBC1D30	-2.2034	-299.269	0.027566
ENSG00000204859	ZBTB48	-2.20336	-52.2716	0.027569
ENSG00000243927	MRPS6	2.20202	51.5193	0.027664
ENSG00000166860	ZBTB39	2.20081	40.7681	0.027749
ENSG00000168090	COPS6	2.2006	105.688	0.027764
ENSG00000067248	DHX29	2.2004	72.4817	0.027778
ENSG00000065357	DGKA	2.20039	48.7598	0.02778
ENSG00000147485	PXDNL	2.1995	99.0204	0.027843
ENSG00000163931	TKT	-2.19907	-52.5647	0.027873
ENSG00000090686	USP48	2.19875	48.2174	0.027896
ENSG00000148600	CDHR1	-2.19844	-121.34	0.027918
ENSG00000102996	MMP15	2.19826	178.525	0.027931
ENSG00000021355	SERPINB1	2.19763	58.0764	0.027976
ENSG00000106302	HYAL4	2.19738	578.391	0.027993
ENSG00000123505	AMD1	-2.19729	-47.7359	0.028
ENSG00000290183	ENSG00000290183	2.19722	11.7438	0.028005
ENSG00000134575	ACP2	-2.1962	-28.3203	0.028078
ENSG00000183760	ACP7	-2.1959	-205.797	0.028099
ENSG00000128917	DLL4	-2.19482	-786.237	0.028176
ENSG00000164620	RELL2	-2.19425	-62.4346	0.028218
ENSG00000166669	ATF7IP2	2.19383	57.6543	0.028247
ENSG00000079332	SAR1A	2.19377	79.9292	0.028252
ENSG00000171631	P2RY6	-2.19338	-61.4869	0.02828
ENSG00000163666	HESX1	2.19337	111.195	0.028281
ENSG00000068383	INPP5A	2.1929	154.763	0.028315
ENSG00000065361	ERBB3	-2.19202	-92.6413	0.028378
ENSG00000106392	C1GALT1	2.19135	10.7886	0.028427
ENSG00000111731	C2CD5	2.19128	23.7893	0.028432
ENSG00000148426	PROSER2	-2.18905	-14.6899	0.028593
ENSG00000164796	CSMD3	-2.18847	-581.704	0.028635
ENSG00000103005	USB1	2.18751	20.0307	0.028705
ENSG00000162384	CZIB	-2.18698	-25.4817	0.028744
ENSG00000127993	RBM48	-2.18669	-147.836	0.028765
ENSG00000290292	HOMEZ	-2.1866	-5.10006	0.028772
ENSG00000115677	HDLBP	2.18591	26.5404	0.028822
ENSG00000135040	NAA35	2.18497	209.431	0.028891
ENSG00000162923	WDR26	-2.18481	-177.823	0.028903
ENSG00000110717	NDUFS8	2.18462	36.5894	0.028917
ENSG00000182771	GRID1	-2.18375	-224.767	0.028981
ENSG00000206013	IFITM5	-2.18367	-232.405	0.028987
ENSG00000181085	MAPK15	-2.18218	-145.342	0.029096
ENSG00000100926	TM9SF1	2.18206	27.8921	0.029105
ENSG00000169047	IRS1	2.18193	27.5844	0.029115
ENSG00000198604	BAZ1A	2.18168	71.5361	0.029133
ENSG00000120949	TNFRSF8	2.18144	59.3161	0.029151
ENSG00000099821	POLRMT	-2.18103	-45.0372	0.029181
ENSG00000204315	FKBPL	-2.18102	-45.9704	0.029182
ENSG00000134825	TMEM258	2.18	187.902	0.029258
ENSG00000189269	DRICH1	-2.17985	-114.457	0.029269
ENSG00000204518	AADACL4	-2.17979	-687.156	0.029273
ENSG00000185070	FLRT2	2.17911	419.107	0.029323
ENSG00000115307	AUP1	-2.17896	-358.606	0.029334
ENSG00000249773	ENSG00000249773	2.17853	10.3721	0.029367
ENSG00000124641	MED20	2.17823	17.0045	0.029389
ENSG00000127780	OR1E2	2.17803	637.274	0.029404
ENSG00000164761	TNFRSF11B	-2.17762	-64.0914	0.029435
ENSG00000165816	VWA2	-2.17689	-158.242	0.029489
ENSG00000173486	FKBP2	2.17568	138.909	0.029579
ENSG00000124145	SDC4	2.17548	44.1316	0.029594
ENSG00000158711	ELK4	-2.17544	-24.6544	0.029597
ENSG00000137547	MRPL15	2.17541	12.6474	0.0296
ENSG00000142549	IGLON5	-2.17535	-149.875	0.029604
ENSG00000118503	TNFAIP3	-2.17488	-108.961	0.029639
ENSG00000166311	SMPD1	-2.1747	-307.411	0.029653
ENSG00000057704	TMCC3	-2.17432	-22.9503	0.029681
ENSG00000018869	ZNF582	-2.1741	-17.5113	0.029697
ENSG00000163527	STT3B	-2.174	-79.0497	0.029705
ENSG00000248333	CDK11B	2.17399	1104.63	0.029706
ENSG00000158796	DEDD	-2.17378	-217.786	0.029722
ENSG00000040633	PHF23	-2.17374	-55.1717	0.029725
ENSG00000159217	IGF2BP1	-2.17294	-738.912	0.029785
ENSG00000165215	CLDN3	2.17166	943.398	0.029881
ENSG00000174953	DHX36	2.1715	117.813	0.029894
ENSG00000178665	ZNF713	2.17088	5.27486	0.02994
ENSG00000184922	FMNL1	-2.17082	-83.1851	0.029945
ENSG00000256235	SMIM3	2.17018	78.6252	0.029993
ENSG00000205423	CNEP1R1	2.17001	24.0095	0.030006
ENSG00000156261	CCT8	-2.16914	-17.6127	0.030072
ENSG00000101544	ADNP2	-2.16887	-23.2037	0.030093
ENSG00000088926	F11	-2.16816	-490.968	0.030146
ENSG00000120784	ZFP30	-2.16772	-1.74282	0.03018
ENSG00000203785	SPRR2E	2.16756	286.269	0.030192
ENSG00000148019	CEP78	-2.16738	-107.287	0.030206
ENSG00000240654	C1QTNF9	2.16721	153.429	0.030219
ENSG00000154814	OXNAD1	2.16714	52.4669	0.030224
ENSG00000132681	ATP1A4	2.16694	306.771	0.030239
ENSG00000090530	P3H2	-2.16629	-216.606	0.030289
ENSG00000129250	KIF1C	2.16622	37.0512	0.030294
ENSG00000284791	SMIM41	-2.1637	-112.748	0.030487
ENSG00000171453	POLR1C	2.16278	140.338	0.030558
ENSG00000142252	GEMIN7	-2.16261	-421.081	0.030571
ENSG00000224940	PRRT4	-2.16245	-140.901	0.030583
ENSG00000162928	PEX13	-2.1617	-88.973	0.030641
ENSG00000062038	CDH3	-2.16133	-710.022	0.03067
ENSG00000087077	TRIP6	2.16101	21.6934	0.030695
ENSG00000167632	TRAPPC9	-2.16053	-9.78461	0.030731
ENSG00000123836	PFKFB2	2.16018	63.7368	0.030758
ENSG00000130695	CEP85	-2.15957	-20.2248	0.030806
ENSG00000166689	PLEKHA7	2.15921	27.5746	0.030834
ENSG00000176978	DPP7	2.15888	24.0923	0.03086
ENSG00000114670	NEK11	-2.1577	-56.9441	0.030951
ENSG00000198783	ZNF830	-2.15691	-188.663	0.031012
ENSG00000116199	FAM20B	-2.15575	-24.6757	0.031103
ENSG00000197016	ZNF470	-2.15458	-14.6072	0.031194
ENSG00000162929	SANBR	-2.15448	-76.1979	0.031203
ENSG00000013583	HEBP1	2.15404	4.50837	0.031237
ENSG00000105479	ODAD1	-2.15385	-15.838	0.031252
ENSG00000254440	PBOV1	2.15354	579.888	0.031276
ENSG00000037757	MRI1	-2.15334	-72.086	0.031292
ENSG00000033030	ZCCHC8	-2.15301	-254.169	0.031318
ENSG00000126858	RHOT1	-2.15254	-105.62	0.031355
ENSG00000168564	CDKN2AIP	-2.15253	-46.1422	0.031356
ENSG00000168497	CAVIN2	2.15246	865.749	0.031361
ENSG00000111907	TPD52L1	-2.1513	-22.6797	0.031452
ENSG00000183340	JRKL	2.15127	44.1361	0.031455
ENSG00000185339	TCN2	2.15056	20.1885	0.031511
ENSG00000176994	SMCR8	2.15002	52.4934	0.031553
ENSG00000154678	PDE1C	2.14992	252.428	0.031562
ENSG00000101311	FERMT1	-2.14851	-121.26	0.031673
ENSG00000103067	ESRP2	-2.14844	-102.732	0.031679
ENSG00000075651	PLD1	-2.14742	-19.9793	0.03176
ENSG00000008294	SPAG9	-2.14726	-24.5502	0.031773
ENSG00000178538	CA8	-2.1465	-31.7567	0.031833
ENSG00000162444	RBP7	-2.14631	-32.1089	0.031849
ENSG00000214290	POU2AF3	-2.14611	-383.23	0.031864
ENSG00000184599	TAFA3	-2.14598	-332.081	0.031875
ENSG00000165714	BORCS5	-2.14598	-28.5181	0.031875
ENSG00000144566	RAB5A	-2.14492	-20.4277	0.031959
ENSG00000118308	IRAG2	-2.1448	-76.3022	0.031969
ENSG00000186377	CYP4X1	2.14448	189.533	0.031994
ENSG00000064201	TSPAN32	-2.14444	-5.41898	0.031998
ENSG00000087085	ACHE	-2.14411	-99.3283	0.032024
ENSG00000174437	ATP2A2	2.14382	55.6325	0.032047
ENSG00000138640	FAM13A	2.14381	11.3951	0.032048
ENSG00000162542	TMCO4	2.1438	29.0848	0.032049
ENSG00000289763	ENSG00000289763	2.14371	33.9393	0.032056
ENSG00000286135	SPADH	2.14219	836.068	0.032178
ENSG00000166377	ATP9B	-2.14183	-9.32117	0.032207
ENSG00000214216	IQCJ	-2.14147	-1080.91	0.032236
ENSG00000204952	FBXO47	2.14117	147.397	0.032261
ENSG00000121904	CSMD2	2.13934	592.869	0.032408
ENSG00000264230	ANXA8L1	-2.13846	-334.998	0.03248
ENSG00000153234	NR4A2	-2.13723	-92.75	0.032579
ENSG00000196805	SPRR2B	-2.13693	-135.861	0.032603
ENSG00000140497	SCAMP2	2.13673	9.61307	0.03262
ENSG00000164076	CAMKV	2.13578	46.6573	0.032697
ENSG00000164609	SLU7	-2.13534	-19.6691	0.032733
ENSG00000166762	CATSPER2	-2.13446	-29.9777	0.032805
ENSG00000112584	FAM120B	-2.13432	-43.0586	0.032817
ENSG00000108828	VAT1	-2.13414	-75.6615	0.032831
ENSG00000108924	HLF	-2.13308	-74.4179	0.032918
ENSG00000106178	CCL24	-2.13274	-250.995	0.032946
ENSG00000121743	GJA3	-2.13115	-29.3676	0.033077
ENSG00000080493	SLC4A4	-2.12975	-95.6413	0.033192
ENSG00000182177	ASB18	2.12896	1046.68	0.033257
ENSG00000112053	SLC26A8	2.12867	106.413	0.033281
ENSG00000204120	GIGYF2	2.1284	24.4161	0.033304
ENSG00000100122	CRYBB1	2.12812	28.4024	0.033327
ENSG00000182742	HOXB4	2.12809	79.5222	0.03333
ENSG00000129235	TXNDC17	2.1278	250.736	0.033354
ENSG00000116668	SWT1	-2.12754	-147.186	0.033375
ENSG00000104774	MAN2B1	2.12739	106.162	0.033388
ENSG00000060069	CTDP1	2.12716	32.7691	0.033407
ENSG00000169621	APLF	-2.12692	-157.39	0.033427
ENSG00000136051	WASHC4	-2.12658	-39.1772	0.033455
ENSG00000182224	CYB5D1	-2.12643	-272.332	0.033467
ENSG00000072071	ADGRL1	2.12563	21.3987	0.033534
ENSG00000171307	ZDHHC16	-2.12509	-72.8012	0.033579
ENSG00000075673	ATP12A	2.12472	106.439	0.03361
ENSG00000162009	SSTR5	-2.12402	-2151.66	0.033669
ENSG00000052749	RRP12	2.12401	21.6383	0.033669
ENSG00000171045	TSNARE1	-2.12328	-37.4423	0.03373
ENSG00000008853	RHOBTB2	-2.12318	-36.1817	0.033739
ENSG00000152953	STK32B	2.12313	203.915	0.033743
ENSG00000055483	USP36	2.12304	50.2964	0.033751
ENSG00000132535	DLG4	2.12253	71.5597	0.033794
ENSG00000133069	TMCC2	2.12252	74.7825	0.033794
ENSG00000272636	DOC2B	-2.12245	-253.127	0.0338
ENSG00000225921	NOL7	2.12195	55.4357	0.033842
ENSG00000133110	POSTN	2.12185	1105.52	0.03385
ENSG00000143977	SNRPG	-2.12179	-32.2121	0.033855
ENSG00000271271	UGT2A2	2.1215	329.924	0.03388
ENSG00000109519	GRPEL1	2.1207	28.4086	0.033947
ENSG00000103257	SLC7A5	2.11891	6.66833	0.034098
ENSG00000204060	FOXO6	2.11874	55.0412	0.034112
ENSG00000198929	NOS1AP	2.11845	59.0531	0.034137
ENSG00000198216	CACNA1E	2.11775	1479.86	0.034196
ENSG00000111319	SCNN1A	-2.11743	-30.3543	0.034223
ENSG00000163714	U2SURP	-2.11678	-343.931	0.034278
ENSG00000127481	UBR4	2.11672	83.9408	0.034284
ENSG00000081479	LRP2	-2.11598	-235.95	0.034347
ENSG00000144476	ACKR3	-2.11589	-6.09611	0.034354
ENSG00000204022	LIPJ	-2.11541	-310.673	0.034395
ENSG00000169905	TOR1AIP2	-2.11492	-68.9665	0.034437
ENSG00000243317	STMP1	2.1145	30.3998	0.034473
ENSG00000081059	TCF7	2.11417	15.2728	0.0345
ENSG00000177542	SLC25A22	2.11334	40.1126	0.034572
ENSG00000133657	ATP13A3	-2.11304	-32.954	0.034598
ENSG00000101412	E2F1	-2.11253	-15.444	0.034641
ENSG00000144589	STK11IP	2.11231	175.66	0.03466
ENSG00000180817	PPA1	2.11213	25.1839	0.034675
ENSG00000076944	STXBP2	-2.11198	-42.582	0.034688
ENSG00000123179	EBPL	-2.11111	-6.89452	0.034763
ENSG00000165533	TTC8	2.1106	64.7222	0.034807
ENSG00000114378	HYAL1	2.11007	59.1204	0.034852
ENSG00000158050	DUSP2	2.10984	55.4407	0.034872
ENSG00000163374	YY1AP1	2.1091	59.65	0.034936
ENSG00000276644	DACH1	2.1091	57.6594	0.034936
ENSG00000091428	RAPGEF4	2.10882	308.279	0.03496
ENSG00000160791	CCR5	-2.10862	-4.06008	0.034978
ENSG00000242441	GTF2A1L	2.10861	205.048	0.034978
ENSG00000204913	LRRC3C	-2.10844	-17.9341	0.034993
ENSG00000198298	ZNF485	2.10816	47.2205	0.035017
ENSG00000023902	PLEKHO1	2.10788	36.2713	0.035042
ENSG00000168487	BMP1	2.10663	20.8211	0.03515
ENSG00000183963	SMTN	2.10556	8.88608	0.035242
ENSG00000228594	FNDC10	2.10471	268.604	0.035317
ENSG00000163491	NEK10	2.10468	18.7845	0.035319
ENSG00000170426	SDR9C7	-2.10447	-494.161	0.035337
ENSG00000213588	ZBTB9	2.10391	82.6593	0.035386
ENSG00000241837	ATP5PO	-2.10391	-29.0899	0.035386
ENSG00000131115	ZNF227	-2.10379	-56.3863	0.035397
ENSG00000164713	BRI3	2.10349	30.778	0.035423
ENSG00000171867	PRNP	2.10313	30.1932	0.035455
ENSG00000137727	ARHGAP20	-2.10249	-70.8507	0.03551
ENSG00000135838	NPL	2.10246	29.0908	0.035513
ENSG00000184838	PRR16	2.10208	51.7778	0.035547
ENSG00000136286	MYO1G	2.10201	24.5811	0.035552
ENSG00000185187	SIGIRR	2.10192	136.633	0.03556
ENSG00000129437	KLK14	2.1019	210.723	0.035562
ENSG00000177239	MAN1B1	-2.10117	-110.012	0.035626
ENSG00000159398	CES5A	2.10112	822.367	0.035631
ENSG00000136856	SLC2A8	-2.10082	-11.8516	0.035657
ENSG00000167664	TMIGD2	2.10075	4.60121	0.035663
ENSG00000198440	ZNF583	-2.10043	-7.44284	0.035691
ENSG00000106004	HOXA5	-2.10034	-416.481	0.035699
ENSG00000163126	ANKRD23	-2.09923	-493.524	0.035797
ENSG00000075223	SEMA3C	2.09881	26.3329	0.035834
ENSG00000153113	CAST	2.0988	69.4156	0.035835
ENSG00000090863	GLG1	-2.09838	-120.736	0.035872
ENSG00000140320	BAHD1	2.09806	83.1501	0.0359
ENSG00000123444	KBTBD4	2.09798	152.798	0.035907
ENSG00000163001	CFAP36	2.09785	29.0313	0.035918
ENSG00000088280	ASAP3	2.09766	16.77	0.035935
ENSG00000042980	ADAM28	2.09739	47.3422	0.03596
ENSG00000213793	ZNF888	-2.0966	-14.561	0.036029
ENSG00000244462	RBM12	-2.09592	-41.321	0.03609
ENSG00000203546	ENSG00000203546	2.09464	60.018	0.036203
ENSG00000139718	SETD1B	2.0943	277.862	0.036233
ENSG00000142961	MOB3C	-2.09398	-14.003	0.036261
ENSG00000142606	MMEL1	2.09378	182.001	0.036279
ENSG00000124191	TOX2	2.09369	5.71331	0.036287
ENSG00000040341	STAU2	2.09365	14.2615	0.036292
ENSG00000237489	C10orf143	2.09266	164.642	0.03638
ENSG00000145592	RPL37	2.09071	29.7842	0.036554
ENSG00000186105	LRRC70	2.08989	40.765	0.036628
ENSG00000146378	TAAR2	-2.08966	-449.79	0.036649
ENSG00000258529	ENSG00000258529	2.08895	13.8996	0.036712
ENSG00000156140	ADAMTS3	2.08854	14.1311	0.036749
ENSG00000154415	PPP1R3A	-2.08849	-1764.72	0.036753
ENSG00000159176	CSRP1	2.08833	13.8627	0.036768
ENSG00000205362	MT1A	-2.08779	-284.478	0.036817
ENSG00000172717	GARIN2	2.08759	141.968	0.036835
ENSG00000184313	MROH7	-2.08642	-422.315	0.03694
ENSG00000267534	S1PR2	-2.08572	-14.1264	0.037004
ENSG00000183770	FOXL2	-2.0841	-502.839	0.037151
ENSG00000171060	C8orf74	-2.08388	-395.967	0.037171
ENSG00000275410	HNF1B	-2.08379	-436.733	0.037179
ENSG00000171201	SMR3B	2.08351	54.0352	0.037205
ENSG00000113312	TTC1	-2.08343	-45.196	0.037212
ENSG00000167723	TRPV3	2.08213	2.22655	0.037331
ENSG00000124882	EREG	-2.08184	-69.4034	0.037357
ENSG00000196605	ZNF846	-2.0812	-64.1353	0.037416
ENSG00000008382	MPND	2.08115	24.2167	0.03742
ENSG00000169018	FEM1B	-2.08112	-80.5249	0.037423
ENSG00000179242	CDH4	-2.07997	-298.588	0.037528
ENSG00000157211	CDCP2	-2.07932	-275.398	0.037588
ENSG00000291315	ENSG00000291315	-2.07899	-28.4328	0.037618
ENSG00000105186	ANKRD27	-2.07843	-34.7627	0.037669
ENSG00000123384	LRP1	-2.07802	-18.4415	0.037707
ENSG00000070610	GBA2	2.07759	13.8897	0.037747
ENSG00000130699	TAF4	2.07716	115.484	0.037787
ENSG00000158163	DZIP1L	-2.07688	-34.4668	0.037813
ENSG00000163736	PPBP	-2.0768	-13.6161	0.03782
ENSG00000179165	PXT1	2.07672	55.8927	0.037827
ENSG00000275111	ZNF2	-2.07655	-314.57	0.037843
ENSG00000187164	SHTN1	-2.0757	-20.3862	0.037922
ENSG00000153294	ADGRF4	-2.07542	-273.83	0.037947
ENSG00000077420	APBB1IP	-2.07472	-7.16773	0.038012
ENSG00000164323	CFAP97	2.07441	12.2397	0.038041
ENSG00000248235	ENSG00000248235	-2.07434	-33.2399	0.038048
ENSG00000115421	PAPOLG	2.07426	66.3604	0.038055
ENSG00000090539	CHRD	-2.07347	-41.1852	0.038128
ENSG00000227729	RD3L	2.07235	13.3435	0.038232
ENSG00000122958	VPS26A	2.07167	57.7792	0.038296
ENSG00000161981	SNRNP25	2.07149	10.9157	0.038313
ENSG00000185527	PDE6G	2.07061	109.992	0.038396
ENSG00000272980	ENSG00000272980	2.07033	28.2317	0.038421
ENSG00000163599	CTLA4	-2.06955	-19.5357	0.038495
ENSG00000284969	ENSG00000284969	2.069	3.7995	0.038546
ENSG00000100034	PPM1F	2.06819	11.9142	0.038622
ENSG00000050820	BCAR1	2.06773	56.0995	0.038666
ENSG00000213066	CEP43	2.06768	14.891	0.03867
ENSG00000269825	ENSG00000269825	-2.06751	-6.56455	0.038686
ENSG00000184178	SCFD2	-2.06741	-25.4868	0.038696
ENSG00000168710	AHCYL1	-2.06655	-20.9763	0.038777
ENSG00000104969	SGTA	2.06583	733.199	0.038844
ENSG00000169129	AFAP1L2	-2.06574	-352.97	0.038853
ENSG00000117500	TMED5	2.06555	164.759	0.038871
ENSG00000144741	SLC25A26	-2.06538	-186.036	0.038887
ENSG00000172123	SLFN12	2.06498	12.2773	0.038925
ENSG00000108588	CCDC47	2.0647	33.163	0.038951
ENSG00000078699	CBFA2T2	-2.06461	-15.6084	0.03896
ENSG00000185728	YTHDF3	-2.0646	-96.2771	0.038961
ENSG00000251246	EFNA4-EFNA3	-2.06431	-72.9698	0.038988
ENSG00000174946	GPR171	2.06358	63.8386	0.039057
ENSG00000166575	TMEM135	2.06336	36.0671	0.039079
ENSG00000103091	WDR59	2.06329	27.1862	0.039085
ENSG00000089053	ANAPC5	2.0622	92.079	0.039189
ENSG00000124243	BCAS4	2.06154	4.44008	0.039251
ENSG00000116661	FBXO2	-2.06102	-27.8706	0.039302
ENSG00000116985	BMP8B	2.06058	13.8191	0.039343
ENSG00000169174	PCSK9	2.06051	358.387	0.03935
ENSG00000132825	PPP1R3D	-2.05963	-127.217	0.039434
ENSG00000288678	ENSG00000288678	-2.05945	-52.8978	0.039451
ENSG00000159403	C1R	2.0594	131.296	0.039456
ENSG00000125965	GDF5	-2.05896	-96.1243	0.039498
ENSG00000154174	TOMM70	2.0581	127.022	0.03958
ENSG00000257411	ENSG00000257411	2.0578	114.306	0.039609
ENSG00000133958	UNC79	2.05749	126.01	0.039639
ENSG00000198363	ASPH	-2.05703	-11.6546	0.039683
ENSG00000138796	HADH	2.05687	41.5101	0.039699
ENSG00000162614	NEXN	2.05682	78.1858	0.039703
ENSG00000132718	SYT11	-2.05652	-49.311	0.039733
ENSG00000165617	DACT1	-2.05627	-30.9589	0.039757
ENSG00000158062	UBXN11	2.05624	16.058	0.039759
ENSG00000263201	DPEP2NB	2.05619	209.514	0.039764
ENSG00000166257	SCN3B	2.05601	60.9085	0.039781
ENSG00000167996	FTH1	2.05551	187.958	0.039829
ENSG00000120137	PANK3	2.05533	39.8859	0.039847
ENSG00000204815	ODAD4	2.05513	73.5601	0.039866
ENSG00000179055	OR13D1	-2.05468	-75.5137	0.03991
ENSG00000119844	AFTPH	2.05381	47.856	0.039994
ENSG00000110218	PANX1	-2.05372	-30.4868	0.040003
ENSG00000105810	CDK6	-2.05302	-79.9668	0.040071
ENSG00000002549	LAP3	-2.05279	-9.14955	0.040093
ENSG00000158528	PPP1R9A	2.05255	244.804	0.040116
ENSG00000134202	GSTM3	-2.05155	-114.15	0.040213
ENSG00000131067	GGT7	2.05092	40.2298	0.040275
ENSG00000076650	GPATCH1	-2.04982	-20.7682	0.040382
ENSG00000172939	OXSR1	2.0492	61.7589	0.040442
ENSG00000177082	WDR73	-2.04861	-95.8846	0.0405
ENSG00000154188	ANGPT1	-2.04634	-23.3484	0.040723
ENSG00000189306	RRP7A	-2.04538	-42.5844	0.040817
ENSG00000114354	TFG	2.04536	15.4874	0.040819
ENSG00000161944	ASGR2	-2.04523	-187.448	0.040832
ENSG00000213585	VDAC1	2.04521	32.4806	0.040834
ENSG00000196793	ZNF239	-2.04422	-8.20967	0.040932
ENSG00000187866	PABIR1	2.04358	14.4175	0.040995
ENSG00000100522	GNPNAT1	-2.04335	-10.6406	0.041018
ENSG00000139193	CD27	-2.04324	-18.8155	0.041029
ENSG00000103145	HCFC1R1	2.04302	57.5823	0.041051
ENSG00000146859	TMEM140	-2.04234	-68.4886	0.041117
ENSG00000131480	AOC2	-2.04181	-245.827	0.041171
ENSG00000188883	KLRG2	2.04073	50.1241	0.041278
ENSG00000186326	RGS9BP	-2.0401	-44.714	0.041341
ENSG00000113302	IL12B	2.03978	417.148	0.041372
ENSG00000118579	MED28	2.03879	26.1249	0.041471
ENSG00000071677	PRLH	2.03877	571.644	0.041473
ENSG00000288611	NPBWR1	2.03796	467.552	0.041554
ENSG00000135547	HEY2	2.03792	40.2414	0.041558
ENSG00000088543	C3orf18	-2.03777	-15.9272	0.041573
ENSG00000143252	SDHC	-2.03734	-34.5616	0.041616
ENSG00000128165	ADM2	2.03725	81.6227	0.041625
ENSG00000254505	CHMP4A	2.03705	34.1175	0.041645
ENSG00000171135	JAGN1	-2.03686	-27.7897	0.041664
ENSG00000284554	ENSG00000284554	2.03661	129.482	0.041689
ENSG00000103494	RPGRIP1L	-2.03495	-30.4237	0.041856
ENSG00000141298	SSH2	-2.03487	-66.0726	0.041864
ENSG00000162630	B3GALT2	2.03441	54.8572	0.04191
ENSG00000151131	NOPCHAP1	-2.03373	-51.8828	0.041979
ENSG00000146802	TMEM168	2.03327	194.426	0.042025
ENSG00000159792	PSKH1	2.03313	29.7422	0.04204
ENSG00000182247	UBE2E2	-2.03307	-7.35545	0.042045
ENSG00000196715	VKORC1L1	2.03153	24.8137	0.042201
ENSG00000196453	ZNF777	2.03093	91.7688	0.042262
ENSG00000134323	MYCN	2.03062	344.578	0.042293
ENSG00000118017	A4GNT	2.02986	1206.86	0.042371
ENSG00000157911	PEX10	2.02962	102.449	0.042395
ENSG00000166997	CNPY4	2.02935	189.81	0.042423
ENSG00000162927	PUS10	-2.02928	-79.1301	0.042429
ENSG00000169189	NSMCE1	2.02919	30.9146	0.042439
ENSG00000179934	CCR8	2.02876	101.517	0.042483
ENSG00000197079	KRT35	-2.02823	-194.508	0.042536
ENSG00000007047	MARK4	2.02771	40.0561	0.04259
ENSG00000131759	RARA	2.02659	69.0973	0.042705
ENSG00000180574	EIF2S3B	2.0259	150.689	0.042775
ENSG00000138964	PARVG	2.02588	6.89329	0.042777
ENSG00000183615	FAM167B	2.02575	53.4585	0.04279
ENSG00000113407	TARS1	-2.02461	-11.3173	0.042907
ENSG00000096088	PGC	-2.02429	-442.211	0.042941
ENSG00000170619	COMMD5	2.02346	607.744	0.043026
ENSG00000185022	MAFF	2.02337	83.2551	0.043035
ENSG00000196526	AFAP1	-2.02323	-0.56216	0.04305
ENSG00000176922	OR51S1	-2.02321	-508.849	0.043051
ENSG00000132677	RHBG	2.02298	350.006	0.043075
ENSG00000014824	SLC30A9	2.02259	32.4935	0.043115
ENSG00000101440	ASIP	2.02214	906.976	0.043162
ENSG00000063169	BICRA	-2.02207	-45.4188	0.043169
ENSG00000070669	ASNS	2.02195	67.6756	0.043181
ENSG00000188747	NOXA1	2.02183	16.5408	0.043194
ENSG00000197136	PCNX3	-2.02158	-64.6969	0.04322
ENSG00000213859	KCTD11	2.02145	164.954	0.043233
ENSG00000103485	QPRT	2.02137	28.2789	0.043241
ENSG00000173013	CCDC96	-2.02129	-151.607	0.04325
ENSG00000181616	OR52H1	2.02102	219.042	0.043277
ENSG00000113916	BCL6	2.021	13.4449	0.04328
ENSG00000112697	TMEM30A	2.02095	86.9937	0.043285
ENSG00000213020	ZNF611	2.02013	6.99319	0.043369
ENSG00000259431	THTPA	2.01975	977.962	0.043409
ENSG00000174718	RESF1	2.01974	27.7213	0.04341
ENSG00000196169	KIF19	-2.01901	-26.3623	0.043486
ENSG00000139540	SLC39A5	2.01885	110.823	0.043503
ENSG00000152214	RIT2	2.01845	550.236	0.043545
ENSG00000060982	BCAT1	2.01811	12.4449	0.04358
ENSG00000285733	ENSG00000285733	-2.0179	-18.0951	0.043601
ENSG00000004139	SARM1	-2.01745	-45.6189	0.043648
ENSG00000164951	PDP1	2.0166	38.1539	0.043737
ENSG00000148660	CAMK2G	-2.01596	-170.3	0.043805
ENSG00000189409	MMP23B	2.01464	109.929	0.043942
ENSG00000108468	CBX1	2.01454	13.0697	0.043953
ENSG00000176204	LRRTM4	2.01403	338.831	0.044006
ENSG00000009954	BAZ1B	2.01393	511.446	0.044017
ENSG00000111206	FOXM1	-2.01376	-28.0936	0.044034
ENSG00000159788	RGS12	-2.0135	-34.3434	0.044062
ENSG00000146285	SCML4	-2.01303	-115.331	0.044111
ENSG00000128891	CCDC32	-2.01265	-13.1452	0.044151
ENSG00000178078	STAP2	2.0116	17.8214	0.044262
ENSG00000137337	MDC1	2.01153	23.096	0.044269
ENSG00000198467	TPM2	-2.0114	-8.91376	0.044283
ENSG00000196427	NBPF4	-2.01117	-410.85	0.044307
ENSG00000141858	SAMD1	2.01114	38.5539	0.04431
ENSG00000050748	MAPK9	2.011	31.8215	0.044326
ENSG00000099910	KLHL22	-2.01097	-59.4083	0.044329
ENSG00000204694	OR11A1	2.01065	633.118	0.044362
ENSG00000167186	COQ7	-2.01065	-24.1363	0.044363
ENSG00000248871	TNFSF12-TNFSF13	-2.01028	-44.5232	0.044401
ENSG00000156502	SUPV3L1	2.01026	25.7753	0.044404
ENSG00000184988	TMEM106A	2.01005	2.49563	0.044426
ENSG00000164346	NSA2	2.00969	41.5174	0.044464
ENSG00000164647	STEAP1	-2.00903	-57.5634	0.044534
ENSG00000235098	ANKRD65	2.00875	803.299	0.044563
ENSG00000205502	C2CD4B	2.0087	144.951	0.044569
ENSG00000099337	KCNK6	-2.00867	-90.3911	0.044572
ENSG00000288796	ENSG00000288796	-2.0086	-23.9694	0.04458
ENSG00000163885	CFAP100	2.00836	272.416	0.044605
ENSG00000070495	JMJD6	-2.00833	-34.4754	0.044609
ENSG00000007062	PROM1	2.00829	239.362	0.044612
ENSG00000137720	CFAP68	2.00826	26.6532	0.044615
ENSG00000163581	SLC2A2	-2.00815	-434.042	0.044628
ENSG00000108947	EFNB3	2.00758	170.599	0.044688
ENSG00000171346	KRT15	-2.00756	-1323.12	0.04469
ENSG00000139372	TDG	-2.00711	-15.3773	0.044738
ENSG00000166888	STAT6	2.00703	49.9596	0.044747
ENSG00000122707	RECK	-2.00702	-54.3199	0.044747
ENSG00000251201	TMED7-TICAM2	-2.00545	-15.462	0.044915
ENSG00000213218	CSH2	2.00528	54.5676	0.044933
ENSG00000109265	CRACD	2.00486	28.7147	0.044978
ENSG00000106819	ASPN	2.00404	229.245	0.045066
ENSG00000100558	PLEK2	-2.00244	-16.8863	0.045238
ENSG00000133392	MYH11	2.00233	98.4108	0.045249
ENSG00000126934	MAP2K2	2.00145	55.1217	0.045344
ENSG00000102891	MT4	-2.00066	-760.647	0.045429
ENSG00000223658	C1GALT1C1L	-1.99992	-125.421	0.045509
ENSG00000149782	PLCB3	1.99954	22.635	0.04555
ENSG00000151468	CCDC3	-1.99862	-379.237	0.045649
ENSG00000241360	PDXP	-1.99702	-47.376	0.045823
ENSG00000172139	SLC9C1	-1.99695	-52.0539	0.045831
ENSG00000122783	CYREN	-1.99653	-14.5625	0.045876
ENSG00000084652	TXLNA	-1.99624	-209.399	0.045908
ENSG00000138346	DNA2	1.99593	46.2208	0.045942
ENSG00000182511	FES	1.99523	6.99149	0.046018
ENSG00000240038	AMY2B	-1.99474	-103.143	0.046072
ENSG00000105549	THEG	1.99401	661.672	0.046151
ENSG00000219438	TAFA5	-1.99299	-750.068	0.046262
ENSG00000284643	SCYGR2	-1.99297	-324.203	0.046265
ENSG00000162545	CAMK2N1	-1.99269	-24.2053	0.046296
ENSG00000240771	ARHGEF25	-1.99258	-47.0398	0.046307
ENSG00000180386	KRTAP9-7	1.99185	752.326	0.046387
ENSG00000099942	CRKL	1.99165	79.5187	0.046409
ENSG00000140718	FTO	-1.99127	-58.8149	0.046451
ENSG00000100027	YPEL1	-1.991	-8.57874	0.046481
ENSG00000004779	NDUFAB1	1.9907	28.5336	0.046514
ENSG00000196782	MAML3	1.98991	25.9966	0.046601
ENSG00000164129	NPY5R	1.98967	616.45	0.046627
ENSG00000044012	GUCA2B	1.98961	916.256	0.046633
ENSG00000177383	MAGEF1	1.98925	9.47866	0.046673
ENSG00000165506	DNAAF2	1.98888	5.67306	0.046715
ENSG00000112149	CD83	-1.98851	-23.7978	0.046755
ENSG00000124181	PLCG1	-1.98828	-31.3169	0.046781
ENSG00000164930	FZD6	1.98737	9.0806	0.046881
ENSG00000197959	DNM3	-1.98728	-22.3091	0.046891
ENSG00000151948	GLT1D1	-1.98705	-200.502	0.046917
ENSG00000156983	BRPF1	1.98699	70.814	0.046924
ENSG00000149115	TNKS1BP1	-1.98687	-13.5702	0.046936
ENSG00000165501	LRR1	1.98661	10.9892	0.046965
ENSG00000136938	ANP32B	-1.9859	-57.6662	0.047045
ENSG00000164136	IL15	-1.98578	-46.6413	0.047057
ENSG00000168530	MYL1	1.98574	548.622	0.047062
ENSG00000185585	OLFML2A	-1.98566	-150.781	0.047071
ENSG00000101463	SYNDIG1	1.98556	474.935	0.047083
ENSG00000144452	ABCA12	-1.98553	-464.12	0.047086
ENSG00000119801	YPEL5	-1.98524	-66.4874	0.047118
ENSG00000145284	SCD5	-1.98522	-9.60766	0.04712
ENSG00000180329	CCDC43	-1.98519	-48.421	0.047123
ENSG00000110060	PUS3	-1.98324	-8.96153	0.04734
ENSG00000141642	ELAC1	-1.98324	-134.173	0.04734
ENSG00000174255	ZNF80	1.98304	109.86	0.047363
ENSG00000173338	KCNK7	-1.98292	-8.43476	0.047376
ENSG00000111786	SRSF9	1.98259	48.5671	0.047413
ENSG00000101247	NDUFAF5	-1.98119	-27.8689	0.04757
ENSG00000102924	CBLN1	1.98117	197.235	0.047572
ENSG00000051341	POLQ	1.9807	53.576	0.047625
ENSG00000105643	ARRDC2	-1.97987	-83.1766	0.047719
ENSG00000141456	PELP1	-1.97908	-186.738	0.047807
ENSG00000214456	PLIN5	-1.97904	-155.565	0.047812
ENSG00000167625	ZNF526	-1.97904	-59.7203	0.047812
ENSG00000203795	FAM24A	1.97871	250.582	0.047849
ENSG00000143314	MRPL24	-1.9782	-98.241	0.047907
ENSG00000102897	LYRM1	1.97811	111.581	0.047916
ENSG00000133574	GIMAP4	1.97802	28.2585	0.047927
ENSG00000169105	CHST14	-1.97773	-69.0732	0.04796
ENSG00000189184	PCDH18	-1.97759	-69.526	0.047975
ENSG00000025434	NR1H3	-1.97692	-126.215	0.04805
ENSG00000198083	KRTAP9-9	-1.97688	-779.671	0.048055
ENSG00000128016	ZFP36	1.97676	127.728	0.048069
ENSG00000197818	SLC9A8	1.97615	30.4094	0.048138
ENSG00000132793	LPIN3	1.97607	81.984	0.048147
ENSG00000164037	SLC9B1	1.97599	34.2483	0.048156
ENSG00000167487	KLHL26	1.97548	125.637	0.048214
ENSG00000178997	EXD1	-1.97507	-61.7102	0.048261
ENSG00000094796	KRT31	1.97502	1079.38	0.048266
ENSG00000177548	RABEP2	1.97474	126.41	0.048298
ENSG00000204361	NXPE2	1.97342	260.435	0.048448
ENSG00000136816	TOR1B	1.97335	22.7491	0.048455
ENSG00000131931	THAP1	-1.97309	-35.2807	0.048485
ENSG00000172324	OR5A2	1.97308	1234.49	0.048487
ENSG00000124140	SLC12A5	-1.9727	-817.848	0.04853
ENSG00000181626	ANKRD62	-1.9722	-812.403	0.048586
ENSG00000186732	MPPED1	-1.97169	-374.392	0.048645
ENSG00000155827	RNF20	-1.97059	-52.7687	0.048771
ENSG00000060642	PIGV	-1.9702	-10.8127	0.048815
ENSG00000141391	PRELID3A	-1.96965	-4.80564	0.048879
ENSG00000198517	MAFK	-1.969	-96.8627	0.048954
ENSG00000002330	BAD	1.96877	83.0583	0.04898
ENSG00000081913	PHLPP1	1.96829	23.2651	0.049035
ENSG00000166262	FAM227B	-1.9682	-147.61	0.049045
ENSG00000125375	DMAC2L	-1.96809	-7.44984	0.049058
ENSG00000198515	CNGA1	-1.96724	-8.27489	0.049155
ENSG00000172689	MS4A10	1.96565	194.662	0.049339
ENSG00000184984	CHRM5	1.96555	167.216	0.049351
ENSG00000109118	PHF12	1.9646	269.708	0.04946
ENSG00000188215	DCUN1D3	1.9645	44.571	0.049473
ENSG00000156162	DPY19L4	1.96419	72.0088	0.049508
ENSG00000137133	HINT2	-1.96336	-41.2268	0.049604
ENSG00000255730	ENSG00000255730	1.96315	33.1203	0.049628
ENSG00000035862	TIMP2	1.96307	4.54171	0.049638
ENSG00000085831	TTC39A	1.96304	278.881	0.049641
ENSG00000128886	ELL3	1.96287	12.2835	0.049661
ENSG00000196689	TRPV1	1.96223	319.308	0.049736
ENSG00000111261	MANSC1	-1.96221	-64.2534	0.049737
ENSG00000166444	DENND2B	1.96119	220.111	0.049856
ENSG00000163430	FSTL1	1.96004	30.4675	0.049991
ENSG00000124225	PMEPA1	1.95943	36.6063	0.050063
ENSG00000114626	ABTB1	1.95863	18.3747	0.050157
ENSG00000168002	POLR2G	1.95849	69.0971	0.050173
ENSG00000127325	BEST3	-1.95824	-70.0382	0.050202
ENSG00000070814	TCOF1	-1.95774	-97.2454	0.05026
ENSG00000181803	OR6S1	1.9575	216.056	0.050288
ENSG00000244617	ASPRV1	1.95742	406.545	0.050298
ENSG00000215454	KRTAP10-4	1.95724	427.468	0.050319
ENSG00000204381	LAYN	1.95711	12.4758	0.050335
ENSG00000170091	NSG2	-1.95558	-936.692	0.050514
ENSG00000044115	CTNNA1	1.95542	10.5083	0.050534
ENSG00000142875	PRKACB	1.95533	110.861	0.050544
ENSG00000171017	LRRC8E	1.95527	70.0368	0.050551
ENSG00000008441	NFIX	1.95522	133.944	0.050558
ENSG00000185009	AP3M1	-1.95518	-43.856	0.050562
ENSG00000111011	RSRC2	1.95489	128.516	0.050596
ENSG00000086506	HBQ1	-1.95476	-40.8129	0.050612
ENSG00000171496	OR1L8	-1.95391	-186.44	0.050712
ENSG00000111912	NCOA7	1.95382	45.194	0.050722
ENSG00000188981	MSANTD1	1.95345	421.921	0.050766
ENSG00000135677	GNS	-1.95343	-25.4971	0.050768
ENSG00000143337	TOR1AIP1	1.95342	171.716	0.05077
ENSG00000130037	KCNA5	-1.9531	-230.294	0.050808
ENSG00000163283	ALPP	1.95294	435.164	0.050827
ENSG00000161180	CCDC116	1.95276	41.8277	0.050849
ENSG00000221866	PLXNA4	-1.95232	-385.24	0.0509
ENSG00000182318	ZSCAN22	-1.95197	-114.686	0.050942
ENSG00000143294	PRCC	-1.95173	-75.1823	0.05097
ENSG00000169609	C15orf40	-1.95112	-16.3689	0.051042
ENSG00000105011	ASF1B	1.95111	25.5063	0.051044
ENSG00000136631	VPS45	1.95039	15.1462	0.05113
ENSG00000176890	TYMS	-1.95024	-5.80931	0.051148
ENSG00000119703	ZC2HC1C	-1.94952	-2.10901	0.051233
ENSG00000135974	C2orf49	1.94942	32.9309	0.051245
ENSG00000176371	ZSCAN2	-1.94878	-118.845	0.051322
ENSG00000104973	MED25	1.94778	42.9497	0.051441
ENSG00000100523	DDHD1	1.94703	12.6875	0.051532
ENSG00000170035	UBE2E3	1.94683	34.5343	0.051555
ENSG00000131652	THOC6	1.94671	32.8745	0.05157
ENSG00000156110	ADK	-1.94669	-12.2692	0.051572
ENSG00000188738	FSIP2	1.94645	871.756	0.051601
ENSG00000239887	C1orf226	-1.94641	-147.486	0.051606
ENSG00000121644	DESI2	-1.94573	-70.4358	0.051687
ENSG00000078246	TULP3	-1.94484	-46.3052	0.051795
ENSG00000143674	MAP3K21	1.94431	16.1354	0.051858
ENSG00000174165	ZDHHC24	1.94359	32.2206	0.051945
ENSG00000188293	IGFL1	1.94346	1071.15	0.051961
ENSG00000105855	ITGB8	1.94334	48.1711	0.051975
ENSG00000186407	CD300E	-1.94334	-414.942	0.051976
ENSG00000085433	WDR47	1.94234	30.8822	0.052095
ENSG00000167614	TTYH1	1.94233	371.512	0.052098
ENSG00000181031	RPH3AL	1.94231	61.4844	0.052099
ENSG00000166261	ZNF202	1.94194	71.5386	0.052145
ENSG00000170075	GPR37L1	1.94173	272.053	0.05217
ENSG00000162944	RFTN2	-1.94132	-38.0406	0.052219
ENSG00000103023	PRSS54	-1.94101	-235.447	0.052257
ENSG00000148835	TAF5	-1.94033	-9.56837	0.052339
ENSG00000106701	FSD1L	-1.94004	-7.58479	0.052375
ENSG00000132773	TOE1	1.93982	60.7712	0.052402
ENSG00000167130	DOLPP1	-1.93934	-101.217	0.05246
ENSG00000140525	FANCI	-1.93922	-64.9073	0.052475
ENSG00000131849	ZNF132	-1.9392	-18.6154	0.052477
ENSG00000205038	PKHD1L1	1.93868	565.442	0.05254
ENSG00000149781	FERMT3	1.93723	44.6161	0.052717
ENSG00000132259	CNGA4	1.93684	255.757	0.052765
ENSG00000175202	HIGD2B	-1.93678	-15.9503	0.052772
ENSG00000186812	ZNF397	-1.93653	-108.611	0.052802
ENSG00000187796	CARD9	1.93638	18.4112	0.052821
ENSG00000124615	MOCS1	-1.93636	-29.851	0.052823
ENSG00000279073	ENSG00000279073	-1.9351	-57.8129	0.052978
ENSG00000141034	GID4	1.93483	42.7772	0.053011
ENSG00000124818	OPN5	-1.93475	-229.578	0.053021
ENSG00000135069	PSAT1	1.93464	18.1194	0.053035
ENSG00000171680	PLEKHG5	1.9344	20.0212	0.053064
ENSG00000182150	ERCC6L2	-1.93432	-31.7453	0.053074
ENSG00000204444	APOM	-1.93387	-75.385	0.053129
ENSG00000284873	OOSP1	1.93379	687.735	0.053139
ENSG00000131188	PRR7	-1.93355	-138.61	0.053168
ENSG00000138614	INTS14	1.93337	81.0127	0.05319
ENSG00000280670	CCDC163	-1.93259	-69.4299	0.053286
ENSG00000162408	NOL9	-1.9324	-15.1885	0.05331
ENSG00000091656	ZFHX4	1.93233	1399.8	0.053318
ENSG00000125746	EML2	-1.93203	-2.56144	0.053355
ENSG00000135451	TROAP	-1.93134	-186.17	0.05344
ENSG00000092201	SUPT16H	-1.93129	-34.9836	0.053447
ENSG00000172336	POP7	1.93129	215.299	0.053448
ENSG00000173208	ABCD2	-1.93119	-44.3822	0.053459
ENSG00000259916	AQP7B	1.93115	1627.03	0.053464
ENSG00000185236	RAB11B	-1.93099	-55.2026	0.053484
ENSG00000065802	ASB1	1.9306	37.6312	0.053532
ENSG00000155926	SLA	-1.92994	-64.4068	0.053614
ENSG00000203797	DDO	1.92975	75.433	0.053638
ENSG00000004975	DVL2	-1.92951	-31.2884	0.053667
ENSG00000101782	RIOK3	-1.92891	-75.5648	0.053742
ENSG00000132330	SCLY	1.92888	49.0527	0.053745
ENSG00000007237	GAS7	-1.92883	-19.4334	0.053752
ENSG00000122692	SMU1	-1.92883	-71.0888	0.053753
ENSG00000134419	RPS15A	-1.92806	-70.5507	0.053847
ENSG00000131941	RHPN2	-1.92793	-16.1173	0.053864
ENSG00000011243	AKAP8L	1.92792	135.46	0.053865
ENSG00000188039	NWD1	-1.92734	-36.7377	0.053937
ENSG00000137776	SLTM	-1.92693	-65.8773	0.053988
ENSG00000109861	CTSC	-1.92681	-6.89147	0.054004
ENSG00000178307	TMEM11	-1.9265	-19.5615	0.054042
ENSG00000140332	TLE3	-1.92592	-80.5887	0.054115
ENSG00000152954	NRSN1	1.9258	323.932	0.054129
ENSG00000100100	PIK3IP1	-1.92563	-113.657	0.05415
ENSG00000084734	GCKR	1.92526	530.23	0.054197
ENSG00000152213	ARL11	1.92492	9.88586	0.05424
ENSG00000010438	PRSS3	1.92373	365.198	0.054388
ENSG00000173327	MAP3K11	1.92354	32.2298	0.054413
ENSG00000261236	BOP1	-1.92342	-370.008	0.054428
ENSG00000105397	TYK2	1.92211	70.7136	0.054592
ENSG00000172345	STARD5	1.92167	9.65327	0.054647
ENSG00000006016	CRLF1	1.92167	330.241	0.054647
ENSG00000204217	BMPR2	-1.92166	-47.8227	0.054649
ENSG00000122778	KIAA1549	-1.92132	-57.1252	0.054691
ENSG00000156471	PTDSS1	-1.92131	-66.6761	0.054693
ENSG00000170373	CST1	-1.92071	-72.3193	0.054768
ENSG00000008128	CDK11A	-1.92016	-178.651	0.054838
ENSG00000044574	HSPA5	-1.91946	-151.243	0.054927
ENSG00000189167	ZAR1L	1.91942	84.7723	0.054931
ENSG00000125733	TRIP10	1.91882	14.1691	0.055007
ENSG00000263528	IKBKE	-1.91879	-2.33086	0.055011
ENSG00000198231	DDX42	1.91856	39.7377	0.05504
ENSG00000100554	ATP6V1D	-1.91812	-141.734	0.055096
ENSG00000159251	ACTC1	1.91625	548.244	0.055334
ENSG00000116133	DHCR24	-1.91611	-63.4894	0.055351
ENSG00000151726	ACSL1	-1.91593	-34.5748	0.055374
ENSG00000147364	FBXO25	1.91593	17.7118	0.055374
ENSG00000166037	CEP57	-1.91567	-17.0185	0.055407
ENSG00000136697	IL1F10	-1.91531	-353.081	0.055453
ENSG00000225950	NTF4	1.91525	102.026	0.05546
ENSG00000109072	VTN	-1.91514	-12.7629	0.055474
ENSG00000162891	IL20	-1.91425	-723.864	0.055588
ENSG00000181781	ODF3L2	1.91341	724.833	0.055696
ENSG00000254521	SIGLEC12	1.9134	32.5102	0.055697
ENSG00000164434	FABP7	1.91301	441.66	0.055747
ENSG00000086504	MRPL28	1.91294	34.8766	0.055756
ENSG00000154813	DPH3	1.91257	12.9662	0.055803
ENSG00000268870	ENSG00000268870	1.91175	4.62858	0.055908
ENSG00000184986	TMEM121	-1.9113	-890.437	0.055967
ENSG00000165672	PRDX3	-1.90998	-30.664	0.056136
ENSG00000103479	RBL2	-1.90977	-140.699	0.056163
ENSG00000155511	GRIA1	1.90943	360.086	0.056207
ENSG00000132356	PRKAA1	1.90878	11.4619	0.05629
ENSG00000289722	ENSG00000289722	-1.9084	-409.496	0.056339
ENSG00000178796	RIIAD1	1.90739	16.874	0.056469
ENSG00000115207	GTF3C2	-1.90698	-43.6135	0.056523
ENSG00000140854	KATNB1	1.90615	37.2385	0.056631
ENSG00000189181	OR14I1	-1.90555	-407.815	0.056708
ENSG00000142615	CELA2A	-1.90523	-104.54	0.05675
ENSG00000106290	TAF6	-1.90479	-28.5707	0.056807
ENSG00000170624	SGCD	1.90447	366.071	0.056848
ENSG00000236104	ZBTB22	1.90441	70.1906	0.056857
ENSG00000127526	SLC35E1	-1.90303	-38.8634	0.057037
ENSG00000069020	MAST4	1.90194	28.2033	0.057179
ENSG00000135999	EPC2	-1.90177	-100.88	0.057201
ENSG00000196544	BORCS6	-1.90172	-42.954	0.057208
ENSG00000088882	CPXM1	-1.90067	-10.2551	0.057346
ENSG00000148187	MRRF	1.90057	136.479	0.057359
ENSG00000132631	SCP2D1	1.90056	558.267	0.057359
ENSG00000124380	SNRNP27	-1.90017	-39.4632	0.057411
ENSG00000057019	DCBLD2	-1.89962	-17.4617	0.057482
ENSG00000158435	CNOT11	-1.89943	-81.8498	0.057508
ENSG00000158292	GPR153	-1.89934	-31.5664	0.05752
ENSG00000136682	ZNG1B	-1.89911	-256.716	0.057551
ENSG00000145050	MANF	-1.89905	-77.6738	0.057558
ENSG00000187446	CHP1	-1.89892	-32.9002	0.057575
ENSG00000166927	MS4A7	-1.89875	-17.2445	0.057597
ENSG00000172366	MCRIP2	-1.89848	-29.762	0.057632
ENSG00000126337	KRT36	-1.89834	-74.9521	0.057651
ENSG00000185231	MC2R	1.89817	226.319	0.057674
ENSG00000174373	RALGAPA1	-1.89787	-32.6716	0.057714
ENSG00000198740	ZNF652	1.89764	36.4408	0.057743
ENSG00000138792	ENPEP	-1.8972	-317.087	0.057802
ENSG00000254466	OR4D10	1.89686	639.208	0.057847
ENSG00000156030	MIDEAS	-1.89679	-155.25	0.057855
ENSG00000097096	SYDE2	-1.89605	-5.84117	0.057953
ENSG00000154856	APCDD1	-1.89567	-23.107	0.058004
ENSG00000132170	PPARG	1.89567	365.508	0.058004
ENSG00000135643	KCNMB4	-1.89457	-25.625	0.058149
ENSG00000122966	CIT	1.89432	158.003	0.058182
ENSG00000105559	PLEKHA4	-1.89424	-30.5195	0.058193
ENSG00000177508	IRX3	1.89372	1008.05	0.058263
ENSG00000128708	HAT1	-1.89332	-9.92216	0.058316
ENSG00000141522	ARHGDIA	1.89329	293.434	0.058319
ENSG00000120896	SORBS3	-1.89303	-9.63905	0.058354
ENSG00000137080	IFNA21	-1.89224	-641.53	0.058459
ENSG00000127399	LRRC61	1.89211	13.8093	0.058477
ENSG00000150782	IL18	1.89203	98.774	0.058487
ENSG00000151379	MSGN1	1.89138	568.694	0.058574
ENSG00000165495	PKNOX2	-1.89108	-75.9681	0.058614
ENSG00000038295	TLL1	-1.89084	-784.285	0.058646
ENSG00000123091	RNF11	1.8906	38.0877	0.058678
ENSG00000153233	PTPRR	1.88902	588.732	0.058889
ENSG00000283297	TEX52	-1.88902	-23.7381	0.058889
ENSG00000104763	ASAH1	1.88848	18.7393	0.058962
ENSG00000171408	PDE7B	-1.88832	-9.60633	0.058983
ENSG00000204149	AGAP6	1.88825	185.112	0.058993
ENSG00000149609	C20orf144	-1.88777	-65.3683	0.059057
ENSG00000168671	UGT3A2	1.88741	224.223	0.059105
ENSG00000215915	ATAD3C	1.88736	691.379	0.059112
ENSG00000168958	MFF	-1.88698	-34.788	0.059163
ENSG00000181631	P2RY13	1.88698	31.6615	0.059164
ENSG00000069122	ADGRF5	-1.88662	-967.631	0.059211
ENSG00000078487	ZCWPW1	-1.88567	-14.1966	0.05934
ENSG00000072121	ZFYVE26	-1.88547	-24.6925	0.059366
ENSG00000147488	ST18	-1.8849	-587.945	0.059443
ENSG00000163611	SPICE1	1.88479	6.81047	0.059458
ENSG00000168453	HR	-1.88427	-127.899	0.059529
ENSG00000128881	TTBK2	1.88416	52.8094	0.059544
ENSG00000187908	DMBT1	-1.88411	-159.857	0.05955
ENSG00000168993	CPLX1	1.88393	664.529	0.059574
ENSG00000162461	SLC25A34	-1.88392	-14.7761	0.059576
ENSG00000164327	RICTOR	1.88387	116.417	0.059583
ENSG00000146576	INTS15	1.88372	30.0101	0.059603
ENSG00000171827	ZNF570	-1.8837	-65.1639	0.059606
ENSG00000228570	NUTM2E	-1.88286	-63.942	0.059719
ENSG00000052850	ALX4	1.88245	266.098	0.059775
ENSG00000146399	TAAR1	-1.88224	-270.703	0.059804
ENSG00000100271	TTLL1	-1.8816	-7.53881	0.05989
ENSG00000148848	ADAM12	1.8812	651.503	0.059944
ENSG00000240542	KRTAP9-1	1.88104	244.884	0.059967
ENSG00000113643	RARS1	-1.88026	-59.8305	0.060073
ENSG00000159871	LYPD5	1.88017	87.1617	0.060085
ENSG00000107447	DNTT	1.87994	293.62	0.060116
ENSG00000129968	ABHD17A	1.87985	81.769	0.060129
ENSG00000134318	ROCK2	1.87951	13.1789	0.060175
ENSG00000107968	MAP3K8	1.8791	6.742	0.060231
ENSG00000138031	ADCY3	1.87908	17.3879	0.060233
ENSG00000148225	WDR31	1.87878	15.7043	0.060275
ENSG00000276119	OR13C2	-1.87877	-277.29	0.060276
ENSG00000163558	PRKCI	1.87869	56.8485	0.060287
ENSG00000157483	MYO1E	-1.87852	-30.9704	0.060311
ENSG00000140365	COMMD4	-1.8784	-84.2782	0.060326
ENSG00000285827	ENSG00000285827	1.87816	318.413	0.060359
ENSG00000133313	CNDP2	1.8776	4.69613	0.060436
ENSG00000285947	ENSG00000285947	1.87743	5.80697	0.060459
ENSG00000185621	LMLN	-1.87698	-56.9751	0.060522
ENSG00000127578	WFIKKN1	1.87666	22.986	0.060565
ENSG00000272899	ATP6V1FNB	-1.87664	-224.715	0.060567
ENSG00000185947	ZNF267	-1.87652	-10.1229	0.060583
ENSG00000025293	PHF20	1.87639	103.541	0.060601
ENSG00000173175	ADCY5	-1.87636	-147.974	0.060606
ENSG00000158792	SPATA2L	1.8757	21.6999	0.060696
ENSG00000119640	ACYP1	1.87567	27.2481	0.060701
ENSG00000172167	MTBP	1.87563	67.7132	0.060706
ENSG00000141098	GFOD2	1.8756	176.959	0.060711
ENSG00000178177	LCORL	-1.87544	-16.3057	0.060732
ENSG00000230873	STMND1	-1.87539	-118.841	0.060739
ENSG00000103042	SLC38A7	-1.8753	-33.527	0.060751
ENSG00000104219	ZDHHC2	1.87523	7.05492	0.060761
ENSG00000019582	CD74	1.87496	31.8993	0.060798
ENSG00000171219	CDC42BPG	1.87447	12.0071	0.060865
ENSG00000189050	RNFT1	-1.87438	-10.4414	0.060878
ENSG00000180251	SLC9A4	-1.87431	-68.6863	0.060888
ENSG00000183486	MX2	-1.87392	-17.1748	0.060941
ENSG00000005981	ASB4	1.87391	521.789	0.060943
ENSG00000130226	DPP6	1.87283	489.892	0.061092
ENSG00000025156	HSF2	1.87276	6.50192	0.061101
ENSG00000104691	UBXN8	-1.87249	-83.9431	0.061139
ENSG00000176153	GPX2	1.87226	63.0932	0.06117
ENSG00000167604	NFKBID	-1.87209	-68.5072	0.061194
ENSG00000052344	PRSS8	1.87177	105.476	0.061239
ENSG00000116157	GPX7	-1.87172	-12.6655	0.061246
ENSG00000145217	SLC26A1	-1.87153	-6.87416	0.061272
ENSG00000080824	HSP90AA1	-1.8715	-29.3888	0.061276
ENSG00000121274	TENT4B	1.87143	54.9605	0.061285
ENSG00000109099	PMP22	-1.87134	-704.921	0.061298
ENSG00000203757	OR6K3	1.87071	466.647	0.061386
ENSG00000221874	ZNF816-ZNF321P	-1.87068	-74.1592	0.061389
ENSG00000173264	GPR137	1.87013	16.5307	0.061465
ENSG00000122859	NEUROG3	1.86998	374.469	0.061487
ENSG00000182896	TMEM95	-1.86984	-71.0337	0.061506
ENSG00000060656	PTPRU	1.86981	165.532	0.06151
ENSG00000138794	CASP6	-1.86946	-23.3471	0.061558
ENSG00000108423	TUBD1	1.86929	86.7958	0.061583
ENSG00000159335	PTMS	1.86897	32.0234	0.061627
ENSG00000182674	KCNB2	-1.8688	-1059.67	0.061651
ENSG00000172992	DCAKD	1.86864	6.39574	0.061673
ENSG00000101266	CSNK2A1	-1.86825	-110.203	0.061727
ENSG00000256349	ENSG00000256349	-1.86745	-16.6761	0.061839
ENSG00000163216	SPRR2D	-1.86701	-92.0332	0.0619
ENSG00000165669	FAM204A	-1.86686	-58.0984	0.061921
ENSG00000180035	ZNF48	-1.86653	-59.4167	0.061967
ENSG00000141076	UTP4	-1.86608	-132.011	0.06203
ENSG00000187867	PALM3	-1.86585	-114.72	0.062062
ENSG00000087338	GMCL1	-1.86575	-30.0575	0.062077
ENSG00000117394	SLC2A1	1.8654	17.6547	0.062126
ENSG00000141255	SPATA22	-1.86498	-453.582	0.062184
ENSG00000168056	LTBP3	1.86442	24.9945	0.062263
ENSG00000166164	BRD7	-1.8643	-15.0605	0.062279
ENSG00000169442	CD52	1.86411	5.64253	0.062307
ENSG00000170571	EMB	-1.8641	-7.17997	0.062307
ENSG00000188243	COMMD6	1.86379	37.2375	0.062351
ENSG00000168280	KIF5C	1.86231	36.0884	0.06256
ENSG00000204219	TCEA3	1.86224	4.82602	0.06257
ENSG00000147606	SLC26A7	-1.86171	-393.338	0.062643
ENSG00000115155	OTOF	-1.86131	-659.382	0.0627
ENSG00000183644	HOATZ	-1.86118	-413.024	0.062719
ENSG00000100056	ESS2	-1.86105	-7.87453	0.062737
ENSG00000013374	NUB1	-1.85978	-37.7717	0.062916
ENSG00000090060	PAPOLA	-1.85963	-92.0857	0.062938
ENSG00000163806	SPDYA	1.85876	33.9592	0.063061
ENSG00000126353	CCR7	-1.85874	-79.0629	0.063065
ENSG00000006744	ELAC2	-1.85843	-21.2307	0.063108
ENSG00000196372	ASB13	1.85821	41.7716	0.063139
ENSG00000174446	SNAPC5	1.8579	29.6724	0.063184
ENSG00000134108	ARL8B	1.85772	60.782	0.063209
ENSG00000090565	RAB11FIP3	1.85755	27.5112	0.063233
ENSG00000171720	HDAC3	-1.85753	-43.5246	0.063236
ENSG00000128274	A4GALT	1.85726	91.2186	0.063275
ENSG00000187961	KLHL17	-1.85628	-20.6117	0.063413
ENSG00000145386	CCNA2	-1.85613	-28.1857	0.063435
ENSG00000132432	SEC61G	-1.85611	-25.6932	0.063437
ENSG00000170920	OR7G3	1.85598	337.374	0.063457
ENSG00000221852	KRTAP1-5	-1.85571	-327.988	0.063494
ENSG00000205060	SLC35B4	-1.85533	-21.2866	0.06355
ENSG00000064933	PMS1	1.85531	14.505	0.063551
ENSG00000123612	ACVR1C	1.85497	44.125	0.0636
ENSG00000206150	RNASE13	1.85437	505.591	0.063686
ENSG00000145354	CISD2	-1.85404	-27.9711	0.063734
ENSG00000141854	MISP3	-1.85357	-112.282	0.0638
ENSG00000135931	ARMC9	1.85293	61.5093	0.063893
ENSG00000159958	TNFRSF13C	1.85262	3.68791	0.063937
ENSG00000130479	MAP1S	1.85244	8.44852	0.063963
ENSG00000198668	CALM1	-1.85202	-15.3316	0.064023
ENSG00000185189	NRBP2	1.85184	84.5582	0.064048
ENSG00000196233	LCOR	-1.85164	-567.723	0.064078
ENSG00000172803	SNX32	1.85162	43.3126	0.064081
ENSG00000188316	ENO4	1.85155	88.1717	0.064091
ENSG00000106571	GLI3	1.85076	111.909	0.064204
ENSG00000162746	FCRLB	-1.85013	-23.6427	0.064294
ENSG00000204856	FAM216A	-1.85009	-62.2474	0.0643
ENSG00000108179	PPIF	1.84963	11.3921	0.064366
ENSG00000144824	PHLDB2	1.84852	4.26915	0.064527
ENSG00000165794	SLC39A2	1.8485	62.3005	0.06453
ENSG00000163607	GTPBP8	1.84832	13.5257	0.064555
ENSG00000169972	PUSL1	1.84815	89.0248	0.064581
ENSG00000138152	BTBD16	1.84801	319.706	0.064601
ENSG00000167962	ZNF598	-1.84746	-44.8505	0.064681
ENSG00000142046	TMEM91	1.84677	15.5106	0.06478
ENSG00000072818	ACAP1	-1.84659	-24.2397	0.064806
ENSG00000087299	L2HGDH	-1.84635	-9.31789	0.064841
ENSG00000135374	ELF5	-1.84519	-201.204	0.06501
ENSG00000049239	H6PD	-1.84498	-24.5274	0.06504
ENSG00000153283	CD96	-1.84464	-15.931	0.06509
ENSG00000011295	TTC19	-1.84435	-39.8165	0.065132
ENSG00000151239	TWF1	-1.84416	-52.0788	0.06516
ENSG00000180921	FAM83H	1.84381	30.2454	0.065211
ENSG00000107960	STN1	1.84364	35.693	0.065236
ENSG00000154330	PGM5	-1.84337	-39.9403	0.065275
ENSG00000135506	OS9	1.84325	139.951	0.065292
ENSG00000108443	RPS6KB1	1.84312	38.1356	0.065312
ENSG00000130449	ZSWIM6	-1.84307	-45.5538	0.065318
ENSG00000157693	TMEM268	1.8427	11.4503	0.065373
ENSG00000108797	CNTNAP1	1.84221	37.9902	0.065445
ENSG00000131462	TUBG1	-1.84186	-38.3963	0.065495
ENSG00000182551	ADI1	1.84122	4.97199	0.065589
ENSG00000275835	TUBGCP5	-1.84119	-20.3103	0.065594
ENSG00000233608	TWIST2	1.84108	187.581	0.065609
[truncated: 14,310 more rows]

## Sheet: tab29gamma-delta_T_cell SLE TWA
gene	gene_name	zscore	effect_size	pvalue
ENSG00000213719	CLIC1	-22.6873	-266.01	5.97687e-114
ENSG00000213722	DDAH2	-17.071	-123.894	2.44e-65
ENSG00000204542	C6orf15	16.5173	247.163	2.76e-61
ENSG00000204421	LY6G6C	-16.3643	-398.756	3.44e-60
ENSG00000204314	PRRT1	15.1631	155.941	6.21e-52
ENSG00000137411	VARS2	14.8481	257.132	7.15e-50
ENSG00000204463	BAG6	-14.25	-391.963	4.48e-46
ENSG00000204296	TSBP1	14.1347	388.824	2.32e-45
ENSG00000196735	HLA-DQA1	-13.633	-8.79834	2.55e-42
ENSG00000221988	PPT2	12.8754	410.945	6.19e-38
ENSG00000137343	ATAT1	12.4216	658.841	2e-35
ENSG00000196747	H2AC13	-12.3789	-219.807	3.4e-35
ENSG00000196230	TUBB	-12.3087	-229.125	8.14e-35
ENSG00000232629	HLA-DQB2	12.2981	38.5585	9.28e-35
ENSG00000137404	NRM	-12.2767	-118.658	1.21e-34
ENSG00000204472	AIF1	12.0377	508.383	2.25e-33
ENSG00000228789	HCG22	-12.0042	-152.938	3.38e-33
ENSG00000204427	ABHD16A	-11.4449	-480.768	2.49e-30
ENSG00000168477	TNXB	-11.3709	-59.5832	5.84e-30
ENSG00000244255	ENSG00000244255	10.8919	556.35	1.26e-27
ENSG00000166278	C2	10.8351	427.566	2.35e-27
ENSG00000276903	H2AC16	10.5405	210.103	5.62e-26
ENSG00000278828	H3C10	-10.4417	-413.838	1.6e-25
ENSG00000198502	HLA-DRB5	-10.1953	-167.597	2.08e-24
ENSG00000137312	FLOT1	10.1593	200.665	3.01e-24
ENSG00000204498	NFKBIL1	10.0889	74.0918	6.18e-24
ENSG00000204256	BRD2	10.0017	121.465	1.5e-23
ENSG00000204525	HLA-C	-9.93105	-176.956	3.05e-23
ENSG00000248167	TRIM39-RPP21	-9.59162	-158.438	8.67e-22
ENSG00000241404	EGFL8	9.57197	534.374	1.05e-21
ENSG00000206503	HLA-A	9.44589	41.263	3.52e-21
ENSG00000204424	LY6G6F	-9.37939	-289.59	6.64e-21
ENSG00000204290	BTNL2	9.08855	689.158	1e-19
ENSG00000064419	TNPO3	-8.77375	-62.2328	1.73e-18
ENSG00000242574	HLA-DMB	-8.65669	-227.669	4.86e-18
ENSG00000237988	OR2I1P	8.5159	214.204	1.65e-17
ENSG00000204576	PRR3	-8.44464	-432.23	3.05e-17
ENSG00000204388	HSPA1B	8.35672	99.1476	6.45e-17
ENSG00000186470	BTN3A2	-8.2659	-49.0176	1.39e-16
ENSG00000273703	H2BC14	7.9744	199.343	1.53e-15
ENSG00000161179	YDJC	7.89989	144.336	2.79e-15
ENSG00000137338	PGBD1	7.85888	91.1801	3.88e-15
ENSG00000274641	H2BC17	7.61015	498	2.74e-14
ENSG00000250641	LY6G6F-LY6G6D	-7.60151	-191.469	2.93e-14
ENSG00000183246	RIMBP3C	-7.57541	-478.386	3.58e-14
ENSG00000248993	ENSG00000248993	-7.5031	-182.348	6.23e-14
ENSG00000137185	ZSCAN9	-7.48361	-30.9458	7.23e-14
ENSG00000197279	ZNF165	-7.4415	-36.8032	9.95e-14
ENSG00000204539	CDSN	-7.22761	-52.7336	4.92e-13
ENSG00000185947	ZNF267	-7.16776	-580.488	7.62e-13
ENSG00000116698	SMG7	-6.94959	-271.773	3.66e-12
ENSG00000240053	LY6G5B	-6.94845	-72.8716	3.69e-12
ENSG00000204257	HLA-DMA	-6.91625	-268.141	4.64e-12
ENSG00000204344	STK19	6.87192	113.144	6.33e-12
ENSG00000232810	TNF	-6.85169	-127.189	7.3e-12
ENSG00000235109	ZSCAN31	6.80396	137.449	1.02e-11
ENSG00000226979	LTA	-6.801	-62.797	1.04e-11
ENSG00000213760	ATP6V1G2	-6.67193	-114.979	2.52e-11
ENSG00000136573	BLK	-6.62775	-24.9673	3.41e-11
ENSG00000204348	DXO	-6.55714	-139.935	5.48e-11
ENSG00000276180	H4C9	-6.50482	-424.876	7.78e-11
ENSG00000231852	CYP21A2	6.41281	2024.16	1.43e-10
ENSG00000204564	C6orf136	6.34822	85.5215	2.18e-10
ENSG00000213780	GTF2H4	-6.20891	-76.2503	5.34e-10
ENSG00000197062	ZSCAN26	6.20031	273.47	5.64e-10
ENSG00000124568	SLC17A1	-6.17096	-206.645	6.79e-10
ENSG00000158691	ZSCAN12	-6.14658	-43.4473	7.92e-10
ENSG00000156873	PHKG2	6.1409	454.067	8.21e-10
ENSG00000276368	H2AC14	6.11693	362.88	9.54e-10
ENSG00000070047	PHRF1	-6.04304	-177.478	1.51e-09
ENSG00000196812	ZSCAN16	-6.02986	-86.2146	1.64e-09
ENSG00000196787	H2AC11	-6.0049	-576.114	1.91e-09
ENSG00000204599	TRIM39	5.97129	129.924	2.35e-09
ENSG00000231389	HLA-DPA1	-5.92733	-10.4336	3.08e-09
ENSG00000274997	H2AC12	-5.80028	-205.55	6.62e-09
ENSG00000204420	MPIG6B	-5.77993	-188.058	7.47e-09
ENSG00000168291	PDHB	-5.76024	-53.6138	8.4e-09
ENSG00000213676	ATF6B	5.75945	101.293	8.44e-09
ENSG00000204438	GPANK1	-5.75141	-161.344	8.85e-09
ENSG00000204469	PRRC2A	5.73297	133.877	9.87e-09
ENSG00000099849	RASSF7	5.70168	36.4456	1.19e-08
ENSG00000185130	H2BC13	5.619	134.918	1.92e-08
ENSG00000196821	ILRUN	-5.58279	-425.766	2.37e-08
ENSG00000287080	H3C3	-5.54478	-72.3269	2.94e-08
ENSG00000237541	HLA-DQA2	5.47683	14.8416	4.33e-08
ENSG00000278677	H2AC17	-5.46614	-144.269	4.6e-08
ENSG00000187626	ZKSCAN4	5.41277	41.496	6.21e-08
ENSG00000204681	GABBR1	5.33048	111.943	9.8e-08
ENSG00000234745	HLA-B	5.32648	66.2394	1e-07
ENSG00000204632	HLA-G	-5.25758	-9.16453	1.46e-07
ENSG00000161180	CCDC116	5.24612	468.838	1.55e-07
ENSG00000179344	HLA-DQB1	-5.22972	-8.54232	1.7e-07
ENSG00000168298	H1-4	5.22552	96.9657	1.74e-07
ENSG00000273542	H4C12	5.21398	142.219	1.85e-07
ENSG00000204540	PSORS1C1	5.17687	29.4675	2.26e-07
ENSG00000138378	STAT4	-5.09511	-4.45538	3.49e-07
ENSG00000187837	H1-2	-5.07194	-95.099	3.94e-07
ENSG00000105376	ICAM5	5.00298	27.3055	5.65e-07
ENSG00000204538	PSORS1C2	-4.98328	-55.2127	6.25e-07
ENSG00000203747	FCGR3A	4.93589	13.0811	7.98e-07
ENSG00000161405	IKZF3	4.91396	69.8673	8.93e-07
ENSG00000105371	ICAM4	4.90994	24.9153	9.11e-07
ENSG00000275126	H4C13	4.87332	170.83	1.1e-06
ENSG00000204695	OR14J1	-4.86488	-386.442	1.15e-06
ENSG00000233822	H2BC15	-4.82918	-35.407	1.37e-06
ENSG00000204531	POU5F1	4.81635	25.1664	1.46e-06
ENSG00000204574	ABCF1	-4.73064	-330.31	2.24e-06
ENSG00000275221	H2AC15	-4.72418	-25.1693	2.31e-06
ENSG00000141736	ERBB2	-4.70873	-296.287	2.49e-06
ENSG00000204701	OR2J3	4.68265	670.104	2.83e-06
ENSG00000070190	DAPP1	-4.65671	-37.5897	3.21e-06
ENSG00000255154	HTD2	-4.65128	-21.1857	3.3e-06
ENSG00000198315	ZKSCAN8	4.64691	28.8581	3.37e-06
ENSG00000065989	PDE4A	-4.63379	-16.5405	3.59e-06
ENSG00000205882	DEFB134	4.59703	230.35	4.29e-06
ENSG00000164609	SLU7	-4.59448	-47.0879	4.34e-06
ENSG00000163686	ABHD6	-4.58374	-77.1515	4.57e-06
ENSG00000182108	DEXI	4.57493	48.3116	4.76e-06
ENSG00000099834	CDHR5	4.55043	94.3469	5.35e-06
ENSG00000134250	NOTCH2	-4.52722	-1287.55	5.98e-06
ENSG00000172057	ORMDL3	-4.51979	-32.2047	6.19e-06
ENSG00000126456	IRF3	4.51469	57.2921	6.34e-06
ENSG00000146109	ABT1	4.49766	115.017	6.87e-06
ENSG00000139370	SLC15A4	4.4818	27.6505	7.4e-06
ENSG00000180044	C3orf80	4.47678	191.948	7.58e-06
ENSG00000111801	BTN3A3	4.46836	78.7425	7.88e-06
ENSG00000274600	RIMBP3B	4.44711	926.317	8.7e-06
ENSG00000286522	H3C2	-4.43148	-96.4924	9.36e-06
ENSG00000254093	PINX1	4.41937	22.8824	9.9e-06
ENSG00000103510	KAT8	-4.41268	-136.434	1.02e-05
ENSG00000205884	DEFB136	4.40136	223.547	1.08e-05
ENSG00000169900	PYDC1	-4.38854	-36.9721	1.14e-05
ENSG00000196126	HLA-DRB1	-4.36429	-47.0144	1.28e-05
ENSG00000126453	BCL2L12	4.33565	51.4394	1.45e-05
ENSG00000112337	SLC17A2	-4.31825	-69.5764	1.57e-05
ENSG00000204616	TRIM31	4.30091	16.5587	1.7e-05
ENSG00000120054	CPN1	-4.29906	-231.43	1.72e-05
ENSG00000113532	ST8SIA4	-4.29525	-45.9464	1.75e-05
ENSG00000104899	AMH	-4.2905	-549.551	1.78e-05
ENSG00000186075	ZPBP2	4.28564	72.0088	1.82e-05
ENSG00000073605	GSDMB	4.28127	20.6965	1.86e-05
ENSG00000099365	STX1B	-4.25556	-298.137	2.09e-05
ENSG00000198563	DDX39B	-4.25253	-161.554	2.11e-05
ENSG00000124678	TCP11	4.2326	5.54783	2.31e-05
ENSG00000180573	H2AC6	-4.21668	-42.66	2.48e-05
ENSG00000204644	ZFP57	4.21251	13.7186	2.53e-05
ENSG00000177042	TMEM80	-4.20272	-52.4502	2.64e-05
ENSG00000174775	HRAS	-4.19876	-19.9714	2.68e-05
ENSG00000177030	DEAF1	-4.17041	-109.353	3.04e-05
ENSG00000233050	DEFB130B	-4.1684	-864.957	3.07e-05
ENSG00000171056	SOX7	4.15298	75.918	3.28e-05
ENSG00000116701	NCF2	-4.15123	-16.2315	3.31e-05
ENSG00000005020	SKAP2	-4.13678	-21.9644	3.52e-05
ENSG00000204390	HSPA1L	-4.11457	-21.9658	3.88e-05
ENSG00000197903	H2BC12	-4.10458	-52.0165	4.05e-05
ENSG00000163684	RPP14	-4.09527	-19.1099	4.22e-05
ENSG00000204248	COL11A2	-4.08783	-57.2217	4.35e-05
ENSG00000103653	CSK	4.08177	153.359	4.47e-05
ENSG00000129538	RNASE1	-4.07089	-114.214	4.68e-05
ENSG00000133265	HSPBP1	-4.06947	-35.989	4.71e-05
ENSG00000254206	NPIPB11	4.02284	95.3693	5.75e-05
ENSG00000273983	H3C8	-4.01279	-49.917	6e-05
ENSG00000185522	LMNTD2	3.97811	36.8434	6.95e-05
ENSG00000166851	PLK1	-3.96763	-57.021	7.26e-05
ENSG00000204301	NOTCH4	3.93605	95.7577	8.28e-05
ENSG00000182010	RTKN2	-3.91762	-6.72576	8.94e-05
ENSG00000114650	SCAP	-3.90374	-445.844	9.47e-05
ENSG00000023191	RNH1	3.89977	69.3871	9.63e-05
ENSG00000070031	SCT	-3.89847	-243.307	9.68e-05
ENSG00000177106	EPS8L2	-3.89476	-51.9025	9.83e-05
ENSG00000134369	NAV1	3.88966	59.3843	0.0001
ENSG00000243729	OR5V1	-3.86286	-314.292	0.000112
ENSG00000203910	C1orf146	-3.84464	-157.629	0.000121
ENSG00000151967	SCHIP1	-3.81689	-137.706	0.000135
ENSG00000277224	H2BC7	-3.81223	-135.488	0.000138
ENSG00000137288	UQCC2	3.81059	59.5821	0.000139
ENSG00000280236	OR12D2	-3.80261	-884.835	0.000143
ENSG00000159314	ARHGAP27	-3.78931	-135.052	0.000151
ENSG00000146047	H2BC1	-3.77734	-143.478	0.000159
ENSG00000204482	LST1	3.77612	92.5255	0.000159
ENSG00000096996	IL12RB1	3.77276	46.1528	0.000161
ENSG00000133247	KMT5C	3.76782	119.393	0.000165
ENSG00000164508	H2AC1	-3.75172	-167.528	0.000176
ENSG00000171757	LRRC34	3.74797	216.344	0.000178
ENSG00000163660	CCNL1	-3.74614	-87.5764	0.00018
ENSG00000177710	SLC35G5	3.73081	325.148	0.000191
ENSG00000132185	FCRLA	-3.71896	-31.1801	0.0002
ENSG00000188739	RBM34	3.71563	208.09	0.000203
ENSG00000110435	PDHX	-3.71521	-7.09955	0.000203
ENSG00000163406	SLC15A2	3.71197	126.145	0.000206
ENSG00000289282	ENSG00000289282	-3.70891	-32.0775	0.000208
ENSG00000178852	EFCAB13	-3.67589	-10.1347	0.000237
ENSG00000177225	GATD1	3.6639	80.25	0.000248
ENSG00000104321	TRPA1	3.65576	106.857	0.000256
ENSG00000278588	H2BC10	-3.64893	-72.8807	0.000263
ENSG00000089177	KIF16B	-3.64636	-20.229	0.000266
ENSG00000006837	CDKL3	3.64378	34.2229	0.000269
ENSG00000261272	MUC22	-3.64221	-68.6359	0.00027
ENSG00000010704	HFE	3.6414	57.1916	0.000271
ENSG00000172890	NADSYN1	-3.63785	-28.0357	0.000275
ENSG00000081985	IL12RB2	3.61791	10.846	0.000297
ENSG00000105245	NUMBL	3.59131	85.33	0.000329
ENSG00000149179	CSTPP1	-3.58237	-38.4716	0.00034
ENSG00000140153	WDR20	-3.57257	-700.58	0.000353
ENSG00000149428	HYOU1	-3.57134	-52.901	0.000355
ENSG00000128652	HOXD3	-3.56834	-477.433	0.000359
[truncated: 16,912 more rows]

## Sheet: tab30hematopoietic_precursor_ce
gene	gene_name	zscore	effect_size	pvalue
[truncated: 17,695 more rows]

[truncated: 15 more sheets: tab31innate_lymphoid_cell SLE T, tab32memory_B_cell SLE TWAS res, tab33mucosal_invariant_T_cell S, tab34naive_B_cell SLE TWAS resu, tab35naive_thymus-derived_CD4-p, tab36naive_thymus-derived_CD8-p, tab37natural_killer_cell SLE TW, tab38natural_killer_cell SLE TW, tab39peripheral_blood_mononucle, tab40plasmablast SLE TWAS resul, tab41plasmacytoid_dendritic_cel, tab42platelet SLE TWAS results, tab43regulatory_T_cell SLE TWAS, tab44transitional_stage_B_cell , tab45 ctPred performance vs cel]
