# Supplementary material for: scPrediXcan integrates advances in deep learning and single-cell data into a powerful cell-type–specific transcriptome-wide association study framework
Source: bioRxiv. 2025 Mar 4:2024.11.11.623049. Originally published 2024 Nov 14. Preprint. [Version 2] doi: 10.1101/2024.11.11.623049 (PMC11601274; doi:10.1101/2024.11.11.623049)
Supplement: Supplement 1 [file media-1.zip › Supplementary_tables/SupplementaryTables3-scPrediXcan-SLE-TWAS.xlsx]

## Sheet: tab15_ CD4+AlphaBetaCell
gene	gene_name	zscore	effect_size	pvalue
ENSG00000213719	CLIC1	-22.5674	-278.323	9.05219e-113
ENSG00000213722	DDAH2	-19.0677	-115.595	4.68e-81
ENSG00000204296	TSBP1	16.4649	776.697	6.56e-61
ENSG00000213676	ATF6B	15.9881	326.696	1.55e-57
ENSG00000196735	HLA-DQA1	-14.3184	-7.07639	1.68e-46
ENSG00000204542	C6orf15	14.0593	237.095	6.76e-45
ENSG00000196230	TUBB	-13.8914	-188.958	7.15e-44
ENSG00000137404	NRM	-13.5565	-116.729	7.25e-42
ENSG00000204421	LY6G6C	-13.4534	-970.797	2.94e-41
ENSG00000168477	TNXB	-13.0517	-145.111	6.22e-39
ENSG00000232629	HLA-DQB2	12.8985	62.6698	4.59e-38
ENSG00000204463	BAG6	-12.7452	-302.738	3.31e-37
ENSG00000204385	SLC44A4	12.1992	192.049	3.14e-34
ENSG00000204427	ABHD16A	-12.1762	-458.867	4.16e-34
ENSG00000196747	H2AC13	-12.1724	-395.09	4.36e-34
ENSG00000204308	RNF5	11.6529	427.816	2.22e-31
ENSG00000166278	C2	11.5136	600.842	1.13e-30
ENSG00000228789	HCG22	-11.4508	-154.484	2.33e-30
ENSG00000204386	NEU1	11.4436	892.905	2.53e-30
ENSG00000204420	MPIG6B	-11.0483	-210.524	2.24e-28
ENSG00000244255	ENSG00000244255	10.8783	679.016	1.46e-27
ENSG00000241404	EGFL8	10.7487	397.582	6.01e-27
ENSG00000276903	H2AC16	10.5125	125.469	7.56e-26
ENSG00000204290	BTNL2	10.4888	550.76	9.72e-26
ENSG00000204525	HLA-C	-10.3763	-288.206	3.18e-25
ENSG00000204498	NFKBIL1	10.0301	77.0177	1.12e-23
ENSG00000240053	LY6G5B	-9.69912	-1168.05	3.04e-22
ENSG00000204560	DHX16	-9.61184	-477.9	7.13e-22
ENSG00000204256	BRD2	9.57339	156.963	1.03e-21
ENSG00000204424	LY6G6F	-9.55077	-515.319	1.29e-21
ENSG00000206503	HLA-A	9.49552	66.5293	2.19e-21
ENSG00000198502	HLA-DRB5	-9.32767	-155.137	1.08e-20
ENSG00000248167	TRIM39-RPP21	-9.28436	-153.33	1.63e-20
ENSG00000242574	HLA-DMB	-9.21965	-370.538	2.98e-20
ENSG00000137312	FLOT1	9.13176	298.884	6.74e-20
ENSG00000196126	HLA-DRB1	-8.92255	-95.7903	4.56e-19
ENSG00000064419	TNPO3	-8.89102	-87.7362	6.06e-19
ENSG00000156873	PHKG2	8.76766	1664.5	1.82e-18
ENSG00000204371	EHMT2	-8.72144	-460.878	2.75e-18
ENSG00000237988	OR2I1P	8.50403	272.337	1.83e-17
ENSG00000204576	PRR3	-8.35614	-463.888	6.48e-17
ENSG00000204472	AIF1	8.31389	107.47	9.26e-17
ENSG00000276180	H4C9	-8.30626	-572.93	9.88e-17
ENSG00000161179	YDJC	7.89716	157.068	2.85e-15
ENSG00000186470	BTN3A2	-7.85048	-37.2834	4.14e-15
ENSG00000250641	LY6G6F-LY6G6D	-7.81208	-335.085	5.63e-15
ENSG00000204388	HSPA1B	7.6128	215.093	2.68e-14
ENSG00000183246	RIMBP3C	-7.5996	-343.238	2.97e-14
ENSG00000278677	H2AC17	-7.58212	-231.444	3.4e-14
ENSG00000228727	SAPCD1	-7.56747	-170.661	3.81e-14
ENSG00000232810	TNF	-7.56327	-204.325	3.93e-14
ENSG00000137338	PGBD1	7.51602	109.125	5.65e-14
ENSG00000248993	ENSG00000248993	-7.30835	-234.46	2.7e-13
ENSG00000204257	HLA-DMA	-7.21963	-291.617	5.21e-13
ENSG00000187626	ZKSCAN4	7.13052	80.8663	1e-12
ENSG00000185651	UBE2L3	-7.08282	-182.86	1.41e-12
ENSG00000204344	STK19	7.01374	182.419	2.32e-12
ENSG00000278637	H4C1	7.00504	138.368	2.47e-12
ENSG00000233822	H2BC15	-6.90496	-71.4878	5.02e-12
ENSG00000278828	H3C10	-6.76785	-315.167	1.31e-11
ENSG00000137185	ZSCAN9	-6.75165	-24.6972	1.46e-11
ENSG00000136573	BLK	-6.55407	-29.8648	5.6e-11
ENSG00000220201	ZGLP1	-6.54344	-115.07	6.01e-11
ENSG00000116698	SMG7	-6.49158	-299.615	8.49e-11
ENSG00000204564	C6orf136	6.48141	104.888	9.09e-11
ENSG00000196812	ZSCAN16	-6.4488	-77.9872	1.13e-10
ENSG00000124568	SLC17A1	-6.40772	-242.392	1.48e-10
ENSG00000204304	PBX2	-6.36878	-456.793	1.91e-10
ENSG00000179344	HLA-DQB1	-6.32798	-10.2322	2.48e-10
ENSG00000184357	H1-5	6.29029	229.689	3.17e-10
ENSG00000158691	ZSCAN12	-6.10334	-26.8786	1.04e-09
ENSG00000226979	LTA	-6.05889	-70.695	1.37e-09
ENSG00000070047	PHRF1	-5.89846	-300.593	3.67e-09
ENSG00000168291	PDHB	-5.81828	-50.6094	5.95e-09
ENSG00000204469	PRRC2A	5.79594	129.214	6.79e-09
ENSG00000204531	POU5F1	5.75766	32.4407	8.53e-09
ENSG00000273703	H2BC14	5.71506	416.746	1.1e-08
ENSG00000204410	MSH5	-5.71451	-113.336	1.1e-08
ENSG00000099849	RASSF7	5.70207	54.6122	1.18e-08
ENSG00000010704	HFE	5.61048	109.948	2.02e-08
ENSG00000204482	LST1	5.59567	116.092	2.2e-08
ENSG00000204540	PSORS1C1	5.46628	35.2784	4.6e-08
ENSG00000204301	NOTCH4	5.38537	158.69	7.23e-08
ENSG00000187837	H1-2	-5.36625	-101.567	8.04e-08
ENSG00000204396	VWA7	-5.35495	-148.035	8.56e-08
ENSG00000204681	GABBR1	5.34386	107.886	9.1e-08
ENSG00000237541	HLA-DQA2	5.30387	17.0068	1.13e-07
ENSG00000204632	HLA-G	-5.29232	-12.182	1.21e-07
ENSG00000234745	HLA-B	5.24691	88.9083	1.55e-07
ENSG00000138378	STAT4	-5.23201	-5.7986	1.68e-07
ENSG00000168298	H1-4	5.15458	133.896	2.54e-07
ENSG00000204544	MUC21	5.05279	150.637	4.35e-07
ENSG00000267673	FDX2	5.04643	16.7052	4.5e-07
ENSG00000198315	ZKSCAN8	5.0378	32.3614	4.71e-07
ENSG00000231389	HLA-DPA1	-5.03683	-17.3785	4.73e-07
ENSG00000161405	IKZF3	5.01969	67.3072	5.18e-07
ENSG00000203747	FCGR3A	5.00609	11.0673	5.55e-07
ENSG00000065989	PDE4A	-4.95862	-15.0368	7.1e-07
ENSG00000146109	ABT1	4.93207	130.927	8.14e-07
ENSG00000105376	ICAM5	4.92695	27.238	8.35e-07
ENSG00000213760	ATP6V1G2	4.88027	55.4233	1.06e-06
ENSG00000205882	DEFB134	4.81425	201.724	1.48e-06
ENSG00000186075	ZPBP2	4.79788	47.9892	1.6e-06
ENSG00000255154	HTD2	-4.73396	-23.4133	2.2e-06
ENSG00000275221	H2AC15	-4.69498	-46.3367	2.67e-06
ENSG00000163686	ABHD6	-4.67702	-75.7998	2.91e-06
ENSG00000105371	ICAM4	4.66465	32.4641	3.09e-06
ENSG00000146047	H2BC1	-4.66219	-262.943	3.13e-06
ENSG00000204520	MICA	-4.65624	-13.4795	3.22e-06
ENSG00000156858	PRR14	4.60922	1106.51	4.04e-06
ENSG00000126456	IRF3	4.59158	52.939	4.4e-06
ENSG00000274600	RIMBP3B	4.58637	800.111	4.51e-06
ENSG00000164611	PTTG1	-4.5755	-74.0969	4.75e-06
ENSG00000224586	GPX5	4.53548	206.319	5.75e-06
ENSG00000204644	ZFP57	4.52085	18.7249	6.16e-06
ENSG00000204287	HLA-DRA	-4.50192	-52.8507	6.73e-06
ENSG00000182108	DEXI	4.49938	60.8487	6.82e-06
ENSG00000204248	COL11A2	-4.49679	-55.692	6.9e-06
ENSG00000180044	C3orf80	4.49428	205.708	6.98e-06
ENSG00000120054	CPN1	-4.47177	-272.765	7.76e-06
ENSG00000213588	ZBTB9	4.46614	209.797	7.96e-06
ENSG00000072694	FCGR2B	4.42381	135.589	9.7e-06
ENSG00000133247	KMT5C	4.41514	203.643	1.01e-05
ENSG00000137411	VARS2	4.41338	85.8789	1.02e-05
ENSG00000204539	CDSN	-4.41157	-40.4327	1.03e-05
ENSG00000070190	DAPP1	-4.4063	-43.5758	1.05e-05
ENSG00000204701	OR2J3	4.39491	795.185	1.11e-05
ENSG00000204390	HSPA1L	-4.38664	-49.1431	1.15e-05
ENSG00000277224	H2BC7	-4.37875	-74.9035	1.19e-05
ENSG00000204438	GPANK1	-4.3687	-162.506	1.25e-05
ENSG00000172057	ORMDL3	-4.32081	-30.2394	1.55e-05
ENSG00000197903	H2BC12	-4.31505	-48.7711	1.6e-05
ENSG00000254093	PINX1	4.30669	95.3083	1.66e-05
ENSG00000177042	TMEM80	-4.30023	-141.361	1.71e-05
ENSG00000198563	DDX39B	-4.28289	-132.314	1.84e-05
ENSG00000174775	HRAS	-4.27623	-25.8036	1.9e-05
ENSG00000124678	TCP11	4.26008	5.44822	2.04e-05
ENSG00000146039	SLC17A4	-4.25283	-258.498	2.11e-05
ENSG00000291302	ENSG00000291302	-4.25071	-87.7616	2.13e-05
ENSG00000159314	ARHGAP27	-4.2505	-123.663	2.13e-05
ENSG00000243729	OR5V1	-4.22091	-240.072	2.43e-05
ENSG00000113532	ST8SIA4	-4.22017	-58.3564	2.44e-05
ENSG00000204315	FKBPL	-4.21785	-93.3999	2.47e-05
ENSG00000099834	CDHR5	4.21051	49.4099	2.55e-05
ENSG00000204842	ATXN2	-4.16515	-162.57	3.11e-05
ENSG00000134369	NAV1	4.14678	40.6877	3.37e-05
ENSG00000204516	MICB	4.13496	17.303	3.55e-05
ENSG00000280236	OR12D2	-4.11599	-636.875	3.86e-05
ENSG00000103653	CSK	4.1134	126.166	3.9e-05
ENSG00000129538	RNASE1	-4.09858	-147.873	4.16e-05
ENSG00000126453	BCL2L12	4.0976	51.6746	4.17e-05
ENSG00000164508	H2AC1	-4.06218	-350.321	4.86e-05
ENSG00000204389	HSPA1A	-4.05423	-70.9927	5.03e-05
ENSG00000163684	RPP14	-4.05113	-17.3043	5.1e-05
ENSG00000204590	GNL1	4.02663	357.468	5.66e-05
ENSG00000005020	SKAP2	-4.01128	-44.2918	6.04e-05
ENSG00000124610	H1-1	-3.99914	-48.5816	6.36e-05
ENSG00000145901	TNIP1	-3.97698	-101.161	6.98e-05
ENSG00000169900	PYDC1	-3.97236	-31.6747	7.12e-05
ENSG00000182010	RTKN2	-3.96923	-6.40632	7.21e-05
ENSG00000215041	NEURL4	3.96901	62.861	7.22e-05
ENSG00000198130	HIBCH	-3.95979	-137.577	7.5e-05
ENSG00000276368	H2AC14	-3.9279	-79.9093	8.57e-05
ENSG00000203910	C1orf146	-3.91709	-180.557	8.96e-05
ENSG00000154328	NEIL2	3.8983	18.5014	9.69e-05
ENSG00000073605	GSDMB	3.88595	17.8874	0.000102
ENSG00000105063	PPP6R1	3.87913	182.966	0.000105
ENSG00000204305	AGER	3.873	160.543	0.000108
ENSG00000111801	BTN3A3	3.86873	46.4753	0.000109
ENSG00000163406	SLC15A2	3.86544	28.2218	0.000111
ENSG00000141736	ERBB2	-3.8495	-164.023	0.000118
ENSG00000110435	PDHX	-3.83459	-13.1849	0.000126
ENSG00000132185	FCRLA	-3.80852	-38.9412	0.00014
ENSG00000204536	CCHCR1	-3.79806	-34.4036	0.000146
ENSG00000137700	SLC37A4	-3.79231	-70.3534	0.000149
ENSG00000204314	PRRT1	3.79181	72.8322	0.00015
ENSG00000112514	CUTA	-3.79144	-127.341	0.00015
ENSG00000204657	OR2H2	3.76746	427.012	0.000165
ENSG00000064995	TAF11	-3.75832	-95.8516	0.000171
ENSG00000137288	UQCC2	3.75299	56.6866	0.000175
ENSG00000026950	BTN3A1	3.74738	57.4156	0.000179
ENSG00000064999	ANKS1A	-3.74064	-120.178	0.000184
ENSG00000205884	DEFB136	3.71914	332.236	0.0002
ENSG00000205883	DEFB135	3.7117	177.449	0.000206
ENSG00000116701	NCF2	-3.70348	-11.2232	0.000213
ENSG00000166851	PLK1	-3.70181	-127.064	0.000214
ENSG00000133265	HSPBP1	-3.69915	-40.678	0.000216
ENSG00000163660	CCNL1	-3.69119	-174.837	0.000223
ENSG00000104321	TRPA1	3.67939	132.323	0.000234
ENSG00000096996	IL12RB1	3.6789	46.9793	0.000234
ENSG00000196260	SFTA2	-3.67198	-216.715	0.000241
ENSG00000278463	H2AC4	3.65943	52.8494	0.000253
ENSG00000171757	LRRC34	3.65266	121.6	0.00026
ENSG00000177710	SLC35G5	-3.64318	-440.26	0.000269
ENSG00000115009	CCL20	3.63363	66.6073	0.000279
ENSG00000103510	KAT8	-3.6324	-170	0.000281
ENSG00000139370	SLC15A4	3.61864	29.7288	0.000296
ENSG00000172890	NADSYN1	-3.61486	-24.4701	0.000301
ENSG00000030110	BAK1	-3.61316	-60.6448	0.000302
ENSG00000188739	RBM34	3.61083	163.254	0.000305
ENSG00000143226	FCGR2A	3.58581	118.955	0.000336
ENSG00000171790	SLFNL1	3.58268	11.2199	0.00034
ENSG00000144451	SPAG16	-3.56962	-62.0159	0.000357
ENSG00000124160	NCOA5	3.5631	69.5806	0.000366
ENSG00000149179	CSTPP1	-3.55795	-41.3488	0.000374
ENSG00000160181	TFF2	-3.55635	-261.854	0.000376
ENSG00000184220	CMSS1	-3.53764	-129.21	0.000404
ENSG00000188227	ZNF793	-3.53353	-35.817	0.00041
ENSG00000125170	DOK4	3.51476	24.9971	0.00044
ENSG00000163602	RYBP	3.49618	377.324	0.000472
ENSG00000149089	APIP	-3.49616	-12.5913	0.000472
ENSG00000168394	TAP1	-3.49291	-41.995	0.000478
ENSG00000170145	SIK2	-3.49148	-95.2817	0.00048
ENSG00000285085	ENSG00000285085	3.47282	40.7256	0.000515
ENSG00000111321	LTBR	3.45846	11.8604	0.000543
ENSG00000105550	FGF21	-3.44843	-128.526	0.000564
ENSG00000078018	MAP2	3.4388	29.188	0.000584
ENSG00000213859	KCTD11	3.4323	72.1678	0.000598
ENSG00000134249	ADAM30	3.43138	396.642	0.000601
ENSG00000162413	KLHL21	-3.42621	-597.624	0.000612
ENSG00000135333	EPHA7	3.42254	108.833	0.00062
ENSG00000147873	IFNA5	3.41816	375.069	0.00063
ENSG00000166963	MAP1A	3.40165	98.6957	0.00067
ENSG00000275126	H4C13	3.39532	97.3716	0.000685
ENSG00000131951	LRRC9	3.39526	23.4138	0.000686
ENSG00000176909	MAMSTR	3.38523	97.5822	0.000711
ENSG00000165997	ARL5B	-3.38028	-29.985	0.000724
ENSG00000159495	TGM7	-3.37762	-339.996	0.000731
ENSG00000186146	DEFB131A	-3.37375	-1307	0.000742
ENSG00000123545	NDUFAF4	3.37165	108.944	0.000747
ENSG00000116771	AGMAT	3.36586	4.26195	0.000763
ENSG00000174611	KY	-3.36499	-67.3158	0.000765
ENSG00000128294	TPST2	-3.36137	-101.373	0.000776
ENSG00000164609	SLU7	-3.3524	-29.4034	0.000801
ENSG00000137822	TUBGCP4	-3.34944	-164.463	0.00081
ENSG00000224420	ADM5	-3.34387	-35.4942	0.000826
ENSG00000141744	PNMT	3.34012	46.0415	0.000837
ENSG00000198522	GPN1	3.33162	53.1011	0.000863
ENSG00000233050	DEFB130B	-3.3268	-1095.31	0.000878
ENSG00000189362	NEMP2	3.32664	17.0755	0.000879
ENSG00000081985	IL12RB2	3.31611	11.8255	0.000913
ENSG00000163377	TAFA4	3.31352	230.383	0.000921
ENSG00000181552	EDDM3B	-3.31061	-72.6654	0.000931
ENSG00000286522	H3C2	3.30872	116.123	0.000937
ENSG00000130584	ZBTB46	3.30812	69.1218	0.000939
ENSG00000167588	GPD1	-3.306	-198.169	0.000946
ENSG00000146197	SCUBE3	3.3011	175.054	0.000963
ENSG00000186298	PPP1CC	3.29004	158.859	0.001002
ENSG00000143669	LYST	-3.2885	-22.6346	0.001007
ENSG00000079691	CARMIL1	3.2838	19.5881	0.001024
ENSG00000149428	HYOU1	-3.27882	-79.0969	0.001042
ENSG00000172893	DHCR7	-3.27607	-43.9695	0.001053
ENSG00000204687	MAS1L	3.27347	192.023	0.001062
ENSG00000160695	VPS11	-3.27014	-43.8493	0.001075
ENSG00000169169	CPT1C	-3.26573	-24.9983	0.001092
ENSG00000177238	TRIM72	-3.26413	-196.026	0.001098
ENSG00000168300	PCMTD1	-3.25588	-42.3103	0.00113
ENSG00000146151	HMGCLL1	-3.25109	-132.07	0.00115
ENSG00000171056	SOX7	3.24248	54.6504	0.001185
ENSG00000042813	ZPBP	-3.23534	-319.178	0.001215
ENSG00000147874	HAUS6	-3.22934	-21.6748	0.001241
ENSG00000129226	CD68	-3.22355	-162.699	0.001266
ENSG00000274997	H2AC12	-3.21803	-60.8979	0.001291
ENSG00000187288	CIDEC	3.21672	219.879	0.001297
ENSG00000137674	MMP20	-3.21478	-356.724	0.001305
ENSG00000023191	RNH1	3.20227	77.413	0.001363
ENSG00000254415	SIGLEC14	-3.20131	-69.1282	0.001368
ENSG00000197587	DMBX1	3.20119	120.265	0.001369
ENSG00000166016	ABTB2	-3.19962	-106.404	0.001376
ENSG00000139133	ALG10	-3.19785	-79.6136	0.001385
ENSG00000254206	NPIPB11	3.19286	158.612	0.001409
ENSG00000137868	STRA6	-3.18973	-35.1758	0.001424
ENSG00000105549	THEG	3.18465	221.955	0.001449
ENSG00000129009	ISLR	3.18332	238.006	0.001456
ENSG00000107566	ERLIN1	-3.17698	-113.916	0.001488
ENSG00000187475	H1-6	3.1755	78.5135	0.001496
ENSG00000198704	GPX6	3.17478	269.491	0.001499
ENSG00000112576	CCND3	-3.16948	-223.106	0.001527
ENSG00000167004	PDIA3	-3.16797	-69.2453	0.001535
ENSG00000176177	ENTHD1	-3.16381	-118.739	0.001557
ENSG00000105402	NAPA	-3.16203	-129.936	0.001567
ENSG00000178852	EFCAB13	-3.14921	-8.59248	0.001637
ENSG00000070031	SCT	-3.14527	-327.274	0.001659
ENSG00000205442	IZUMO3	-3.14196	-241.732	0.001678
ENSG00000146858	ZC3HAV1L	-3.14086	-20.0954	0.001684
ENSG00000177225	GATD1	3.13994	102.561	0.00169
ENSG00000273983	H3C8	-3.13397	-90.3653	0.001725
ENSG00000152240	HAUS1	-3.13352	-11.0143	0.001727
ENSG00000197020	ZNF100	3.1304	55.1717	0.001746
ENSG00000138439	FAM117B	-3.12911	-67.3842	0.001753
ENSG00000125148	MT2A	3.126	232.435	0.001772
ENSG00000256269	HMBS	-3.12577	-37.694	0.001773
ENSG00000112182	BACH2	-3.12011	-151.077	0.001808
ENSG00000003989	SLC7A2	-3.12006	-52.2383	0.001808
ENSG00000158711	ELK4	-3.11567	-114.992	0.001835
ENSG00000108523	RNF167	-3.11201	-124.35	0.001858
ENSG00000075975	MKRN2	-3.10609	-20.2511	0.001896
ENSG00000101019	UQCC1	3.1058	94.3862	0.001898
ENSG00000136634	IL10	-3.10548	-20.2571	0.0019
ENSG00000112033	PPARD	3.10317	55.0567	0.001915
ENSG00000101546	RBFA	-3.10051	-26.0708	0.001932
ENSG00000212722	KRTAP4-9	-3.09608	-296.251	0.001961
ENSG00000204702	OR2J1	3.08498	231.38	0.002036
ENSG00000120235	IFNA6	-3.08356	-660.138	0.002045
ENSG00000198113	TOR4A	-3.07923	-56.7473	0.002075
ENSG00000162738	VANGL2	-3.07215	-42.6934	0.002125
ENSG00000198642	KLHL9	3.07037	42.488	0.002138
ENSG00000232948	DEFB130A	3.06363	152.26	0.002187
ENSG00000140323	DISP2	-3.06311	-67.0676	0.00219
ENSG00000258724	PINX1	3.0625	92.9138	0.002195
ENSG00000103507	BCKDK	3.06131	130.182	0.002204
ENSG00000165644	COMTD1	-3.06077	-44.1372	0.002208
ENSG00000289747	ENSG00000289747	-3.06049	-75.9622	0.00221
ENSG00000114650	SCAP	-3.05854	-184.347	0.002224
ENSG00000274286	ADRA2B	3.05276	197.864	0.002267
ENSG00000173080	RXFP4	3.04595	151.73	0.002319
ENSG00000101680	LAMA1	3.04181	68.5952	0.002352
ENSG00000239998	LILRA2	-3.0404	-22.6901	0.002363
ENSG00000197965	MPZL1	3.03933	13.616	0.002371
ENSG00000196967	ZNF585A	3.03365	318.447	0.002416
ENSG00000176473	WDR25	-3.03007	-47.3229	0.002445
ENSG00000174939	ASPHD1	-3.02978	-33.6684	0.002447
ENSG00000197798	FAM118B	3.02888	80.9154	0.002455
ENSG00000102962	CCL22	-3.02359	-28.0936	0.002498
ENSG00000237190	CDKN2AIPNL	3.02251	409.772	0.002507
ENSG00000288675	PANO1	3.02243	118.22	0.002508
ENSG00000131748	STARD3	3.0189	64.6712	0.002537
ENSG00000204616	TRIM31	3.01849	19.5577	0.00254
ENSG00000054967	RELT	3.01695	116.586	0.002553
ENSG00000144834	TAGLN3	3.01676	20.6894	0.002555
ENSG00000130997	POLN	3.01633	76.905	0.002559
ENSG00000164574	GALNT10	-3.01282	-41.5666	0.002588
ENSG00000156171	DRAM2	3.01187	77.068	0.002596
ENSG00000103021	CCDC113	-3.01092	-104.143	0.002605
ENSG00000133328	PLAAT2	3.00998	29.7386	0.002613
ENSG00000244355	LY6G6D	3.0042	71.3393	0.002663
ENSG00000023041	ZDHHC6	2.99833	59.3875	0.002715
ENSG00000057657	PRDM1	2.99461	19.2155	0.002748
ENSG00000188290	HES4	2.9938	15.578	0.002755
ENSG00000051009	FHIP1B	2.99318	45.5692	0.002761
ENSG00000172717	GARIN2	2.99285	159.651	0.002764
ENSG00000204694	OR11A1	2.99065	355.305	0.002784
ENSG00000084674	APOB	2.98965	88.9502	0.002793
ENSG00000283439	SPEM3	2.98762	884.338	0.002812
ENSG00000019995	ZRANB1	-2.98534	-21.1233	0.002833
ENSG00000182985	CADM1	-2.9836	-60.1212	0.002849
ENSG00000167244	IGF2	-2.98353	-154.292	0.002849
ENSG00000127780	OR1E2	2.98245	444.947	0.00286
ENSG00000230657	PRB4	-2.98116	-443.948	0.002872
ENSG00000160469	BRSK1	-2.97986	-63.9564	0.002884
ENSG00000066777	ARFGEF1	2.97859	91.2877	0.002896
ENSG00000144642	RBMS3	2.97513	36.9384	0.002929
ENSG00000170419	VSTM2A	-2.97502	-208.965	0.00293
ENSG00000165526	RPUSD4	2.97473	97.6276	0.002932
ENSG00000104901	DKKL1	-2.97349	-62.6913	0.002944
ENSG00000140464	PML	2.97255	68.0892	0.002953
ENSG00000197562	RAB40C	-2.97234	-53.2399	0.002955
ENSG00000160124	MIX23	2.96601	67.3424	0.003017
ENSG00000204610	TRIM15	-2.96233	-133.893	0.003053
ENSG00000129219	PLD2	-2.96203	-36.9078	0.003056
ENSG00000185664	PMEL	-2.95769	-152.355	0.0031
ENSG00000161395	PGAP3	2.95657	61.9912	0.003111
ENSG00000187987	ZSCAN23	2.95556	15.454	0.003121
ENSG00000140459	CYP11A1	-2.95096	-288.134	0.003168
ENSG00000108306	FBXL20	-2.9509	-59.7269	0.003169
ENSG00000124564	SLC17A3	-2.94854	-18.3215	0.003193
ENSG00000170561	IRX2	2.94517	456.715	0.003228
ENSG00000095794	CREM	-2.94465	-97.2794	0.003233
ENSG00000101464	PIGU	-2.93979	-51.8196	0.003284
ENSG00000137872	SEMA6D	2.93763	59.4449	0.003307
ENSG00000166261	ZNF202	2.93501	67.5496	0.003335
ENSG00000104894	CD37	2.9333	14.6971	0.003354
ENSG00000267748	ENSG00000267748	2.93063	14.7818	0.003383
ENSG00000272899	ATP6V1FNB	-2.93014	-137.761	0.003388
ENSG00000089177	KIF16B	-2.92993	-29.8089	0.00339
ENSG00000174951	FUT1	-2.92987	-26.8186	0.003391
ENSG00000011485	PPP5C	-2.92865	-8.70306	0.003404
ENSG00000130511	SSBP4	2.92809	36.3631	0.003411
ENSG00000108439	PNPO	-2.9271	-59.2791	0.003421
ENSG00000124562	SNRPC	-2.92669	-135.33	0.003426
ENSG00000160683	CXCR5	2.92565	29.6142	0.003437
ENSG00000204599	TRIM39	2.91922	91.164	0.003509
ENSG00000278588	H2BC10	-2.91856	-62.8106	0.003516
ENSG00000197930	ERO1A	-2.91631	-25.9485	0.003542
ENSG00000082175	PGR	2.9093	245.659	0.003622
ENSG00000241839	PLEKHO2	2.9093	66.4734	0.003622
ENSG00000125686	MED1	2.90855	26.3869	0.003631
ENSG00000172680	MOS	-2.90417	-141.508	0.003682
ENSG00000249715	FER1L5	2.90409	404.661	0.003683
ENSG00000170917	NUDT6	-2.90288	-28.9116	0.003698
ENSG00000205835	GMNC	2.8957	34.2888	0.003783
ENSG00000114982	KANSL3	2.89442	66.4103	0.003799
ENSG00000273802	H2BC8	2.89274	42.0089	0.003819
ENSG00000174938	SEZ6L2	-2.88632	-16.6254	0.003898
ENSG00000178860	MSC	-2.8808	-11.1805	0.003967
ENSG00000124145	SDC4	2.88028	26.1283	0.003973
ENSG00000189079	ARID2	2.87937	247.901	0.003985
ENSG00000172500	FIBP	2.87734	137.534	0.00401
ENSG00000204700	OR2J2	-2.87657	-503.882	0.00402
ENSG00000131771	PPP1R1B	2.8752	115.445	0.004038
ENSG00000138035	PNPT1	-2.87473	-42.1613	0.004044
ENSG00000188032	C19orf67	2.87289	206.834	0.004067
ENSG00000171786	NHLH1	2.87137	128.716	0.004087
ENSG00000105401	CDC37	-2.87108	-62.2043	0.004091
ENSG00000145014	TMEM44	2.87002	40.6576	0.004104
ENSG00000088682	COQ9	2.86934	45.8382	0.004113
ENSG00000188283	ZNF383	-2.86882	-102.986	0.00412
ENSG00000174992	ZG16	2.86291	279.952	0.004198
ENSG00000128815	WDFY4	2.86205	39.1519	0.004209
ENSG00000275004	ZNF280B	2.8619	113.663	0.004211
ENSG00000132952	USPL1	2.86164	64.546	0.004215
ENSG00000197283	SYNGAP1	-2.8606	-79.2168	0.004228
ENSG00000169548	ZNF280A	2.85989	183.886	0.004238
ENSG00000180346	TIGD2	2.85931	85.7802	0.004246
ENSG00000147872	PLIN2	-2.85846	-23.4014	0.004257
ENSG00000111832	RWDD1	2.85448	43.5285	0.004311
ENSG00000143434	SEMA6C	-2.84987	-95.3599	0.004374
ENSG00000184956	MUC6	-2.84955	-286.623	0.004378
ENSG00000183087	GAS6	-2.84644	-57.4061	0.004421
ENSG00000159461	AMFR	2.84266	106.756	0.004474
ENSG00000077152	UBE2T	-2.84225	-68.1213	0.00448
ENSG00000162104	ADCY9	2.84212	84.7464	0.004482
ENSG00000178184	PARD6G	-2.83894	-37.7966	0.004526
ENSG00000198535	C2CD4A	-2.83845	-5.36372	0.004533
ENSG00000094661	OR1I1	-2.83788	-500.109	0.004541
ENSG00000105538	RASIP1	-2.83753	-89.2118	0.004546
ENSG00000127328	RAB3IP	2.83447	10.9327	0.00459
ENSG00000122986	HVCN1	2.83085	15.1778	0.004642
ENSG00000260861	ENSG00000260861	2.83011	12.4881	0.004653
ENSG00000095485	CWF19L1	-2.82796	-27.6951	0.004685
ENSG00000170166	HOXD4	-2.82669	-183.841	0.004703
ENSG00000158023	CFAP251	-2.82634	-3.75654	0.004708
ENSG00000172803	SNX32	2.82596	169.022	0.004714
ENSG00000153317	ASAP1	-2.8259	-41.2576	0.004715
ENSG00000151164	RAD9B	-2.82555	-37.7005	0.00472
ENSG00000169193	CCDC126	2.8251	113.804	0.004727
ENSG00000160471	COX6B2	2.82453	58.382	0.004735
ENSG00000070961	ATP2B1	2.8243	36.9774	0.004738
ENSG00000170802	FOXN2	2.82319	36.9896	0.004755
ENSG00000126814	TRMT5	2.8231	80.1449	0.004756
ENSG00000101412	E2F1	-2.81932	-10.0401	0.004813
ENSG00000137218	FRS3	-2.81914	-12.295	0.004815
ENSG00000066117	SMARCD1	-2.81738	-84.4752	0.004842
ENSG00000189269	DRICH1	-2.81587	-102.892	0.004865
ENSG00000100321	SYNGR1	2.81501	26.8276	0.004877
ENSG00000137842	TMEM62	2.81154	38.8571	0.004931
ENSG00000166947	EPB42	-2.81105	-184.984	0.004938
ENSG00000142494	SLC47A1	2.80981	49.9888	0.004957
ENSG00000014914	MTMR11	-2.80895	-422.056	0.00497
ENSG00000204703	OR2B3	-2.80494	-428.847	0.005033
ENSG00000131142	CCL25	2.80361	26.116	0.005053
ENSG00000142102	PGGHG	-2.8014	-22.4494	0.005088
ENSG00000142182	DNMT3L	2.79855	436.46	0.005133
ENSG00000138468	SENP7	-2.79833	-99.3743	0.005137
ENSG00000162928	PEX13	-2.79664	-37.3432	0.005164
ENSG00000086848	ALG9	2.79555	182.589	0.005181
ENSG00000070019	GUCY2C	2.79547	162.489	0.005182
ENSG00000144369	FAM171B	2.79235	26.8429	0.005233
ENSG00000129003	VPS13C	-2.79116	-111.764	0.005252
ENSG00000153551	CMTM7	-2.78597	-51.8139	0.005337
ENSG00000074219	TEAD2	-2.78565	-30.7539	0.005342
ENSG00000145861	C1QTNF2	-2.78557	-159.733	0.005343
ENSG00000168806	LCMT2	-2.78453	-39.9204	0.005361
ENSG00000184702	SEPTIN5	-2.78359	-250.355	0.005376
ENSG00000117036	ETV3	-2.78142	-117.848	0.005412
ENSG00000183569	SERHL2	-2.77905	-6.81034	0.005452
ENSG00000186207	LCE5A	2.77798	936.834	0.00547
ENSG00000188784	PLA2G2E	2.77508	170.781	0.005519
ENSG00000143033	MTF2	-2.77392	-73.249	0.005539
ENSG00000196358	NTNG2	2.77335	54.578	0.005548
ENSG00000170606	HSPA4	2.77059	59.0497	0.005595
ENSG00000223638	RFPL4A	-2.76926	-48.576	0.005618
ENSG00000179930	ZNF648	2.76726	369.445	0.005653
ENSG00000126603	GLIS2	-2.76661	-55.4784	0.005664
ENSG00000185792	NLRP9	2.76388	491.594	0.005712
ENSG00000178226	PRSS36	2.76383	39.8003	0.005713
ENSG00000196704	AMZ2	2.7621	27.3449	0.005743
ENSG00000174358	SLC6A19	-2.76071	-462.57	0.005768
ENSG00000283782	ENSG00000283782	2.76049	22.3163	0.005771
ENSG00000172724	CCL19	-2.75804	-51.8638	0.005815
ENSG00000148019	CEP78	-2.75493	-104.641	0.00587
ENSG00000180998	GPR137C	2.75206	91.428	0.005922
ENSG00000135919	SERPINE2	-2.75146	-26.4955	0.005933
ENSG00000104343	UBE2W	-2.74995	-218.804	0.00596
ENSG00000005073	HOXA11	2.74921	62.7229	0.005974
ENSG00000116001	TIA1	-2.7462	-57.2304	0.006029
ENSG00000162456	KNCN	2.74498	297.613	0.006051
ENSG00000142224	IL19	-2.74402	-12.9576	0.006069
ENSG00000181315	ZNF322	-2.7426	-31.0514	0.006095
ENSG00000145214	DGKQ	2.74237	5.06573	0.0061
ENSG00000007384	RHBDF1	2.74092	77.2826	0.006127
ENSG00000144028	SNRNP200	-2.7401	-135.367	0.006142
ENSG00000104886	PLEKHJ1	2.73997	166.211	0.006145
ENSG00000169905	TOR1AIP2	-2.7395	-125.175	0.006153
ENSG00000101290	CDS2	2.73699	129.879	0.0062
ENSG00000126773	PCNX4	-2.72393	-151.402	0.006451
ENSG00000169509	CRCT1	2.7211	407.88	0.006506
ENSG00000197728	RPS26	-2.71275	-20.3892	0.006673
ENSG00000042980	ADAM28	2.71251	26.2989	0.006678
ENSG00000131591	C1orf159	2.71113	19.3914	0.006706
ENSG00000115084	SLC35F5	-2.71084	-17.9927	0.006711
ENSG00000204695	OR14J1	-2.71033	-177.542	0.006722
ENSG00000078098	FAP	-2.70767	-965.253	0.006776
ENSG00000115211	EIF2B4	-2.70743	-86.8748	0.006781
ENSG00000107551	RASSF4	2.70731	17.7474	0.006783
ENSG00000110237	ARHGEF17	2.70701	60.5016	0.006789
ENSG00000184163	C1QTNF12	2.70658	67.0522	0.006798
ENSG00000075239	ACAT1	-2.705	-65.39	0.00683
ENSG00000140105	WARS1	-2.70409	-4.98855	0.006849
ENSG00000124493	GRM4	2.7031	125.12	0.00687
ENSG00000102580	DNAJC3	-2.7017	-104.098	0.006899
ENSG00000072571	HMMR	2.70163	57.71	0.0069
ENSG00000112343	TRIM38	-2.69966	-40.9564	0.006941
ENSG00000062038	CDH3	-2.69899	-116.268	0.006955
ENSG00000167397	VKORC1	2.69706	63.2145	0.006995
ENSG00000185043	CIB1	2.69652	35.2217	0.007007
ENSG00000197724	PHF2	-2.69599	-23.1632	0.007018
ENSG00000170322	NFRKB	2.69428	30.1078	0.007054
ENSG00000171587	DSCAM	-2.69386	-233.249	0.007063
ENSG00000146054	TRIM7	2.69373	18.1737	0.007066
ENSG00000161609	KASH5	2.69234	3.43	0.007095
ENSG00000153107	ANAPC1	2.69206	47.5215	0.007101
ENSG00000107807	TLX1	2.68982	143.164	0.007149
ENSG00000136021	SCYL2	2.68916	44.0732	0.007163
ENSG00000084734	GCKR	2.68899	98.5403	0.007167
ENSG00000113249	HAVCR1	-2.68855	-82.2268	0.007176
ENSG00000144134	RABL2A	2.68651	59.1136	0.00722
ENSG00000213626	LBH	-2.68633	-102.026	0.007224
ENSG00000113838	TBCCD1	2.68472	34.2299	0.007259
ENSG00000089053	ANAPC5	2.68256	140.265	0.007306
ENSG00000176978	DPP7	2.68096	29.6762	0.007341
ENSG00000130222	GADD45G	2.67876	16.6229	0.00739
ENSG00000168803	ADAL	-2.67735	-27.235	0.007421
ENSG00000118420	UBE3D	-2.67229	-28.4981	0.007533
ENSG00000160075	SSU72	-2.67221	-47.6971	0.007535
ENSG00000164171	ITGA2	-2.67041	-15.65	0.007576
ENSG00000177885	GRB2	-2.66992	-37.7219	0.007587
ENSG00000091732	ZC3HC1	-2.66981	-182.348	0.007589
ENSG00000150636	CCDC102B	-2.6604	-156.065	0.007805
ENSG00000166200	COPS2	-2.65938	-62.412	0.007828
ENSG00000157992	KRTCAP3	-2.65732	-63.7708	0.007876
ENSG00000173404	INSM1	2.65632	32.3695	0.0079
ENSG00000164151	ICE1	-2.65448	-55.7508	0.007943
ENSG00000168301	KCTD6	-2.65306	-187.216	0.007976
ENSG00000166128	RAB8B	2.65172	49.0811	0.008008
ENSG00000166762	CATSPER2	-2.64976	-36.4766	0.008055
ENSG00000212659	KRTAP9-6	2.64797	388.644	0.008098
ENSG00000100985	MMP9	2.6461	30.509	0.008143
ENSG00000205832	C16orf96	2.64518	249.9	0.008165
ENSG00000214688	C10orf105	-2.64511	-29.0609	0.008166
ENSG00000240065	PSMB9	-2.64506	-104.979	0.008168
ENSG00000215912	TTC34	-2.64454	-175.516	0.00818
ENSG00000124067	SLC12A4	2.64246	108.463	0.008231
ENSG00000065029	ZNF76	-2.64147	-49.8439	0.008255
ENSG00000153266	FEZF2	-2.63651	-858.285	0.008376
ENSG00000134571	MYBPC3	-2.63641	-126.494	0.008379
ENSG00000239697	TNFSF12	-2.63513	-31.7098	0.008411
ENSG00000065361	ERBB3	-2.63454	-81.6819	0.008425
ENSG00000204952	FBXO47	2.63395	568.315	0.00844
ENSG00000186193	SAPCD2	2.63296	88.3761	0.008464
ENSG00000013523	ANGEL1	2.6327	15.6169	0.008471
ENSG00000134389	CFHR5	2.63253	111.843	0.008475
ENSG00000163082	SGPP2	-2.63248	-20.4374	0.008476
ENSG00000113328	CCNG1	2.63151	66.4499	0.008501
ENSG00000158869	FCER1G	-2.63064	-13.8762	0.008522
ENSG00000087302	RTRAF	2.62982	61.8691	0.008543
ENSG00000142230	SAE1	2.62736	328.774	0.008605
ENSG00000165475	CRYL1	-2.62524	-17.9635	0.008659
ENSG00000216588	IGSF23	2.62505	103.852	0.008664
ENSG00000135362	PRR5L	2.62407	26.356	0.008688
ENSG00000065518	NDUFB4	2.6239	163.802	0.008693
ENSG00000118729	CASQ2	2.62371	118.27	0.008698
ENSG00000135116	HRK	-2.62044	-42.786	0.008782
ENSG00000258102	MAP1LC3B2	-2.61928	-43.5182	0.008811
ENSG00000196826	ENSG00000196826	2.61925	53.3922	0.008812
ENSG00000080166	DCT	-2.61884	-92.5762	0.008823
ENSG00000172661	WASHC2C	-2.61819	-13.6786	0.00884
ENSG00000244617	ASPRV1	2.61725	288.133	0.008864
ENSG00000184924	PTRHD1	-2.61715	-46.2602	0.008867
ENSG00000169397	RNASE3	2.61707	12.5672	0.008869
ENSG00000173273	TNKS	2.61434	36.7943	0.00894
ENSG00000143257	NR1I3	-2.61401	-75.0838	0.008949
ENSG00000249709	ZNF564	2.61349	44.8534	0.008962
ENSG00000117643	MAN1C1	2.61288	98.9341	0.008978
ENSG00000125780	TGM3	-2.61236	-50.7162	0.008992
ENSG00000177663	IL17RA	2.61208	21.9584	0.008999
ENSG00000150281	CTF1	-2.61046	-957.151	0.009042
ENSG00000204217	BMPR2	-2.6096	-78.0723	0.009065
ENSG00000145244	CORIN	-2.60953	-25.7821	0.009067
ENSG00000122958	VPS26A	2.60885	92.9032	0.009085
ENSG00000161610	HCRT	-2.60754	-55.453	0.009119
ENSG00000175595	ERCC4	-2.60068	-46.8616	0.009304
ENSG00000100281	HMGXB4	-2.59949	-311.11	0.009336
ENSG00000163823	CCR1	2.59863	29.1569	0.00936
ENSG00000179144	GIMAP7	2.59702	81.7242	0.009404
ENSG00000072858	SIDT1	2.5964	8.52529	0.009421
ENSG00000064666	CNN2	2.59527	69.698	0.009452
ENSG00000119669	IRF2BPL	2.59497	8.48329	0.00946
ENSG00000143772	ITPKB	2.59199	242.255	0.009542
ENSG00000021355	SERPINB1	2.59118	63.7181	0.009565
ENSG00000258465	ENSG00000258465	2.58942	258.681	0.009614
ENSG00000115884	SDC1	-2.58906	-88.3562	0.009624
ENSG00000188833	ENTPD8	-2.58906	-371.296	0.009624
ENSG00000170417	TMEM182	2.5888	75.9395	0.009631
ENSG00000255439	ENSG00000255439	2.58784	63.4969	0.009658
ENSG00000152611	CAPSL	-2.58723	-70.7014	0.009675
ENSG00000181751	MACIR	2.58683	101.726	0.009686
ENSG00000081479	LRP2	-2.58492	-70.8809	0.00974
ENSG00000072071	ADGRL1	2.58486	44.8506	0.009742
ENSG00000124574	ABCC10	-2.58343	-25.4695	0.009782
ENSG00000196655	TRAPPC4	2.58309	37.6331	0.009792
ENSG00000143753	DEGS1	-2.58268	-136.105	0.009804
ENSG00000159217	IGF2BP1	-2.58255	-225.212	0.009807
ENSG00000117360	PRPF3	-2.58241	-151.451	0.009811
ENSG00000162892	IL24	2.58241	62.084	0.009811
ENSG00000099308	MAST3	-2.58037	-50.5622	0.00987
ENSG00000136810	TXN	-2.57928	-9.73673	0.009901
ENSG00000284779	ENSG00000284779	-2.57923	-150.442	0.009902
ENSG00000072415	PALS1	2.5789	143.247	0.009912
ENSG00000163873	GRIK3	2.57682	230.039	0.009971
ENSG00000116191	RALGPS2	2.5766	53.6582	0.009978
ENSG00000112078	KCTD20	2.57592	59.9311	0.009997
ENSG00000095932	SMIM24	2.57492	35.8411	0.010026
ENSG00000258083	OR9A4	2.57322	209.511	0.010076
ENSG00000162399	BSND	2.57319	219.645	0.010076
ENSG00000219438	TAFA5	-2.5731	-132.536	0.010079
ENSG00000116584	ARHGEF2	2.57189	49.4971	0.010115
ENSG00000213658	LAT	-2.56827	-206.535	0.010221
ENSG00000203546	ENSG00000203546	2.56785	91.778	0.010233
ENSG00000145907	G3BP1	2.56781	33.0365	0.010234
ENSG00000146839	ZAN	2.56567	95.9973	0.010298
ENSG00000081721	DUSP12	2.56179	64.2875	0.010413
ENSG00000151025	GPR158	2.56107	206.941	0.010435
ENSG00000090013	BLVRB	-2.55944	-54.3144	0.010484
ENSG00000116205	TCEANC2	-2.55834	-46.1321	0.010517
ENSG00000138092	CENPO	-2.55684	-53.7132	0.010563
ENSG00000198914	POU3F3	2.55535	100.534	0.010608
ENSG00000246705	H2AJ	2.55273	41.5752	0.010688
ENSG00000165661	QSOX2	-2.5519	-16.7778	0.010714
ENSG00000132003	ZSWIM4	2.55103	54.8736	0.010741
ENSG00000113810	SMC4	2.55018	60.4669	0.010767
ENSG00000164691	TAGAP	2.54968	7.37326	0.010782
ENSG00000130695	CEP85	2.54966	35.2726	0.010783
ENSG00000142513	ACP4	-2.54916	-146.29	0.010798
ENSG00000121053	EPX	2.54882	10.7873	0.010809
ENSG00000205362	MT1A	-2.54799	-60.6973	0.010834
ENSG00000102904	TSNAXIP1	2.54745	305.639	0.010851
ENSG00000255307	OR52B2	2.54659	185.177	0.010878
ENSG00000138688	BLTP1	-2.54636	-74.269	0.010885
ENSG00000175520	UBQLN3	2.54598	190.211	0.010897
ENSG00000104723	TUSC3	2.54537	43.5873	0.010916
ENSG00000140525	FANCI	-2.54493	-116.306	0.01093
ENSG00000165238	WNK2	-2.54469	-85.0158	0.010937
ENSG00000274641	H2BC17	-2.54467	-239.971	0.010938
ENSG00000186166	CENATAC	2.54378	122.438	0.010966
ENSG00000162302	RPS6KA4	2.5434	48.8291	0.010978
ENSG00000183682	BMP8A	2.54087	8.53707	0.011058
ENSG00000002834	LASP1	2.54019	67.1741	0.011079
ENSG00000168297	PXK	2.5391	10.0042	0.011114
ENSG00000158987	RAPGEF6	-2.5388	-75.8498	0.011123
ENSG00000104783	KCNN4	2.53875	74.6825	0.011125
ENSG00000139574	NPFF	-2.5382	-256.629	0.011142
ENSG00000170779	CDCA4	2.53783	16.4848	0.011154
ENSG00000177692	DNAJC28	-2.53675	-80.4726	0.011189
ENSG00000108576	SLC6A4	2.53659	386.952	0.011194
ENSG00000188573	FBLL1	2.53574	17.4003	0.011221
ENSG00000064687	ABCA7	2.53512	11.3522	0.011241
ENSG00000215817	ZC3H11B	-2.5336	-86.0019	0.01129
ENSG00000119508	NR4A3	-2.53288	-69.6812	0.011313
ENSG00000140678	ITGAX	2.53187	7.18696	0.011346
ENSG00000010017	RANBP9	-2.53109	-58.0763	0.011371
ENSG00000118985	ELL2	-2.53074	-31.485	0.011382
ENSG00000205089	CCNI2	-2.52931	-84.3529	0.011429
ENSG00000198252	STYX	2.52811	28.4711	0.011468
ENSG00000120875	DUSP4	2.52804	12.5197	0.01147
ENSG00000158373	H2BC5	-2.52487	-21.082	0.011574
ENSG00000249773	ENSG00000249773	2.52483	35.0324	0.011576
ENSG00000095981	KCNK16	-2.52309	-108.811	0.011633
ENSG00000066279	ASPM	-2.52138	-165.073	0.01169
ENSG00000198824	CHAMP1	2.51995	141.999	0.011737
ENSG00000112941	TENT4A	2.51959	16.4343	0.011749
ENSG00000284554	ENSG00000284554	2.51888	121.175	0.011773
ENSG00000162676	GFI1	-2.51502	-48.8119	0.011903
ENSG00000184939	ZFP90	-2.51459	-6.47215	0.011917
ENSG00000145692	BHMT	2.51416	224.166	0.011931
ENSG00000064225	ST3GAL6	-2.51291	-41.3113	0.011974
ENSG00000130559	CAMSAP1	2.51284	38.108	0.011976
ENSG00000159202	UBE2Z	-2.5117	-75.3685	0.012015
ENSG00000104213	PDGFRL	2.50898	15.2508	0.012108
ENSG00000000938	FGR	2.50895	36.2636	0.012109
ENSG00000113302	IL12B	2.50886	94.7847	0.012112
ENSG00000167487	KLHL26	2.5063	110.281	0.0122
ENSG00000075651	PLD1	-2.50543	-16.5425	0.01223
ENSG00000010818	HIVEP2	2.50431	162.037	0.012269
ENSG00000134294	SLC38A2	-2.50306	-71.6681	0.012312
ENSG00000138115	CYP2C8	-2.5021	-85.2385	0.012346
ENSG00000177556	ATOX1	-2.50064	-26.8737	0.012397
ENSG00000204815	ODAD4	2.49932	101.543	0.012443
ENSG00000189233	NUGGC	-2.49752	-9.21062	0.012507
ENSG00000164082	GRM2	-2.49728	-88.0795	0.012515
ENSG00000132510	KDM6B	-2.49716	-77.2585	0.012519
ENSG00000168028	RPSA	2.49702	26.956	0.012524
ENSG00000093217	XYLB	-2.49459	-183.725	0.01261
ENSG00000133321	PLAAT4	-2.49365	-142.072	0.012644
ENSG00000151692	RNF144A	-2.49314	-33.1349	0.012662
ENSG00000169474	SPRR1A	2.49284	97.5865	0.012673
ENSG00000155755	TMEM237	2.4913	46.5362	0.012728
ENSG00000143032	BARHL2	2.48893	45.6845	0.012813
ENSG00000138964	PARVG	2.48873	16.1035	0.01282
ENSG00000138640	FAM13A	2.4887	9.98125	0.012821
ENSG00000060718	COL11A1	2.48807	175.817	0.012844
ENSG00000186314	PRELID2	-2.48543	-39.0429	0.012939
ENSG00000168487	BMP1	2.4848	43.8805	0.012962
ENSG00000109736	MFSD10	2.48268	54.5671	0.01304
ENSG00000149403	GRIK4	2.48267	64.7244	0.01304
ENSG00000003987	MTMR7	2.48165	54.2686	0.013078
ENSG00000090530	P3H2	-2.48016	-65.2967	0.013132
ENSG00000122481	RWDD3	2.47906	25.743	0.013173
ENSG00000168491	CCDC110	-2.47808	-29.2099	0.013209
ENSG00000186847	KRT14	2.4779	82.8855	0.013216
ENSG00000181631	P2RY13	2.47691	44.2427	0.013253
ENSG00000139218	SCAF11	-2.47619	-106.095	0.013279
ENSG00000278870	OR51G1	-2.4752	-338.683	0.013316
ENSG00000168314	MOBP	-2.47421	-211.078	0.013353
ENSG00000258644	SYNJ2BP-COX16	2.4737	13.0896	0.013372
ENSG00000087074	PPP1R15A	2.47309	25.2717	0.013395
ENSG00000082641	NFE2L1	-2.47298	-124.701	0.013399
ENSG00000066422	ZBTB11	2.47272	78.8308	0.013409
ENSG00000039537	C6	2.47263	201.186	0.013412
ENSG00000178301	AQP11	-2.47243	-14.2713	0.01342
ENSG00000204713	TRIM27	-2.47116	-11.4692	0.013468
ENSG00000164841	TMEM74	-2.47091	-44.9562	0.013477
ENSG00000154719	MRPL39	2.46937	30.9707	0.013535
ENSG00000054611	TBC1D22A	-2.46783	-29.9561	0.013594
ENSG00000162009	SSTR5	-2.46781	-205.758	0.013594
ENSG00000196562	SULF2	2.46699	40.0438	0.013625
ENSG00000181915	ADO	2.46673	32.9702	0.013635
ENSG00000101191	DIDO1	2.46484	70.4493	0.013708
ENSG00000129480	DTD2	2.46316	67.2596	0.013772
ENSG00000196867	ZFP28	2.45725	29.1483	0.014
ENSG00000196233	LCOR	-2.45672	-652.643	0.014021
ENSG00000181085	MAPK15	-2.45657	-80.2517	0.014027
ENSG00000149218	ENDOD1	-2.45558	-8.05782	0.014066
ENSG00000100519	PSMC6	-2.45387	-70.0698	0.014133
ENSG00000166126	AMN	-2.45341	-23.7686	0.014151
ENSG00000279000	OR10A6	2.45333	210.695	0.014154
ENSG00000149485	FADS1	-2.45283	-31.0089	0.014174
ENSG00000160563	MED27	2.45128	58.3113	0.014235
ENSG00000111275	ALDH2	2.45117	57.9658	0.014239
ENSG00000204511	MCCD1	2.45066	76.4232	0.014259
ENSG00000284704	SCYGR3	-2.45005	-73.5579	0.014283
ENSG00000204653	ASPDH	2.44989	42.6871	0.01429
ENSG00000184465	WDR27	-2.44935	-23.6571	0.014311
ENSG00000278224	PRICKLE4	-2.44752	-12.0365	0.014384
ENSG00000215372	ZNF705G	2.44616	3053.12	0.014439
ENSG00000187595	ZNF385C	-2.44565	-38.1972	0.014459
ENSG00000180113	TDRD6	-2.44492	-91.8848	0.014488
ENSG00000149516	MS4A3	-2.44455	-29.3791	0.014503
ENSG00000057704	TMCC3	-2.44434	-31.2281	0.014512
ENSG00000170791	CHCHD7	-2.44132	-95.262	0.014634
ENSG00000163235	TGFA	2.44091	19.2107	0.01465
ENSG00000106615	RHEB	-2.44028	-86.0554	0.014676
ENSG00000242372	EIF6	-2.43997	-23.2523	0.014688
ENSG00000114383	TUSC2	2.43892	97.3563	0.014731
ENSG00000099282	TSPAN15	-2.438	-15.3591	0.014769
ENSG00000122218	COPA	2.43783	41.1917	0.014776
ENSG00000162572	SCNN1D	2.43726	231.65	0.014799
ENSG00000013725	CD6	2.43704	61.3112	0.014808
ENSG00000129422	MTUS1	-2.4369	-27.2196	0.014814
ENSG00000105245	NUMBL	2.43498	44.6901	0.014892
ENSG00000102837	OLFM4	2.43464	135.239	0.014907
ENSG00000184489	PTP4A3	-2.43096	-18.0538	0.015059
ENSG00000214686	IQCF6	-2.43064	-174.286	0.015072
ENSG00000138376	BARD1	2.43007	11.6335	0.015096
ENSG00000107902	LHPP	-2.42964	-6.95565	0.015114
ENSG00000076685	NT5C2	2.42908	11.1381	0.015137
ENSG00000227059	ANHX	2.42878	88.225	0.01515
ENSG00000126432	PRDX5	-2.42776	-67.7702	0.015192
ENSG00000178802	MPI	2.42618	35.4958	0.015258
ENSG00000077935	SMC1B	-2.42613	-22.061	0.015261
ENSG00000205923	CEMP1	-2.42609	-378.724	0.015262
ENSG00000120057	SFRP5	2.42604	88.7522	0.015265
ENSG00000063180	CA11	2.42502	64.2672	0.015308
ENSG00000147488	ST18	-2.42498	-265.984	0.015309
ENSG00000168306	ACOX2	-2.42455	-130.839	0.015327
ENSG00000100626	GALNT16	-2.42425	-58.3613	0.01534
ENSG00000148704	VAX1	-2.42413	-746.707	0.015345
ENSG00000112578	BYSL	2.42308	456.171	0.01539
ENSG00000105499	PLA2G4C	2.42291	138.609	0.015397
ENSG00000149269	PAK1	2.42243	75.9611	0.015417
ENSG00000007520	TSR3	-2.421	-86.6383	0.015478
ENSG00000137707	BTG4	-2.42049	-73.2085	0.015499
ENSG00000123374	CDK2	-2.41959	-63.4916	0.015538
ENSG00000132793	LPIN3	2.4177	22.2288	0.015619
ENSG00000198380	GFPT1	-2.41742	-40.3386	0.015631
ENSG00000173511	VEGFB	-2.41432	-89.9695	0.015765
ENSG00000268500	SIGLEC5	-2.41353	-59.3606	0.015799
ENSG00000289791	ENSG00000289791	2.41181	19.614	0.015874
ENSG00000151065	DCP1B	2.41148	64.9424	0.015888
ENSG00000115234	SNX17	-2.4112	-75.1759	0.0159
ENSG00000136877	FPGS	-2.41052	-21.4767	0.01593
ENSG00000129562	DAD1	2.40972	17.0041	0.015965
ENSG00000171453	POLR1C	2.40777	171.393	0.01605
ENSG00000175600	SUGCT	-2.40702	-95.5639	0.016083
ENSG00000204022	LIPJ	-2.40636	-93.4941	0.016112
ENSG00000162745	OLFML2B	-2.40442	-47.0703	0.016198
ENSG00000118432	CNR1	-2.4041	-47.7711	0.016212
ENSG00000176022	B3GALT6	2.40397	41.9658	0.016218
ENSG00000166869	CHP2	2.40393	139.895	0.01622
ENSG00000188486	H2AX	-2.40391	-101.811	0.016221
ENSG00000177302	TOP3A	2.40228	53.9263	0.016293
ENSG00000181616	OR52H1	2.40222	126.809	0.016296
ENSG00000183760	ACP7	-2.40138	-27.1755	0.016334
ENSG00000142961	MOB3C	-2.40073	-16.8203	0.016362
ENSG00000204880	KRTAP4-8	-2.40025	-152.716	0.016384
ENSG00000096395	MLN	2.39809	141.448	0.016481
ENSG00000227345	PARG	2.39807	236.95	0.016481
ENSG00000158525	CPA5	2.3976	44.4197	0.016503
ENSG00000090539	CHRD	-2.3971	-31.9873	0.016525
ENSG00000132718	SYT11	-2.39565	-88.7957	0.016591
ENSG00000135211	TMEM60	2.39518	55.8791	0.016612
ENSG00000152253	SPC25	2.3941	89.9868	0.016661
ENSG00000118513	MYB	-2.3938	-57.1567	0.016675
ENSG00000125834	STK35	-2.39302	-47.5695	0.01671
ENSG00000120992	LYPLA1	2.39216	71.4835	0.01675
ENSG00000134824	FADS2	-2.39113	-7.20533	0.016797
ENSG00000145604	SKP2	-2.39104	-98.7867	0.016801
ENSG00000177830	CHID1	-2.39063	-41.0421	0.016819
ENSG00000255974	CYP2A6	-2.38994	-252.053	0.016851
ENSG00000135966	TGFBRAP1	2.38962	24.488	0.016866
ENSG00000242110	AMACR	2.38876	19.5895	0.016905
ENSG00000122034	GTF3A	-2.3873	-21.4425	0.016973
ENSG00000234284	ZNF879	-2.38695	-28.2689	0.016989
ENSG00000175029	CTBP2	2.38433	12.1057	0.01711
ENSG00000159516	SPRR2G	-2.38428	-261.09	0.017113
ENSG00000123154	WDR83	2.38352	110.599	0.017148
ENSG00000167207	NOD2	2.38208	87.5991	0.017215
ENSG00000168374	ARF4	2.38202	42.6903	0.017218
ENSG00000198945	L3MBTL3	2.38139	34.5681	0.017247
ENSG00000167772	ANGPTL4	2.38103	30.4403	0.017264
ENSG00000205356	TECPR1	2.37968	28.9101	0.017328
ENSG00000250254	PTTG2	-2.37812	-8.54877	0.017401
ENSG00000138449	SLC40A1	-2.37779	-57.9651	0.017417
ENSG00000091656	ZFHX4	2.37772	551.639	0.01742
ENSG00000189068	VSTM1	-2.377	-16.1954	0.017454
ENSG00000126858	RHOT1	-2.37584	-85.8793	0.017509
ENSG00000135355	GJA10	2.3756	285.341	0.01752
ENSG00000100522	GNPNAT1	-2.3752	-22.2621	0.017539
ENSG00000143314	MRPL24	-2.37291	-196.161	0.017648
ENSG00000151967	SCHIP1	-2.37105	-94.9942	0.017738
ENSG00000124557	BTN1A1	2.36904	25.1509	0.017834
ENSG00000126353	CCR7	-2.369	-196.358	0.017836
ENSG00000168389	MFSD2A	-2.3687	-298.263	0.017851
ENSG00000075223	SEMA3C	2.36827	32.7514	0.017872
ENSG00000159164	SV2A	-2.36639	-44.3105	0.017962
ENSG00000112149	CD83	-2.3656	-37.2696	0.018001
ENSG00000161542	PRPSAP1	-2.36518	-75.4337	0.018021
ENSG00000143543	JTB	2.36311	148.061	0.018122
ENSG00000167601	AXL	2.36293	36.5431	0.018131
ENSG00000100294	MCAT	2.3628	115.804	0.018138
ENSG00000073737	DHRS9	-2.36256	-88.5674	0.018149
ENSG00000086504	MRPL28	2.36232	56.7622	0.018161
ENSG00000106302	HYAL4	2.36229	134.399	0.018162
ENSG00000170889	RPS9	2.36166	6.0687	0.018193
ENSG00000142751	GPN2	-2.36093	-17.5672	0.018229
ENSG00000239887	C1orf226	-2.35947	-35.5623	0.018301
ENSG00000110148	CCKBR	-2.35921	-182.485	0.018314
ENSG00000148848	ADAM12	2.3587	183.546	0.018339
ENSG00000140474	ULK3	2.35854	85.7438	0.018347
ENSG00000124641	MED20	2.35735	13.8021	0.018406
ENSG00000105186	ANKRD27	-2.35703	-70.0073	0.018422
ENSG00000184344	GDF3	-2.35671	-35.5666	0.018438
ENSG00000128645	HOXD1	-2.3565	-42.491	0.018448
ENSG00000157110	RBPMS	-2.35445	-23.1894	0.01855
ENSG00000134575	ACP2	-2.35418	-35.3562	0.018564
ENSG00000174371	EXO1	-2.35346	-22.8329	0.018599
ENSG00000184719	RNLS	-2.35339	-13.6523	0.018603
ENSG00000159176	CSRP1	2.35222	14.7421	0.018662
ENSG00000284791	SMIM41	-2.35192	-84.1114	0.018677
ENSG00000254440	PBOV1	2.3515	328.899	0.018698
ENSG00000122861	PLAU	2.35091	38.2024	0.018728
ENSG00000249240	ENSG00000249240	2.35056	45.3149	0.018745
ENSG00000169247	SH3TC2	-2.34991	-209.123	0.018778
ENSG00000049540	ELN	2.34972	222.064	0.018788
ENSG00000165474	GJB2	-2.34968	-50.1795	0.01879
ENSG00000104687	GSR	2.34968	36.2906	0.01879
ENSG00000125726	CD70	-2.34947	-13.1533	0.0188
ENSG00000188580	NKAIN2	-2.34938	-62.2394	0.018805
ENSG00000122484	RPAP2	2.34878	67.147	0.018835
ENSG00000103275	UBE2I	-2.34811	-53.3065	0.018869
ENSG00000124226	RNF114	2.34791	74.3029	0.018879
ENSG00000176994	SMCR8	2.34736	80.0961	0.018907
ENSG00000235453	SMIM27	-2.34685	-199.12	0.018933
ENSG00000106927	AMBP	-2.34632	-189.216	0.01896
ENSG00000132953	XPO4	-2.3456	-22.4321	0.018997
ENSG00000139874	SSTR1	2.34517	100.277	0.019019
ENSG00000130669	PAK4	-2.34357	-33.2751	0.0191
ENSG00000277157	H4C4	-2.34061	-13.7356	0.019252
ENSG00000156381	ANKRD9	2.33914	38.4983	0.019328
ENSG00000047932	GOPC	2.33854	36.8931	0.019359
ENSG00000240654	C1QTNF9	2.33658	57.1504	0.019461
ENSG00000184986	TMEM121	-2.3362	-78.7909	0.019481
ENSG00000130433	CACNG6	-2.33546	-11.1443	0.019519
ENSG00000112038	OPRM1	-2.33516	-267.623	0.019535
ENSG00000129055	ANAPC13	2.33358	24.9233	0.019618
ENSG00000110721	CHKA	2.33292	151.522	0.019652
ENSG00000131323	TRAF3	2.3326	89.5033	0.019669
ENSG00000204444	APOM	-2.33244	-62.0368	0.019677
ENSG00000166689	PLEKHA7	2.33191	44.6741	0.019705
ENSG00000215343	ZNF705D	2.33148	1356.45	0.019728
ENSG00000113643	RARS1	-2.33101	-84.8987	0.019753
ENSG00000066468	FGFR2	2.32997	54.1982	0.019808
ENSG00000173269	MMRN2	-2.32934	-14.9965	0.019841
ENSG00000141741	MIEN1	-2.32874	-108.389	0.019873
ENSG00000171723	GPHN	2.32785	69.2605	0.01992
ENSG00000198553	KCNRG	2.327	110.317	0.019965
ENSG00000089063	TMEM230	-2.32652	-89.6773	0.019991
ENSG00000198783	ZNF830	-2.32648	-60.2788	0.019993
ENSG00000131849	ZNF132	-2.32475	-47.3869	0.020085
ENSG00000103479	RBL2	-2.32472	-203.378	0.020087
ENSG00000055483	USP36	2.32389	91.1364	0.020131
ENSG00000275713	H2BC9	-2.3234	-109.598	0.020158
ENSG00000169218	RSPO1	-2.32188	-78.661	0.02024
ENSG00000134825	TMEM258	2.32155	95.7911	0.020257
ENSG00000159063	ALG8	-2.32027	-9.80612	0.020326
ENSG00000089225	TBX5	2.32021	311.555	0.02033
ENSG00000100796	PPP4R3A	2.32016	182.005	0.020332
ENSG00000111907	TPD52L1	-2.3183	-24.3786	0.020433
ENSG00000025434	NR1H3	-2.31761	-200.216	0.02047
ENSG00000172568	FNDC9	-2.31742	-20.2358	0.020481
ENSG00000132669	RIN2	2.31546	30.992	0.020588
ENSG00000162927	PUS10	-2.3147	-45.3661	0.02063
ENSG00000157303	SUSD3	-2.31451	-19.9634	0.02064
ENSG00000144868	TMEM108	2.31429	216.969	0.020652
ENSG00000132716	DCAF8	-2.31394	-79.4973	0.020671
ENSG00000213782	DDX47	2.31391	83.6437	0.020672
ENSG00000133110	POSTN	2.31332	220.059	0.020705
ENSG00000115286	NDUFS7	-2.31244	-209.2	0.020753
ENSG00000110492	MDK	2.31223	155.426	0.020765
ENSG00000167103	PIP5KL1	2.31085	30.4281	0.020841
ENSG00000172955	ADH6	-2.31065	-61.7029	0.020852
ENSG00000154678	PDE1C	2.30977	55.5676	0.020901
ENSG00000050820	BCAR1	2.3097	57.2311	0.020905
ENSG00000121274	TENT4B	2.30969	107.79	0.020905
ENSG00000249853	HS3ST5	-2.30874	-230.437	0.020958
ENSG00000206559	ZCWPW2	-2.30786	-43.7073	0.021007
ENSG00000165617	DACT1	-2.30643	-67.5484	0.021086
ENSG00000136286	MYO1G	2.30615	24.0537	0.021102
ENSG00000151849	CENPJ	2.30579	55.6439	0.021123
ENSG00000133069	TMCC2	2.30472	100.124	0.021182
ENSG00000146263	MMS22L	-2.30395	-105.054	0.021225
ENSG00000258713	C20orf141	-2.30368	-171.315	0.021241
ENSG00000289721	PYDC5	2.30331	72.6545	0.021261
ENSG00000121073	SLC35B1	2.30305	135.38	0.021276
ENSG00000100888	CHD8	2.30292	40.7486	0.021284
ENSG00000206530	CFAP44	2.30244	31.9748	0.02131
ENSG00000116212	LRRC42	2.29971	57.9412	0.021464
ENSG00000079277	MKNK1	2.29941	52.2374	0.021481
ENSG00000166033	HTRA1	-2.29902	-46.0744	0.021504
ENSG00000038274	MAT2B	-2.29898	-89.3983	0.021506
ENSG00000120533	ENY2	-2.29795	-79.056	0.021565
ENSG00000137809	ITGA11	-2.29662	-92.1831	0.021641
ENSG00000198929	NOS1AP	2.29588	62.6231	0.021682
ENSG00000242441	GTF2A1L	2.29574	184.52	0.021691
ENSG00000250305	TRMT9B	-2.29335	-152.278	0.021828
ENSG00000184743	ATL3	-2.29316	-47.0262	0.021839
ENSG00000163581	SLC2A2	-2.29254	-281.602	0.021874
ENSG00000149115	TNKS1BP1	-2.2914	-16.5556	0.02194
ENSG00000223658	C1GALT1C1L	-2.2908	-17.1811	0.021975
ENSG00000135541	AHI1	-2.2903	-50.5456	0.022004
ENSG00000111261	MANSC1	-2.29025	-11.1461	0.022007
ENSG00000159648	TEPP	2.28928	100.056	0.022063
ENSG00000067248	DHX29	2.2884	103.607	0.022114
ENSG00000164111	ANXA5	-2.28821	-8.61239	0.022125
ENSG00000145723	GIN1	2.28753	40.8773	0.022165
ENSG00000204688	OR2H1	2.2874	263.247	0.022172
ENSG00000203663	OR2L2	-2.28588	-67.6907	0.022261
ENSG00000067369	TP53BP1	2.28586	24.8297	0.022263
ENSG00000276644	DACH1	2.28576	39.8171	0.022268
ENSG00000130427	EPO	2.28526	180.588	0.022298
ENSG00000138185	ENTPD1	2.28484	55.4532	0.022322
ENSG00000132825	PPP1R3D	-2.28459	-112.9	0.022337
ENSG00000146112	PPP1R18	-2.28238	-148.829	0.022467
ENSG00000167104	BPIFB6	2.28231	259.562	0.022471
ENSG00000109265	CRACD	2.28225	15.9197	0.022474
ENSG00000079689	SCGN	-2.28179	-158.367	0.022502
ENSG00000155363	MOV10	-2.28174	-43.3785	0.022505
ENSG00000127399	LRRC61	2.28172	18.6653	0.022506
ENSG00000108592	FTSJ3	2.2815	45.8376	0.022519
ENSG00000198874	TYW1	-2.2799	-15.0847	0.022613
ENSG00000263020	ENSG00000263020	2.27965	41.5046	0.022629
ENSG00000140506	LMAN1L	-2.27948	-177.039	0.022638
ENSG00000148926	ADM	2.27834	52.8727	0.022706
ENSG00000111897	SERINC1	-2.27707	-18.9993	0.022782
ENSG00000105849	POLR1F	-2.27672	-58.9111	0.022803
ENSG00000123444	KBTBD4	2.27469	121.469	0.022924
ENSG00000140287	HDC	2.27325	18.7829	0.023011
ENSG00000145879	SPINK7	-2.27306	-670.365	0.023023
ENSG00000167614	TTYH1	2.27168	73.2181	0.023106
ENSG00000174282	ZBTB4	2.27136	120.136	0.023125
ENSG00000166562	SEC11C	2.27124	39.175	0.023132
ENSG00000052841	TTC17	-2.27018	-146.983	0.023196
ENSG00000148600	CDHR1	-2.26949	-49.1227	0.023238
ENSG00000163666	HESX1	2.26926	65.8044	0.023253
ENSG00000124191	TOX2	2.26784	3.13745	0.023339
ENSG00000126821	SGPP1	-2.26743	-132.78	0.023364
ENSG00000172478	MAB21L4	-2.26623	-110.885	0.023438
ENSG00000151379	MSGN1	2.266	120.606	0.023451
ENSG00000150054	MPP7	2.26576	29.4834	0.023466
ENSG00000138794	CASP6	-2.26568	-50.0324	0.023471
ENSG00000128185	DGCR6L	2.26525	72.5216	0.023497
ENSG00000104691	UBXN8	-2.26348	-109.905	0.023606
ENSG00000133067	LGR6	2.26333	31.1238	0.023615
ENSG00000127324	TSPAN8	2.26292	455.645	0.023641
ENSG00000040633	PHF23	-2.2629	-45.0894	0.023642
ENSG00000170819	BFSP2	-2.26275	-130.51	0.023651
ENSG00000250374	TRIM75	2.26133	168.662	0.023739
ENSG00000185189	NRBP2	2.26039	119.787	0.023797
ENSG00000185070	FLRT2	2.26037	59.5121	0.023799
ENSG00000203499	IQANK1	2.26033	75.6624	0.023801
ENSG00000106236	NPTX2	2.25913	56.7765	0.023875
ENSG00000128408	RIBC2	-2.25859	-15.4791	0.023909
ENSG00000162384	CZIB	-2.25761	-35.9674	0.02397
ENSG00000180957	PITPNB	-2.25745	-49.5315	0.02398
ENSG00000181652	ATG9B	-2.2574	-216.003	0.023983
ENSG00000212935	KRTAP10-3	2.25719	89.5262	0.023996
ENSG00000197454	OR2L5	2.25717	1739.62	0.023998
ENSG00000023902	PLEKHO1	2.25594	28.8652	0.024075
ENSG00000188807	TMEM201	-2.25562	-191.211	0.024095
ENSG00000168002	POLR2G	2.25421	121.745	0.024183
ENSG00000125787	GNRH2	-2.2537	-82.4178	0.024215
ENSG00000099956	SMARCB1	2.25343	136.068	0.024232
ENSG00000277149	TYW1B	2.25302	91.7186	0.024258
ENSG00000168175	MAPK1IP1L	-2.2514	-170.805	0.02436
ENSG00000197050	ZNF420	-2.25072	-121.24	0.024404
ENSG00000135373	EHF	-2.25054	-26.6669	0.024415
ENSG00000276302	ENSG00000276302	-2.25045	-139.787	0.02442
ENSG00000184979	USP18	2.25001	10.3865	0.024448
ENSG00000183484	GPR132	2.2485	36.6193	0.024544
ENSG00000106392	C1GALT1	2.2485	5.56494	0.024544
ENSG00000116199	FAM20B	-2.24843	-19.3744	0.024549
ENSG00000112697	TMEM30A	2.24833	177.041	0.024555
ENSG00000006377	DLX6	-2.24754	-567.732	0.024605
ENSG00000050748	MAPK9	2.24336	37.2859	0.024873
ENSG00000087502	ERGIC2	-2.24329	-36.6755	0.024878
ENSG00000188076	SCGB1C1	2.24284	232.648	0.024907
ENSG00000182963	GJC1	-2.24257	-94.0123	0.024925
ENSG00000183161	FANCF	2.2415	29.5441	0.024994
ENSG00000165061	ZMAT4	2.24116	60.0275	0.025016
ENSG00000213066	CEP43	2.24039	20.4318	0.025066
ENSG00000147684	NDUFB9	2.239	64.057	0.025156
ENSG00000170264	FAM161A	-2.23863	-23.0537	0.02518
ENSG00000144824	PHLDB2	2.23834	2.26514	0.025199
ENSG00000275896	PRSS2	2.2365	18.7967	0.025319
ENSG00000163072	NOSTRIN	-2.23629	-34.7566	0.025333
ENSG00000182177	ASB18	2.23451	297.862	0.025449
ENSG00000183747	ACSM2A	-2.23358	-61.4356	0.025511
ENSG00000105559	PLEKHA4	-2.23294	-66.5537	0.025553
ENSG00000182923	CEP63	2.23253	21.0932	0.02558
ENSG00000114631	PODXL2	2.23248	122.219	0.025583
ENSG00000095627	TDRD1	-2.2312	-508.206	0.025668
ENSG00000172345	STARD5	2.23014	40.6893	0.025738
ENSG00000212864	RNF208	-2.22981	-123.501	0.02576
ENSG00000126005	MMP24OS	-2.22926	-19.284	0.025797
ENSG00000166170	BAG5	-2.22882	-33.3942	0.025826
ENSG00000068137	PLEKHH3	2.2285	26.587	0.025847
ENSG00000110801	PSMD9	2.22752	29.5846	0.025912
ENSG00000123453	SARDH	2.22587	36.345	0.026023
ENSG00000154760	SLFN13	2.22545	63.2857	0.026051
ENSG00000147885	IFNA16	-2.22542	-114.22	0.026053
ENSG00000172139	SLC9C1	-2.2254	-44.4187	0.026055
ENSG00000264230	ANXA8L1	-2.22507	-128.1	0.026077
ENSG00000187391	MAGI2	-2.22445	-39.1739	0.026118
ENSG00000198369	SPRED2	-2.22409	-96.5688	0.026142
ENSG00000185621	LMLN	-2.22357	-46.4161	0.026177
ENSG00000184967	NOC4L	-2.22303	-173.897	0.026214
ENSG00000155511	GRIA1	2.22231	142.78	0.026262
ENSG00000137825	ITPKA	-2.22111	-39.9607	0.026344
ENSG00000148634	HERC4	2.22	41.7465	0.026419
ENSG00000097096	SYDE2	-2.21951	-9.26019	0.026452
ENSG00000158528	PPP1R9A	2.21949	83.5058	0.026454
ENSG00000179055	OR13D1	-2.21941	-49.5992	0.026459
ENSG00000111231	GPN3	-2.21841	-82.4421	0.026527
ENSG00000013583	HEBP1	2.21751	4.66447	0.026588
ENSG00000110324	IL10RA	-2.21681	-91.1007	0.026636
ENSG00000111224	PARP11	-2.21594	-53.5396	0.026696
ENSG00000176302	FOXR1	-2.21573	-766.827	0.02671
ENSG00000122852	SFTPA1	-2.21508	-63.8962	0.026755
ENSG00000178078	STAP2	2.21403	5.1746	0.026826
ENSG00000143799	PARP1	2.21377	52.9021	0.026845
ENSG00000171631	P2RY6	-2.21352	-13.4248	0.026862
ENSG00000137806	NDUFAF1	-2.21331	-61.8771	0.026876
ENSG00000180353	HCLS1	2.2131	115.912	0.026891
ENSG00000188761	BCL2L15	2.21293	28.6044	0.026903
ENSG00000162704	ARPC5	2.2126	67.9573	0.026925
ENSG00000047936	ROS1	-2.21245	-81.1364	0.026936
ENSG00000141279	NPEPPS	-2.21238	-100.417	0.02694
ENSG00000156398	SFXN2	2.21231	100.424	0.026945
ENSG00000112893	MAN2A1	2.21222	56.6128	0.026951
ENSG00000101040	ZMYND8	-2.21215	-35.1849	0.026956
ENSG00000164871	SPAG11B	2.21212	4401.01	0.026958
ENSG00000227729	RD3L	2.20968	8.42058	0.027128
ENSG00000018869	ZNF582	-2.20897	-24.5164	0.027176
ENSG00000128524	ATP6V1F	-2.20863	-56.475	0.0272
ENSG00000188554	NBR1	-2.20831	-44.6	0.027223
ENSG00000137675	MMP27	2.20639	69.2162	0.027357
ENSG00000288859	H2AC19	2.20624	360.789	0.027367
ENSG00000166860	ZBTB39	2.20476	85.6185	0.027471
ENSG00000157211	CDCP2	-2.20406	-82.9318	0.02752
ENSG00000272980	ENSG00000272980	2.20376	27.0122	0.027541
ENSG00000282218	ENSG00000282218	-2.20371	-195.653	0.027545
ENSG00000157020	SEC13	2.20361	78.4052	0.027552
ENSG00000158050	DUSP2	2.20234	30.7387	0.027641
ENSG00000214029	ZNF891	-2.20172	-30.0758	0.027685
ENSG00000141503	MINK1	-2.20171	-83.018	0.027686
ENSG00000163933	RFT1	2.20127	84.6462	0.027717
ENSG00000254726	MEX3A	-2.20058	-312.491	0.027766
ENSG00000160791	CCR5	-2.19977	-5.52312	0.027823
ENSG00000113645	WWC1	-2.19977	-52.3298	0.027823
ENSG00000121281	ADCY7	-2.19962	-60.2863	0.027834
ENSG00000164620	RELL2	-2.19955	-70.2615	0.027839
ENSG00000206150	RNASE13	2.19942	122.018	0.027848
ENSG00000185760	KCNQ5	2.1994	14.7394	0.027849
ENSG00000205060	SLC35B4	-2.19861	-26.5356	0.027905
ENSG00000111291	GPRC5D	-2.19821	-62.139	0.027934
ENSG00000167654	ATCAY	2.19754	231.407	0.027982
ENSG00000104870	FCGRT	-2.1971	-33.231	0.028014
ENSG00000138395	CDK15	-2.19686	-88.2605	0.02803
ENSG00000142606	MMEL1	2.19581	44.4513	0.028106
ENSG00000172123	SLFN12	2.1958	38.9713	0.028107
ENSG00000111490	TBC1D30	-2.1956	-57.7656	0.028121
ENSG00000006282	SPATA20	2.19506	4.5591	0.028159
ENSG00000178665	ZNF713	2.19468	6.41937	0.028187
ENSG00000076650	GPATCH1	-2.19467	-18.6067	0.028187
ENSG00000137673	MMP7	-2.1946	-21.78	0.028192
ENSG00000099960	SLC7A4	2.19313	10.6871	0.028298
ENSG00000163576	EFHB	2.19178	89.0604	0.028396
ENSG00000115607	IL18RAP	-2.19174	-2.78422	0.028398
ENSG00000001084	GCLC	2.19151	19.7482	0.028415
ENSG00000135916	ITM2C	2.19116	6.94193	0.02844
ENSG00000163209	SPRR3	-2.19061	-130.505	0.02848
ENSG00000057663	ATG5	2.19053	109.691	0.028486
ENSG00000221954	OR4C12	-2.18794	-213.344	0.028674
ENSG00000271271	UGT2A2	2.18691	137.97	0.028749
ENSG00000173327	MAP3K11	2.1866	56.4124	0.028772
ENSG00000197153	H3C12	2.18613	91.5436	0.028806
ENSG00000100422	CERK	-2.1859	-22.7796	0.028823
ENSG00000111731	C2CD5	2.1856	43.7785	0.028845
ENSG00000198440	ZNF583	-2.18496	-14.9575	0.028892
ENSG00000198356	GET3	2.18451	144.264	0.028925
ENSG00000130396	AFDN	-2.18405	-36.0451	0.028959
ENSG00000119844	AFTPH	2.18293	88.8534	0.029041
ENSG00000132356	PRKAA1	2.18275	13.763	0.029054
ENSG00000198604	BAZ1A	2.18235	79.1144	0.029084
ENSG00000135838	NPL	2.1821	33.8777	0.029102
ENSG00000197275	RAD54B	-2.18174	-43.5324	0.029128
ENSG00000138379	MSTN	-2.18142	-66.4861	0.029152
ENSG00000075275	CELSR1	2.18034	55.9901	0.029232
ENSG00000118113	MMP8	-2.18	-57.6718	0.029258
ENSG00000149639	SOGA1	-2.17921	-78.5953	0.029316
ENSG00000136295	TTYH3	2.17862	16.8883	0.02936
ENSG00000147526	TACC1	2.17801	15.232	0.029406
ENSG00000143252	SDHC	-2.178	-28.9644	0.029406
ENSG00000181927	OR4P4	-2.17783	-490.334	0.029418
ENSG00000243364	EFNA4	-2.17776	-27.5314	0.029424
ENSG00000284969	ENSG00000284969	2.17758	7.33155	0.029437
ENSG00000164850	GPER1	2.17741	61.1697	0.02945
ENSG00000105750	ZNF85	2.17675	42.293	0.029499
ENSG00000144677	CTDSPL	-2.17658	-78.5735	0.029512
ENSG00000038295	TLL1	-2.17603	-151.218	0.029553
ENSG00000196805	SPRR2B	-2.17587	-44.424	0.029565
ENSG00000239590	OR1J4	-2.17523	-220.057	0.029613
ENSG00000137547	MRPL15	2.17519	14.4105	0.029616
ENSG00000180479	ZNF571	-2.17513	-117.137	0.02962
ENSG00000188215	DCUN1D3	2.17444	55.6362	0.029672
ENSG00000111786	SRSF9	2.17359	71.9437	0.029736
ENSG00000196504	PRPF40A	2.16875	39.3883	0.030102
ENSG00000154188	ANGPT1	-2.16836	-29.2786	0.030131
ENSG00000102891	MT4	-2.16817	-210.65	0.030146
ENSG00000162630	B3GALT2	2.16653	21.6045	0.030271
ENSG00000100926	TM9SF1	2.16596	44.3946	0.030315
ENSG00000129354	AP1M2	-2.16571	-72.4161	0.030333
ENSG00000101441	CST4	2.16482	79.3021	0.030401
ENSG00000103375	AQP8	-2.16413	-209.085	0.030455
ENSG00000117266	CDK18	2.16365	32.8213	0.030491
ENSG00000104774	MAN2B1	2.16358	93.3793	0.030497
ENSG00000141086	CTRL	2.16317	172.785	0.030528
ENSG00000125900	SIRPD	2.16265	104.497	0.030568
ENSG00000214456	PLIN5	-2.16225	-153.218	0.030599
ENSG00000187498	COL4A1	-2.16158	-22.8799	0.03065
ENSG00000134202	GSTM3	-2.16009	-18.4939	0.030766
ENSG00000290183	ENSG00000290183	2.15876	17.3236	0.030869
ENSG00000169174	PCSK9	2.15795	99.8196	0.030932
ENSG00000163931	TKT	-2.15791	-36.918	0.030935
ENSG00000162746	FCRLB	-2.15785	-16.2992	0.030939
ENSG00000171060	C8orf74	-2.15711	-93.1561	0.030997
ENSG00000174946	GPR171	2.15575	45.5691	0.031104
ENSG00000144476	ACKR3	-2.15549	-10.663	0.031124
ENSG00000167617	CDC42EP5	-2.15521	-36.7884	0.031145
ENSG00000205476	CCDC85C	-2.1546	-51.3751	0.031193
ENSG00000173110	HSPA6	-2.15411	-38.1734	0.031232
ENSG00000138161	CUZD1	-2.1538	-69.672	0.031256
ENSG00000266472	MRPS21	-2.1534	-12.7325	0.031287
ENSG00000144802	NFKBIZ	-2.15264	-77.331	0.031347
ENSG00000177565	TBL1XR1	2.15222	75.2124	0.03138
ENSG00000196666	FAM180B	2.15133	136.419	0.03145
ENSG00000166272	WBP1L	2.15102	63.5425	0.031474
ENSG00000164076	CAMKV	2.15087	38.3392	0.031487
ENSG00000172238	ATOH1	2.15001	223.047	0.031555
ENSG00000171360	KRT38	-2.14943	-187.142	0.0316
ENSG00000125734	GPR108	2.14941	44.3572	0.031602
ENSG00000013293	SLC7A14	-2.14891	-442.761	0.031641
ENSG00000175352	NRIP3	-2.14882	-13.7374	0.031648
ENSG00000169105	CHST14	-2.14864	-124.07	0.031663
ENSG00000106178	CCL24	-2.14854	-41.152	0.031671
ENSG00000196427	NBPF4	-2.14771	-116.178	0.031737
ENSG00000183150	GPR19	2.1473	94.3269	0.031769
ENSG00000141542	RAB40B	-2.14683	-47.3054	0.031807
ENSG00000185024	BRF1	2.14592	38.6963	0.031879
ENSG00000158859	ADAMTS4	-2.14583	-49.8157	0.031887
ENSG00000183023	SLC8A1	2.1448	118.741	0.031969
ENSG00000164713	BRI3	2.14433	25.5103	0.032006
ENSG00000012232	EXTL3	-2.14397	-56.1204	0.032035
ENSG00000179059	ZFP42	2.1434	256.211	0.032081
ENSG00000135900	MRPL44	2.14337	61.9372	0.032083
ENSG00000138796	HADH	2.14273	63.3104	0.032135
ENSG00000137133	HINT2	-2.14238	-77.4326	0.032163
ENSG00000224940	PRRT4	-2.14218	-26.286	0.032179
ENSG00000103091	WDR59	2.14171	17.4789	0.032217
ENSG00000142549	IGLON5	-2.14078	-44.8401	0.032292
ENSG00000106034	CPED1	2.14048	82.3537	0.032316
ENSG00000155827	RNF20	-2.14047	-25.9483	0.032316
ENSG00000117153	KLHL12	-2.14044	-106.925	0.032319
ENSG00000179902	CFAP276	-2.13991	-36.0896	0.032362
ENSG00000075673	ATP12A	2.13982	15.0806	0.032369
ENSG00000180817	PPA1	2.13923	37.1048	0.032417
ENSG00000268870	ENSG00000268870	2.139	9.70396	0.032435
ENSG00000006468	ETV1	-2.13824	-19.0698	0.032497
ENSG00000110060	PUS3	-2.13747	-17.7833	0.032559
ENSG00000068079	IFI35	-2.13668	-72.2149	0.032624
ENSG00000114349	GNAT1	-2.13654	-40.3469	0.032635
ENSG00000196876	SCN8A	-2.13565	-98.8603	0.032708
ENSG00000214530	STARD10	-2.13349	-46.5063	0.032884
ENSG00000082212	ME2	-2.13323	-52.0343	0.032906
ENSG00000136697	IL1F10	-2.13221	-139.358	0.03299
ENSG00000151287	TEX30	-2.13205	-65.798	0.033003
ENSG00000047457	CP	-2.13165	-39.5286	0.033035
ENSG00000197079	KRT35	-2.13146	-53.5495	0.033051
ENSG00000004534	RBM6	-2.13008	-184.861	0.033165
ENSG00000027869	SH2D2A	2.12987	39.9023	0.033182
ENSG00000204120	GIGYF2	2.12956	19.625	0.033208
ENSG00000144452	ABCA12	-2.12946	-171.976	0.033216
ENSG00000063245	EPN1	-2.12925	-60.2074	0.033234
ENSG00000177239	MAN1B1	-2.12893	-120.169	0.03326
ENSG00000169228	RAB24	-2.12822	-71.0862	0.033319
ENSG00000140688	RUSF1	2.1273	46.3218	0.033395
ENSG00000176204	LRRTM4	2.12711	99.4383	0.033411
ENSG00000123297	TSFM	-2.12697	-179.503	0.033423
ENSG00000070444	MNT	-2.12662	-46.43	0.033452
ENSG00000223572	CKMT1A	-2.12613	-516.653	0.033492
ENSG00000185231	MC2R	2.12579	74.2093	0.033521
ENSG00000120526	NUDCD1	-2.1253	-57.8163	0.033561
ENSG00000130939	UBE4B	2.12522	81.095	0.033568
ENSG00000235194	PPP1R3E	2.12514	79.0189	0.033575
ENSG00000174165	ZDHHC24	2.12507	33.2899	0.033581
ENSG00000164761	TNFRSF11B	-2.12375	-18.6599	0.033691
ENSG00000168925	CTRB1	2.12344	11.0319	0.033717
ENSG00000104613	INTS10	-2.12266	-47.852	0.033782
ENSG00000078725	BRINP1	2.12245	209.396	0.0338
ENSG00000272636	DOC2B	-2.12187	-33.4382	0.033848
ENSG00000114923	SLC4A3	2.12111	141.291	0.033913
ENSG00000177673	TEX44	2.1208	101.691	0.033939
ENSG00000139193	CD27	-2.12024	-23.7334	0.033986
ENSG00000204060	FOXO6	2.1192	18.2175	0.034074
ENSG00000158296	SLC13A3	2.11908	160.596	0.034083
ENSG00000169621	APLF	-2.11874	-133.135	0.034112
ENSG00000147676	MAL2	2.11814	81.3954	0.034163
ENSG00000110717	NDUFS8	2.11771	34.9079	0.0342
ENSG00000141391	PRELID3A	-2.11758	-10.5267	0.034211
ENSG00000105278	ZFR2	2.11738	90.3713	0.034228
ENSG00000170092	SPDYE5	2.11711	112.427	0.034251
ENSG00000180035	ZNF48	-2.11612	-100.654	0.034335
ENSG00000178538	CA8	-2.11608	-14.8441	0.034338
ENSG00000171109	MFN1	2.11527	57.4926	0.034407
ENSG00000286135	SPADH	2.11511	345.989	0.03442
ENSG00000111639	MRPL51	-2.11471	-7.60084	0.034455
ENSG00000180190	TDRP	-2.11466	-38.5463	0.034459
ENSG00000133657	ATP13A3	-2.11465	-44.985	0.034459
ENSG00000160055	TMEM234	-2.11461	-91.7486	0.034463
ENSG00000141977	CIB3	-2.11409	-58.4875	0.034508
ENSG00000174718	RESF1	2.11404	33.1429	0.034512
ENSG00000108773	KAT2A	-2.11368	-115.205	0.034543
ENSG00000153113	CAST	2.11279	59.8042	0.034618
ENSG00000136206	SPDYE1	-2.11274	-168.568	0.034623
ENSG00000263528	IKBKE	-2.11264	-2.83264	0.034631
ENSG00000188931	CFAP126	-2.11225	-71.0741	0.034665
ENSG00000080709	KCNN2	-2.11179	-140.288	0.034705
ENSG00000167632	TRAPPC9	-2.11173	-11.9082	0.03471
ENSG00000261272	MUC22	-2.11163	-102.486	0.034718
ENSG00000173267	SNCG	-2.11146	-71.1528	0.034732
ENSG00000168710	AHCYL1	-2.1108	-41.7351	0.034789
ENSG00000132031	MATN3	-2.11026	-68.0239	0.034836
ENSG00000183153	GJD3	-2.10907	-130.381	0.034938
ENSG00000166377	ATP9B	-2.10801	-14.2172	0.03503
ENSG00000006576	PHTF2	2.10796	64.4002	0.035034
ENSG00000115677	HDLBP	2.10757	31.8952	0.035068
ENSG00000157895	C12orf43	2.10742	31.1541	0.035081
ENSG00000163374	YY1AP1	2.10738	60.2832	0.035085
ENSG00000117215	PLA2G2D	2.10725	235.446	0.035096
ENSG00000178307	TMEM11	-2.10713	-16.8639	0.035106
ENSG00000132330	SCLY	2.10654	62.0087	0.035157
ENSG00000163491	NEK10	2.10536	21.6109	0.03526
ENSG00000262165	C17orf114	-2.10524	-81.4909	0.03527
ENSG00000206013	IFITM5	-2.10423	-18.4268	0.035359
ENSG00000163217	BMP10	2.10382	78.747	0.035394
ENSG00000205423	CNEP1R1	2.10295	37.5128	0.035471
ENSG00000183814	LIN9	-2.10283	-58.8733	0.03548
ENSG00000051341	POLQ	-2.10187	-48.2827	0.035564
ENSG00000092964	DPYSL2	2.10103	11.5899	0.035638
ENSG00000268964	ERVV-2	2.10071	71.1143	0.035667
ENSG00000166741	NNMT	-2.09945	-118.83	0.035777
ENSG00000174953	DHX36	2.099	143.79	0.035817
ENSG00000143869	GDF7	-2.09868	-21.0705	0.035845
ENSG00000076706	MCAM	2.09841	76.5503	0.035869
ENSG00000114354	TFG	2.09807	18.6684	0.035899
ENSG00000204381	LAYN	2.09806	8.19383	0.0359
ENSG00000138613	APH1B	-2.09731	-13.4756	0.035966
ENSG00000153234	NR4A2	-2.09662	-76.7606	0.036027
ENSG00000183644	HOATZ	-2.09537	-121.099	0.036138
ENSG00000111319	SCNN1A	-2.09486	-21.1084	0.036183
ENSG00000156261	CCT8	-2.09395	-25.8073	0.036264
ENSG00000040341	STAU2	2.09336	26.432	0.036317
ENSG00000165506	DNAAF2	2.093	8.13465	0.036349
ENSG00000187866	PABIR1	2.09286	17.4708	0.036362
ENSG00000260027	HOXB7	2.09286	28.269	0.036362
ENSG00000260272	ENSG00000260272	-2.09278	-344.603	0.036369
ENSG00000167664	TMIGD2	2.09248	7.48831	0.036396
ENSG00000173486	FKBP2	2.09211	138.212	0.036429
ENSG00000172339	ALG14	-2.09091	-41.4026	0.036536
ENSG00000136159	NUDT15	-2.09075	-35.4468	0.03655
ENSG00000134321	RSAD2	-2.08995	-59.9887	0.036622
ENSG00000160179	ABCG1	2.08979	31.639	0.036637
ENSG00000162068	NTN3	-2.08952	-988.965	0.036661
ENSG00000050393	MCUR1	-2.08928	-51.2403	0.036683
ENSG00000123179	EBPL	-2.08891	-8.33746	0.036716
ENSG00000104643	MTMR9	-2.08841	-42.3529	0.036761
ENSG00000128917	DLL4	-2.08815	-265.251	0.036785
ENSG00000187855	ASCL4	-2.08757	-97.892	0.036836
ENSG00000121297	TSHZ3	2.08749	24.6651	0.036844
ENSG00000171401	KRT13	-2.08699	-157.892	0.036889
ENSG00000158435	CNOT11	-2.08692	-147.565	0.036895
ENSG00000224712	NPIPA3	2.08641	503.531	0.036941
ENSG00000100106	TRIOBP	2.086	51.0836	0.036979
ENSG00000179580	RNF151	-2.08572	-20.6455	0.037004
ENSG00000141096	DPEP3	2.0856	253.7	0.037015
ENSG00000133574	GIMAP4	2.08449	52.1814	0.037115
ENSG00000148136	OR13C4	2.08306	335.811	0.037246
ENSG00000169129	AFAP1L2	-2.08248	-55.6426	0.037298
ENSG00000134183	GNAT2	-2.08219	-29.4649	0.037325
ENSG00000141034	GID4	2.08172	50.9677	0.037368
ENSG00000138593	SECISBP2L	-2.08076	-29.2653	0.037456
ENSG00000178096	BOLA1	-2.08041	-89.1823	0.037488
ENSG00000205038	PKHD1L1	2.07879	98.0874	0.037637
ENSG00000180921	FAM83H	2.07824	56.4381	0.037688
ENSG00000180329	CCDC43	-2.07785	-78.2832	0.037723
ENSG00000196526	AFAP1	-2.07776	-0.57486	0.037731
ENSG00000269590	ENSG00000269590	-2.07763	-59.0014	0.037743
ENSG00000108588	CCDC47	2.0776	39.8457	0.037746
ENSG00000100034	PPM1F	2.07706	33.2255	0.037796
ENSG00000131480	AOC2	-2.07696	-126.278	0.037805
ENSG00000283149	ENSG00000283149	-2.07634	-102.613	0.037862
ENSG00000258529	ENSG00000258529	2.07563	22.0156	0.037929
ENSG00000258223	PRSS58	-2.0753	-159.56	0.037959
ENSG00000133958	UNC79	2.07501	37.5538	0.037986
ENSG00000237441	RGL2	-2.07424	-134.689	0.038057
ENSG00000204099	NEU4	2.07422	48.5877	0.038059
ENSG00000129250	KIF1C	2.0742	55.5683	0.03806
ENSG00000290292	HOMEZ	-2.07413	-45.272	0.038068
ENSG00000229544	NKX1-2	2.07364	112.481	0.038113
ENSG00000105655	ISYNA1	2.0726	34.3871	0.03821
ENSG00000140320	BAHD1	2.07202	79.0855	0.038263
ENSG00000064201	TSPAN32	-2.07191	-2.97178	0.038273
ENSG00000212657	KRTAP16-1	-2.07182	-26.0254	0.038283
ENSG00000118579	MED28	2.07133	20.6118	0.038328
ENSG00000131759	RARA	2.07111	97.9683	0.038349
ENSG00000185009	AP3M1	-2.07101	-77.7137	0.038358
ENSG00000100938	GMPR2	2.0708	19.798	0.038377
ENSG00000136856	SLC2A8	-2.07073	-14.968	0.038384
ENSG00000163125	RPRD2	-2.0707	-70.2752	0.038387
ENSG00000079459	FDFT1	2.07055	11.864	0.038401
ENSG00000181562	EDDM3A	2.0704	75.8363	0.038415
ENSG00000105227	PRX	-2.0703	-16.1761	0.038425
ENSG00000154146	NRGN	-2.07029	-136.855	0.038425
ENSG00000077420	APBB1IP	-2.07022	-6.90008	0.038431
ENSG00000158163	DZIP1L	-2.06932	-13.2094	0.038516
ENSG00000070610	GBA2	2.06914	19.3634	0.038533
ENSG00000183963	SMTN	2.06866	9.41593	0.038578
ENSG00000065357	DGKA	2.06821	37.0317	0.03862
ENSG00000159788	RGS12	-2.06779	-32.3311	0.03866
ENSG00000115155	OTOF	-2.06741	-84.3299	0.038696
ENSG00000117602	RCAN3	-2.0666	-61.0061	0.038772
ENSG00000143416	SELENBP1	2.06653	62.8852	0.038778
ENSG00000187054	TMPRSS11A	2.06628	82.4244	0.038802
ENSG00000256235	SMIM3	2.06623	95.3735	0.038807
ENSG00000152214	RIT2	2.0661	156.842	0.038819
ENSG00000241399	CD302	-2.06587	-27.4008	0.038841
ENSG00000151468	CCDC3	-2.06567	-73.0327	0.03886
ENSG00000004779	NDUFAB1	2.06524	33.3989	0.0389
ENSG00000256349	ENSG00000256349	-2.06454	-22.5899	0.038966
ENSG00000002549	LAP3	-2.06448	-13.021	0.038972
ENSG00000088882	CPXM1	-2.06425	-11.1052	0.038994
ENSG00000164323	CFAP97	2.06358	20.3691	0.039057
ENSG00000152591	DSPP	2.06327	327.497	0.039087
ENSG00000183098	GPC6	2.06282	112.065	0.039129
ENSG00000134871	COL4A2	-2.06271	-31.8781	0.03914
ENSG00000099866	MADCAM1	2.06266	102.336	0.039144
ENSG00000088827	SIGLEC1	-2.06254	-279.946	0.039156
ENSG00000196570	PFN3	2.06239	74.6605	0.03917
ENSG00000174514	MFSD4A	-2.0623	-41.4732	0.039179
ENSG00000196586	MYO6	2.06169	27.6125	0.039237
ENSG00000136051	WASHC4	-2.06075	-67.0856	0.039327
ENSG00000085433	WDR47	2.06022	27.941	0.039378
ENSG00000169223	LMAN2	-2.06017	-116.737	0.039382
ENSG00000069974	RAB27A	-2.0594	-24.2626	0.039456
ENSG00000183340	JRKL	2.05926	42.6221	0.039469
ENSG00000181610	MRPS23	-2.05896	-101.395	0.039498
ENSG00000105011	ASF1B	2.05881	22.9128	0.039512
ENSG00000182580	EPHB3	2.05828	27.9117	0.039563
ENSG00000126803	HSPA2	-2.05807	-12.1804	0.039583
ENSG00000090104	RGS1	2.05793	23.0559	0.039597
ENSG00000215183	MSMP	2.0576	85.561	0.039629
ENSG00000146910	CNPY1	2.05742	129.047	0.039646
ENSG00000262179	MYMX	2.05695	42.7402	0.039691
ENSG00000253368	TRNP1	-2.0568	-43.3536	0.039706
ENSG00000132773	TOE1	2.05615	108.609	0.039768
ENSG00000196793	ZNF239	-2.05545	-26.1033	0.039836
ENSG00000072110	ACTN1	2.05543	10.4277	0.039838
ENSG00000100122	CRYBB1	2.05532	24.7501	0.039848
ENSG00000103257	SLC7A5	2.05445	4.46008	0.039932
ENSG00000104763	ASAH1	2.05416	16.2978	0.03996
ENSG00000135374	ELF5	-2.05275	-39.6469	0.040097
ENSG00000138162	TACC2	-2.0527	-79.6356	0.040102
ENSG00000169682	SPNS1	-2.05179	-74.7725	0.04019
ENSG00000106299	WASL	2.05176	103.743	0.040193
ENSG00000100804	PSMB5	-2.05132	-35.3456	0.040235
ENSG00000124181	PLCG1	-2.05111	-53.6447	0.040256
ENSG00000122692	SMU1	-2.05051	-79.4344	0.040314
ENSG00000104969	SGTA	2.05049	1836.61	0.040317
ENSG00000214435	AS3MT	-2.05036	-23.1139	0.040329
ENSG00000143258	USP21	-2.04999	-60.1346	0.040365
ENSG00000236104	ZBTB22	2.04991	72.1745	0.040373
ENSG00000099617	EFNA2	-2.04971	-354.785	0.040392
ENSG00000144741	SLC25A26	-2.04852	-114.996	0.040509
ENSG00000136867	SLC31A2	-2.04804	-13.643	0.040556
ENSG00000168090	COPS6	2.04801	109.46	0.040559
ENSG00000186377	CYP4X1	2.04652	39.7977	0.040705
ENSG00000165501	LRR1	2.04615	4.41309	0.040742
ENSG00000141456	PELP1	-2.04522	-66.7083	0.040833
ENSG00000102531	FNDC3A	2.04521	97.6279	0.040834
ENSG00000090686	USP48	2.04464	39.497	0.040891
ENSG00000183778	B3GALT5	2.04425	146.065	0.040929
ENSG00000161981	SNRNP25	2.04409	10.3533	0.040944
ENSG00000197506	SLC28A3	-2.04392	-30.2402	0.040961
ENSG00000106333	PCOLCE	-2.04333	-278.735	0.04102
ENSG00000132259	CNGA4	2.0428	107.293	0.041073
ENSG00000141858	SAMD1	2.04277	82.5237	0.041075
ENSG00000166257	SCN3B	2.0426	11.0134	0.041092
ENSG00000242852	ZNF709	-2.04226	-44.8188	0.041126
ENSG00000076321	KLHL20	2.04161	47.6919	0.04119
ENSG00000141642	ELAC1	-2.04104	-76.6887	0.041247
ENSG00000178038	ALS2CL	2.0402	9.46558	0.04133
ENSG00000127472	PLA2G5	2.03976	31.9617	0.041374
ENSG00000157613	CREB3L1	-2.03951	-121.702	0.041399
ENSG00000158062	UBXN11	2.03912	20.6597	0.041438
ENSG00000111652	COPS7A	2.03897	64.9699	0.041453
ENSG00000140718	FTO	-2.03872	-81.3704	0.041478
ENSG00000106331	PAX4	2.03821	198.576	0.041529
ENSG00000132535	DLG4	2.03769	55.7131	0.041581
ENSG00000177548	RABEP2	2.03756	97.7314	0.041594
ENSG00000171867	PRNP	2.03725	23.1166	0.041625
ENSG00000176956	LY6H	2.03654	82.8175	0.041697
ENSG00000179151	EDC3	-2.03632	-200.737	0.041718
ENSG00000176153	GPX2	2.03562	65.2618	0.041789
ENSG00000008294	SPAG9	-2.03415	-42.5429	0.041937
ENSG00000111678	C12orf57	-2.03408	-33.6496	0.041944
ENSG00000277258	PCGF2	2.03394	75.7034	0.041957
ENSG00000101247	NDUFAF5	-2.03375	-30.5766	0.041977
ENSG00000115307	AUP1	-2.03235	-195.323	0.042118
ENSG00000159792	PSKH1	2.03172	29.7908	0.042182
ENSG00000176895	OR51A7	-2.03141	-216.716	0.042213
ENSG00000125991	ERGIC3	-2.03068	-115.564	0.042287
ENSG00000092051	JPH4	2.03066	135.046	0.042289
ENSG00000111206	FOXM1	-2.03011	-23.4561	0.042345
ENSG00000100290	BIK	-2.02989	-14.209	0.042367
ENSG00000214216	IQCJ	-2.02931	-443.228	0.042427
ENSG00000132915	PDE6A	-2.02911	-143.696	0.042447
ENSG00000164346	NSA2	2.02897	35.1451	0.042461
ENSG00000198099	ADH4	2.02779	28.4404	0.042582
ENSG00000132517	SLC52A1	2.02711	46.5013	0.042651
ENSG00000116176	TPSG1	-2.02706	-156.73	0.042656
ENSG00000284873	OOSP1	2.02695	256.256	0.042667
ENSG00000070669	ASNS	2.02565	25.3163	0.0428
ENSG00000128654	MTX2	-2.02527	-204.464	0.042839
ENSG00000241370	RPP21	2.02497	14.5129	0.04287
ENSG00000161180	CCDC116	2.02475	70.3153	0.042893
ENSG00000120137	PANK3	2.0239	47.9996	0.042981
ENSG00000131941	RHPN2	-2.02374	-15.8914	0.042997
ENSG00000137337	MDC1	-2.02333	-36.8262	0.043039
ENSG00000214736	TOMM6	2.02322	81.9764	0.04305
ENSG00000198467	TPM2	-2.0228	-14.1776	0.043093
ENSG00000107447	DNTT	2.02275	63.8243	0.043099
ENSG00000248712	CCDC153	2.02154	192.896	0.043224
ENSG00000172458	IL17D	2.02138	136.913	0.043241
ENSG00000137727	ARHGAP20	-2.02132	-91.2608	0.043246
ENSG00000112053	SLC26A8	2.02123	20.199	0.043256
ENSG00000282881	TMEM275	2.02113	64.2308	0.043267
ENSG00000125872	LRRN4	-2.02074	-127.62	0.043307
ENSG00000155926	SLA	-2.02049	-22.7551	0.043333
ENSG00000103145	HCFC1R1	2.01958	37.7645	0.043427
ENSG00000164124	TMEM144	2.0195	55.4789	0.043436
ENSG00000165215	CLDN3	2.01934	36.291	0.043451
ENSG00000164930	FZD6	2.01925	13.3619	0.043461
ENSG00000125457	MIF4GD	2.01908	11.297	0.043479
ENSG00000204704	OR2W1	2.01893	69.985	0.043494
ENSG00000052850	ALX4	2.01737	96.6331	0.043657
ENSG00000110002	VWA5A	2.01719	15.3187	0.043676
ENSG00000057593	F7	2.01705	40.0104	0.04369
ENSG00000169764	UGP2	-2.01575	-37.8408	0.043826
ENSG00000172482	AGXT	2.01534	174.599	0.043869
ENSG00000134812	CBLIF	-2.01505	-472.348	0.043899
ENSG00000163606	CD200R1	-2.01468	-11.2375	0.043938
ENSG00000101544	ADNP2	-2.01348	-15.8732	0.044064
ENSG00000104972	LILRB1	-2.01305	-35.038	0.04411
ENSG00000167749	KLK4	-2.01301	-166.823	0.044114
ENSG00000100614	PPM1A	2.013	67.1714	0.044115
ENSG00000125629	INSIG2	-2.01292	-20.3596	0.044123
ENSG00000106410	NOBOX	-2.01264	-190.317	0.044153
ENSG00000160932	LY6E	2.01124	52.3447	0.0443
ENSG00000168556	ING2	2.01101	79.0458	0.044324
ENSG00000113763	UNC5A	2.01028	258.977	0.044402
ENSG00000124882	EREG	-2.01012	-19.4721	0.044419
ENSG00000179546	HTR1D	2.0098	146.173	0.044453
ENSG00000288611	NPBWR1	2.00972	50.3803	0.04446
ENSG00000249751	ECSCR	2.00817	374.611	0.044625
ENSG00000075618	FSCN1	2.00758	14.5472	0.044688
ENSG00000165816	VWA2	-2.00692	-19.8545	0.044759
ENSG00000182247	UBE2E2	-2.0069	-9.05033	0.04476
ENSG00000008441	NFIX	2.0067	148.112	0.044782
ENSG00000187492	CDHR4	-2.0065	-387.072	0.044803
ENSG00000182481	KPNA2	2.00624	40.758	0.04483
ENSG00000112592	TBP	-2.00597	-71.8537	0.04486
ENSG00000102543	CDADC1	-2.00571	-49.7054	0.044887
ENSG00000154274	C4orf19	-2.00541	-72.9285	0.044919
ENSG00000096696	DSP	2.00499	17.907	0.044965
ENSG00000144566	RAB5A	-2.00444	-28.7323	0.045023
ENSG00000105810	CDK6	-2.00422	-73.2753	0.045046
ENSG00000285025	MIURF	2.00388	66.4142	0.045083
ENSG00000166167	BTRC	2.00384	59.3372	0.045087
ENSG00000242616	GNG10	-2.00281	-26.3715	0.045197
ENSG00000188316	ENO4	2.0026	28.1814	0.04522
ENSG00000161980	POLR3K	-2.00245	-12.0073	0.045236
ENSG00000165714	BORCS5	-2.00236	-23.365	0.045246
ENSG00000131668	BARX1	2.00233	170.581	0.045249
ENSG00000115468	EFHD1	2.00138	33.8998	0.045352
ENSG00000184988	TMEM106A	2.00095	5.30383	0.045398
ENSG00000146205	ANO7	-1.99999	-70.1259	0.045501
ENSG00000175806	MSRA	1.99976	45.3775	0.045526
ENSG00000198517	MAFK	-1.99935	-135.041	0.045571
ENSG00000131037	EPS8L1	1.99904	67.7468	0.045604
ENSG00000136897	MRPL50	1.99886	101.43	0.045623
ENSG00000127481	UBR4	1.99868	60.7129	0.045643
ENSG00000032742	IFT88	-1.99859	-15.3609	0.045653
ENSG00000229637	PRAC2	1.99824	91.0896	0.045691
ENSG00000108947	EFNB3	1.99813	31.2969	0.045703
ENSG00000188191	PRKAR1B	1.99779	92.2124	0.04574
ENSG00000007314	SCN4A	1.99771	177.777	0.045748
ENSG00000125864	BFSP1	-1.99689	-26.5395	0.045837
ENSG00000005249	PRKAR2B	-1.9968	-50.3368	0.045847
ENSG00000162670	BRINP3	-1.99655	-145.437	0.045874
ENSG00000243317	STMP1	1.99501	33.3576	0.046042
ENSG00000125746	EML2	-1.99489	-5.37404	0.046054
ENSG00000099337	KCNK6	-1.99456	-36.1888	0.04609
ENSG00000240505	TNFRSF13B	-1.99358	-27.0192	0.046198
ENSG00000289763	ENSG00000289763	1.99319	54.8648	0.046241
ENSG00000109072	VTN	-1.99306	-25.9067	0.046255
ENSG00000188305	PEAK3	-1.9926	-7.16767	0.046305
ENSG00000166896	ATP23	1.99248	3.97212	0.046318
ENSG00000164500	SPATA48	1.99232	238.969	0.046336
ENSG00000135100	HNF1A	1.99196	177.173	0.046376
ENSG00000125409	TEKT3	1.99185	160.721	0.046387
ENSG00000140968	IRF8	1.99161	17.7955	0.046413
ENSG00000148426	PROSER2	-1.99027	-15.4424	0.046561
ENSG00000106367	AP1S1	1.99021	15.5088	0.046568
ENSG00000162430	SELENON	1.99012	59.155	0.046577
ENSG00000163995	ABLIM2	-1.99003	-31.776	0.046588
ENSG00000147434	CHRNA6	-1.98937	-130.89	0.046661
ENSG00000213999	MEF2B	1.98866	23.8714	0.046738
ENSG00000173013	CCDC96	-1.98816	-90.0365	0.046794
ENSG00000083444	PLOD1	1.98809	10.8594	0.046802
ENSG00000186453	FAM228A	1.98801	93.7803	0.046811
ENSG00000183688	RFLNB	-1.98795	-217.313	0.046818
ENSG00000241837	ATP5PO	-1.98789	-37.1576	0.046824
ENSG00000215704	CELA2B	-1.98728	-100.843	0.046891
ENSG00000148459	PDSS1	-1.98711	-26.3133	0.046911
ENSG00000189052	CGB5	1.98692	326.431	0.046931
ENSG00000134007	ADAM20	-1.98666	-197.746	0.04696
ENSG00000143294	PRCC	-1.98604	-52.2187	0.047029
ENSG00000100558	PLEK2	-1.98588	-34.0566	0.047047
ENSG00000116830	TTF2	1.98567	27.5752	0.047071
ENSG00000156471	PTDSS1	-1.98544	-67.9691	0.047096
ENSG00000185339	TCN2	1.9851	21.8723	0.047133
ENSG00000111728	ST8SIA1	-1.98505	-12.2565	0.047139
ENSG00000251655	PRB1	-1.98417	-113.004	0.047236
ENSG00000232113	TEX50	1.98375	176.521	0.047284
ENSG00000168280	KIF5C	1.98363	45.0212	0.047297
ENSG00000001461	NIPAL3	-1.98354	-12.1703	0.047307
ENSG00000184838	PRR16	1.9825	50.2581	0.047423
ENSG00000186105	LRRC70	1.98196	63.0517	0.047484
ENSG00000198133	TMEM229B	1.98192	16.0254	0.047488
ENSG00000069122	ADGRF5	-1.98165	-310.166	0.047518
ENSG00000163121	NEURL3	-1.98138	-411.821	0.047549
ENSG00000154710	RABGEF1	1.98133	60.8425	0.047554
ENSG00000127325	BEST3	-1.98113	-38.0255	0.047576
ENSG00000167645	YIF1B	-1.98068	-127.836	0.047627
ENSG00000178562	CD28	-1.98057	-32.4306	0.04764
ENSG00000080511	RDH8	-1.97983	-72.3955	0.047722
ENSG00000109861	CTSC	-1.97977	-7.49558	0.047729
ENSG00000181752	OR8K5	1.97975	290.319	0.047732
ENSG00000133433	GSTT2B	-1.97958	-37.3622	0.047751
ENSG00000004975	DVL2	-1.97946	-52.2627	0.047764
ENSG00000150045	KLRF1	-1.97919	-168.517	0.047794
ENSG00000108468	CBX1	1.9787	18.1051	0.04785
ENSG00000198862	LTN1	1.97819	59.1574	0.047908
ENSG00000163001	CFAP36	1.97805	27.2122	0.047923
ENSG00000266953	ENSG00000266953	1.97788	84.7551	0.047943
ENSG00000197312	DDI2	-1.97785	-54.5986	0.047945
ENSG00000147813	NAPRT	-1.97758	-20.826	0.047976
ENSG00000108828	VAT1	-1.97696	-28.51	0.048047
ENSG00000119446	RBM18	1.97691	190.913	0.048052
ENSG00000175077	RTP1	1.97691	304.435	0.048052
ENSG00000182541	LIMK2	-1.97656	-29.6989	0.048091
ENSG00000103335	PIEZO1	-1.9764	-34.4843	0.04811
ENSG00000189306	RRP7A	-1.97626	-50.4974	0.048125
ENSG00000174373	RALGAPA1	-1.97608	-36.6253	0.048145
ENSG00000065154	OAT	-1.97536	-54.7967	0.048227
ENSG00000251246	EFNA4-EFNA3	-1.97522	-26.2535	0.048243
ENSG00000153561	RMND5A	1.97508	74.0874	0.048259
ENSG00000073008	PVR	-1.97437	-17.6788	0.04834
ENSG00000070495	JMJD6	-1.97436	-30.8268	0.048341
ENSG00000114450	GNB4	-1.97433	-13.581	0.048344
ENSG00000147364	FBXO25	1.97387	24.3031	0.048397
ENSG00000157350	ST3GAL2	1.97377	81.9749	0.048408
ENSG00000168958	MFF	-1.97377	-52.1024	0.048408
ENSG00000269825	ENSG00000269825	-1.97375	-14.3305	0.048411
ENSG00000052749	RRP12	1.97325	43.8568	0.048467
ENSG00000184270	H2AC21	1.97224	101.999	0.048582
ENSG00000130363	RSPH3	1.9709	48.5265	0.048735
ENSG00000187045	TMPRSS6	1.9709	94.8701	0.048735
ENSG00000168671	UGT3A2	1.97087	73.854	0.048738
ENSG00000133313	CNDP2	1.97034	6.89009	0.048799
ENSG00000115602	IL1RL1	-1.97029	-36.8543	0.048805
ENSG00000148180	GSN	1.96984	85.7868	0.048857
ENSG00000149781	FERMT3	1.96765	66.115	0.049109
ENSG00000159210	SNF8	1.96764	95.3507	0.04911
ENSG00000143674	MAP3K21	1.96754	26.917	0.049121
ENSG00000167723	TRPV3	1.96733	6.06915	0.049145
ENSG00000163909	HEYL	1.96699	87.7127	0.049184
ENSG00000152595	MEPE	-1.96694	-164.814	0.04919
ENSG00000136866	ZFP37	-1.96618	-15.3615	0.049278
ENSG00000133318	RTN3	1.96563	34.5928	0.049341
ENSG00000004846	ABCB5	-1.96531	-266.626	0.049378
ENSG00000128708	HAT1	-1.96502	-13.2094	0.049412
ENSG00000100056	ESS2	-1.96439	-1.95848	0.049485
ENSG00000182511	FES	1.96426	18.1242	0.0495
ENSG00000179869	ABCA13	-1.96296	-113.409	0.04965
ENSG00000266094	RASSF5	-1.96238	-14.9051	0.049718
ENSG00000165533	TTC8	1.96213	40.1919	0.049747
ENSG00000124818	OPN5	-1.9621	-38.3187	0.049751
ENSG00000254466	OR4D10	1.96087	206.244	0.049894
ENSG00000154162	CDH12	-1.9608	-244.666	0.049902
ENSG00000126787	DLGAP5	1.95965	29.3616	0.050037
ENSG00000174306	ZHX3	1.95946	21.9032	0.050059
ENSG00000035862	TIMP2	1.95935	7.27366	0.050072
ENSG00000143595	AQP10	-1.95932	-65.1976	0.050076
ENSG00000135677	GNS	-1.95893	-45.5013	0.050121
ENSG00000257184	ENSG00000257184	-1.95879	-171.714	0.050138
ENSG00000163453	IGFBP7	1.95878	5.88679	0.050139
ENSG00000183873	SCN5A	-1.95876	-82.2539	0.050141
ENSG00000162944	RFTN2	-1.95699	-21.3598	0.050348
ENSG00000128513	POT1	-1.95629	-44.1224	0.050431
ENSG00000163518	FCRL4	1.9553	43.6187	0.050547
ENSG00000166575	TMEM135	1.95497	31.785	0.050586
ENSG00000204267	TAP2	1.9548	11.3071	0.050607
ENSG00000257017	HP	-1.95456	-72.627	0.050635
ENSG00000160606	TLCD1	-1.95444	-52.758	0.05065
ENSG00000135736	CCDC102A	1.95433	19.6992	0.050663
ENSG00000151474	FRMD4A	-1.95406	-86.2945	0.050694
ENSG00000119703	ZC2HC1C	-1.95312	-2.31328	0.050805
ENSG00000025156	HSF2	1.95293	9.95602	0.050828
ENSG00000165669	FAM204A	-1.95268	-58.3702	0.050857
ENSG00000132677	RHBG	1.95261	70.4845	0.050866
ENSG00000169189	NSMCE1	1.95149	40.986	0.050998
ENSG00000167874	TMEM88	1.95148	293.152	0.051
ENSG00000289490	ENSG00000289490	-1.95135	-32.8494	0.051016
ENSG00000171102	OBP2B	1.95126	61.8675	0.051026
ENSG00000164187	LMBRD2	-1.95117	-101.282	0.051036
ENSG00000153294	ADGRF4	-1.95092	-100.712	0.051067
ENSG00000128274	A4GALT	1.95049	17.4498	0.051118
ENSG00000185088	RPS27L	-1.94992	-14.4361	0.051186
ENSG00000136718	IMP4	-1.9496	-26.1052	0.051223
ENSG00000092201	SUPT16H	-1.94921	-50.7313	0.051271
ENSG00000148057	IDNK	1.94898	24.5205	0.051297
ENSG00000215915	ATAD3C	1.94874	128.241	0.051327
ENSG00000169972	PUSL1	1.94868	88.1999	0.051333
ENSG00000141854	MISP3	-1.94853	-12.5706	0.051352
ENSG00000175395	ZNF25	-1.94852	-25.105	0.051353
ENSG00000152213	ARL11	1.94742	37.7054	0.051485
ENSG00000163611	SPICE1	1.94729	15.3365	0.0515
ENSG00000118263	KLF7	-1.94727	-46.253	0.051502
ENSG00000136930	PSMB7	-1.94712	-13.2372	0.05152
ENSG00000186910	SERPINA11	1.94711	31.6106	0.051521
ENSG00000225950	NTF4	1.94691	40.6336	0.051546
ENSG00000115355	CCDC88A	-1.94643	-21.7378	0.051603
ENSG00000167261	DPEP2	1.94589	27.9569	0.051667
ENSG00000120251	GRIA2	-1.94585	-257.887	0.051673
ENSG00000138614	INTS14	1.94552	118.224	0.051712
ENSG00000121270	ABCC11	-1.94456	-56.5588	0.051828
ENSG00000113312	TTC1	-1.94443	-33.557	0.051843
ENSG00000186038	HTR3E	-1.94387	-40.3226	0.051911
ENSG00000137310	TCF19	-1.94371	-14.1091	0.051931
ENSG00000137720	CFAP68	1.94353	37.0319	0.051952
ENSG00000081059	TCF7	1.94332	22.8397	0.051978
ENSG00000154856	APCDD1	-1.94272	-15.8083	0.05205
ENSG00000101638	ST8SIA5	1.94252	29.515	0.052074
ENSG00000127415	IDUA	1.94218	4.29773	0.052115
ENSG00000173210	ABLIM3	1.94213	78.5185	0.052121
ENSG00000144445	KANSL1L	-1.94195	-79.9595	0.052143
ENSG00000254521	SIGLEC12	1.9418	9.29659	0.052161
ENSG00000122180	MYOG	-1.94172	-270.073	0.052172
ENSG00000240771	ARHGEF25	-1.94135	-43.7528	0.052216
ENSG00000138660	AP1AR	-1.94121	-113.918	0.052233
ENSG00000167139	TBC1D21	1.94094	128.675	0.052266
ENSG00000234545	FAM133B	-1.94053	-301.494	0.052315
ENSG00000125485	DDX31	1.93956	95.3529	0.052433
ENSG00000140600	SH3GL3	1.93955	78.2672	0.052434
ENSG00000166349	RAG1	-1.93939	-97.1891	0.052454
ENSG00000171680	PLEKHG5	1.93889	17.6761	0.052514
ENSG00000141540	TTYH2	-1.93841	-34.7937	0.052573
ENSG00000269404	SPIB	1.93833	37.2247	0.052583
ENSG00000168564	CDKN2AIP	-1.93801	-55.1273	0.052622
ENSG00000163714	U2SURP	-1.93797	-310.558	0.052627
ENSG00000140015	KCNH5	-1.93749	-22.523	0.052685
ENSG00000288681	ENSG00000288681	1.93747	11.9684	0.052688
ENSG00000124380	SNRNP27	-1.93696	-43.0878	0.05275
ENSG00000144130	NT5DC4	-1.93688	-40.7079	0.05276
ENSG00000221866	PLXNA4	-1.93668	-30.3067	0.052784
ENSG00000183828	NUDT14	1.93657	94.8515	0.052798
ENSG00000165097	KDM1B	1.93655	125.321	0.0528
ENSG00000091542	ALKBH5	1.93627	40.3407	0.052834
ENSG00000188092	GPR89B	-1.93589	-37.3847	0.052881
ENSG00000213585	VDAC1	1.93537	36.2141	0.052945
ENSG00000205364	MT1M	1.93505	56.8088	0.052984
ENSG00000119640	ACYP1	1.93436	30.1391	0.053068
ENSG00000099942	CRKL	1.93426	89.5745	0.053081
ENSG00000117419	ERI3	-1.93409	-57.1487	0.053102
ENSG00000137776	SLTM	-1.93381	-47.3815	0.053136
ENSG00000130479	MAP1S	1.9337	9.31275	0.05315
ENSG00000166164	BRD7	-1.9333	-11.8781	0.0532
ENSG00000167642	SPINT2	1.93254	13.4952	0.053293
ENSG00000184897	H1-10	1.93246	74.9728	0.053303
ENSG00000129204	USP6	1.93242	57.0749	0.053308
ENSG00000138031	ADCY3	1.93241	22.5077	0.053309
ENSG00000133392	MYH11	1.93215	15.9654	0.053341
ENSG00000184999	SLC22A10	1.93198	197.775	0.053362
ENSG00000166971	AKTIP	1.93197	49.7342	0.053363
ENSG00000176971	FIBIN	1.93189	190.625	0.053373
ENSG00000104365	IKBKB	1.93175	154.015	0.053391
ENSG00000189057	FAM111B	-1.93134	-31.5029	0.053441
ENSG00000185567	AHNAK2	-1.93085	-68.7668	0.053502
ENSG00000182004	SNRPE	-1.9296	-87.6004	0.053657
ENSG00000206026	SMIM21	1.92947	154.898	0.053673
ENSG00000132781	MUTYH	1.92882	59.2506	0.053753
ENSG00000203785	SPRR2E	1.92839	108.695	0.053806
ENSG00000054654	SYNE2	-1.92836	-39.8281	0.05381
ENSG00000251201	TMED7-TICAM2	-1.92808	-22.7553	0.053845
ENSG00000131115	ZNF227	-1.92798	-30.8983	0.053858
ENSG00000099860	GADD45B	-1.92764	-35.8137	0.0539
ENSG00000139926	FRMD6	1.92663	4.65494	0.054026
ENSG00000144747	TMF1	1.92658	50.3865	0.054032
ENSG00000248235	ENSG00000248235	-1.92598	-13.0195	0.054107
ENSG00000138670	RASGEF1B	-1.92575	-35.5077	0.054136
ENSG00000170584	NUDCD2	-1.92562	-330.37	0.054152
ENSG00000084072	PPIE	-1.9255	-11.6791	0.054167
ENSG00000106336	FBXO24	-1.9248	-181.769	0.054254
ENSG00000130159	ECSIT	-1.9248	-65.7987	0.054255
ENSG00000185527	PDE6G	1.92467	44.7679	0.054271
ENSG00000149231	CCDC82	1.92466	53.2543	0.054272
ENSG00000124243	BCAS4	1.92389	3.88009	0.054368
ENSG00000263201	DPEP2NB	1.92288	128.725	0.054495
ENSG00000128928	IVD	-1.92286	-26.5395	0.054498
ENSG00000010030	ETV7	1.92238	4.00745	0.054557
ENSG00000112079	STK38	-1.92225	-99.9021	0.054574
ENSG00000283297	TEX52	-1.9217	-24.1505	0.054644
ENSG00000131061	ZNF341	-1.92157	-97.0965	0.05466
ENSG00000261115	TMEM178B	-1.92126	-121.466	0.054698
ENSG00000214290	POU2AF3	-1.92106	-77.9359	0.054724
ENSG00000140006	WDR89	1.92101	33.5587	0.054731
ENSG00000167779	IGFBP6	-1.92092	-14.683	0.054742
ENSG00000177025	C19orf18	-1.92076	-372.486	0.054763
ENSG00000168071	CCDC88B	-1.92019	-47.2918	0.054834
ENSG00000104427	ZC2HC1A	-1.92004	-40.9605	0.054852
ENSG00000152457	DCLRE1C	1.91975	77.0226	0.05489
ENSG00000159166	LAD1	-1.91972	-124.148	0.054894
ENSG00000078699	CBFA2T2	-1.91972	-21.5681	0.054894
ENSG00000172137	CALB2	-1.91939	-108.591	0.054935
ENSG00000184647	PRSS55	1.91919	46.5087	0.05496
ENSG00000167625	ZNF526	-1.91905	-54.5672	0.054979
ENSG00000184599	TAFA3	-1.91891	-29.1271	0.054996
ENSG00000135407	AVIL	-1.91868	-145.248	0.055025
ENSG00000125386	FAM193A	1.9185	269.809	0.055048
ENSG00000132631	SCP2D1	1.91843	141.85	0.055057
ENSG00000128596	CCDC136	1.91784	14.8542	0.055132
ENSG00000104728	ARHGEF10	1.91766	52.8337	0.055154
ENSG00000008018	PSMB1	1.91761	28.8077	0.055161
ENSG00000255855	KDM4F	-1.91753	-121.453	0.05517
ENSG00000120332	TNN	1.91749	107.955	0.055175
ENSG00000114626	ABTB1	1.91748	17.0503	0.055177
ENSG00000165899	OTOGL	-1.91732	-153.544	0.055197
ENSG00000123178	SPRYD7	1.91723	22.0094	0.055209
ENSG00000145284	SCD5	-1.91688	-10.6815	0.055253
ENSG00000169018	FEM1B	-1.9167	-122.998	0.055276
ENSG00000183831	ANKRD45	1.91592	55.8883	0.055375
ENSG00000196544	BORCS6	-1.91587	-45.2473	0.055382
ENSG00000179950	PUF60	1.91571	178.685	0.055402
ENSG00000063169	BICRA	-1.91544	-34.0813	0.055437
ENSG00000168530	MYL1	1.91521	205.007	0.055465
ENSG00000124222	STX16	-1.91508	-89.4091	0.055482
ENSG00000183914	DNAH2	1.91429	65.8896	0.055584
ENSG00000123091	RNF11	1.91401	31.1994	0.055619
ENSG00000182952	HMGN4	-1.91371	-20.0129	0.055657
ENSG00000162461	SLC25A34	-1.91365	-46.3546	0.055665
ENSG00000165269	AQP7	1.91361	105.944	0.05567
ENSG00000189184	PCDH18	-1.91329	-28.2535	0.055711
ENSG00000134419	RPS15A	-1.91312	-106.479	0.055733
ENSG00000114933	INO80D	-1.91309	-94.6683	0.055736
ENSG00000129910	CDH15	-1.91287	-26.4211	0.055765
ENSG00000043514	TRIT1	-1.91276	-8.00476	0.055778
ENSG00000122859	NEUROG3	1.91244	75.9494	0.05582
ENSG00000125347	IRF1	1.91232	14.7884	0.055835
ENSG00000118785	SPP1	1.91193	15.4558	0.055885
ENSG00000158292	GPR153	-1.91168	-23.1115	0.055917
ENSG00000165188	RNF183	-1.91156	-102.749	0.055932
ENSG00000171236	LRG1	-1.9108	-19.3605	0.05603
ENSG00000285733	ENSG00000285733	-1.91026	-19.5085	0.0561
ENSG00000125952	MAX	-1.90993	-69.4288	0.056142
ENSG00000122966	CIT	1.90902	113.406	0.056259
ENSG00000198092	TMPRSS11F	1.90893	161.781	0.056271
ENSG00000078487	ZCWPW1	-1.90892	-17.8497	0.056272
ENSG00000127863	TNFRSF19	-1.90874	-53.0488	0.056296
ENSG00000106290	TAF6	-1.90852	-36.8517	0.056325
ENSG00000133466	C1QTNF6	1.90797	18.7053	0.056394
ENSG00000088926	F11	-1.90782	-136.809	0.056414
ENSG00000177383	MAGEF1	1.90757	15.8067	0.056447
ENSG00000108342	CSF3	-1.90705	-44.3356	0.056514
ENSG00000187446	CHP1	-1.90689	-53.0158	0.056535
ENSG00000117091	CD48	1.90657	56.7591	0.056577
ENSG00000166199	ALKBH3	-1.90651	-26.8746	0.056584
ENSG00000185627	PSMD13	1.90647	27.1705	0.056589
ENSG00000125375	DMAC2L	-1.90646	-8.22232	0.056591
ENSG00000103024	NME3	1.90636	92.066	0.056603
ENSG00000111335	OAS2	1.90608	61.2605	0.05664
ENSG00000148187	MRRF	1.90556	160.738	0.056707
ENSG00000070814	TCOF1	-1.90505	-71.0944	0.056774
ENSG00000163512	AZI2	-1.90433	-35.5292	0.056868
ENSG00000166603	MC4R	-1.9039	-53.705	0.056923
ENSG00000071994	PDCD2	-1.90379	-37.5776	0.056937
ENSG00000284635	SCYGR8	1.90346	59.3128	0.056981
ENSG00000182253	SYNM	-1.903	-8.55204	0.057041
ENSG00000155886	SLC24A2	1.90285	84.1721	0.057061
ENSG00000138698	RAP1GDS1	-1.90177	-1218.22	0.057201
ENSG00000079215	SLC1A3	1.90161	47.3905	0.057222
ENSG00000104973	MED25	1.90142	60.949	0.057247
ENSG00000088766	CRLS1	-1.90126	-51.4779	0.057268
ENSG00000143977	SNRPG	-1.901	-22.3203	0.057303
ENSG00000148396	SEC16A	1.90083	18.9523	0.057324
ENSG00000181903	OR4C6	1.9004	198.141	0.057381
ENSG00000081177	EXD2	1.90005	81.857	0.057427
ENSG00000160256	SLX9	1.89996	24.0399	0.057438
ENSG00000263874	LASP1NB	-1.89909	-22.7952	0.057552
ENSG00000173432	SAA1	-1.89845	-69.4056	0.057637
ENSG00000176890	TYMS	-1.89839	-6.08428	0.057645
ENSG00000004866	ST7	1.89788	25.9687	0.057712
ENSG00000167962	ZNF598	-1.89752	-35.3585	0.057759
ENSG00000183813	CCR4	1.89712	40.224	0.057812
ENSG00000186231	KLHL32	-1.89649	-8.02753	0.057896
ENSG00000164532	TBX20	-1.89614	-38.2133	0.057941
ENSG00000008838	MED24	-1.89596	-72.1413	0.057965
ENSG00000173715	C11orf80	-1.89558	-35.4074	0.058016
ENSG00000132432	SEC61G	-1.89546	-23.4039	0.058032
ENSG00000136444	RSAD1	-1.89533	-159.35	0.058049
ENSG00000164403	SHROOM1	1.89506	15.4652	0.058085
ENSG00000188883	KLRG2	1.89497	12.6389	0.058096
ENSG00000164600	NEUROD6	-1.89442	-194.546	0.05817
ENSG00000196466	ZNF799	-1.8943	-80.8212	0.058185
ENSG00000100271	TTLL1	-1.89416	-15.7339	0.058203
ENSG00000161958	FGF11	1.89406	36.3932	0.058217
ENSG00000171496	OR1L8	-1.89392	-125.429	0.058236
ENSG00000112763	BTN2A1	1.89367	10.2013	0.058269
ENSG00000136404	TM6SF1	-1.89355	-24.1353	0.058285
ENSG00000136938	ANP32B	-1.89337	-80.2494	0.058308
ENSG00000215454	KRTAP10-4	1.89286	92.0502	0.058377
ENSG00000108443	RPS6KB1	1.89264	42.6029	0.058406
ENSG00000144354	CDCA7	1.89262	19.8877	0.058408
ENSG00000125730	C3	1.89241	4.68203	0.058436
ENSG00000181803	OR6S1	1.8922	92.5495	0.058464
ENSG00000129437	KLK14	1.89183	50.4341	0.058513
ENSG00000132128	LRRC41	1.89182	117.548	0.058515
ENSG00000283267	FAM237B	-1.89097	-71.6811	0.058628
ENSG00000169047	IRS1	1.89082	31.295	0.058649
ENSG00000163736	PPBP	-1.89064	-1.8114	0.058673
ENSG00000170624	SGCD	1.88995	82.9053	0.058765
ENSG00000104804	TULP2	-1.88955	-11.9297	0.058818
ENSG00000142615	CELA2A	-1.88947	-42.49	0.058829
ENSG00000172324	OR5A2	1.88943	249.138	0.058834
ENSG00000155636	RBM45	1.88943	46.4144	0.058834
ENSG00000160087	UBE2J2	1.8893	98.2575	0.058851
ENSG00000167186	COQ7	-1.88881	-22.3635	0.058917
ENSG00000162542	TMCO4	1.88864	66.4631	0.05894
ENSG00000112337	SLC17A2	-1.88857	-60.9963	0.05895
ENSG00000167815	PRDX2	1.88844	40.0863	0.058968
ENSG00000174792	ODAPH	1.88828	14.7948	0.058989
ENSG00000172992	DCAKD	1.88638	9.08994	0.059243
ENSG00000049239	H6PD	-1.88605	-37.563	0.059288
ENSG00000072201	LNX1	-1.88515	-23.83	0.05941
ENSG00000124406	ATP8A1	-1.88473	-17.8088	0.059466
ENSG00000144644	GADL1	-1.88428	-30.1962	0.059527
ENSG00000171819	ANGPTL7	-1.88418	-77.3924	0.05954
ENSG00000100523	DDHD1	1.88399	10.6277	0.059567
ENSG00000183486	MX2	-1.8838	-20.3864	0.059592
ENSG00000214063	TSPAN4	1.88365	18.5752	0.059613
ENSG00000189050	RNFT1	-1.88326	-7.18977	0.059666
ENSG00000152767	FARP1	-1.88314	-7.56222	0.059681
ENSG00000165807	PPP1R36	-1.88308	-13.6928	0.059689
ENSG00000187701	OR2T27	1.88297	203.805	0.059705
ENSG00000138271	GPR87	1.88184	136.917	0.059858
ENSG00000163283	ALPP	1.88159	93.9493	0.059891
ENSG00000160072	ATAD3B	-1.88115	-114.064	0.059952
ENSG00000257767	ENSG00000257767	-1.881	-78.3202	0.059972
ENSG00000041515	MYO16	1.88089	232.861	0.059986
ENSG00000177990	DPY19L2	1.88055	17.8151	0.060033
ENSG00000188428	BLOC1S5	1.88041	33.0033	0.060052
ENSG00000196584	XRCC2	-1.88016	-26.7178	0.060087
ENSG00000142609	CFAP74	1.88013	142.674	0.06009
ENSG00000044574	HSPA5	-1.87965	-146.307	0.060156
ENSG00000007237	GAS7	-1.87963	-6.82452	0.060159
ENSG00000115073	ACTR1B	-1.87935	-70.348	0.060197
ENSG00000114786	ABHD14A-ACY1	-1.87901	-311.347	0.060243
ENSG00000108797	CNTNAP1	1.87893	65.8365	0.060254
ENSG00000183020	AP2A2	1.87872	206.832	0.060283
ENSG00000135547	HEY2	1.87865	27.5158	0.060292
ENSG00000136383	ALPK3	1.87855	19.6846	0.060306
ENSG00000064703	DDX20	1.87844	18.7665	0.060322
ENSG00000123384	LRP1	-1.87842	-23.3519	0.060324
ENSG00000171045	TSNARE1	-1.87772	-54.8168	0.06042
ENSG00000166224	SGPL1	-1.87764	-51.9227	0.06043
ENSG00000188306	LRRIQ4	1.87704	81.6006	0.060513
ENSG00000176714	CCDC121	-1.87597	-26.7035	0.06066
ENSG00000170920	OR7G3	1.87589	139.438	0.060671
ENSG00000166037	CEP57	-1.87585	-23.7203	0.060675
ENSG00000137101	CD72	-1.87584	-35.6494	0.060678
ENSG00000148835	TAF5	-1.87557	-8.26546	0.060715
ENSG00000164707	SLC13A4	1.87485	45.4422	0.060813
ENSG00000186326	RGS9BP	-1.87403	-41.552	0.060926
ENSG00000155256	ZFYVE27	-1.87386	-25.3527	0.06095
ENSG00000238227	TMEM250	1.87304	85.2639	0.061063
ENSG00000113407	TARS1	-1.87303	-24.376	0.061064
ENSG00000180287	PLD5	-1.87266	-150.869	0.061115
ENSG00000174957	OR5J2	1.87245	284.631	0.061145
ENSG00000198521	ZNF43	1.87218	35.0153	0.061182
ENSG00000181626	ANKRD62	1.87189	197.979	0.061221
ENSG00000135999	EPC2	-1.87081	-84.6033	0.061372
ENSG00000110917	MLEC	-1.8706	-117.162	0.061401
ENSG00000185264	TEX33	1.87054	67.208	0.061409
ENSG00000134308	YWHAQ	1.87023	58.6397	0.061451
ENSG00000107968	MAP3K8	1.87004	8.54943	0.061478
ENSG00000131652	THOC6	1.86984	27.3734	0.061505
ENSG00000115421	PAPOLG	1.86975	84.558	0.061519
ENSG00000087085	ACHE	-1.86952	-60.8466	0.061551
ENSG00000087250	MT3	1.86927	19.1059	0.061585
ENSG00000158792	SPATA2L	1.8688	21.5578	0.06165
ENSG00000078814	MYH7B	1.86871	48.5871	0.061663
ENSG00000135604	STX11	-1.8684	-59.7522	0.061706
ENSG00000111452	ADGRD1	1.86838	46.4306	0.06171
ENSG00000180777	ANKRD30B	1.8681	271.708	0.061748
ENSG00000116981	NT5C1A	1.86777	10.8183	0.061795
ENSG00000184903	IMMP2L	-1.8676	-33.733	0.061818
ENSG00000137103	TMEM8B	-1.86635	-47.675	0.061992
ENSG00000285188	ENSG00000285188	-1.86631	-39.3286	0.061998
ENSG00000117594	HSD11B1	-1.86628	-1370.02	0.062002
[truncated: 15,186 more rows]

## Sheet: tab16_CD4+AlphaBetaTcell
gene	gene_name	zscore	effect_size	pvalue
ENSG00000137411	VARS2	17.9626	237.878	3.82e-72
ENSG00000204463	BAG6	-17.3331	-428.931	2.65e-67
ENSG00000213722	DDAH2	-16.0921	-77.5722	2.9e-58
ENSG00000204314	PRRT1	15.3149	219.517	6.08e-53
ENSG00000213676	ATF6B	15.1838	543.231	4.53e-52
ENSG00000103490	PYCARD	-14.5299	-1617.42	7.83e-48
ENSG00000204542	C6orf15	14.0672	401.146	6.04e-45
ENSG00000204305	AGER	-13.2763	-289.961	3.18e-40
ENSG00000204421	LY6G6C	-13.2231	-568.4	6.45e-40
ENSG00000232629	HLA-DQB2	12.7753	110.315	2.25e-37
ENSG00000196230	TUBB	-12.623	-364.593	1.58e-36
ENSG00000168477	TNXB	-11.9105	-103.837	1.04e-32
ENSG00000221988	PPT2	11.7964	73.8389	4.08e-32
ENSG00000196735	HLA-DQA1	-11.5659	-4.40651	6.13e-31
ENSG00000204525	HLA-C	-11.4284	-149.321	3.01e-30
ENSG00000204290	BTNL2	11.0447	976.282	2.32e-28
ENSG00000228789	HCG22	-11.0419	-280.027	2.4e-28
ENSG00000204296	TSBP1	10.8373	593.153	2.29e-27
ENSG00000228727	SAPCD1	-10.7181	-272.113	8.37e-27
ENSG00000146112	PPP1R18	10.4276	261.574	1.86e-25
ENSG00000137404	NRM	-10.3861	-164.721	2.87e-25
ENSG00000185130	H2BC13	10.2599	64.5633	1.07e-24
ENSG00000204420	MPIG6B	-9.91717	-248.698	3.51e-23
ENSG00000204498	NFKBIL1	9.72652	32.2017	2.32e-22
ENSG00000064419	TNPO3	-9.68144	-106.701	3.62e-22
ENSG00000289282	ENSG00000289282	-9.57609	-208.486	1.01e-21
ENSG00000241404	EGFL8	9.34023	497.941	9.61e-21
ENSG00000204424	LY6G6F	-9.19052	-392.762	3.91e-20
ENSG00000273703	H2BC14	9.14257	157.66	6.1e-20
ENSG00000204371	EHMT2	-9.03788	-289.755	1.6e-19
ENSG00000206503	HLA-A	9.00137	37.7642	2.23e-19
ENSG00000137338	PGBD1	8.74353	118.099	2.26e-18
ENSG00000204385	SLC44A4	8.58812	198.436	8.84e-18
ENSG00000137185	ZSCAN9	-8.46454	-49.8767	2.57e-17
ENSG00000204539	CDSN	-8.44945	-186.044	2.93e-17
ENSG00000274641	H2BC17	8.39073	161.484	4.83e-17
ENSG00000137312	FLOT1	8.37977	156.175	5.3e-17
ENSG00000204576	PRR3	-8.35008	-396.674	6.82e-17
ENSG00000248993	ENSG00000248993	-8.30494	-148.251	9.99e-17
ENSG00000276302	ENSG00000276302	8.29996	377.907	1.04e-16
ENSG00000232810	TNF	-8.00262	-120.343	1.22e-15
ENSG00000204681	GABBR1	7.95511	105.386	1.79e-15
ENSG00000204257	HLA-DMA	-7.86813	-200.936	3.6e-15
ENSG00000161179	YDJC	7.80587	87.864	5.91e-15
ENSG00000185651	UBE2L3	-7.74717	-204.795	9.4e-15
ENSG00000234127	TRIM26	7.7026	73.2852	1.33e-14
ENSG00000204256	BRD2	7.69097	84.8292	1.46e-14
ENSG00000184357	H1-5	7.6717	95.8914	1.7e-14
ENSG00000183246	RIMBP3C	-7.64889	-248.79	2.03e-14
ENSG00000226979	LTA	-7.58762	-39.822	3.26e-14
ENSG00000213760	ATP6V1G2	7.57875	112.174	3.49e-14
ENSG00000204388	HSPA1B	7.45609	90.3256	8.91e-14
ENSG00000204427	ABHD16A	-7.21547	-181.91	5.37e-13
ENSG00000186470	BTN3A2	-7.2015	-41.0801	5.96e-13
ENSG00000158373	H2BC5	-7.04431	-128.178	1.86e-12
ENSG00000248167	TRIM39-RPP21	-7.01888	-436.486	2.24e-12
ENSG00000204386	NEU1	6.97928	170.368	2.97e-12
ENSG00000136573	BLK	-6.94349	-54.072	3.83e-12
ENSG00000196747	H2AC13	6.64731	158.155	2.98e-11
ENSG00000158691	ZSCAN12	-6.53982	-38.555	6.16e-11
ENSG00000250641	LY6G6F-LY6G6D	-6.47029	-214.365	9.78e-11
ENSG00000213780	GTF2H4	-6.35083	-156.087	2.14e-10
ENSG00000204511	MCCD1	-6.30861	-146.24	2.82e-10
ENSG00000124568	SLC17A1	-6.30714	-224.275	2.84e-10
ENSG00000204516	MICB	6.24395	26.6405	4.27e-10
ENSG00000197153	H3C12	6.20976	49.2286	5.31e-10
ENSG00000220201	ZGLP1	-6.15953	-221.645	7.3e-10
ENSG00000237541	HLA-DQA2	6.14457	31.5485	8.02e-10
ENSG00000099849	RASSF7	6.03278	36.9924	1.61e-09
ENSG00000242574	HLA-DMB	-5.98277	-141.879	2.19e-09
ENSG00000291302	ENSG00000291302	-5.8701	-201.846	4.36e-09
ENSG00000066379	POLR1H	-5.79659	-103.399	6.77e-09
ENSG00000250264	ENSG00000250264	-5.77112	-123.209	7.87e-09
ENSG00000280236	OR12D2	-5.72583	-713.306	1.03e-08
ENSG00000198563	DDX39B	-5.71385	-89.6351	1.1e-08
ENSG00000111801	BTN3A3	5.69954	101.349	1.2e-08
ENSG00000168291	PDHB	-5.67653	-51.2942	1.37e-08
ENSG00000070047	PHRF1	-5.66338	-154.666	1.48e-08
ENSG00000204700	OR2J2	-5.63655	-1282.3	1.73e-08
ENSG00000198315	ZKSCAN8	5.55166	42.4875	2.83e-08
ENSG00000185522	LMNTD2	5.43081	26.1774	5.61e-08
ENSG00000204310	AGPAT1	5.41554	153.766	6.11e-08
ENSG00000285085	ENSG00000285085	5.38471	45.2404	7.26e-08
ENSG00000204632	HLA-G	-5.31377	-10.8239	1.07e-07
ENSG00000180596	H2BC4	-5.28238	-167.577	1.28e-07
ENSG00000177710	SLC35G5	-5.24472	-692.808	1.57e-07
ENSG00000103510	KAT8	-5.22865	-126.846	1.71e-07
ENSG00000196126	HLA-DRB1	-5.22783	-31.1325	1.72e-07
ENSG00000276903	H2AC16	-5.21192	-110.146	1.87e-07
ENSG00000105376	ICAM5	5.16685	22.9439	2.38e-07
ENSG00000203747	FCGR3A	5.11162	15.0613	3.19e-07
ENSG00000138378	STAT4	-5.06035	-5.57835	4.18e-07
ENSG00000179344	HLA-DQB1	-4.99022	-6.05047	6.03e-07
ENSG00000275714	H3C1	4.97095	270.001	6.66e-07
ENSG00000224586	GPX5	4.9517	419.687	7.36e-07
ENSG00000243729	OR5V1	-4.94926	-311.593	7.45e-07
ENSG00000163686	ABHD6	-4.90864	-51.3639	9.17e-07
ENSG00000180573	H2AC6	-4.88345	-26.6094	1.04e-06
ENSG00000267673	FDX2	4.85013	38.8004	1.23e-06
ENSG00000177042	TMEM80	-4.81201	-127.417	1.49e-06
ENSG00000205882	DEFB134	4.7811	289.802	1.74e-06
ENSG00000065989	PDE4A	-4.77517	-21.1666	1.8e-06
ENSG00000105371	ICAM4	4.7485	48.416	2.05e-06
ENSG00000204599	TRIM39	4.68318	152.875	2.82e-06
ENSG00000204287	HLA-DRA	-4.67109	-77.4257	3e-06
ENSG00000204701	OR2J3	4.65749	1472.42	3.2e-06
ENSG00000204469	PRRC2A	4.64436	113.538	3.41e-06
ENSG00000273542	H4C12	-4.63948	-586.652	3.49e-06
ENSG00000189298	ZKSCAN3	4.61771	59.9195	3.88e-06
ENSG00000204564	C6orf136	4.604	69.8957	4.14e-06
ENSG00000161405	IKZF3	4.56921	108.355	4.9e-06
ENSG00000120054	CPN1	-4.52837	-282.737	5.94e-06
ENSG00000139370	SLC15A4	4.52758	70.3142	5.97e-06
ENSG00000112462	OR12D3	-4.52674	-761.03	5.99e-06
ENSG00000204644	ZFP57	4.52169	17.3213	6.13e-06
ENSG00000172057	ORMDL3	-4.49912	-28.0138	6.82e-06
ENSG00000159314	ARHGAP27	-4.48423	-42.7845	7.32e-06
ENSG00000070190	DAPP1	-4.47842	-29.8719	7.52e-06
ENSG00000198704	GPX6	4.47671	534.563	7.58e-06
ENSG00000215041	NEURL4	4.46108	15.8763	8.15e-06
ENSG00000254093	PINX1	4.43233	48.0144	9.32e-06
ENSG00000255154	HTD2	-4.42865	-38.9669	9.48e-06
ENSG00000141736	ERBB2	-4.41238	-291.541	1.02e-05
ENSG00000108439	PNPO	-4.40433	-100.895	1.06e-05
ENSG00000137288	UQCC2	4.40262	73.5711	1.07e-05
ENSG00000198369	SPRED2	4.35584	105.839	1.33e-05
ENSG00000126456	IRF3	4.35289	48.7531	1.34e-05
ENSG00000115415	STAT1	4.34628	67.0842	1.38e-05
ENSG00000286522	H3C2	4.29329	82.6777	1.76e-05
ENSG00000277157	H4C4	-4.26942	-45.419	1.96e-05
ENSG00000204590	GNL1	-4.25029	-202.797	2.13e-05
ENSG00000187837	H1-2	-4.24798	-131.464	2.16e-05
ENSG00000204695	OR14J1	-4.24589	-276.422	2.18e-05
ENSG00000124678	TCP11	4.22787	6.77322	2.36e-05
ENSG00000182108	DEXI	4.22268	24.009	2.41e-05
ENSG00000204616	TRIM31	4.21389	21.1606	2.51e-05
ENSG00000277224	H2BC7	-4.19263	-30.2499	2.76e-05
ENSG00000204544	MUC21	4.1449	168.113	3.4e-05
ENSG00000204248	COL11A2	-4.11533	-70.9724	3.87e-05
ENSG00000070770	CSNK2A2	-4.06436	-124.495	4.82e-05
ENSG00000258724	PINX1	4.05733	221.84	4.96e-05
ENSG00000156873	PHKG2	4.05205	180.989	5.08e-05
ENSG00000180044	C3orf80	4.04688	102.672	5.19e-05
ENSG00000072694	FCGR2B	4.03757	90.6422	5.4e-05
ENSG00000110435	PDHX	-4.0167	-10.1916	5.9e-05
ENSG00000107807	TLX1	4.0165	245.884	5.91e-05
ENSG00000273983	H3C8	-4.01629	-12.98	5.91e-05
ENSG00000168298	H1-4	4.00547	135.341	6.19e-05
ENSG00000129538	RNASE1	-3.99791	-212.884	6.39e-05
ENSG00000174775	HRAS	-3.99519	-14.9958	6.46e-05
ENSG00000282988	ENSG00000282988	3.96585	74.6686	7.31e-05
ENSG00000231389	HLA-DPA1	-3.93833	-18.8999	8.21e-05
ENSG00000182010	RTKN2	-3.92759	-8.30306	8.58e-05
ENSG00000116701	NCF2	-3.9105	-16.4402	9.21e-05
ENSG00000203910	C1orf146	-3.90711	-290.731	9.34e-05
ENSG00000172345	STARD5	3.90571	112.852	9.4e-05
ENSG00000138439	FAM117B	-3.88958	-112.71	0.0001
ENSG00000113532	ST8SIA4	-3.88858	-47.6073	0.000101
ENSG00000278705	H4C2	3.88125	164.789	0.000104
ENSG00000005020	SKAP2	-3.87266	-37.7572	0.000108
ENSG00000287080	H3C3	-3.8624	-153.147	0.000112
ENSG00000134250	NOTCH2	-3.82754	-1145.71	0.000129
ENSG00000204396	VWA7	-3.82378	-38.3879	0.000131
ENSG00000099365	STX1B	-3.81075	-234.094	0.000139
ENSG00000154328	NEIL2	3.78604	14.8547	0.000153
ENSG00000096996	IL12RB1	3.77632	27.668	0.000159
ENSG00000158553	POM121L2	3.77501	102.351	0.00016
ENSG00000149089	APIP	-3.77382	-7.32628	0.000161
ENSG00000261272	MUC22	-3.76035	-106.222	0.00017
ENSG00000143079	CTTNBP2NL	3.75855	157.316	0.000171
ENSG00000140153	WDR20	-3.75855	-309.048	0.000171
ENSG00000187987	ZSCAN23	-3.75614	-39.3202	0.000173
ENSG00000105063	PPP6R1	3.75007	65.1776	0.000177
ENSG00000213886	UBD	3.70479	118.392	0.000212
ENSG00000149289	ZC3H12C	-3.70254	-88.2572	0.000213
ENSG00000137822	TUBGCP4	-3.6941	-202.686	0.000221
ENSG00000166963	MAP1A	3.67784	100.112	0.000235
ENSG00000258083	OR9A4	3.67247	745.851	0.00024
ENSG00000162676	GFI1	-3.66551	-97.346	0.000247
ENSG00000163684	RPP14	-3.66378	-24.5281	0.000249
ENSG00000189362	NEMP2	3.66069	15.0109	0.000252
ENSG00000088682	COQ9	3.6603	68.7157	0.000252
ENSG00000188636	RTL6	3.64994	134.091	0.000262
ENSG00000103653	CSK	3.64805	153.752	0.000264
ENSG00000149179	CSTPP1	-3.61257	-83.6508	0.000303
ENSG00000134369	NAV1	3.6111	52.8538	0.000305
ENSG00000172893	DHCR7	-3.58945	-40.0465	0.000331
ENSG00000172890	NADSYN1	-3.58729	-35.4794	0.000334
ENSG00000095794	CREM	-3.58025	-65.4934	0.000343
ENSG00000196821	ILRUN	-3.57936	-338.538	0.000344
ENSG00000169900	PYDC1	-3.5747	-23.2395	0.000351
ENSG00000084090	STARD7	-3.56895	-52.5456	0.000358
ENSG00000254206	NPIPB11	3.56136	150.754	0.000369
ENSG00000129480	DTD2	3.55615	116.534	0.000376
ENSG00000174611	KY	-3.5462	-64.622	0.000391
ENSG00000171790	SLFNL1	3.53328	10.9169	0.00041
ENSG00000144451	SPAG16	-3.53096	-26.8593	0.000414
ENSG00000126453	BCL2L12	3.51905	87.1648	0.000433
ENSG00000133328	PLAAT2	3.51483	33.4394	0.00044
ENSG00000023191	RNH1	3.5093	70.3456	0.000449
ENSG00000146047	H2BC1	-3.49247	-322.992	0.000479
ENSG00000134249	ADAM30	3.49155	510.086	0.00048
ENSG00000171757	LRRC34	3.48251	61.6361	0.000497
ENSG00000165644	COMTD1	-3.47176	-42.0491	0.000517
ENSG00000188227	ZNF793	-3.4654	-28.0082	0.000529
ENSG00000051009	FHIP1B	3.46295	100.324	0.000534
ENSG00000161847	RAVER1	3.4535	108.366	0.000553
ENSG00000204540	PSORS1C1	3.44172	26.3302	0.000578
ENSG00000111321	LTBR	3.4416	7.87888	0.000578
ENSG00000164609	SLU7	-3.42387	-24.4292	0.000617
ENSG00000173080	RXFP4	3.41887	161.803	0.000629
ENSG00000204301	NOTCH4	3.41804	90.3105	0.000631
ENSG00000078018	MAP2	3.4156	55.453	0.000636
ENSG00000166947	EPB42	-3.4068	-65.2339	0.000657
ENSG00000224420	ADM5	-3.40298	-127.744	0.000667
ENSG00000129226	CD68	-3.39625	-123.575	0.000683
ENSG00000124610	H1-1	-3.39092	-39.6609	0.000697
ENSG00000181552	EDDM3B	-3.39012	-131.424	0.000699
ENSG00000146197	SCUBE3	3.3823	115.525	0.000719
ENSG00000100122	CRYBB1	3.382	21.4492	0.00072
ENSG00000081721	DUSP12	3.38042	100.181	0.000724
ENSG00000161395	PGAP3	3.3774	180.238	0.000732
ENSG00000169169	CPT1C	-3.3705	-12.619	0.00075
ENSG00000204536	CCHCR1	3.36299	39.6033	0.000771
ENSG00000278588	H2BC10	-3.36268	-25.9769	0.000772
ENSG00000116771	AGMAT	3.35881	9.02889	0.000783
ENSG00000124564	SLC17A3	-3.35347	-29.7455	0.000798
ENSG00000170515	PA2G4	3.34917	173.154	0.000811
ENSG00000178226	PRSS36	3.34298	61.7498	0.000829
ENSG00000254415	SIGLEC14	-3.34257	-52.7596	0.00083
ENSG00000147874	HAUS6	-3.34244	-30.6077	0.00083
ENSG00000187288	CIDEC	3.33762	159.385	0.000845
ENSG00000129219	PLD2	-3.32974	-103.143	0.000869
ENSG00000151689	INPP1	3.31355	87.5138	0.000921
ENSG00000109846	CRYAB	-3.30494	-149.832	0.00095
ENSG00000131951	LRRC9	3.30032	23.5326	0.000966
ENSG00000162738	VANGL2	-3.29454	-50.3202	0.000986
ENSG00000007384	RHBDF1	3.29009	55.2685	0.001002
ENSG00000115009	CCL20	3.2855	91.2061	0.001018
ENSG00000125686	MED1	3.28491	46.2233	0.00102
ENSG00000146858	ZC3HAV1L	-3.2824	-26.5553	0.001029
ENSG00000174951	FUT1	-3.27278	-29.492	0.001065
ENSG00000167588	GPD1	-3.27222	-83.1539	0.001067
ENSG00000176909	MAMSTR	3.27012	75.7327	0.001075
ENSG00000178852	EFCAB13	-3.26975	-5.32263	0.001076
ENSG00000130584	ZBTB46	3.26886	48.1586	0.00108
ENSG00000198522	GPN1	3.26808	29.6407	0.001083
ENSG00000249715	FER1L5	3.26577	278.581	0.001092
ENSG00000135077	HAVCR2	-3.26533	-184.155	0.001093
ENSG00000172680	MOS	-3.25587	-179.238	0.00113
ENSG00000163660	CCNL1	-3.25364	-97.7456	0.001139
ENSG00000133265	HSPBP1	-3.24637	-28.4994	0.001169
ENSG00000149428	HYOU1	-3.24488	-24.7569	0.001175
ENSG00000167207	NOD2	3.24465	257.776	0.001176
ENSG00000258102	MAP1LC3B2	-3.23484	-49.7278	0.001217
ENSG00000206530	CFAP44	3.23466	84.3981	0.001218
ENSG00000163743	RCHY1	-3.23401	-131.536	0.001221
ENSG00000105550	FGF21	-3.23173	-365.295	0.00123
ENSG00000198642	KLHL9	3.22513	28.0802	0.001259
ENSG00000213626	LBH	-3.21504	-151.497	0.001304
ENSG00000213588	ZBTB9	3.21438	68.103	0.001307
ENSG00000160695	VPS11	-3.21435	-22.6086	0.001307
ENSG00000146151	HMGCLL1	-3.21357	-314.851	0.001311
ENSG00000128652	HOXD3	3.21284	883.584	0.001314
ENSG00000145244	CORIN	-3.20209	-25.3068	0.001364
ENSG00000141744	PNMT	3.20148	173.244	0.001367
ENSG00000135164	DMTF1	3.19998	81.8927	0.001374
ENSG00000205442	IZUMO3	-3.19879	-360.215	0.00138
ENSG00000161180	CCDC116	-3.19791	-30.8725	0.001384
ENSG00000010704	HFE	3.19624	20.4144	0.001392
ENSG00000163377	TAFA4	3.19615	273.789	0.001393
ENSG00000204482	LST1	3.17968	44.0335	0.001474
ENSG00000171804	WDR87	-3.17093	-48.0406	0.00152
ENSG00000112511	PHF1	-3.17087	-205.78	0.00152
ENSG00000289747	ENSG00000289747	-3.16795	-83.5628	0.001535
ENSG00000127780	OR1E2	3.16586	681.537	0.001546
ENSG00000135333	EPHA7	3.16257	279.217	0.001564
ENSG00000197020	ZNF100	3.15925	63.4744	0.001582
ENSG00000111231	GPN3	-3.15788	-59.3536	0.001589
ENSG00000153551	CMTM7	-3.15503	-50.9331	0.001605
ENSG00000142224	IL19	-3.15098	-37.4617	0.001627
ENSG00000145014	TMEM44	3.14714	20.8005	0.001649
ENSG00000104886	PLEKHJ1	3.14524	112.949	0.00166
ENSG00000104626	ERI1	3.14385	41.5666	0.001667
ENSG00000013523	ANGEL1	3.14298	16.9529	0.001672
ENSG00000213859	KCTD11	3.14279	66.5783	0.001673
ENSG00000124160	NCOA5	3.14198	48.6096	0.001678
ENSG00000176177	ENTHD1	-3.13146	-128.569	0.001739
ENSG00000014914	MTMR11	-3.12957	-425.884	0.001751
ENSG00000164082	GRM2	-3.12686	-78.007	0.001767
ENSG00000256269	HMBS	-3.12679	-29.6118	0.001767
ENSG00000005194	CIAPIN1	-3.1253	-58.0088	0.001776
ENSG00000167244	IGF2	-3.11083	-309.483	0.001866
ENSG00000138092	CENPO	-3.10831	-96.0664	0.001882
ENSG00000171056	SOX7	3.10824	78.1037	0.001882
ENSG00000108523	RNF167	-3.10642	-137.659	0.001894
ENSG00000140323	DISP2	-3.09974	-60.9714	0.001937
ENSG00000161610	HCRT	-3.09815	-98.2407	0.001947
ENSG00000244355	LY6G6D	3.09715	88.2964	0.001954
ENSG00000066777	ARFGEF1	3.09674	54.6251	0.001957
ENSG00000101464	PIGU	-3.09523	-64.0299	0.001967
ENSG00000079102	RUNX1T1	3.0857	174.323	0.002031
ENSG00000133247	KMT5C	3.07732	114.725	0.002089
ENSG00000019995	ZRANB1	-3.07645	-18.0954	0.002095
ENSG00000001617	SEMA3F	-3.07051	-82.0304	0.002137
ENSG00000232948	DEFB130A	3.07017	199.819	0.002139
ENSG00000105738	SIPA1L3	-3.0693	-77.1835	0.002146
ENSG00000101019	UQCC1	3.0677	36.3081	0.002157
ENSG00000151422	FER	-3.06303	-45.7509	0.002191
ENSG00000140105	WARS1	-3.05714	-23.782	0.002235
ENSG00000197930	ERO1A	-3.0562	-29.5762	0.002242
ENSG00000137713	PPP2R1B	-3.05617	-103.054	0.002242
ENSG00000137868	STRA6	-3.05606	-27.0398	0.002243
ENSG00000003989	SLC7A2	-3.05519	-68.339	0.002249
ENSG00000212722	KRTAP4-9	-3.05462	-554.67	0.002253
ENSG00000204702	OR2J1	3.05422	342.42	0.002256
ENSG00000215343	ZNF705D	3.05368	2184.56	0.002261
ENSG00000171786	NHLH1	3.05299	124.26	0.002266
ENSG00000144834	TAGLN3	3.04778	19.9786	0.002305
ENSG00000100154	TTC28	3.0463	11.1203	0.002317
ENSG00000153113	CAST	3.03596	43.1158	0.002398
ENSG00000197965	MPZL1	3.03579	17.6717	0.002399
ENSG00000054967	RELT	3.03511	49.9397	0.002404
ENSG00000162104	ADCY9	3.03355	89.9674	0.002417
ENSG00000177225	GATD1	3.03329	56.7597	0.002419
ENSG00000188306	LRRIQ4	3.03145	86.1195	0.002434
ENSG00000106526	ACTR3C	-3.02803	-49.3827	0.002462
ENSG00000131771	PPP1R1B	3.02775	194.823	0.002464
ENSG00000170166	HOXD4	-3.02424	-215.823	0.002493
ENSG00000163082	SGPP2	-3.02337	-39.4512	0.0025
ENSG00000144642	RBMS3	3.01857	43.4057	0.00254
ENSG00000125691	RPL23	3.01386	150.513	0.002579
ENSG00000204439	C6orf47	-3.00534	-51.8886	0.002653
ENSG00000186432	KPNA4	-3.00083	-123.033	0.002692
ENSG00000196967	ZNF585A	3.00011	121.215	0.002699
ENSG00000197562	RAB40C	-2.99784	-58.6708	0.002719
ENSG00000108306	FBXL20	-2.99681	-125.615	0.002728
ENSG00000197253	TPSB2	-2.99584	-872.629	0.002737
ENSG00000132952	USPL1	2.99261	126.077	0.002766
ENSG00000174938	SEZ6L2	-2.99212	-19.7923	0.002771
ENSG00000111832	RWDD1	2.98991	33.1005	0.002791
ENSG00000172717	GARIN2	2.97963	162.12	0.002886
ENSG00000118503	TNFAIP3	-2.97881	-119.137	0.002894
ENSG00000011485	PPP5C	-2.97386	-10.3683	0.002941
ENSG00000170145	SIK2	-2.97177	-172.625	0.002961
ENSG00000116698	SMG7	-2.97169	-72.1153	0.002962
ENSG00000077157	PPP1R12B	2.97152	133.167	0.002963
ENSG00000204531	POU5F1	2.96852	38.0132	0.002992
ENSG00000153064	BANK1	2.96249	48.7081	0.003052
ENSG00000143434	SEMA6C	-2.95812	-105.004	0.003095
ENSG00000124562	SNRPC	2.95619	101.21	0.003115
ENSG00000104901	DKKL1	-2.95593	-98.3152	0.003117
ENSG00000174915	PTDSS2	2.95497	55.1107	0.003127
ENSG00000146109	ABT1	2.94698	70.3036	0.003209
ENSG00000140459	CYP11A1	-2.94454	-314.424	0.003234
ENSG00000177302	TOP3A	2.94046	39.3191	0.003277
ENSG00000079459	FDFT1	2.94013	43.4954	0.003281
ENSG00000188910	GJB3	2.93854	263.383	0.003298
ENSG00000105401	CDC37	-2.93824	-50.7663	0.003301
ENSG00000147364	FBXO25	2.93777	30.2392	0.003306
ENSG00000095485	CWF19L1	2.93472	30.5011	0.003338
ENSG00000131748	STARD3	2.92125	37.1536	0.003486
ENSG00000105538	RASIP1	-2.92122	-195.173	0.003487
ENSG00000075975	MKRN2	-2.92041	-16.4133	0.003496
ENSG00000165997	ARL5B	-2.9174	-61.2883	0.00353
ENSG00000127328	RAB3IP	2.91342	74.0966	0.003575
ENSG00000143669	LYST	-2.90733	-12.0727	0.003645
ENSG00000064995	TAF11	-2.89796	-66.2565	0.003756
ENSG00000112576	CCND3	-2.89469	-96.7825	0.003795
ENSG00000064547	LPAR2	2.89377	230.949	0.003806
ENSG00000091640	SPAG7	-2.88969	-138.048	0.003856
ENSG00000168491	CCDC110	-2.88855	-33.72	0.00387
ENSG00000104783	KCNN4	2.88725	70.7494	0.003886
ENSG00000154721	JAM2	-2.88471	-306.687	0.003918
ENSG00000130511	SSBP4	2.88408	28.4995	0.003926
ENSG00000178184	PARD6G	-2.88157	-68.795	0.003957
ENSG00000135116	HRK	-2.88092	-40.4266	0.003965
ENSG00000004534	RBM6	-2.88082	-112.059	0.003966
ENSG00000173230	GOLGB1	2.87857	99.0906	0.003995
ENSG00000160075	SSU72	-2.87731	-27.5609	0.004011
ENSG00000163576	EFHB	2.87429	67.2157	0.004049
ENSG00000165526	RPUSD4	2.87426	49.5333	0.00405
ENSG00000008018	PSMB1	2.87032	27.6417	0.004101
ENSG00000177663	IL17RA	2.86929	29.4859	0.004114
ENSG00000197587	DMBX1	2.8678	137.037	0.004133
ENSG00000182985	CADM1	-2.86178	-59.4125	0.004213
ENSG00000099282	TSPAN15	-2.86174	-14.2421	0.004213
ENSG00000147872	PLIN2	-2.85974	-17.6021	0.00424
ENSG00000255974	CYP2A6	-2.85877	-554.829	0.004253
ENSG00000111786	SRSF9	2.85548	116.656	0.004297
ENSG00000130222	GADD45G	2.85454	16.8728	0.00431
ENSG00000122986	HVCN1	2.85218	23.5952	0.004342
ENSG00000146039	SLC17A4	-2.8518	-317.598	0.004347
ENSG00000136634	IL10	-2.84795	-16.6277	0.0044
ENSG00000140474	ULK3	2.84751	50.658	0.004406
ENSG00000162923	WDR26	-2.84733	-123.23	0.004409
ENSG00000212659	KRTAP9-6	2.8467	1112.8	0.004417
ENSG00000283782	ENSG00000283782	2.83935	17.228	0.004521
ENSG00000178860	MSC	-2.83882	-3.24849	0.004528
ENSG00000184924	PTRHD1	-2.8386	-99.6593	0.004531
ENSG00000073605	GSDMB	2.83556	18.8269	0.004574
ENSG00000155827	RNF20	-2.8342	-61.7685	0.004594
ENSG00000237330	RNF223	2.82862	112.427	0.004675
ENSG00000113249	HAVCR1	-2.82321	-122.219	0.004755
ENSG00000070019	GUCY2C	2.82061	315.672	0.004793
ENSG00000204610	TRIM15	-2.8204	-261.668	0.004796
ENSG00000120937	NPPB	2.81826	223.505	0.004828
ENSG00000135838	NPL	2.81665	58.9457	0.004853
ENSG00000181751	MACIR	2.81494	24.3308	0.004879
ENSG00000196358	NTNG2	2.81284	81.5904	0.004911
ENSG00000079689	SCGN	-2.81138	-329.791	0.004933
ENSG00000205089	CCNI2	-2.80942	-77.2711	0.004963
ENSG00000174371	EXO1	-2.80483	-18.6962	0.005034
ENSG00000101311	FERMT1	-2.80429	-33.0039	0.005043
ENSG00000198113	TOR4A	-2.8017	-32.0514	0.005083
ENSG00000075651	PLD1	-2.80108	-28.7403	0.005093
ENSG00000239998	LILRA2	-2.79429	-19.1554	0.005201
ENSG00000138468	SENP7	-2.78602	-57.566	0.005336
ENSG00000084674	APOB	2.785	104.443	0.005353
ENSG00000140678	ITGAX	2.78269	45.6198	0.005391
ENSG00000123453	SARDH	2.7801	47.9103	0.005434
ENSG00000148926	ADM	2.77962	62.9983	0.005442
ENSG00000069122	ADGRF5	-2.77952	-847.634	0.005444
ENSG00000257138	TAS2R38	-2.77952	-946.711	0.005444
ENSG00000204520	MICA	-2.77712	-11.2753	0.005484
ENSG00000087301	TXNDC16	-2.77522	-52.8715	0.005516
ENSG00000164440	TXLNB	-2.77502	-13.9696	0.00552
ENSG00000095370	SH2D3C	-2.77274	-146.341	0.005559
ENSG00000212710	CTAGE1	2.77245	464.51	0.005564
ENSG00000183569	SERHL2	-2.77136	-5.07761	0.005582
ENSG00000122034	GTF3A	-2.77015	-18.7858	0.005603
ENSG00000166128	RAB8B	2.76994	52.086	0.005607
ENSG00000188290	HES4	2.76958	13.5516	0.005613
ENSG00000021355	SERPINB1	2.76865	21.4274	0.005629
ENSG00000204060	FOXO6	2.76835	29.948	0.005634
ENSG00000125780	TGM3	-2.76628	-68.7435	0.00567
ENSG00000197724	PHF2	-2.76155	-21.8905	0.005753
ENSG00000070961	ATP2B1	2.76094	24.2401	0.005764
ENSG00000101444	AHCY	2.7593	72.2662	0.005792
ENSG00000134571	MYBPC3	-2.75875	-126.319	0.005802
ENSG00000138395	CDK15	-2.75868	-138.159	0.005804
ENSG00000187051	RPS19BP1	-2.75837	-153.497	0.005809
ENSG00000109079	TNFAIP1	2.75637	362.857	0.005845
ENSG00000181666	ZNF875	-2.75273	-55.621	0.00591
ENSG00000136810	TXN	-2.75209	-19.8274	0.005922
ENSG00000154743	TSEN2	-2.74975	-25.1711	0.005964
ENSG00000104894	CD37	2.7485	6.62772	0.005987
ENSG00000075239	ACAT1	-2.74336	-66.3913	0.006081
ENSG00000158023	CFAP251	-2.74314	-5.80846	0.006086
ENSG00000174939	ASPHD1	-2.74243	-39.063	0.006099
ENSG00000289721	PYDC5	2.73855	115.105	0.006171
ENSG00000155755	TMEM237	2.73774	35.8186	0.006186
ENSG00000166170	BAG5	-2.73483	-13.8539	0.006241
ENSG00000179144	GIMAP7	2.73195	45.5482	0.006296
ENSG00000129009	ISLR	2.731	208.066	0.006314
ENSG00000284779	ENSG00000284779	-2.72986	-252.747	0.006336
ENSG00000137218	FRS3	-2.7253	-21.2675	0.006424
ENSG00000186314	PRELID2	-2.72133	-35.1512	0.006502
ENSG00000125726	CD70	-2.72112	-7.5135	0.006506
ENSG00000087302	RTRAF	2.7194	67.5729	0.00654
ENSG00000196466	ZNF799	-2.71799	-64.5889	0.006568
ENSG00000255307	OR52B2	2.71783	273.493	0.006571
ENSG00000161609	KASH5	2.71466	5.49829	0.006634
ENSG00000213047	DENND1B	2.71442	163.669	0.006639
ENSG00000084734	GCKR	2.7131	139.673	0.006666
ENSG00000144848	ATG3	-2.71297	-122.507	0.006668
ENSG00000166200	COPS2	-2.71118	-64.9751	0.006704
ENSG00000166670	MMP10	-2.71073	-423.434	0.006713
ENSG00000144747	TMF1	2.71009	119.128	0.006726
ENSG00000142182	DNMT3L	2.70925	524.942	0.006744
ENSG00000137872	SEMA6D	2.70914	87.2429	0.006746
ENSG00000135362	PRR5L	2.70706	28.0451	0.006788
ENSG00000260861	ENSG00000260861	2.70638	14.3762	0.006802
ENSG00000137842	TMEM62	2.70621	33.9187	0.006806
ENSG00000170802	FOXN2	2.70567	30.4918	0.006817
ENSG00000160181	TFF2	-2.70511	-382.736	0.006828
ENSG00000125965	GDF5	2.70357	211.028	0.00686
ENSG00000184163	C1QTNF12	2.70216	58.8724	0.006889
ENSG00000101680	LAMA1	2.69885	166.521	0.006958
ENSG00000169397	RNASE3	2.69698	27.555	0.006997
ENSG00000188283	ZNF383	-2.69552	-76.2387	0.007028
ENSG00000164611	PTTG1	-2.69483	-231.747	0.007042
ENSG00000239697	TNFSF12	-2.69253	-21.5462	0.007091
ENSG00000130559	CAMSAP1	2.69246	50.8944	0.007093
ENSG00000124574	ABCC10	-2.68979	-18.1753	0.00715
ENSG00000290217	ENSG00000290217	-2.68833	-521.81	0.007181
ENSG00000119508	NR4A3	-2.68786	-114.473	0.007191
ENSG00000197283	SYNGAP1	-2.68603	-79.7809	0.007231
ENSG00000186075	ZPBP2	2.6844	166.272	0.007266
ENSG00000278870	OR51G1	-2.68254	-447.918	0.007307
ENSG00000042813	ZPBP	-2.68222	-381.374	0.007313
ENSG00000181085	MAPK15	-2.68191	-111.941	0.00732
ENSG00000158457	TSPAN33	2.68169	52.3304	0.007325
ENSG00000170417	TMEM182	2.68044	87.8083	0.007353
ENSG00000152910	CNTNAP4	-2.68025	-1609.32	0.007357
ENSG00000172661	WASHC2C	-2.67992	-46.1241	0.007364
ENSG00000171587	DSCAM	-2.67544	-287.272	0.007463
ENSG00000196867	ZFP28	2.67507	40.3142	0.007471
ENSG00000188739	RBM34	2.67194	70.2132	0.007541
ENSG00000145692	BHMT	2.67052	254.069	0.007573
ENSG00000152611	CAPSL	-2.669	-123.021	0.007608
ENSG00000174992	ZG16	2.66609	412.847	0.007674
ENSG00000099834	CDHR5	2.66489	24.9511	0.007701
ENSG00000197238	H4C11	2.66456	137.818	0.007709
ENSG00000183682	BMP8A	2.66297	6.84933	0.007745
ENSG00000112078	KCTD20	2.66162	31.9256	0.007777
ENSG00000145901	TNIP1	2.66149	67.4792	0.007779
ENSG00000138796	HADH	2.66072	75.4654	0.007797
ENSG00000179059	ZFP42	2.66015	320.26	0.007811
ENSG00000065361	ERBB3	-2.66007	-61.6442	0.007812
ENSG00000288000	ENSG00000288000	-2.6593	-51.8507	0.00783
ENSG00000124493	GRM4	2.65799	250.253	0.007861
ENSG00000163374	YY1AP1	2.6562	70.7666	0.007903
ENSG00000181631	P2RY13	2.65609	81.0345	0.007905
ENSG00000173267	SNCG	-2.65556	-86.3557	0.007918
ENSG00000115207	GTF3C2	-2.65505	-51.6357	0.00793
ENSG00000131323	TRAF3	2.65426	82.0745	0.007948
ENSG00000157992	KRTCAP3	-2.65325	-28.5259	0.007972
ENSG00000184939	ZFP90	-2.65244	-5.06506	0.007991
ENSG00000198914	POU3F3	2.65006	219.278	0.008048
ENSG00000119669	IRF2BPL	2.64655	7.65062	0.008132
ENSG00000142102	PGGHG	-2.64551	-28.7889	0.008157
ENSG00000180113	TDRD6	-2.64482	-313.965	0.008173
ENSG00000173273	TNKS	2.64358	21.2138	0.008203
ENSG00000065802	ASB1	2.64316	28.6042	0.008214
ENSG00000164691	TAGAP	2.64276	7.40208	0.008223
ENSG00000137675	MMP27	2.64163	125.772	0.008251
ENSG00000203546	ENSG00000203546	2.6409	111.885	0.008269
ENSG00000158859	ADAMTS4	-2.63867	-63.933	0.008323
ENSG00000170561	IRX2	2.63662	641.377	0.008374
ENSG00000138688	BLTP1	-2.63338	-39.5029	0.008454
ENSG00000134389	CFHR5	2.63268	183.21	0.008471
ENSG00000133321	PLAAT4	-2.63191	-184.905	0.008491
ENSG00000267748	ENSG00000267748	2.63096	152.075	0.008515
ENSG00000186847	KRT14	2.63092	208.036	0.008515
ENSG00000118420	UBE3D	-2.62725	-69.3217	0.008608
ENSG00000182674	KCNB2	-2.62652	-116.173	0.008626
ENSG00000241370	RPP21	2.62614	19.0427	0.008636
ENSG00000145214	DGKQ	2.62585	5.87448	0.008643
ENSG00000204217	BMPR2	-2.62424	-41.1666	0.008684
ENSG00000185507	IRF7	2.62138	14.5356	0.008757
ENSG00000140006	WDR89	2.61976	14.6877	0.008799
ENSG00000132680	KHDC4	-2.61958	-31.2534	0.008804
ENSG00000170917	NUDT6	-2.6195	-26.6469	0.008806
ENSG00000100294	MCAT	2.61837	12.4609	0.008835
ENSG00000197728	RPS26	-2.61831	-17.5823	0.008837
ENSG00000183161	FANCF	2.61825	79.2012	0.008838
ENSG00000000938	FGR	2.61793	35.8721	0.008847
ENSG00000106927	AMBP	-2.61666	-127.071	0.008879
ENSG00000145592	RPL37	2.61645	51.8428	0.008885
ENSG00000257184	ENSG00000257184	-2.61449	-598.081	0.008936
ENSG00000069696	DRD4	2.61323	68.672	0.008969
ENSG00000073737	DHRS9	-2.61291	-106.241	0.008978
ENSG00000168394	TAP1	-2.6127	-42.1728	0.008983
ENSG00000117594	HSD11B1	-2.61177	-546.801	0.009007
ENSG00000110324	IL10RA	-2.61004	-63.403	0.009053
ENSG00000215695	RSC1A1	-2.60957	-384.192	0.009066
ENSG00000116001	TIA1	-2.6077	-49.3128	0.009115
ENSG00000146054	TRIM7	2.60753	26.7186	0.00912
ENSG00000213782	DDX47	2.60661	104.819	0.009144
ENSG00000099617	EFNA2	-2.60544	-516.536	0.009176
ENSG00000162616	DNAJB4	2.60542	142.183	0.009176
ENSG00000080166	DCT	-2.60501	-156.648	0.009187
ENSG00000178665	ZNF713	2.60464	31.038	0.009197
ENSG00000142494	SLC47A1	2.60329	46.5288	0.009234
ENSG00000149485	FADS1	-2.60069	-31.6946	0.009304
ENSG00000107902	LHPP	-2.59944	-3.1406	0.009338
ENSG00000126858	RHOT1	-2.59858	-99.6746	0.009361
ENSG00000164574	GALNT10	-2.59822	-42.8958	0.009371
ENSG00000136436	CALCOCO2	2.59716	66.2167	0.0094
ENSG00000104147	OIP5	-2.59589	-102.605	0.009435
ENSG00000205362	MT1A	-2.59457	-55.8555	0.009471
ENSG00000182224	CYB5D1	-2.59333	-40.5107	0.009505
ENSG00000100519	PSMC6	-2.59121	-37.3996	0.009564
ENSG00000187855	ASCL4	-2.59098	-178.259	0.00957
ENSG00000156171	DRAM2	2.5905	38.7732	0.009584
ENSG00000143622	RIT1	2.58984	92.1702	0.009602
ENSG00000122483	CCDC18	2.5895	36.9642	0.009611
ENSG00000187475	H1-6	2.58915	80.0112	0.009621
ENSG00000183513	COA5	-2.58908	-29.4762	0.009623
ENSG00000083444	PLOD1	2.58893	22.5294	0.009627
ENSG00000138115	CYP2C8	-2.58855	-205.67	0.009638
ENSG00000179055	OR13D1	-2.5883	-114.544	0.009645
ENSG00000129562	DAD1	2.58653	11.6685	0.009695
ENSG00000076685	NT5C2	2.58615	14.7401	0.009706
ENSG00000151164	RAD9B	-2.58532	-63.4706	0.009729
ENSG00000120875	DUSP4	2.58231	22.0613	0.009814
ENSG00000110148	CCKBR	-2.5822	-169.816	0.009817
ENSG00000079277	MKNK1	2.58208	33.4993	0.009821
ENSG00000205832	C16orf96	2.58146	417.63	0.009838
ENSG00000126432	PRDX5	-2.57986	-97.9096	0.009884
ENSG00000205884	DEFB136	2.57812	234.611	0.009934
ENSG00000047936	ROS1	-2.57666	-124.06	0.009976
ENSG00000172568	FNDC9	-2.57158	-90.2006	0.010124
ENSG00000125787	GNRH2	-2.57134	-237.45	0.01013
ENSG00000169599	NFU1	-2.56986	-206.807	0.010174
ENSG00000155926	SLA	-2.56973	-39.6217	0.010178
ENSG00000253958	CLDN23	2.56882	8.76611	0.010205
ENSG00000249853	HS3ST5	-2.5685	-213.418	0.010214
ENSG00000162456	KNCN	2.56718	625.27	0.010253
ENSG00000110395	CBL	-2.56449	-75.3618	0.010333
ENSG00000109736	MFSD10	2.56421	47.6779	0.010341
ENSG00000065518	NDUFB4	2.56363	126.391	0.010358
ENSG00000162892	IL24	2.56333	44.457	0.010367
ENSG00000164151	ICE1	-2.56254	-39.7497	0.010391
ENSG00000113838	TBCCD1	2.56191	39.4286	0.01041
ENSG00000100321	SYNGR1	2.55698	22.5867	0.010558
ENSG00000173404	INSM1	2.55605	22.775	0.010587
ENSG00000112584	FAM120B	-2.55499	-39.9327	0.010619
ENSG00000172724	CCL19	-2.55492	-41.2614	0.010621
ENSG00000143258	USP21	-2.55038	-82.9528	0.010761
ENSG00000082212	ME2	-2.54796	-54.9293	0.010835
ENSG00000227877	MRLN	2.54131	485.691	0.011044
ENSG00000002834	LASP1	2.53879	45.5362	0.011124
ENSG00000198535	C2CD4A	-2.53857	-19.8245	0.011131
ENSG00000196510	ANAPC7	2.53841	46.5697	0.011136
ENSG00000184489	PTP4A3	-2.53754	-25.3491	0.011163
ENSG00000122218	COPA	2.53458	34.6375	0.011258
ENSG00000089177	KIF16B	-2.53427	-18.3617	0.011268
ENSG00000136877	FPGS	-2.53382	-17.2573	0.011283
ENSG00000170927	PKHD1	-2.53306	-197.473	0.011307
ENSG00000127578	WFIKKN1	2.53193	28.7971	0.011344
ENSG00000127415	IDUA	2.53177	4.28391	0.011349
ENSG00000094661	OR1I1	-2.53096	-555.623	0.011375
ENSG00000099910	KLHL22	-2.5307	-37.1049	0.011384
ENSG00000101441	CST4	2.53069	276.071	0.011384
ENSG00000184986	TMEM121	-2.53024	-200.052	0.011398
ENSG00000213658	LAT	-2.52823	-111.235	0.011464
ENSG00000259384	GH1	-2.52755	-37.5843	0.011486
ENSG00000112578	BYSL	2.52629	137.084	0.011527
ENSG00000153814	JAZF1	2.52616	56.7158	0.011532
ENSG00000174953	DHX36	2.52441	90.2118	0.011589
ENSG00000089225	TBX5	2.5223	260.743	0.011659
ENSG00000166224	SGPL1	-2.52037	-37.28	0.011723
ENSG00000154719	MRPL39	2.51993	23.6017	0.011738
ENSG00000168631	MUCL3	-2.51973	-286.967	0.011744
ENSG00000183153	GJD3	-2.51918	-122.03	0.011763
ENSG00000227729	RD3L	2.51826	27.1203	0.011794
ENSG00000198252	STYX	2.51788	16.8549	0.011807
ENSG00000164171	ITGA2	-2.51579	-11.0885	0.011877
ENSG00000170889	RPS9	2.51522	9.17732	0.011896
ENSG00000169896	ITGAM	-2.51391	-26.8745	0.01194
ENSG00000168300	PCMTD1	-2.51219	-27.993	0.011998
ENSG00000159251	ACTC1	2.51096	219.25	0.01204
ENSG00000198087	CD2AP	2.50969	40.3669	0.012084
ENSG00000121053	EPX	2.50913	16.2729	0.012103
ENSG00000068745	IP6K2	-2.50884	-117.637	0.012113
ENSG00000174282	ZBTB4	2.50841	27.2685	0.012128
ENSG00000204913	LRRC3C	-2.5083	-10.5891	0.012131
ENSG00000152804	HHEX	-2.50521	-46.8483	0.012238
ENSG00000268500	SIGLEC5	-2.5051	-61.8047	0.012242
ENSG00000153317	ASAP1	-2.50057	-25.8469	0.012399
ENSG00000003756	RBM5	-2.50019	-51.7778	0.012413
ENSG00000101412	E2F1	-2.49969	-37.0823	0.01243
ENSG00000166869	CHP2	2.49891	158.72	0.012458
ENSG00000160563	MED27	2.49863	96.545	0.012467
ENSG00000115211	EIF2B4	-2.49543	-89.1548	0.01258
ENSG00000146839	ZAN	2.49507	119.595	0.012593
ENSG00000182809	CRIP2	2.49446	909.368	0.012615
ENSG00000196787	H2AC11	2.49397	93.0489	0.012632
ENSG00000137804	NUSAP1	-2.49235	-172.775	0.01269
ENSG00000095981	KCNK16	-2.49218	-188.786	0.012696
ENSG00000106236	NPTX2	2.49126	165.245	0.012729
ENSG00000197437	OR13G1	2.48884	292.272	0.012816
ENSG00000215817	ZC3H11B	-2.48618	-171.995	0.012912
ENSG00000122481	RWDD3	2.48556	15.9555	0.012935
ENSG00000148634	HERC4	2.4837	45.84	0.013003
ENSG00000117036	ETV3	-2.48355	-132.818	0.013008
ENSG00000168958	MFF	-2.48321	-33.3119	0.01302
ENSG00000249709	ZNF564	2.48307	82.8429	0.013026
ENSG00000165188	RNF183	-2.48253	-339.108	0.013045
ENSG00000124067	SLC12A4	2.48163	70.7022	0.013078
ENSG00000086848	ALG9	2.48156	154.542	0.013081
ENSG00000132510	KDM6B	-2.47826	-23.0971	0.013203
ENSG00000184560	SPEM2	2.47778	812.818	0.01322
ENSG00000135919	SERPINE2	-2.47523	-12.2107	0.013315
ENSG00000101290	CDS2	2.47261	55.6878	0.013413
ENSG00000072858	SIDT1	2.47153	9.93993	0.013454
ENSG00000149115	TNKS1BP1	-2.47104	-43.3918	0.013472
ENSG00000204655	MOG	2.47095	170.547	0.013476
ENSG00000179546	HTR1D	2.47075	105.009	0.013483
ENSG00000171060	C8orf74	-2.47074	-151.746	0.013484
ENSG00000177556	ATOX1	-2.47031	-31.2283	0.0135
ENSG00000189269	DRICH1	-2.47028	-90.9235	0.013501
ENSG00000169474	SPRR1A	2.47026	117.159	0.013501
ENSG00000150455	TIRAP	2.46844	137.186	0.01357
ENSG00000135373	EHF	-2.46826	-65.6931	0.013577
ENSG00000064687	ABCA7	2.46798	10.4017	0.013588
ENSG00000198945	L3MBTL3	2.46784	38.5343	0.013593
ENSG00000289791	ENSG00000289791	2.46682	27.7323	0.013632
ENSG00000030110	BAK1	-2.46679	-30.7817	0.013633
ENSG00000144524	COPS7B	2.46614	147.557	0.013658
ENSG00000124664	SPDEF	-2.46612	-267.282	0.013659
ENSG00000169621	APLF	-2.46573	-105.754	0.013674
ENSG00000165661	QSOX2	-2.46459	-27.1696	0.013717
ENSG00000170819	BFSP2	-2.46388	-175.398	0.013744
ENSG00000166126	AMN	-2.46283	-28.1942	0.013784
ENSG00000149516	MS4A3	-2.46222	-33.0539	0.013808
ENSG00000166562	SEC11C	2.4621	44.403	0.013813
ENSG00000137812	KNL1	-2.46183	-45.7725	0.013823
ENSG00000169193	CCDC126	2.46021	105.088	0.013886
ENSG00000221866	PLXNA4	-2.46	-59.0285	0.013894
ENSG00000103091	WDR59	2.45983	39.7466	0.0139
ENSG00000108828	VAT1	-2.45807	-55.9986	0.013969
ENSG00000140365	COMMD4	2.45729	319.997	0.013999
ENSG00000145879	SPINK7	-2.45612	-1230.72	0.014045
ENSG00000177673	TEX44	2.45595	169.377	0.014051
ENSG00000278224	PRICKLE4	-2.45471	-14.7315	0.0141
ENSG00000104213	PDGFRL	2.45398	18.9394	0.014128
ENSG00000064961	HMG20B	-2.45343	-101.579	0.01415
ENSG00000104728	ARHGEF10	2.45052	64.5067	0.014265
ENSG00000162302	RPS6KA4	2.44893	40.0579	0.014328
ENSG00000150054	MPP7	2.44497	18.9965	0.014487
ENSG00000188070	ZFTA	2.44394	352.896	0.014528
ENSG00000132781	MUTYH	2.44384	49.6632	0.014532
ENSG00000162009	SSTR5	-2.44266	-770.46	0.014579
ENSG00000110801	PSMD9	2.44085	34.9021	0.014653
ENSG00000149212	SESN3	2.44074	100.708	0.014657
ENSG00000138185	ENTPD1	2.43864	70.0865	0.014742
ENSG00000181867	FTMT	-2.43807	-330.939	0.014766
ENSG00000131142	CCL25	2.43766	33.367	0.014783
ENSG00000241839	PLEKHO2	2.43755	33.907	0.014787
ENSG00000179403	VWA1	2.43576	87.7338	0.01486
ENSG00000205835	GMNC	2.43572	22.424	0.014862
ENSG00000204653	ASPDH	2.43555	91.469	0.014869
ENSG00000164841	TMEM74	-2.43517	-29.7267	0.014885
ENSG00000105750	ZNF85	2.43454	22.801	0.014911
ENSG00000213416	KRTAP4-12	-2.43375	-73.0335	0.014943
ENSG00000183087	GAS6	-2.43312	-57.3705	0.014969
ENSG00000119321	FKBP15	2.43157	28.3981	0.015033
ENSG00000090539	CHRD	-2.43144	-64.3601	0.015039
ENSG00000143033	MTF2	-2.42792	-60.4439	0.015186
ENSG00000124508	BTN2A2	-2.42672	-21.1232	0.015236
ENSG00000230657	PRB4	-2.42659	-456.92	0.015242
ENSG00000243943	ZNF512	-2.42612	-56.4027	0.015261
ENSG00000124557	BTN1A1	2.42579	46.4256	0.015275
ENSG00000205038	PKHD1L1	2.4255	88.8307	0.015287
ENSG00000072818	ACAP1	-2.42499	-25.6945	0.015309
ENSG00000159202	UBE2Z	-2.42434	-60.1001	0.015336
ENSG00000144134	RABL2A	2.42429	39.5406	0.015338
ENSG00000216588	IGSF23	2.42388	141.351	0.015356
ENSG00000125148	MT2A	2.41981	65.5754	0.015528
ENSG00000116584	ARHGEF2	2.41981	42.7698	0.015529
ENSG00000064666	CNN2	2.41944	51.2417	0.015545
ENSG00000177830	CHID1	-2.41941	-65.574	0.015546
ENSG00000077935	SMC1B	-2.41816	-19.0758	0.015599
ENSG00000273802	H2BC8	2.41746	61.9142	0.015629
ENSG00000196876	SCN8A	-2.41699	-96.3923	0.015649
ENSG00000124145	SDC4	2.41695	35.5029	0.015651
ENSG00000085982	USP40	2.41618	36.5739	0.015684
ENSG00000148704	VAX1	-2.4161	-474.984	0.015688
ENSG00000142751	GPN2	-2.41582	-15.8569	0.0157
ENSG00000185627	PSMD13	2.41545	37.8886	0.015716
ENSG00000147873	IFNA5	2.41531	450.511	0.015722
ENSG00000136010	ALDH1L2	2.41488	22.1669	0.01574
ENSG00000101040	ZMYND8	-2.41367	-108.307	0.015793
ENSG00000144476	ACKR3	-2.41331	-12.6217	0.015808
ENSG00000169218	RSPO1	-2.41318	-107.522	0.015814
ENSG00000185946	RNPC3	-2.41287	-105.5	0.015827
ENSG00000165660	ABRAXAS2	-2.4123	-130.157	0.015852
ENSG00000160124	MIX23	2.41182	46.2504	0.015873
ENSG00000132003	ZSWIM4	2.41092	57.0311	0.015912
ENSG00000204361	NXPE2	2.41078	179.094	0.015918
ENSG00000116833	NR5A2	2.40938	261.299	0.01598
ENSG00000067369	TP53BP1	2.40697	21.8047	0.016086
ENSG00000123154	WDR83	2.40684	126.64	0.016091
ENSG00000100522	GNPNAT1	-2.40364	-25.5714	0.016233
ENSG00000012171	SEMA3B	2.40157	181.584	0.016325
ENSG00000196655	TRAPPC4	2.4015	36.3408	0.016328
ENSG00000189233	NUGGC	-2.40147	-9.04847	0.016329
ENSG00000057663	ATG5	2.40094	85.3503	0.016353
ENSG00000066468	FGFR2	2.40075	64.6556	0.016362
ENSG00000142961	MOB3C	-2.40072	-13.2356	0.016363
ENSG00000118729	CASQ2	2.40066	212.696	0.016366
ENSG00000158050	DUSP2	2.39996	38.8892	0.016397
ENSG00000112033	PPARD	2.39832	40.6196	0.01647
ENSG00000108622	ICAM2	-2.39787	-448.598	0.016491
ENSG00000182318	ZSCAN22	-2.3974	-124.372	0.016512
ENSG00000164663	USP49	-2.39682	-51.3645	0.016538
ENSG00000124226	RNF114	2.39672	39.9608	0.016543
ENSG00000138386	NAB1	2.39587	28.9041	0.016581
ENSG00000165474	GJB2	-2.39584	-15.3559	0.016582
ENSG00000159217	IGF2BP1	-2.3945	-177.359	0.016643
ENSG00000129422	MTUS1	-2.3933	-23.4004	0.016698
ENSG00000163357	DCST1	-2.39198	-725.08	0.016758
ENSG00000170092	SPDYE5	2.39197	271.741	0.016758
ENSG00000146374	RSPO3	2.39122	347.5	0.016792
ENSG00000167604	NFKBID	-2.39113	-802.975	0.016797
ENSG00000249240	ENSG00000249240	2.39092	24.6107	0.016806
ENSG00000131591	C1orf159	2.39049	10.5681	0.016826
ENSG00000145907	G3BP1	2.39019	18.7716	0.016839
ENSG00000162929	SANBR	-2.38985	-38.755	0.016855
ENSG00000040633	PHF23	-2.38952	-65.0426	0.01687
ENSG00000112941	TENT4A	2.38876	18.5778	0.016905
ENSG00000072071	ADGRL1	2.38862	32.3282	0.016912
ENSG00000188997	KCTD21	2.38735	42.8618	0.016971
ENSG00000286135	SPADH	2.38707	370.315	0.016983
ENSG00000138640	FAM13A	2.38556	7.12238	0.017053
ENSG00000213999	MEF2B	2.38512	18.4543	0.017073
ENSG00000179580	RNF151	-2.38497	-11.8985	0.017081
ENSG00000168556	ING2	2.38495	31.0254	0.017082
ENSG00000152591	DSPP	2.38429	402.802	0.017112
ENSG00000074219	TEAD2	-2.38416	-41.3634	0.017118
ENSG00000121749	TBC1D15	2.38376	72.6761	0.017137
ENSG00000183484	GPR132	2.38299	22.8947	0.017173
ENSG00000050820	BCAR1	2.38122	55.3992	0.017256
ENSG00000168515	SCGB1D1	-2.38035	-131.114	0.017296
ENSG00000018869	ZNF582	-2.38003	-25.771	0.017311
ENSG00000196704	AMZ2	2.3779	14.0196	0.017411
ENSG00000196850	PPTC7	-2.3769	-171.272	0.017459
ENSG00000263528	IKBKE	-2.37628	-6.52804	0.017488
ENSG00000178301	AQP11	-2.37526	-17.8638	0.017536
ENSG00000147485	PXDNL	2.37436	41.1497	0.017579
ENSG00000003137	CYP26B1	2.37412	188.807	0.017591
ENSG00000105655	ISYNA1	2.37371	18.0531	0.01761
ENSG00000144369	FAM171B	2.37252	18.2815	0.017667
ENSG00000284791	SMIM41	-2.372	-61.4709	0.017692
ENSG00000100036	SLC35E4	-2.37151	-28.0238	0.017716
ENSG00000165475	CRYL1	-2.37018	-35.396	0.017779
ENSG00000035141	FAM136A	2.3701	31.9878	0.017783
ENSG00000141040	ZNF287	-2.36936	-104.097	0.017819
ENSG00000184702	SEPTIN5	-2.36928	-314.04	0.017823
ENSG00000108830	RND2	2.36857	110.233	0.017857
ENSG00000274286	ADRA2B	2.36811	101.488	0.017879
ENSG00000123179	EBPL	-2.3665	-10.0008	0.017957
ENSG00000187595	ZNF385C	-2.36582	-37.6815	0.01799
ENSG00000116212	LRRC42	2.36541	99.3067	0.01801
ENSG00000163435	ELF3	-2.36541	-131.965	0.01801
ENSG00000013725	CD6	2.36499	44.4065	0.018031
ENSG00000139718	SETD1B	2.36434	148.599	0.018062
ENSG00000176928	GCNT4	-2.36419	-48.1023	0.018069
ENSG00000167614	TTYH1	2.36388	135.483	0.018084
ENSG00000124641	MED20	2.362	15.2723	0.018177
ENSG00000171132	PRKCE	2.36142	20.9774	0.018205
ENSG00000010017	RANBP9	-2.36117	-41.5283	0.018217
ENSG00000117500	TMED5	2.36026	99.2514	0.018262
ENSG00000171812	COL8A2	-2.36016	-235.045	0.018267
ENSG00000012232	EXTL3	-2.35985	-40.9569	0.018282
ENSG00000163072	NOSTRIN	-2.35965	-33.3049	0.018292
ENSG00000267534	S1PR2	-2.35633	-26.8673	0.018456
ENSG00000175352	NRIP3	-2.35258	-11.3116	0.018643
ENSG00000156232	WHAMM	-2.35247	-83.1629	0.018649
ENSG00000219438	TAFA5	-2.35126	-205.735	0.01871
ENSG00000134824	FADS2	-2.35112	-7.48346	0.018717
ENSG00000189079	ARID2	2.35055	104.133	0.018746
ENSG00000141741	MIEN1	-2.35031	-54.8788	0.018758
ENSG00000118513	MYB	-2.34956	-54.4023	0.018795
ENSG00000197892	KIF13B	-2.34799	-72.6349	0.018875
ENSG00000090686	USP48	2.34797	80.7163	0.018876
ENSG00000167996	FTH1	2.34779	144.909	0.018885
ENSG00000135541	AHI1	-2.34764	-23.1506	0.018893
ENSG00000128294	TPST2	-2.34682	-50.6007	0.018934
ENSG00000130749	ZC3H4	2.34654	157.136	0.018949
ENSG00000178802	MPI	2.34647	30.3939	0.018952
ENSG00000171109	MFN1	2.34626	78.2815	0.018963
ENSG00000244462	RBM12	-2.34607	-31.6122	0.018973
ENSG00000104218	CSPP1	-2.34447	-132.347	0.019054
ENSG00000125409	TEKT3	2.34277	133.795	0.019141
ENSG00000082175	PGR	2.34235	254.946	0.019163
ENSG00000236104	ZBTB22	2.34224	40.0779	0.019168
ENSG00000151379	MSGN1	2.34222	222.2	0.019169
ENSG00000130695	CEP85	2.34206	53.6711	0.019178
ENSG00000149218	ENDOD1	-2.34111	-3.71713	0.019226
ENSG00000096717	SIRT1	-2.34109	-21.0354	0.019228
ENSG00000168484	SFTPC	2.34092	387.407	0.019236
ENSG00000136021	SCYL2	2.34041	62.7058	0.019263
ENSG00000116191	RALGPS2	2.34004	52.3099	0.019281
ENSG00000275896	PRSS2	2.33993	11.7909	0.019287
ENSG00000182963	GJC1	-2.33912	-92.886	0.019329
ENSG00000113583	C5orf15	-2.33906	-93.2631	0.019332
ENSG00000242110	AMACR	2.33904	19.2736	0.019333
ENSG00000188215	DCUN1D3	2.33898	48.9343	0.019336
ENSG00000104687	GSR	2.33841	34.4022	0.019366
ENSG00000167085	PHB1	-2.3376	-27.9966	0.019408
ENSG00000173327	MAP3K11	2.337	73.9221	0.019439
ENSG00000173110	HSPA6	-2.3366	-19.5267	0.01946
ENSG00000164056	SPRY1	-2.33644	-9.95479	0.019469
ENSG00000102962	CCL22	-2.33615	-14.0048	0.019483
ENSG00000096654	ZNF184	-2.33583	-14.757	0.0195
ENSG00000107551	RASSF4	2.33494	71.0028	0.019546
ENSG00000158869	FCER1G	-2.33472	-13.9389	0.019558
ENSG00000169282	KCNAB1	-2.33403	-392.591	0.019594
ENSG00000279000	OR10A6	2.33388	167.117	0.019602
ENSG00000168028	RPSA	2.33347	41.3091	0.019623
ENSG00000129055	ANAPC13	2.33325	9.96896	0.019635
ENSG00000169469	SPRR1B	2.33281	317.396	0.019658
ENSG00000114670	NEK11	-2.33175	-21.6457	0.019714
ENSG00000130433	CACNG6	-2.33008	-9.6656	0.019802
ENSG00000115446	UNC50	2.32971	42.9856	0.019822
ENSG00000171135	JAGN1	-2.32935	-18.4934	0.01984
ENSG00000167772	ANGPTL4	2.32933	38.0432	0.019842
ENSG00000154839	SKA1	2.32899	86.1757	0.01986
ENSG00000241837	ATP5PO	-2.32834	-73.6777	0.019894
ENSG00000137806	NDUFAF1	-2.32648	-45.7585	0.019993
ENSG00000102904	TSNAXIP1	2.32637	547.965	0.019999
ENSG00000125386	FAM193A	-2.32533	-83.3181	0.020054
ENSG00000187066	TMEM262	-2.32531	-473.251	0.020055
ENSG00000136059	VILL	2.32492	179.026	0.020076
ENSG00000185043	CIB1	2.32412	26.7166	0.020119
ENSG00000153234	NR4A2	-2.32351	-62.8173	0.020152
ENSG00000185436	IFNLR1	2.32245	26.6452	0.020209
ENSG00000140718	FTO	-2.32244	-55.4397	0.020209
ENSG00000182150	ERCC6L2	-2.32233	-85.8786	0.020215
ENSG00000183011	NAA38	2.3208	74.9023	0.020298
ENSG00000125864	BFSP1	-2.32043	-49.9344	0.020318
ENSG00000214530	STARD10	-2.31993	-38.6226	0.020345
ENSG00000284635	SCYGR8	2.31966	181.591	0.020359
ENSG00000110717	NDUFS8	2.31909	57.5333	0.02039
ENSG00000108576	SLC6A4	2.31803	193.196	0.020448
ENSG00000223638	RFPL4A	-2.31741	-84.2722	0.020481
ENSG00000182177	ASB18	2.3171	653.609	0.020498
ENSG00000140600	SH3GL3	2.31662	82.9692	0.020525
ENSG00000145861	C1QTNF2	-2.31607	-97.5473	0.020554
ENSG00000111802	TDP2	-2.316	-48.1598	0.020558
ENSG00000277149	TYW1B	2.31585	33.2594	0.020567
ENSG00000050748	MAPK9	2.3139	28.5399	0.020673
ENSG00000168487	BMP1	2.31263	16.2324	0.020743
ENSG00000198517	MAFK	-2.31242	-170.991	0.020755
ENSG00000167840	ZNF232	2.31232	71.247	0.02076
ENSG00000188316	ENO4	2.31122	39.2154	0.020821
ENSG00000086967	MYBPC2	2.30808	53.538	0.020995
ENSG00000160791	CCR5	-2.30746	-6.35457	0.021029
ENSG00000175029	CTBP2	2.30695	40.2136	0.021058
ENSG00000125457	MIF4GD	2.3063	12.6922	0.021094
ENSG00000122133	PAEP	-2.30548	-1411.63	0.02114
ENSG00000112763	BTN2A1	2.30509	20.5377	0.021162
ENSG00000115234	SNX17	-2.30403	-60.8708	0.021221
ENSG00000139574	NPFF	-2.30364	-192.485	0.021243
ENSG00000117215	PLA2G2D	2.3029	230.223	0.021284
ENSG00000162300	ZFPL1	2.30267	110.599	0.021298
ENSG00000196570	PFN3	2.30141	130.703	0.021368
ENSG00000156269	NAA11	2.30095	547.737	0.021395
ENSG00000162618	ADGRL4	-2.29857	-526.942	0.02153
ENSG00000221818	EBF2	2.29834	202.128	0.021542
ENSG00000106571	GLI3	2.29798	90.3556	0.021563
ENSG00000151532	VTI1A	-2.29794	-86.5471	0.021565
ENSG00000005436	GCFC2	-2.29723	-72.4091	0.021606
ENSG00000206559	ZCWPW2	-2.29584	-30.2708	0.021685
ENSG00000156381	ANKRD9	2.29584	33.924	0.021685
ENSG00000272636	DOC2B	-2.29508	-67.6584	0.021728
ENSG00000165916	PSMC3	2.29497	21.9447	0.021735
ENSG00000138964	PARVG	2.29442	6.65557	0.021766
ENSG00000163406	SLC15A2	2.29442	45.1734	0.021767
ENSG00000204264	PSMB8	2.29382	59.8981	0.021801
ENSG00000188580	NKAIN2	-2.29277	-107.469	0.021861
ENSG00000158525	CPA5	2.29117	42.4841	0.021953
ENSG00000159176	CSRP1	2.2906	12.5955	0.021987
ENSG00000070669	ASNS	2.28922	61.4931	0.022066
ENSG00000131153	GINS2	-2.28901	-16.3733	0.022079
ENSG00000169609	C15orf40	-2.28806	-24.3334	0.022134
ENSG00000147526	TACC1	2.28676	20.7624	0.02221
ENSG00000162670	BRINP3	-2.28669	-121.722	0.022214
ENSG00000089053	ANAPC5	2.28589	133.974	0.02226
ENSG00000171634	BPTF	-2.28542	-54.1949	0.022288
ENSG00000064225	ST3GAL6	-2.28443	-35.22	0.022346
ENSG00000068137	PLEKHH3	2.28434	35.7681	0.022351
ENSG00000105127	AKAP8	-2.28056	-166.41	0.022574
ENSG00000177885	GRB2	-2.27811	-39.5382	0.02272
ENSG00000138379	MSTN	-2.27801	-131.463	0.022726
ENSG00000049540	ELN	2.2764	289.219	0.022822
ENSG00000168175	MAPK1IP1L	-2.27589	-131.097	0.022853
ENSG00000136897	MRPL50	2.27546	50.1451	0.022878
ENSG00000180921	FAM83H	2.27531	37.4241	0.022887
ENSG00000258465	ENSG00000258465	2.2742	286.685	0.022954
ENSG00000181896	ZNF101	-2.27325	-92.5976	0.023011
ENSG00000146263	MMS22L	-2.27295	-64.4485	0.023029
ENSG00000159164	SV2A	-2.2729	-159.182	0.023032
ENSG00000198356	GET3	2.2728	110.233	0.023038
ENSG00000249471	ZNF324B	-2.27258	-47.1604	0.023052
ENSG00000124935	SCGB1D2	2.2718	164.556	0.023099
ENSG00000096968	JAK2	-2.27061	-51.3784	0.02317
ENSG00000135506	OS9	2.27061	113.133	0.023171
ENSG00000204952	FBXO47	2.27025	120.575	0.023192
ENSG00000089234	BRAP	-2.26976	-124.571	0.023222
ENSG00000188784	PLA2G2E	2.26969	354.684	0.023226
ENSG00000213578	CPLX3	2.26945	343.239	0.023241
ENSG00000099956	SMARCB1	2.26904	76.7307	0.023266
ENSG00000134247	PTGFRN	-2.26769	-17.7335	0.023348
ENSG00000151692	RNF144A	-2.26653	-20.593	0.023419
ENSG00000182923	CEP63	2.26642	19.2373	0.023425
ENSG00000244242	IFITM10	2.26621	48.9903	0.023438
ENSG00000147324	MFHAS1	-2.26552	-34.675	0.023481
ENSG00000167103	PIP5KL1	2.26428	29.1051	0.023557
ENSG00000054611	TBC1D22A	-2.26343	-24.4873	0.023609
ENSG00000167257	RNF214	-2.26326	-186.041	0.02362
ENSG00000012048	BRCA1	2.26307	85.4741	0.023631
ENSG00000091428	RAPGEF4	2.26284	93.1588	0.023646
ENSG00000246705	H2AJ	2.26244	18.0552	0.02367
ENSG00000008130	NADK	-2.26237	-39.0949	0.023674
ENSG00000128228	SDF2L1	-2.26165	-41.1003	0.023719
ENSG00000162994	CLHC1	-2.26152	-30.671	0.023727
ENSG00000250305	TRMT9B	-2.25945	-171.549	0.023855
ENSG00000124191	TOX2	2.25861	3.63714	0.023907
ENSG00000112592	TBP	-2.25701	-41.3039	0.024008
ENSG00000204887	KRTAP1-4	-2.25593	-406.86	0.024075
ENSG00000100191	SLC5A4	-2.25552	-223.968	0.0241
ENSG00000140839	CLEC18B	-2.25463	-616.919	0.024156
ENSG00000176895	OR51A7	-2.25448	-326.317	0.024166
ENSG00000104365	IKBKB	2.25433	82.2884	0.024175
ENSG00000104763	ASAH1	2.25394	23.0884	0.0242
ENSG00000242372	EIF6	-2.25215	-16.6424	0.024313
ENSG00000116138	DNAJC16	-2.25204	-87.7712	0.02432
ENSG00000149639	SOGA1	-2.25105	-54.7783	0.024383
ENSG00000142606	MMEL1	2.25071	98.4164	0.024404
ENSG00000169129	AFAP1L2	-2.24912	-74.8023	0.024505
ENSG00000142513	ACP4	-2.24884	-120.334	0.024523
ENSG00000134294	SLC38A2	-2.24879	-93.0382	0.024526
ENSG00000115884	SDC1	-2.24825	-26.8597	0.02456
ENSG00000041515	MYO16	2.24798	214.394	0.024577
ENSG00000162390	ACOT11	2.2472	78.6147	0.024627
ENSG00000125735	TNFSF14	2.24676	85.2697	0.024656
ENSG00000249773	ENSG00000249773	2.246	11.8225	0.024704
ENSG00000196562	SULF2	2.24458	39.0797	0.024795
ENSG00000109519	GRPEL1	2.24309	44.929	0.024891
ENSG00000115421	PAPOLG	2.2429	117.59	0.024903
ENSG00000134108	ARL8B	-2.24272	-112.221	0.024915
ENSG00000171794	UTF1	2.24229	110.54	0.024943
ENSG00000110066	KMT5B	-2.24221	-52.6882	0.024948
ENSG00000178307	TMEM11	-2.24215	-14.9173	0.024951
ENSG00000255439	ENSG00000255439	2.24053	44.2131	0.025056
ENSG00000062038	CDH3	-2.2403	-133.828	0.025071
ENSG00000184465	WDR27	-2.23954	-15.4299	0.025121
ENSG00000102837	OLFM4	2.23929	224.956	0.025137
ENSG00000214688	C10orf105	-2.23917	-38.4838	0.025145
ENSG00000185760	KCNQ5	2.23884	15.0247	0.025167
ENSG00000184979	USP18	2.23872	26.7847	0.025174
ENSG00000204381	LAYN	2.23806	6.91382	0.025217
ENSG00000184378	ACTRT3	2.23738	38.791	0.025262
ENSG00000243317	STMP1	2.23719	36.7304	0.025274
ENSG00000143457	GOLPH3L	-2.23692	-221.399	0.025292
ENSG00000120784	ZFP30	-2.23645	-2.47499	0.025322
ENSG00000167264	DUS2	2.2359	114.207	0.025358
ENSG00000185621	LMLN	-2.23548	-72.5545	0.025386
ENSG00000278463	H2AC4	2.2353	62.4022	0.025398
ENSG00000136444	RSAD1	-2.23518	-93.1164	0.025405
ENSG00000085274	MYNN	-2.23514	-218.214	0.025408
ENSG00000128917	DLL4	-2.23505	-340.346	0.025414
ENSG00000103066	PLA2G15	2.23396	108.996	0.025485
ENSG00000110492	MDK	2.23308	126.609	0.025544
ENSG00000260272	ENSG00000260272	-2.23286	-458.631	0.025558
ENSG00000283980	GNG14	-2.23186	-2675.45	0.025624
ENSG00000204859	ZBTB48	-2.23162	-35.4894	0.02564
ENSG00000186193	SAPCD2	2.23137	18.4124	0.025657
ENSG00000126803	HSPA2	-2.23061	-11.7774	0.025707
ENSG00000240386	LCE1F	-2.23036	-415.655	0.025724
ENSG00000176974	SHMT1	-2.23029	-47.2681	0.025728
ENSG00000112079	STK38	-2.22817	-85.4378	0.025869
ENSG00000132677	RHBG	2.2275	93.9896	0.025914
ENSG00000131910	NR0B2	-2.22642	-108.581	0.025986
ENSG00000151065	DCP1B	2.22634	23.0658	0.025991
ENSG00000196805	SPRR2B	-2.22601	-71.9147	0.026014
ENSG00000126821	SGPP1	-2.2259	-139.707	0.026021
ENSG00000157110	RBPMS	-2.22546	-53.7364	0.026051
ENSG00000173269	MMRN2	-2.22412	-25.4195	0.02614
ENSG00000164850	GPER1	2.2239	62.3075	0.026155
ENSG00000174718	RESF1	2.22309	32.1526	0.02621
ENSG00000080511	RDH8	-2.22203	-269.413	0.026281
ENSG00000143294	PRCC	-2.22027	-44.9782	0.0264
ENSG00000149231	CCDC82	2.21953	55.3285	0.026451
ENSG00000134202	GSTM3	-2.21953	-41.5383	0.026451
ENSG00000111912	NCOA7	2.21945	30.1428	0.026456
ENSG00000151025	GPR158	2.21781	246.519	0.026568
ENSG00000104870	FCGRT	-2.21775	-70.6077	0.026572
ENSG00000075673	ATP12A	2.2176	10.4845	0.026582
ENSG00000167139	TBC1D21	2.21702	96.394	0.026622
ENSG00000172901	LVRN	2.21681	143.479	0.026636
ENSG00000106302	HYAL4	2.21551	222.757	0.026725
ENSG00000151746	BICD1	-2.21425	-46.9219	0.026812
ENSG00000183963	SMTN	2.21417	5.33656	0.026817
ENSG00000143375	CGN	-2.21378	-95.9969	0.026844
ENSG00000144589	STK11IP	2.21367	107.351	0.026851
ENSG00000184344	GDF3	-2.21317	-70.9669	0.026886
ENSG00000128965	CHAC1	2.21288	88.5717	0.026906
ENSG00000132793	LPIN3	2.21232	25.4753	0.026945
ENSG00000111639	MRPL51	-2.21229	-4.8256	0.026947
ENSG00000151690	MFSD6	2.21206	10.7724	0.026962
ENSG00000169105	CHST14	-2.21172	-122.005	0.026986
ENSG00000183150	GPR19	2.21134	142.281	0.027013
ENSG00000133466	C1QTNF6	-2.21119	-17.5452	0.027023
ENSG00000187446	CHP1	-2.20985	-46.688	0.027115
ENSG00000178093	TSSK6	2.20956	175.228	0.027136
ENSG00000162885	B3GALNT2	-2.20877	-3.85305	0.02719
ENSG00000112149	CD83	-2.20753	-24.855	0.027277
ENSG00000149182	ARFGAP2	-2.20735	-72.5405	0.02729
ENSG00000167178	ISLR2	2.20734	432.661	0.027291
ENSG00000122952	ZWINT	2.20733	41.6358	0.027291
ENSG00000143257	NR1I3	-2.20727	-122.797	0.027295
ENSG00000284704	SCYGR3	-2.20718	-130.889	0.027302
ENSG00000125170	DOK4	2.20627	40.1951	0.027365
ENSG00000152595	MEPE	-2.20613	-288.448	0.027375
ENSG00000168803	ADAL	-2.20575	-32.1513	0.027402
ENSG00000257767	ENSG00000257767	-2.20543	-212.961	0.027424
ENSG00000254440	PBOV1	2.20505	398.417	0.02745
ENSG00000112337	SLC17A2	2.20481	127.18	0.027467
ENSG00000109265	CRACD	2.20194	23.8082	0.027669
ENSG00000183760	ACP7	-2.20158	-26.6004	0.027695
ENSG00000110987	BCL7A	-2.19975	-177.889	0.027825
ENSG00000136286	MYO1G	2.19861	24.0743	0.027905
ENSG00000118985	ELL2	-2.1979	-17.971	0.027956
ENSG00000121281	ADCY7	-2.19752	-57.1174	0.027983
ENSG00000132356	PRKAA1	2.19659	19.9334	0.028049
ENSG00000171631	P2RY6	-2.19634	-8.77198	0.028068
ENSG00000140464	PML	2.1939	53.2161	0.028242
ENSG00000126215	XRCC3	-2.19358	-42.8162	0.028266
ENSG00000159166	LAD1	-2.19338	-176.723	0.02828
ENSG00000148835	TAF5	-2.19328	-30.3544	0.028287
ENSG00000082068	WDR70	2.19262	112.357	0.028335
ENSG00000081479	LRP2	-2.1921	-63.0136	0.028372
ENSG00000087085	ACHE	-2.19059	-149.263	0.028482
ENSG00000013588	GPRC5A	2.19041	77.683	0.028495
ENSG00000290183	ENSG00000290183	2.18958	39.0331	0.028555
ENSG00000139133	ALG10	2.18952	13.8903	0.028559
ENSG00000183747	ACSM2A	-2.18842	-113.479	0.028639
ENSG00000164111	ANXA5	-2.1884	-9.25019	0.02864
ENSG00000106034	CPED1	2.1872	72.4941	0.028728
ENSG00000167874	TMEM88	2.18588	161.917	0.028825
ENSG00000111537	IFNG	-2.18462	-13.0478	0.028917
ENSG00000102897	LYRM1	2.18457	147.689	0.02892
ENSG00000128645	HOXD1	-2.18436	-51.9925	0.028936
ENSG00000006282	SPATA20	2.18221	4.17512	0.029094
ENSG00000142549	IGLON5	-2.18132	-116.305	0.029159
ENSG00000082701	GSK3B	-2.1813	-35.7163	0.029161
ENSG00000086619	ERO1B	-2.18121	-21.0267	0.029168
ENSG00000184956	MUC6	-2.18031	-465.442	0.029235
ENSG00000102891	MT4	-2.17996	-346.157	0.029261
ENSG00000070269	TMEM260	-2.17848	-79.8077	0.02937
ENSG00000176971	FIBIN	2.17818	329.745	0.029392
ENSG00000005073	HOXA11	2.17812	205.982	0.029397
ENSG00000248099	INSL3	2.17769	106.512	0.029429
ENSG00000083817	ZNF416	2.17682	146.472	0.029494
ENSG00000122705	CLTA	-2.17651	-78.6499	0.029517
ENSG00000189068	VSTM1	-2.1758	-22.6492	0.02957
ENSG00000168564	CDKN2AIP	-2.17518	-43.6256	0.029617
ENSG00000167767	KRT80	-2.17492	-22.3066	0.029636
ENSG00000276644	DACH1	2.17311	55.1128	0.029772
ENSG00000106178	CCL24	-2.1727	-40.0468	0.029803
ENSG00000172273	HINFP	-2.17265	-25.2023	0.029807
ENSG00000141854	MISP3	-2.17264	-15.7514	0.029807
ENSG00000164512	ANKRD55	-2.1725	-167.074	0.029818
ENSG00000143032	BARHL2	2.17221	65.8568	0.02984
ENSG00000158062	UBXN11	2.1716	12.6789	0.029886
ENSG00000099821	POLRMT	-2.17137	-76.291	0.029903
ENSG00000203326	ZNF525	2.17096	24.8869	0.029935
ENSG00000177565	TBL1XR1	2.17095	40.1957	0.029935
ENSG00000133069	TMCC2	2.17032	104.681	0.029982
ENSG00000232113	TEX50	2.17015	317.632	0.029995
ENSG00000221843	C2orf16	2.16953	137.112	0.030043
ENSG00000166896	ATP23	-2.16907	-19.6079	0.030078
ENSG00000114354	TFG	2.16872	19.4412	0.030104
ENSG00000284969	ENSG00000284969	2.16771	4.30901	0.030181
ENSG00000102935	ZNF423	-2.16723	-362.84	0.030217
ENSG00000095777	MYO3A	-2.16694	-96.6658	0.030239
ENSG00000103494	RPGRIP1L	-2.16551	-33.1967	0.030348
ENSG00000111261	MANSC1	-2.16408	-19.9514	0.030458
ENSG00000163209	SPRR3	-2.16365	-104.911	0.030491
ENSG00000182393	IFNL1	2.16103	247.836	0.030693
ENSG00000164761	TNFRSF11B	-2.16088	-9.40544	0.030705
ENSG00000103275	UBE2I	-2.16056	-28.5161	0.03073
ENSG00000188883	KLRG2	2.16034	9.72249	0.030746
ENSG00000196388	INCA1	2.16012	62.5755	0.030763
ENSG00000204315	FKBPL	-2.15703	-62.5126	0.031003
ENSG00000121644	DESI2	-2.15689	-127.464	0.031014
ENSG00000120057	SFRP5	2.15639	55.8388	0.031053
ENSG00000188554	NBR1	-2.15568	-43.6625	0.031109
ENSG00000240053	LY6G5B	-2.15521	-216.427	0.031146
ENSG00000148541	FAM13C	2.15481	89.7422	0.031177
ENSG00000127325	BEST3	-2.15411	-27.4995	0.031232
ENSG00000178038	ALS2CL	2.15374	17.501	0.03126
ENSG00000142530	GARIN5A	2.15313	213.172	0.031308
ENSG00000232258	TMEM114	-2.15114	-283.21	0.031465
ENSG00000187239	FNBP1	-2.15065	-58.7475	0.031504
ENSG00000196504	PRPF40A	2.15025	76.0796	0.031536
ENSG00000105227	PRX	-2.15015	-15.31	0.031544
ENSG00000100926	TM9SF1	2.14982	40.2585	0.031569
ENSG00000159398	CES5A	2.14971	172.505	0.031578
ENSG00000266472	MRPS21	-2.1497	-15.6486	0.031579
ENSG00000113643	RARS1	-2.1495	-35.3985	0.031595
ENSG00000169047	IRS1	2.14935	128.024	0.031607
ENSG00000137673	MMP7	-2.14866	-25.094	0.031662
ENSG00000223658	C1GALT1C1L	-2.14807	-10.5274	0.031708
ENSG00000260325	HSPB9	2.14688	37.6379	0.031803
ENSG00000178078	STAP2	2.14676	8.47018	0.031812
ENSG00000154188	ANGPT1	-2.14659	-19.4256	0.031826
ENSG00000007080	CCDC124	-2.14658	-100.749	0.031826
ENSG00000135736	CCDC102A	2.14605	9.75954	0.031869
ENSG00000163581	SLC2A2	-2.14524	-259.205	0.031933
ENSG00000162399	BSND	2.14468	250.394	0.031979
ENSG00000272325	NUDT3	-2.14434	-68.4107	0.032006
ENSG00000169688	MT1B	2.14431	157.502	0.032008
ENSG00000125834	STK35	-2.14374	-129.05	0.032054
ENSG00000177383	MAGEF1	2.14313	14.8093	0.032103
ENSG00000187498	COL4A1	-2.14276	-36.2651	0.032133
ENSG00000134323	MYCN	2.14269	86.0254	0.032138
ENSG00000118113	MMP8	-2.14217	-93.2532	0.03218
ENSG00000229809	ZNF688	2.14184	210.071	0.032207
ENSG00000144550	CPNE9	-2.14159	-58.9635	0.032227
ENSG00000077152	UBE2T	-2.13981	-138.895	0.032371
ENSG00000241598	KRTAP5-4	2.1391	449.707	0.032428
ENSG00000189184	PCDH18	-2.13849	-37.139	0.032477
ENSG00000072571	HMMR	2.13837	18.6773	0.032487
ENSG00000007047	MARK4	2.13835	49.0122	0.032489
ENSG00000143753	DEGS1	-2.13759	-104.099	0.03255
ENSG00000129473	BCL2L2	2.13753	13.9592	0.032555
ENSG00000168002	POLR2G	2.13693	75.01	0.032604
ENSG00000164713	BRI3	2.13684	31.8853	0.032611
ENSG00000204518	AADACL4	-2.13537	-290.847	0.032731
ENSG00000073060	SCARB1	-2.13495	-64.6385	0.032765
ENSG00000090612	ZNF268	-2.1342	-21.415	0.032826
ENSG00000173208	ABCD2	-2.13386	-43.5493	0.032854
ENSG00000038532	CLEC16A	-2.13124	-49.8123	0.033069
ENSG00000196605	ZNF846	-2.13105	-39.1434	0.033085
ENSG00000178498	DTX3	-2.1305	-24.9496	0.03313
ENSG00000133574	GIMAP4	2.13031	21.6119	0.033146
ENSG00000105549	THEG	2.13017	226.131	0.033157
ENSG00000136697	IL1F10	-2.12994	-117.784	0.033177
ENSG00000148136	OR13C4	2.12907	444.721	0.033248
ENSG00000160179	ABCG1	2.12906	25.5315	0.03325
ENSG00000215704	CELA2B	-2.12901	-177.548	0.033254
ENSG00000126005	MMP24OS	-2.12899	-5.99225	0.033255
ENSG00000156261	CCT8	-2.12892	-70.1866	0.033261
ENSG00000135974	C2orf49	2.12848	26.6354	0.033297
ENSG00000137634	NXPE4	2.12729	568.605	0.033396
ENSG00000183098	GPC6	2.12647	121.267	0.033464
ENSG00000126457	PRMT1	2.12625	128.362	0.033483
ENSG00000057704	TMCC3	-2.12601	-28.4769	0.033503
ENSG00000283288	SMIM33	-2.12501	-100.105	0.033585
ENSG00000140287	HDC	2.1247	20.0591	0.033611
ENSG00000087074	PPP1R15A	2.1242	46.5617	0.033654
ENSG00000112182	BACH2	-2.12253	-64.2119	0.033793
ENSG00000132031	MATN3	-2.12223	-52.9825	0.033818
ENSG00000123505	AMD1	-2.12122	-48.8071	0.033904
ENSG00000148660	CAMK2G	-2.12072	-67.6515	0.033946
ENSG00000101638	ST8SIA5	2.12034	39.1112	0.033977
ENSG00000166603	MC4R	-2.11991	-78.1438	0.034014
ENSG00000156398	SFXN2	2.1194	104.47	0.034056
ENSG00000116685	KIAA2013	2.11908	51.4113	0.034084
ENSG00000115155	OTOF	-2.11903	-185.191	0.034088
ENSG00000163029	SMC6	-2.11776	-84.1593	0.034196
ENSG00000184719	RNLS	-2.11751	-17.8093	0.034216
ENSG00000133110	POSTN	2.11751	217.099	0.034217
ENSG00000188092	GPR89B	-2.11719	-34.9058	0.034244
ENSG00000143416	SELENBP1	2.11685	144.881	0.034273
ENSG00000186792	HYAL3	-2.11647	-22.6223	0.034304
ENSG00000113916	BCL6	2.11618	33.177	0.034329
ENSG00000054983	GALC	2.11566	34.471	0.034373
ENSG00000013583	HEBP1	2.11551	5.58209	0.034386
ENSG00000148426	PROSER2	-2.11545	-10.7327	0.034392
ENSG00000085433	WDR47	2.11465	27.1918	0.03446
ENSG00000111678	C12orf57	-2.11427	-17.9692	0.034492
ENSG00000105810	CDK6	-2.11425	-66.9595	0.034494
ENSG00000100985	MMP9	2.11411	22.7678	0.034506
ENSG00000114349	GNAT1	-2.11399	-44.3596	0.034516
ENSG00000223865	HLA-DPB1	-2.11341	-38.8731	0.034565
ENSG00000100523	DDHD1	2.11177	16.9161	0.034706
ENSG00000241106	HLA-DOB	-2.11155	-5.54107	0.034725
ENSG00000160471	COX6B2	2.11148	34.1127	0.034731
ENSG00000242616	GNG10	-2.11143	-20.4434	0.034735
ENSG00000131115	ZNF227	-2.11122	-21.633	0.034753
ENSG00000130669	PAK4	-2.11115	-62.1015	0.03476
ENSG00000124787	RPP40	-2.10989	-35.7172	0.034867
ENSG00000269590	ENSG00000269590	-2.10913	-67.867	0.034933
ENSG00000132716	DCAF8	-2.10902	-37.8002	0.034943
ENSG00000138002	IFT172	2.10858	70.2806	0.034981
ENSG00000140395	SKIC8	2.10815	34.4718	0.035018
ENSG00000166377	ATP9B	-2.10743	-12.7003	0.035081
ENSG00000172123	SLFN12	2.10665	34.9408	0.035148
ENSG00000176244	ACBD7	-2.10651	-47.2334	0.03516
ENSG00000090013	BLVRB	-2.10625	-58.789	0.035183
ENSG00000114650	SCAP	-2.106	-32.9978	0.035204
ENSG00000141391	PRELID3A	-2.10442	-8.15373	0.035342
ENSG00000111897	SERINC1	-2.10328	-16.7808	0.035441
ENSG00000182511	FES	2.10285	8.95539	0.035479
ENSG00000104774	MAN2B1	2.10281	121.4	0.035482
ENSG00000147885	IFNA16	-2.10279	-162.966	0.035484
ENSG00000122180	MYOG	-2.10214	-555.044	0.035541
ENSG00000152359	POC5	-2.10208	-46.5052	0.035546
ENSG00000242852	ZNF709	-2.10195	-40.3755	0.035558
ENSG00000269825	ENSG00000269825	-2.10101	-7.17792	0.03564
ENSG00000109072	VTN	-2.09985	-9.76414	0.035742
ENSG00000130396	AFDN	-2.09958	-22.95	0.035766
ENSG00000175592	FOSL1	-2.09912	-36.3182	0.035806
ENSG00000254521	SIGLEC12	2.09876	11.3831	0.035838
ENSG00000163491	NEK10	2.09854	43.7423	0.035858
ENSG00000078328	RBFOX1	2.09765	383.7	0.035936
ENSG00000198440	ZNF583	-2.09734	-10.3566	0.035964
ENSG00000179902	CFAP276	-2.09547	-54.1876	0.036129
ENSG00000168710	AHCYL1	-2.09419	-24.0728	0.036243
ENSG00000115998	C2orf42	-2.09381	-29.5649	0.036277
ENSG00000113302	IL12B	2.09338	58.4174	0.036316
ENSG00000183644	HOATZ	-2.09328	-79.7	0.036324
ENSG00000161981	SNRNP25	2.09265	15.5384	0.03638
ENSG00000140400	MAN2C1	2.09264	186.347	0.036381
ENSG00000242441	GTF2A1L	2.09231	110.191	0.036411
ENSG00000175467	SART1	2.09192	37.2597	0.036446
ENSG00000100804	PSMB5	-2.09184	-13.2628	0.036453
ENSG00000226742	HSBP1L1	-2.09145	-7.35013	0.036488
ENSG00000186038	HTR3E	-2.09123	-63.5978	0.036507
ENSG00000145242	EPHA5	-2.09038	-123.038	0.036584
ENSG00000125991	ERGIC3	-2.09036	-56.2386	0.036585
ENSG00000042286	AIFM2	2.09022	35.1653	0.036599
ENSG00000140497	SCAMP2	2.09002	10.4753	0.036616
ENSG00000168925	CTRB1	2.0886	8.50054	0.036743
ENSG00000078725	BRINP1	2.08816	272.206	0.036783
ENSG00000133392	MYH11	2.08784	11.8263	0.036813
ENSG00000114757	PEX5L	-2.08731	-67.9346	0.03686
ENSG00000132631	SCP2D1	2.08622	225.367	0.036959
ENSG00000066629	EML1	-2.08607	-77.5446	0.036972
ENSG00000165506	DNAAF2	2.08607	5.5049	0.036972
ENSG00000138794	CASP6	-2.08598	-46.7853	0.03698
ENSG00000144452	ABCA12	-2.08521	-161.505	0.037051
ENSG00000183765	CHEK2	2.0852	21.5321	0.037051
ENSG00000114120	SLC25A36	-2.08504	-83.7126	0.037066
ENSG00000075223	SEMA3C	2.085	55.2045	0.03707
ENSG00000106331	PAX4	2.08472	435.207	0.037095
ENSG00000112053	SLC26A8	2.08414	19.0928	0.037147
ENSG00000176531	PHLDB3	2.08381	14.7224	0.037178
ENSG00000143869	GDF7	-2.08306	-21.3112	0.037246
ENSG00000159055	MIS18A	-2.08304	-218.065	0.037248
ENSG00000185088	RPS27L	-2.08299	-12.5973	0.037252
ENSG00000057657	PRDM1	2.08204	20.863	0.037338
ENSG00000289762	SMIM46	-2.08202	-34.3831	0.03734
ENSG00000205922	ONECUT3	-2.08188	-536.866	0.037353
ENSG00000204022	LIPJ	-2.0814	-117.258	0.037397
ENSG00000170035	UBE2E3	2.08018	31.345	0.037509
ENSG00000128815	WDFY4	2.08018	40.9134	0.03751
ENSG00000096088	PGC	-2.07988	-244.921	0.037536
ENSG00000172410	INSL5	2.07946	163.675	0.037575
ENSG00000169876	MUC17	-2.07906	-292.918	0.037612
ENSG00000023902	PLEKHO1	2.07855	19.8819	0.037658
ENSG00000138035	PNPT1	-2.07828	-34.3841	0.037684
ENSG00000187664	HAPLN4	2.07806	126.475	0.037704
ENSG00000168306	ACOX2	-2.07764	-40.3332	0.037743
ENSG00000162545	CAMK2N1	2.07759	83.3235	0.037747
ENSG00000058404	CAMK2B	2.07715	83.5183	0.037788
ENSG00000135211	TMEM60	2.07703	51.8689	0.037798
ENSG00000005249	PRKAR2B	-2.07685	-55.9106	0.037816
ENSG00000102978	POLR2C	2.07654	47.9588	0.037844
ENSG00000127472	PLA2G5	2.07631	54.3914	0.037865
ENSG00000124193	SRSF6	-2.07574	-24.825	0.037918
ENSG00000081059	TCF7	2.07504	36.9479	0.037983
ENSG00000163001	CFAP36	2.07466	28.4186	0.038018
ENSG00000124575	H1-3	2.07451	21.1161	0.038032
ENSG00000182950	ODF3L1	2.0741	178.518	0.03807
ENSG00000169247	SH3TC2	-2.07408	-63.2834	0.038072
ENSG00000154856	APCDD1	-2.07327	-20.4125	0.038148
ENSG00000275111	ZNF2	-2.07309	-182.36	0.038164
ENSG00000167632	TRAPPC9	-2.07268	-7.31384	0.038202
ENSG00000137133	HINT2	-2.07198	-84.3632	0.038268
ENSG00000007520	TSR3	-2.07177	-107.043	0.038286
ENSG00000106367	AP1S1	2.07173	16.6462	0.03829
ENSG00000119844	AFTPH	2.07149	56.0416	0.038313
ENSG00000076321	KLHL20	2.07061	162.524	0.038395
ENSG00000234545	FAM133B	-2.07	-151.308	0.038452
ENSG00000176922	OR51S1	-2.06978	-258.738	0.038473
ENSG00000110011	DNAJC4	2.0693	153.213	0.038518
ENSG00000271271	UGT2A2	2.06843	170.575	0.0386
ENSG00000147488	ST18	-2.06837	-282.018	0.038605
ENSG00000105499	PLA2G4C	2.0683	44.545	0.038612
ENSG00000154678	PDE1C	2.06722	55.5024	0.038714
ENSG00000177238	TRIM72	-2.06664	-187.916	0.038768
ENSG00000181903	OR4C6	2.06512	252.286	0.038912
ENSG00000116199	FAM20B	-2.06466	-17.8415	0.038955
ENSG00000177239	MAN1B1	-2.06438	-56.0295	0.038981
ENSG00000184887	BTBD6	-2.06399	-41.8119	0.039019
ENSG00000180155	LYNX1	2.06377	66.2585	0.039039
ENSG00000232040	SCAND3	-2.06357	-71.4329	0.039058
ENSG00000162384	CZIB	-2.0635	-18.6813	0.039066
ENSG00000160888	IER2	2.0627	87.5289	0.039142
ENSG00000168530	MYL1	2.06267	298.268	0.039144
ENSG00000139531	SUOX	2.05943	19.2566	0.039453
ENSG00000102781	KATNAL1	2.05896	23.3642	0.039498
ENSG00000048052	HDAC9	2.05863	244.096	0.03953
ENSG00000104408	EIF3E	2.05809	56.1721	0.039582
ENSG00000143799	PARP1	2.05788	28.7546	0.039601
ENSG00000155393	HEATR3	2.05748	33.7489	0.03964
ENSG00000221880	KRTAP1-3	-2.05723	-310.258	0.039664
ENSG00000163513	TGFBR2	-2.05671	-139.36	0.039714
ENSG00000135916	ITM2C	2.05658	6.11776	0.039726
ENSG00000143543	JTB	2.05541	112.485	0.039839
ENSG00000177202	SPACA4	2.05531	89.2455	0.039849
ENSG00000115677	HDLBP	2.05509	23.497	0.03987
ENSG00000196526	AFAP1	-2.05463	-0.6239	0.039914
ENSG00000198796	ALPK2	-2.0544	-12.547	0.039937
ENSG00000167104	BPIFB6	2.05354	395.735	0.04002
ENSG00000100034	PPM1F	2.05339	30.443	0.040035
ENSG00000185792	NLRP9	2.05195	466.036	0.040174
ENSG00000004975	DVL2	-2.0508	-39.1036	0.040287
ENSG00000198298	ZNF485	2.05057	111.958	0.040308
ENSG00000197079	KRT35	-2.0502	-73.8104	0.040345
ENSG00000121297	TSHZ3	2.04937	17.6954	0.040426
ENSG00000132514	CLEC10A	-2.04933	-90.232	0.040429
ENSG00000002549	LAP3	-2.04839	-16.208	0.040522
ENSG00000204308	RNF5	-2.04797	-40.1269	0.040563
ENSG00000148965	SAA4	-2.04749	-244.057	0.04061
ENSG00000129646	QRICH2	-2.04719	-97.3005	0.04064
ENSG00000087502	ERGIC2	-2.04698	-22.9992	0.04066
ENSG00000167601	AXL	2.0468	34.5615	0.040677
ENSG00000001460	STPG1	2.04662	24.5084	0.040696
ENSG00000138613	APH1B	-2.04529	-13.9055	0.040826
ENSG00000157350	ST3GAL2	2.04508	112.484	0.040847
ENSG00000166851	PLK1	-2.0449	-95.047	0.040865
ENSG00000264522	OTUD7B	-2.04477	-24.9165	0.040878
ENSG00000109118	PHF12	2.04399	193.548	0.040955
ENSG00000154162	CDH12	2.04373	320.084	0.04098
ENSG00000145725	PPIP5K2	-2.04369	-22.6693	0.040984
ENSG00000166069	TMCO5A	-2.04269	-1078.69	0.041084
ENSG00000090104	RGS1	2.04117	11.2022	0.041234
ENSG00000082146	STRADB	2.04033	91.0234	0.041318
ENSG00000162745	OLFML2B	-2.03942	-39.4534	0.041408
ENSG00000163666	HESX1	2.039	76.8894	0.04145
ENSG00000164647	STEAP1	-2.03852	-37.0802	0.041498
ENSG00000213639	PPP1CB	-2.0384	-51.498	0.04151
ENSG00000107201	RIGI	-2.03818	-57.6609	0.041532
ENSG00000135365	PHF21A	-2.03797	-133.774	0.041553
ENSG00000022355	GABRA1	-2.03731	-226.423	0.041619
ENSG00000158516	CPA2	2.03656	430.683	0.041694
ENSG00000087157	PGS1	2.0362	74.7114	0.04173
ENSG00000204120	GIGYF2	2.03604	10.8139	0.041746
ENSG00000167723	TRPV3	2.03538	2.94862	0.041813
ENSG00000165501	LRR1	2.03514	8.38833	0.041837
ENSG00000158296	SLC13A3	2.03503	155.518	0.041848
ENSG00000138381	ASNSD1	-2.03503	-23.129	0.041848
ENSG00000164742	ADCY1	2.03453	161.841	0.041898
ENSG00000169777	TAS2R1	2.03426	381.511	0.041926
ENSG00000077420	APBB1IP	-2.03374	-7.16889	0.041978
ENSG00000163884	KLF15	-2.03315	-173.046	0.042037
ENSG00000027869	SH2D2A	2.0328	42.7558	0.042072
ENSG00000099942	CRKL	2.03277	62.3284	0.042076
ENSG00000078699	CBFA2T2	-2.03238	-12.4853	0.042115
ENSG00000180720	CHRM4	-2.03235	-138.367	0.042119
ENSG00000123545	NDUFAF4	2.03119	67.8339	0.042236
ENSG00000087250	MT3	2.03113	31.3712	0.042242
ENSG00000196793	ZNF239	-2.03091	-50.9642	0.042264
ENSG00000176204	LRRTM4	2.03022	275.273	0.042335
ENSG00000164114	MAP9	2.03011	88.1721	0.042346
ENSG00000143921	ABCG8	-2.02954	-211.828	0.042403
ENSG00000144031	ANKRD53	-2.02925	-46.1183	0.042433
ENSG00000060069	CTDP1	2.02884	46.8813	0.042474
ENSG00000215372	ZNF705G	2.02855	2768.81	0.042505
ENSG00000233381	AK4P3	-2.02848	-131.133	0.042511
ENSG00000182541	LIMK2	-2.02831	-54.8623	0.042528
ENSG00000227059	ANHX	2.0282	38.6101	0.04254
ENSG00000057019	DCBLD2	-2.02811	-8.2453	0.042549
ENSG00000138162	TACC2	-2.028	-80.6428	0.04256
ENSG00000176956	LY6H	2.02766	92.7405	0.042595
ENSG00000182247	UBE2E2	-2.02708	-30.1063	0.042654
ENSG00000206150	RNASE13	2.02641	231.012	0.042723
ENSG00000274523	RCC1L	-2.02637	-201.264	0.042727
ENSG00000148600	CDHR1	-2.02542	-35.9473	0.042824
ENSG00000170426	SDR9C7	-2.02462	-163.909	0.042906
ENSG00000138472	GUCA1C	2.0242	236.831	0.042949
ENSG00000163873	GRIK3	2.02412	324.906	0.042957
ENSG00000155511	GRIA1	2.02408	108.569	0.042962
ENSG00000123472	ATPAF1	2.02338	26.6826	0.043034
ENSG00000113761	ZNF346	2.02195	22.183	0.043182
ENSG00000168806	LCMT2	-2.0212	-28.8816	0.043259
ENSG00000159063	ALG8	-2.02065	-7.53898	0.043317
ENSG00000106615	RHEB	-2.02041	-47.6692	0.043341
ENSG00000110925	CSRNP2	2.01995	72.5924	0.043388
ENSG00000166881	NEMP1	2.01989	23.1266	0.043395
ENSG00000135374	ELF5	-2.0186	-57.4542	0.043529
ENSG00000101222	SPEF1	2.01799	40.7818	0.043593
ENSG00000162630	B3GALT2	2.01789	18.9419	0.043602
ENSG00000138798	EGF	2.01759	60.0533	0.043634
ENSG00000124215	CDH26	-2.01759	-322.919	0.043634
ENSG00000183977	PP2D1	-2.01729	-93.949	0.043665
ENSG00000104321	TRPA1	2.01728	70.9272	0.043666
ENSG00000196812	ZSCAN16	2.01673	69.9845	0.043724
ENSG00000123473	STIL	-2.01657	-42.0219	0.04374
ENSG00000159516	SPRR2G	-2.0165	-229.015	0.043747
ENSG00000186910	SERPINA11	2.01577	123.16	0.043825
ENSG00000162407	PLPP3	2.01529	44.0373	0.043874
ENSG00000167664	TMIGD2	2.01509	7.3221	0.043895
ENSG00000166856	GPR182	-2.01473	-20.4854	0.043933
ENSG00000196981	WDR5B	-2.01434	-25.8812	0.043974
ENSG00000166860	ZBTB39	2.01208	66.1946	0.044212
ENSG00000198363	ASPH	-2.01194	-28.6715	0.044226
ENSG00000100281	HMGXB4	-2.0117	-43.5876	0.044251
ENSG00000277791	PSMB3	-2.01151	-108.669	0.044272
ENSG00000196460	RFX8	-2.00951	-3.63608	0.044483
ENSG00000187257	RSBN1L	-2.0093	-60.0821	0.044505
ENSG00000113328	CCNG1	2.00913	59.2738	0.044524
ENSG00000147443	DOK2	-2.00889	-65.3637	0.044549
ENSG00000204909	SPINK9	-2.00856	-527.153	0.044583
ENSG00000145819	ARHGAP26	2.00848	100.378	0.044593
ENSG00000137707	BTG4	-2.00832	-42.7621	0.04461
ENSG00000261793	ENSG00000261793	2.0071	962.328	0.044739
ENSG00000164076	CAMKV	2.0068	17.4929	0.044771
ENSG00000168135	KCNJ4	2.00678	128.774	0.044773
ENSG00000111206	FOXM1	-2.00629	-47.5334	0.044825
ENSG00000126934	MAP2K2	2.00596	48.3374	0.044861
ENSG00000175520	UBQLN3	2.00574	199.581	0.044884
ENSG00000158163	DZIP1L	-2.00543	-13.7516	0.044917
ENSG00000137825	ITPKA	-2.0052	-41.3738	0.044942
ENSG00000165309	ARMC3	2.00514	45.7145	0.044948
ENSG00000173013	CCDC96	-2.00453	-50.5101	0.045013
ENSG00000092531	SNAP23	-2.00405	-120.072	0.045065
ENSG00000241399	CD302	-2.00389	-12.847	0.045082
ENSG00000185187	SIGIRR	2.00389	80.3931	0.045082
ENSG00000118579	MED28	2.00317	16.8962	0.045159
ENSG00000254466	OR4D10	2.00317	258.11	0.045159
ENSG00000178562	CD28	-2.00267	-18.8938	0.045213
ENSG00000125746	EML2	-2.00255	-4.65319	0.045226
ENSG00000152254	G6PC2	2.00172	304.74	0.045315
ENSG00000183579	ZNRF3	-2.00112	-113.977	0.045379
ENSG00000118785	SPP1	2.00068	25.2639	0.045427
ENSG00000040341	STAU2	2.00012	16.8675	0.045487
ENSG00000132432	SEC61G	-1.99774	-36.0136	0.045744
ENSG00000104899	AMH	1.9977	62.7288	0.04575
ENSG00000167397	VKORC1	1.99764	44.5067	0.045756
ENSG00000214456	PLIN5	-1.99754	-84.6875	0.045767
ENSG00000184599	TAFA3	-1.99685	-33.1103	0.045841
ENSG00000114626	ABTB1	1.99671	16.0534	0.045857
ENSG00000125952	MAX	-1.99611	-53.2496	0.045922
ENSG00000137809	ITGA11	-1.99606	-185.163	0.045927
ENSG00000111684	LPCAT3	1.99576	47.6653	0.04596
ENSG00000163121	NEURL3	-1.99544	-307.663	0.045994
ENSG00000115084	SLC35F5	-1.99511	-10.7574	0.046031
ENSG00000099866	MADCAM1	1.99471	106.433	0.046075
ENSG00000153561	RMND5A	1.99462	51.4974	0.046084
ENSG00000132334	PTPRE	1.99452	34.6192	0.046095
ENSG00000128928	IVD	-1.99449	-22.7088	0.046099
ENSG00000174279	EVX2	-1.9937	-153.108	0.046185
ENSG00000116221	MRPL37	-1.99325	-52.2666	0.046234
ENSG00000115896	PLCL1	-1.99311	-37.0328	0.04625
ENSG00000141858	SAMD1	1.99224	89.3932	0.046344
ENSG00000078399	HOXA9	-1.99203	-122.9	0.046368
ENSG00000198920	KIAA0753	1.9918	66.6376	0.046393
ENSG00000113734	BNIP1	1.99162	24.6128	0.046413
ENSG00000122852	SFTPA1	-1.98975	-117.397	0.046618
ENSG00000168542	COL3A1	1.98969	392.313	0.046625
ENSG00000185070	FLRT2	1.98961	60.0636	0.046634
ENSG00000104969	SGTA	1.98931	164.732	0.046667
ENSG00000111907	TPD52L1	-1.98909	-12.0849	0.046691
ENSG00000188234	AGAP4	1.98833	289.692	0.046775
ENSG00000204219	TCEA3	1.98788	9.89129	0.046825
ENSG00000235098	ANKRD65	1.98765	270.655	0.04685
ENSG00000243364	EFNA4	-1.9872	-56.2006	0.0469
ENSG00000204160	ZDHHC18	-1.98636	-169.506	0.046994
ENSG00000157303	SUSD3	-1.98621	-12.837	0.04701
ENSG00000234511	C5orf58	1.9862	100.827	0.047011
ENSG00000160050	CCDC28B	-1.9853	-69.6078	0.047111
ENSG00000205423	CNEP1R1	1.98498	23.4111	0.047147
ENSG00000119703	ZC2HC1C	-1.98475	-5.9166	0.047172
ENSG00000157211	CDCP2	-1.98446	-67.4147	0.047204
ENSG00000116133	DHCR24	-1.98363	-26.2348	0.047298
ENSG00000196565	HBG2	-1.98309	-97.3492	0.047357
ENSG00000106089	STX1A	1.98298	26.3554	0.047369
ENSG00000205060	SLC35B4	1.98284	6.16733	0.047385
ENSG00000141452	RMC1	-1.98209	-13.4678	0.04747
ENSG00000278139	P3R3URF-PIK3R3	-1.98182	-159.518	0.0475
ENSG00000063244	U2AF2	-1.9811	-74.883	0.04758
ENSG00000165066	NKX6-3	1.98091	157.304	0.047602
ENSG00000120211	INSL4	-1.98079	-180.369	0.047615
ENSG00000184988	TMEM106A	1.98075	6.13506	0.047619
ENSG00000169018	FEM1B	-1.98063	-57.3099	0.047633
ENSG00000256349	ENSG00000256349	-1.98023	-30.9828	0.047678
ENSG00000100612	DHRS7	-1.98012	-4.78455	0.04769
ENSG00000181616	OR52H1	1.97959	101.178	0.047749
ENSG00000186453	FAM228A	1.97941	61.193	0.04777
ENSG00000006453	BAIAP2L1	-1.97806	-10.9654	0.047922
ENSG00000255855	KDM4F	-1.97799	-219.668	0.04793
ENSG00000161944	ASGR2	-1.97796	-17.307	0.047933
ENSG00000143473	KCNH1	-1.97792	-46.6856	0.047938
ENSG00000125124	BBS2	1.97775	25.2	0.047957
ENSG00000122861	PLAU	1.97696	24.7713	0.048046
ENSG00000250374	TRIM75	1.97585	276.047	0.048172
ENSG00000143537	ADAM15	-1.97523	-31.6511	0.048242
ENSG00000167994	RAB3IL1	-1.9748	-70.0515	0.048291
ENSG00000153214	TMEM87B	-1.97444	-8.79022	0.048332
ENSG00000111490	TBC1D30	-1.97422	-31.4844	0.048357
ENSG00000116985	BMP8B	1.97354	12.6656	0.048434
ENSG00000123395	ATG101	-1.97317	-24.0149	0.048477
ENSG00000064201	TSPAN32	-1.97314	-1.57903	0.04848
ENSG00000006116	CACNG3	-1.97265	-240.542	0.048535
ENSG00000170091	NSG2	-1.97236	-454.188	0.048568
ENSG00000169972	PUSL1	1.9718	99.6617	0.048633
ENSG00000196427	NBPF4	-1.97164	-291.225	0.048651
ENSG00000145781	COMMD10	1.97118	26.1903	0.048704
ENSG00000159788	RGS12	-1.97092	-27.7593	0.048733
ENSG00000159648	TEPP	1.97058	69.6858	0.048772
ENSG00000100711	ZFYVE21	-1.97013	-37.0157	0.048823
ENSG00000132507	EIF5A	-1.96977	-53.4291	0.048865
ENSG00000198874	TYW1	-1.96936	-17.6954	0.048911
ENSG00000119917	IFIT3	-1.96826	-57.1704	0.049038
ENSG00000085063	CD59	1.96743	2.47617	0.049134
ENSG00000134007	ADAM20	-1.9666	-262.538	0.04923
ENSG00000117091	CD48	1.9657	56.567	0.049333
ENSG00000116679	IVNS1ABP	1.96562	213.03	0.049343
ENSG00000080824	HSP90AA1	-1.96546	-40.5385	0.04936
ENSG00000142609	CFAP74	1.96505	124.684	0.049408
ENSG00000185231	MC2R	1.9643	75.3875	0.049496
ENSG00000100029	PES1	1.96396	6.17109	0.049535
ENSG00000166317	SYNPO2L	-1.96374	-25.0623	0.049561
ENSG00000099960	SLC7A4	1.96347	30.671	0.049591
ENSG00000203499	IQANK1	1.96272	57.9936	0.049679
ENSG00000117643	MAN1C1	1.96239	97.2031	0.049717
ENSG00000135677	GNS	-1.96229	-20.9427	0.049729
ENSG00000070610	GBA2	1.96134	13.9491	0.04984
ENSG00000135355	GJA10	1.96131	319.818	0.049843
ENSG00000124380	SNRNP27	-1.96112	-19.461	0.049865
ENSG00000177200	CHD9	-1.96036	-44.6706	0.049954
ENSG00000171401	KRT13	-1.96005	-107.793	0.04999
ENSG00000258644	SYNJ2BP-COX16	1.95962	10.8653	0.05004
ENSG00000111271	ACAD10	1.95877	158.134	0.05014
ENSG00000285025	MIURF	-1.95856	-77.4894	0.050164
ENSG00000167815	PRDX2	1.95826	32.4744	0.0502
ENSG00000260027	HOXB7	1.95748	24.8705	0.050291
ENSG00000025156	HSF2	1.95626	6.58992	0.050434
ENSG00000166734	GOLM2	1.95592	1212.5	0.050475
ENSG00000072201	LNX1	-1.95537	-20.4296	0.050539
ENSG00000229637	PRAC2	1.95496	120.781	0.050588
ENSG00000173421	IHO1	-1.95461	-349.524	0.050629
ENSG00000132825	PPP1R3D	-1.9544	-151.521	0.050654
ENSG00000163735	CXCL5	-1.95379	-36.181	0.050726
ENSG00000171360	KRT38	-1.95357	-239.998	0.050752
ENSG00000110330	BIRC2	1.95347	50.3102	0.050764
ENSG00000136383	ALPK3	1.95338	20.15	0.050774
ENSG00000006047	YBX2	-1.953	-50.8246	0.05082
ENSG00000133313	CNDP2	1.95299	4.78578	0.050821
ENSG00000140519	RHCG	1.95291	124.103	0.05083
ENSG00000144619	CNTN4	1.95283	90.0777	0.05084
ENSG00000128340	RAC2	-1.95274	-67.643	0.050851
ENSG00000180016	OR1E1	1.95219	292.37	0.050916
ENSG00000215912	TTC34	-1.95203	-122.055	0.050934
ENSG00000171867	PRNP	1.95179	14.6951	0.050964
ENSG00000066279	ASPM	-1.95092	-133.374	0.051067
ENSG00000121653	MAPK8IP1	-1.95011	-315.93	0.051163
ENSG00000203972	GLYATL3	1.95004	190.967	0.051172
ENSG00000218819	TDRD15	-1.95003	-118.118	0.051173
ENSG00000130997	POLN	1.9492	49.4774	0.051272
ENSG00000162944	RFTN2	-1.94906	-21.8983	0.051288
ENSG00000242120	MDFIC2	1.94897	216.587	0.051299
ENSG00000276368	H2AC14	-1.94888	-12.9698	0.05131
ENSG00000100564	PIGH	-1.94846	-9.45069	0.051359
ENSG00000128408	RIBC2	-1.94819	-25.0505	0.051393
ENSG00000111319	SCNN1A	-1.94818	-15.4872	0.051393
ENSG00000121892	PDS5A	-1.94803	-48.7003	0.051412
ENSG00000282301	CYP3A7-CYP3A51P	1.94777	759.606	0.051443
ENSG00000175104	TRAF6	1.94729	26.5941	0.0515
ENSG00000069974	RAB27A	-1.94722	-17.5608	0.051508
ENSG00000155366	RHOC	-1.94713	-25.2752	0.051519
ENSG00000138496	PARP9	-1.94691	-34.1589	0.051545
ENSG00000103335	PIEZO1	-1.9468	-16.4257	0.051558
ENSG00000138400	MDH1B	-1.94646	-6.16704	0.0516
ENSG00000162461	SLC25A34	-1.94619	-75.1383	0.051631
ENSG00000186635	ARAP1	1.94518	11.1112	0.051753
ENSG00000113407	TARS1	-1.94459	-7.27759	0.051824
ENSG00000126337	KRT36	-1.94397	-19.3981	0.051899
ENSG00000184838	PRR16	1.9436	50.4143	0.051943
ENSG00000180530	NRIP1	1.94335	58.7802	0.051974
ENSG00000254550	OMP	1.94299	120.763	0.052018
ENSG00000181610	MRPS23	-1.94292	-103.722	0.052026
ENSG00000152213	ARL11	1.94279	49.1743	0.052042
ENSG00000143977	SNRPG	-1.94166	-18.4323	0.052179
ENSG00000105486	LIG1	1.94113	50.6589	0.052243
ENSG00000181752	OR8K5	1.93968	233.639	0.052418
ENSG00000181143	MUC16	-1.93965	-264.113	0.052422
ENSG00000121274	TENT4B	1.93945	141.839	0.052446
ENSG00000182986	ZNF320	1.9394	26.283	0.052453
ENSG00000143344	RGL1	-1.93891	-22.4795	0.052512
ENSG00000156502	SUPV3L1	1.93824	23.7651	0.052594
ENSG00000042980	ADAM28	1.93823	19.0795	0.052595
ENSG00000111728	ST8SIA1	-1.93803	-8.8966	0.052619
ENSG00000247626	MARS2	1.938	48.0597	0.052623
ENSG00000203757	OR6K3	1.93567	208.271	0.052908
ENSG00000264230	ANXA8L1	-1.93528	-260.953	0.052956
ENSG00000288623	ENSG00000288623	1.93471	101.311	0.053026
ENSG00000106031	HOXA13	1.93419	144.843	0.05309
ENSG00000032742	IFT88	-1.9338	-6.33413	0.053138
ENSG00000183340	JRKL	1.93343	43.8721	0.053183
ENSG00000185339	TCN2	1.93294	14.3119	0.053243
ENSG00000285733	ENSG00000285733	-1.93241	-15.794	0.053309
ENSG00000101337	TM9SF4	1.93237	229.063	0.053314
ENSG00000170571	EMB	-1.93197	-7.50534	0.053363
ENSG00000119640	ACYP1	1.93189	27.2466	0.053374
ENSG00000079950	STX7	-1.93187	-22.5211	0.053375
ENSG00000004779	NDUFAB1	1.93185	29.1575	0.053378
ENSG00000124772	CPNE5	1.93105	53.1103	0.053477
ENSG00000080371	RAB21	1.93086	135.974	0.0535
ENSG00000150510	FAM124A	-1.9307	-73.028	0.053521
ENSG00000136930	PSMB7	-1.93046	-14.386	0.053549
ENSG00000154478	GPR26	-1.93027	-336.026	0.053573
ENSG00000140968	IRF8	1.93006	11.1712	0.053599
ENSG00000091656	ZFHX4	1.92986	478.96	0.053625
ENSG00000198668	CALM1	-1.9296	-15.6271	0.053656
ENSG00000150045	KLRF1	-1.92942	-215.438	0.053679
ENSG00000108423	TUBD1	1.92935	36.7957	0.053688
ENSG00000165533	TTC8	1.92918	50.4762	0.053708
ENSG00000163736	PPBP	-1.92898	-2.48095	0.053733
ENSG00000129204	USP6	1.92851	82.6314	0.053792
ENSG00000170615	SLC26A5	1.92791	72.2229	0.053867
ENSG00000162928	PEX13	-1.92695	-77.8608	0.053985
ENSG00000173852	DPY19L1	1.92684	33.7729	0.053999
ENSG00000112658	SRF	1.92674	108.572	0.054012
ENSG00000288681	ENSG00000288681	1.92659	11.9289	0.054031
ENSG00000141577	CEP131	1.92602	29.2937	0.054102
ENSG00000188869	TMC3	-1.92599	-108.096	0.054105
ENSG00000172339	ALG14	-1.92578	-32.1958	0.054132
ENSG00000204580	DDR1	-1.92577	-29.0428	0.054133
ENSG00000112309	B3GAT2	1.92576	34.2592	0.054134
ENSG00000186377	CYP4X1	1.92529	60.5345	0.054193
ENSG00000204099	NEU4	1.92519	52.8445	0.054205
ENSG00000198740	ZNF652	1.92474	22.223	0.054262
ENSG00000224940	PRRT4	-1.92435	-41.1282	0.05431
ENSG00000124140	SLC12A5	-1.92421	-161.038	0.054329
ENSG00000221954	OR4C12	-1.92404	-196.754	0.054349
ENSG00000186943	OR13C8	1.92385	240.965	0.054373
ENSG00000285188	ENSG00000285188	-1.92352	-28.0148	0.054415
ENSG00000131941	RHPN2	-1.92337	-19.571	0.054433
ENSG00000187955	COL14A1	-1.92321	-146.174	0.054454
ENSG00000130590	SAMD10	-1.92308	-30.2866	0.05447
ENSG00000143337	TOR1AIP1	1.92288	186.167	0.054495
ENSG00000174125	TLR1	-1.92237	-22.7958	0.05456
ENSG00000183486	MX2	-1.92235	-11.9193	0.054562
ENSG00000147676	MAL2	1.921	68.6169	0.054732
ENSG00000107159	CA9	-1.92091	-49.7991	0.054743
ENSG00000123091	RNF11	1.92054	17.5769	0.05479
ENSG00000103479	RBL2	-1.92051	-115.698	0.054793
ENSG00000258529	ENSG00000258529	1.92008	17.3676	0.054848
ENSG00000156384	SFR1	1.91968	21.2521	0.054898
ENSG00000144644	GADL1	-1.91954	-20.9278	0.054916
ENSG00000181803	OR6S1	1.91857	159.231	0.055039
ENSG00000175063	UBE2C	1.91843	52.1221	0.055057
ENSG00000143224	PPOX	-1.91801	-49.3735	0.05511
ENSG00000151468	CCDC3	-1.91778	-78.0249	0.055139
ENSG00000100888	CHD8	1.91764	24.4498	0.055157
ENSG00000115380	EFEMP1	-1.91745	-74.781	0.055181
ENSG00000136710	CCDC115	1.91714	47.4943	0.05522
ENSG00000151413	NUBPL	1.91701	104.181	0.055237
ENSG00000073008	PVR	-1.9155	-14.2817	0.055429
ENSG00000187866	PABIR1	1.91549	16.5618	0.055431
ENSG00000163002	NUP35	-1.91533	-52.5756	0.05545
ENSG00000197721	CR1L	-1.9153	-50.2434	0.055455
ENSG00000119638	NEK9	-1.91504	-5.75365	0.055488
ENSG00000149196	HIKESHI	-1.915	-30.0799	0.055493
ENSG00000156140	ADAMTS3	1.91475	20.3401	0.055524
ENSG00000178761	FAM219B	-1.91457	-156.761	0.055548
ENSG00000205356	TECPR1	1.91451	35.4849	0.055555
ENSG00000116748	AMPD1	1.91428	142.187	0.055584
ENSG00000180574	EIF2S3B	1.91426	84.5681	0.055587
ENSG00000136999	CCN3	-1.91367	-81.5396	0.055662
ENSG00000115464	USP34	-1.9135	-31.562	0.055683
ENSG00000122484	RPAP2	1.91344	25.5407	0.055692
ENSG00000180035	ZNF48	-1.91334	-82.555	0.055704
ENSG00000079156	OSBPL6	1.9131	53.4367	0.055735
ENSG00000130427	EPO	1.91292	142.523	0.055759
ENSG00000105467	SYNGR4	-1.9129	-45.8963	0.055761
ENSG00000142025	DMRTC2	1.91199	220.371	0.055877
ENSG00000136295	TTYH3	1.91171	41.6433	0.055914
ENSG00000108443	RPS6KB1	1.91142	24.9552	0.055951
ENSG00000082293	COL19A1	1.91119	8.82481	0.05598
ENSG00000215183	MSMP	1.91081	162.613	0.056029
ENSG00000263201	DPEP2NB	1.90935	155.329	0.056216
ENSG00000112406	HECA	-1.90925	-91.986	0.05623
ENSG00000175602	CCDC85B	-1.90907	-56.0646	0.056253
ENSG00000072110	ACTN1	1.90843	6.37393	0.056335
ENSG00000225950	NTF4	1.9081	57.9532	0.056378
ENSG00000129465	RIPK3	1.90784	4.17798	0.056412
ENSG00000122966	CIT	1.90701	113.061	0.056519
ENSG00000143373	ZNF687	-1.9068	-168.792	0.056547
ENSG00000117602	RCAN3	-1.9067	-66.8652	0.056559
ENSG00000273111	LYPD4	1.90667	97.1626	0.056563
ENSG00000133433	GSTT2B	-1.90642	-24.1613	0.056596
ENSG00000174792	ODAPH	1.90623	10.7715	0.056621
ENSG00000253457	SMIM18	-1.90592	-40.4773	0.05666
ENSG00000168412	MTNR1A	1.90518	300.377	0.056757
ENSG00000171199	OPRPN	1.90441	140.821	0.056857
ENSG00000124074	ENKD1	1.90326	80.6672	0.057006
ENSG00000114790	ARHGEF26	-1.90307	-45.5784	0.057031
ENSG00000163558	PRKCI	1.9025	108.425	0.057105
ENSG00000198862	LTN1	-1.90228	-16.2281	0.057135
ENSG00000136715	SAP130	-1.90214	-61.8524	0.057153
ENSG00000100941	PNN	1.90206	51.4862	0.057163
ENSG00000183831	ANKRD45	1.90159	51.8897	0.057225
ENSG00000170293	CMTM8	-1.9009	-20.401	0.057315
ENSG00000157483	MYO1E	-1.90081	-37.5589	0.057327
ENSG00000198523	PLN	-1.90019	-62.6426	0.057408
ENSG00000174946	GPR171	1.90015	25.6464	0.057414
ENSG00000076944	STXBP2	-1.89964	-24.9561	0.057481
ENSG00000133958	UNC79	1.89952	52.9616	0.057496
ENSG00000164828	SUN1	-1.89871	-4.04781	0.057602
ENSG00000227345	PARG	1.89774	131.268	0.057731
ENSG00000204428	LY6G5C	-1.89767	-59.2066	0.05774
ENSG00000185024	BRF1	1.89684	53.8773	0.057849
ENSG00000170584	NUDCD2	-1.89678	-40.3633	0.057857
ENSG00000284895	ENSG00000284895	1.89562	31.623	0.058011
ENSG00000130787	HIP1R	1.89489	14.4896	0.058107
ENSG00000070495	JMJD6	-1.8947	-26.9783	0.058132
ENSG00000166926	MS4A6E	-1.89458	-122.493	0.058148
ENSG00000157911	PEX10	1.89453	53.2841	0.058155
ENSG00000129474	AJUBA	-1.89379	-93.6219	0.058254
ENSG00000159958	TNFRSF13C	1.89321	3.68168	0.05833
ENSG00000185585	OLFML2A	-1.89266	-76.4161	0.058403
ENSG00000088882	CPXM1	-1.89265	-5.70427	0.058404
ENSG00000124882	EREG	-1.89258	-18.2346	0.058414
ENSG00000135454	B4GALNT1	1.8923	7.32569	0.058452
ENSG00000164620	RELL2	-1.8922	-72.3699	0.058464
ENSG00000014824	SLC30A9	1.8915	28.1598	0.058557
ENSG00000114405	C3orf14	1.89145	21.4507	0.058565
ENSG00000284762	ENSG00000284762	1.8912	20.7809	0.058598
ENSG00000278637	H4C1	1.89113	54.8004	0.058607
ENSG00000255298	OR8G5	-1.89068	-154.954	0.058666
ENSG00000075213	SEMA3A	-1.88996	-24.8086	0.058763
ENSG00000044115	CTNNA1	1.88959	2.01657	0.058812
ENSG00000159871	LYPD5	1.88913	47.3855	0.058874
ENSG00000177732	SOX12	1.88877	19.8763	0.058922
ENSG00000240038	AMY2B	-1.8887	-210.189	0.058932
ENSG00000121406	ZNF549	-1.88858	-226.843	0.058948
ENSG00000126870	DYNC2I1	-1.88849	-182.297	0.05896
ENSG00000171532	NEUROD2	-1.88761	-478.674	0.059078
ENSG00000145604	SKP2	-1.88758	-48.3816	0.059082
ENSG00000131849	ZNF132	-1.88727	-68.3607	0.059123
ENSG00000155254	MARVELD1	1.88685	12.8903	0.059181
ENSG00000006468	ETV1	-1.88678	-14.6292	0.05919
ENSG00000035862	TIMP2	1.88658	8.97035	0.059217
ENSG00000163217	BMP10	1.88624	62.725	0.059263
ENSG00000114503	NCBP2	-1.88527	-23.5901	0.059393
ENSG00000171723	GPHN	1.88504	12.196	0.059424
ENSG00000106701	FSD1L	-1.8849	-20.0752	0.059443
ENSG00000142615	CELA2A	-1.88488	-64.1065	0.059446
ENSG00000131981	LGALS3	1.88474	20.7182	0.059465
ENSG00000139865	TTC6	1.88422	68.2461	0.059535
ENSG00000166927	MS4A7	-1.88396	-17.1554	0.05957
ENSG00000111291	GPRC5D	-1.8833	-82.3488	0.059659
ENSG00000114982	KANSL3	1.88329	120.359	0.059662
ENSG00000221852	KRTAP1-5	-1.88322	-166.631	0.05967
ENSG00000107672	NSMCE4A	1.88311	51.2771	0.059685
ENSG00000184897	H1-10	1.88296	57.4145	0.059706
ENSG00000114646	CSPG5	1.88277	140.356	0.059732
ENSG00000071243	ING3	-1.88273	-85.1913	0.059738
ENSG00000178691	SUZ12	1.88252	127.837	0.059765
ENSG00000164346	NSA2	1.88246	25.4839	0.059773
ENSG00000141279	NPEPPS	-1.88197	-56.8029	0.05984
ENSG00000181031	RPH3AL	1.88106	17.725	0.059964
ENSG00000132330	SCLY	1.88003	17.2296	0.060105
ENSG00000160256	SLX9	1.87995	12.7124	0.060115
ENSG00000154319	FAM167A	1.87994	22.4811	0.060117
ENSG00000104332	SFRP1	-1.87989	-215.687	0.060123
ENSG00000174446	SNAPC5	1.87983	65.4745	0.060131
ENSG00000104055	TGM5	-1.8798	-131.058	0.060135
ENSG00000148942	SLC5A12	1.8798	178.903	0.060136
ENSG00000154803	FLCN	-1.8796	-11.7249	0.060163
ENSG00000169184	MN1	-1.87919	-51.3117	0.060218
ENSG00000197859	ADAMTSL2	-1.87873	-80.9395	0.060281
ENSG00000129159	KCNC1	1.87861	48.9895	0.060298
ENSG00000182179	UBA7	-1.87858	-49.8341	0.060302
ENSG00000175984	DENND2C	1.87842	59.6726	0.060323
ENSG00000033011	ALG1	-1.87819	-73.428	0.060355
ENSG00000101247	NDUFAF5	-1.8778	-18.1202	0.060409
ENSG00000153048	CARHSP1	-1.87756	-76.2475	0.060441
ENSG00000137124	ALDH1B1	1.87746	5.99505	0.060455
ENSG00000108588	CCDC47	1.87729	36.7486	0.060479
ENSG00000117266	CDK18	1.877	24.1191	0.060518
ENSG00000100422	CERK	-1.87685	-10.353	0.060539
ENSG00000042753	AP2S1	-1.87645	-85.0413	0.060593
ENSG00000129437	KLK14	1.87631	137.78	0.060612
ENSG00000184178	SCFD2	-1.87528	-57.0291	0.060754
ENSG00000189050	RNFT1	-1.87514	-8.07878	0.060773
ENSG00000110060	PUS3	-1.8751	-14.7647	0.060779
ENSG00000288796	ENSG00000288796	-1.87443	-3.40433	0.060871
ENSG00000141456	PELP1	-1.87433	-38.2653	0.060884
ENSG00000251201	TMED7-TICAM2	-1.87395	-15.6737	0.060938
ENSG00000135966	TGFBRAP1	1.87394	20.3155	0.060939
ENSG00000011600	TYROBP	-1.87282	-23.6964	0.061094
ENSG00000150630	VEGFC	-1.87248	-119.043	0.06114
ENSG00000275379	H3C11	1.87174	49.5158	0.061242
ENSG00000284554	ENSG00000284554	1.87139	91.7541	0.061291
ENSG00000165118	C9orf64	-1.87093	-47.3022	0.061355
ENSG00000106392	C1GALT1	1.87087	11.5553	0.061363
ENSG00000184811	TRARG1	-1.87086	-135.096	0.061365
ENSG00000153250	RBMS1	1.8695	33.3078	0.061553
ENSG00000188931	CFAP126	-1.86948	-35.1817	0.061556
ENSG00000111452	ADGRD1	1.86929	32.3471	0.061582
ENSG00000107566	ERLIN1	1.86912	25.6058	0.061606
ENSG00000176148	TCP11L1	1.86882	17.5927	0.061648
ENSG00000168246	UBTD2	-1.86857	-29.0336	0.061682
ENSG00000284873	OOSP1	1.86856	294.522	0.061684
ENSG00000141084	RANBP10	-1.86854	-174.498	0.061687
ENSG00000164323	CFAP97	1.86853	25.0156	0.061688
ENSG00000068079	IFI35	-1.86851	-64.8874	0.061692
ENSG00000182446	NPLOC4	1.8683	34.6801	0.061721
ENSG00000171853	TRAPPC12	1.86801	54.3219	0.06176
ENSG00000167822	OR8J3	1.86778	307.916	0.061792
ENSG00000176153	GPX2	1.86756	51.7285	0.061823
ENSG00000051341	POLQ	-1.86743	-12.5231	0.061841
ENSG00000180346	TIGD2	1.86712	78.7228	0.061885
ENSG00000148057	IDNK	1.86689	37.3165	0.061917
ENSG00000256812	CAPNS2	-1.8667	-140.861	0.061944
ENSG00000139445	FOXN4	1.86623	125.129	0.062009
ENSG00000184903	IMMP2L	-1.8661	-15.4312	0.062027
ENSG00000156509	FBXO43	1.86597	55.4695	0.062045
ENSG00000189181	OR14I1	-1.86595	-249.861	0.062048
ENSG00000145491	ROPN1L	-1.86542	-56.426	0.062123
ENSG00000128274	A4GALT	1.86538	11.6154	0.062129
ENSG00000064489	BORCS8-MEF2B	1.86519	39.4459	0.062155
ENSG00000169174	PCSK9	1.86518	104.228	0.062157
ENSG00000240771	ARHGEF25	-1.86443	-40.5304	0.062261
ENSG00000148396	SEC16A	1.86378	14.0378	0.062353
ENSG00000159377	PSMB4	-1.86374	-86.5385	0.062359
ENSG00000151131	NOPCHAP1	-1.86341	-24.8836	0.062405
ENSG00000267740	ENSG00000267740	1.86304	78.1574	0.062457
ENSG00000122912	SLC25A16	-1.86244	-17.7476	0.062542
ENSG00000180785	OR51E1	1.86229	53.2927	0.062562
ENSG00000214290	POU2AF3	-1.86134	-52.0437	0.062696
ENSG00000183873	SCN5A	-1.86033	-57.5341	0.062838
ENSG00000163864	NMNAT3	-1.86032	-3.8018	0.06284
ENSG00000067533	RRP15	-1.86029	-82.6965	0.062844
ENSG00000078487	ZCWPW1	-1.86028	-17.8687	0.062846
ENSG00000197780	TAF13	1.86023	27.1505	0.062852
ENSG00000071994	PDCD2	-1.86016	-37.9503	0.062863
ENSG00000248871	TNFSF12-TNFSF13	-1.86009	-17.1668	0.062872
ENSG00000125730	C3	1.8598	1.13521	0.062913
ENSG00000206026	SMIM21	1.85978	147.942	0.062917
ENSG00000083123	BCKDHB	1.85923	82.7921	0.062994
ENSG00000168496	FEN1	-1.85784	-73.9172	0.063192
ENSG00000139318	DUSP6	-1.85772	-17.1478	0.063208
ENSG00000137766	UNC13C	1.85757	98.5415	0.06323
ENSG00000068120	COASY	1.85721	27.9302	0.063281
ENSG00000172543	CTSW	-1.85715	-4.06134	0.06329
ENSG00000157870	PRXL2B	1.85706	12.0899	0.063303
ENSG00000177879	AP3S1	1.85702	30.2706	0.063308
ENSG00000114450	GNB4	-1.85702	-9.03105	0.063309
ENSG00000080493	SLC4A4	-1.85672	-50.4994	0.063351
ENSG00000108179	PPIF	1.85659	53.5556	0.06337
ENSG00000213066	CEP43	1.85557	17.513	0.063515
ENSG00000101191	DIDO1	1.85556	47.6248	0.063516
ENSG00000170473	PYM1	-1.85552	-59.5727	0.063522
ENSG00000272968	RBAK-RBAKDN	-1.8551	-99.8808	0.063583
ENSG00000256660	CLEC12B	-1.8545	-221.723	0.063667
ENSG00000234465	PINLYP	1.85444	40.2001	0.063676
ENSG00000164849	GPR146	1.85412	52.3559	0.063722
ENSG00000133317	LGALS12	1.85387	57.2987	0.063758
ENSG00000139734	DIAPH3	-1.85363	-32.4285	0.063791
ENSG00000125900	SIRPD	1.8535	154.761	0.063811
ENSG00000248235	ENSG00000248235	-1.85294	-10.0788	0.063891
ENSG00000119411	BSPRY	-1.8528	-21.4889	0.063911
ENSG00000115073	ACTR1B	-1.8528	-26.9683	0.063911
ENSG00000145920	CPLX2	1.85276	247.356	0.063917
ENSG00000171045	TSNARE1	-1.85275	-140.256	0.063918
ENSG00000186118	TEX38	-1.85261	-29.904	0.063939
ENSG00000112146	FBXO9	1.85201	60.3472	0.064024
ENSG00000102539	MLNR	-1.85193	-28.6863	0.064036
ENSG00000132141	CCT6B	1.85091	35.6181	0.064182
ENSG00000169442	CD52	1.85087	5.54059	0.064189
ENSG00000112679	DUSP22	-1.85081	-235.808	0.064196
ENSG00000103257	SLC7A5	1.85037	3.48405	0.06426
ENSG00000169248	CXCL11	-1.84956	-64.1227	0.064376
ENSG00000129596	CDO1	-1.84904	-57.7589	0.064452
ENSG00000108468	CBX1	1.8479	15.2462	0.064617
ENSG00000166349	RAG1	-1.84673	-104.325	0.064786
ENSG00000172458	IL17D	1.84654	220.663	0.064814
ENSG00000160883	HK3	1.84562	63.2422	0.064947
ENSG00000169836	TACR3	-1.84557	-367.267	0.064954
ENSG00000243335	KCTD7	1.84542	9.1909	0.064976
ENSG00000180787	ZFP3	1.84308	337.954	0.065317
ENSG00000011405	PIK3C2A	-1.8429	-90.9712	0.065344
ENSG00000167525	PROCA1	1.84284	27.839	0.065352
ENSG00000243543	WFDC6	1.84154	435.489	0.065542
ENSG00000179598	PLD6	1.84154	12.9527	0.065542
ENSG00000092201	SUPT16H	-1.84142	-31.2371	0.06556
ENSG00000289767	ENSG00000289767	1.84114	34.5396	0.065601
ENSG00000126861	OMG	-1.84112	-85.506	0.065604
ENSG00000182463	TSHZ2	-1.84112	-53.7965	0.065605
ENSG00000125798	FOXA2	-1.84051	-563.26	0.065694
ENSG00000011275	RNF216	-1.83997	-39.2197	0.065773
ENSG00000055483	USP36	1.83986	42.6976	0.065789
ENSG00000275410	HNF1B	-1.83965	-65.6306	0.065819
ENSG00000183876	ARSI	1.8396	454.987	0.065828
ENSG00000119636	BBOF1	1.8391	61.991	0.065901
ENSG00000157837	SPPL3	1.83887	11.0663	0.065934
ENSG00000164347	GFM2	1.83883	13.6553	0.06594
ENSG00000179930	ZNF648	1.83883	200.879	0.06594
ENSG00000111696	NT5DC3	1.83881	17.6856	0.065943
ENSG00000160255	ITGB2	-1.83876	-31.156	0.065951
ENSG00000253293	HOXA10	-1.83856	-138.353	0.065979
ENSG00000113140	SPARC	-1.83804	-202.332	0.066056
ENSG00000090621	PABPC4	-1.83795	-50.1759	0.066069
ENSG00000143954	REG3G	-1.83787	-244.15	0.066082
ENSG00000072080	SPP2	-1.83782	-442.337	0.06609
ENSG00000107447	DNTT	1.83753	54.4376	0.066132
ENSG00000285218	ENSG00000285218	-1.83745	-61.5059	0.066143
ENSG00000175745	NR2F1	1.83743	1653	0.066146
ENSG00000131848	ZSCAN5A	-1.83706	-212.924	0.066201
ENSG00000144566	RAB5A	-1.83705	-15.6231	0.066202
ENSG00000099256	PRTFDC1	1.83632	40.5308	0.06631
ENSG00000187701	OR2T27	1.83619	252.923	0.06633
ENSG00000182742	HOXB4	1.83612	70.4766	0.06634
ENSG00000171014	OR4D5	-1.83591	-477.267	0.066371
ENSG00000116830	TTF2	1.83581	18.6245	0.066386
ENSG00000120137	PANK3	1.83536	52.5889	0.066453
ENSG00000184922	FMNL1	-1.83481	-60.8645	0.066534
ENSG00000205090	TMEM240	1.8345	157.816	0.06658
ENSG00000169189	NSMCE1	1.83424	25.7801	0.066618
ENSG00000127324	TSPAN8	1.83413	219.644	0.066634
ENSG00000164308	ERAP2	-1.83411	-20.1	0.066638
ENSG00000142539	ENSG00000142539	1.83376	47.9941	0.06669
ENSG00000100558	PLEK2	-1.83373	-28.533	0.066694
ENSG00000111275	ALDH2	1.83357	43.4074	0.066719
[truncated: 15,051 more rows]

## Sheet: tab17_CD8+AlphaBetaTcell
gene	gene_name	zscore	effect_size	pvalue
ENSG00000213719	CLIC1	-21.9401	-474.961	1.07559e-106
ENSG00000213676	ATF6B	18.606	152.712	2.87e-77
ENSG00000213722	DDAH2	-17.5116	-86.281	1.17e-68
ENSG00000137343	ATAT1	16.3256	615.972	6.49e-60
ENSG00000137411	VARS2	15.1462	273.671	8.03e-52
ENSG00000204314	PRRT1	14.9581	181.173	1.38e-50
ENSG00000196735	HLA-DQA1	-14.2639	-7.6255	3.67e-46
ENSG00000232629	HLA-DQB2	14.2619	121.525	3.78e-46
ENSG00000196230	TUBB	-13.7989	-483.378	2.59e-43
ENSG00000204463	BAG6	-13.7502	-484.711	5.08e-43
ENSG00000204348	DXO	-13.4887	-498.103	1.82e-41
ENSG00000204542	C6orf15	13.1333	273.836	2.12e-39
ENSG00000204296	TSBP1	12.847	810.187	8.94e-38
ENSG00000244255	ENSG00000244255	12.6073	1315.58	1.92e-36
ENSG00000166278	C2	12.3846	948.202	3.17e-35
ENSG00000204424	LY6G6F	-11.7245	-975.544	9.55e-32
ENSG00000196747	H2AC13	-11.724	-752.005	9.6e-32
ENSG00000168477	TNXB	-11.1918	-138.807	4.47e-29
ENSG00000213760	ATP6V1G2	11.1601	128.821	6.39e-29
ENSG00000204257	HLA-DMA	-11.1215	-505.979	9.87e-29
ENSG00000221988	PPT2	10.7529	109.109	5.75e-27
ENSG00000204427	ABHD16A	-10.7475	-414.96	6.09e-27
ENSG00000228789	HCG22	-10.6947	-204.119	1.08e-26
ENSG00000204420	MPIG6B	-10.6787	-204.495	1.28e-26
ENSG00000204386	NEU1	10.5692	329.52	4.14e-26
ENSG00000137404	NRM	-10.3591	-225.666	3.8e-25
ENSG00000204421	LY6G6C	-10.2994	-636.1	7.09e-25
ENSG00000185130	H2BC13	10.2363	135.72	1.36e-24
ENSG00000278828	H3C10	-10.186	-333.182	2.29e-24
ENSG00000204410	MSH5	-9.90916	-365.926	3.8e-23
ENSG00000137312	FLOT1	9.88989	231.406	4.61e-23
ENSG00000204371	EHMT2	-9.87168	-540.455	5.52e-23
ENSG00000064419	TNPO3	-9.79452	-136.861	1.19e-22
ENSG00000276368	H2AC14	9.77378	198.923	1.46e-22
ENSG00000248167	TRIM39-RPP21	-9.72767	-136.825	2.3e-22
ENSG00000274641	H2BC17	9.66255	557.199	4.35e-22
ENSG00000235109	ZSCAN31	9.65386	179.615	4.73e-22
ENSG00000137338	PGBD1	9.62716	105.531	6.14e-22
ENSG00000250641	LY6G6F-LY6G6D	-9.52775	-694.459	1.61e-21
ENSG00000278637	H4C1	9.51495	82.3223	1.82e-21
ENSG00000204498	NFKBIL1	9.46265	64.3069	3e-21
ENSG00000206503	HLA-A	9.35215	42.3959	8.59e-21
ENSG00000204290	BTNL2	9.08848	1390.53	1e-19
ENSG00000233822	H2BC15	-8.98543	-123.379	2.58e-19
ENSG00000137185	ZSCAN9	-8.9421	-36.4594	3.82e-19
ENSG00000237988	OR2I1P	8.92166	972.477	4.59e-19
ENSG00000289282	ENSG00000289282	-8.71013	-492.578	3.04e-18
ENSG00000184357	H1-5	8.6581	179.327	4.8e-18
ENSG00000276180	H4C9	-8.59079	-399.747	8.64e-18
ENSG00000275221	H2AC15	-8.25144	-106.074	1.57e-16
ENSG00000248993	ENSG00000248993	-8.24811	-235.128	1.61e-16
ENSG00000099365	STX1B	-8.14324	-1167.01	3.85e-16
ENSG00000204681	GABBR1	8.13919	357.447	3.98e-16
ENSG00000204525	HLA-C	-8.11759	-152.626	4.76e-16
ENSG00000242574	HLA-DMB	-7.7682	-339.464	7.96e-15
ENSG00000186470	BTN3A2	-7.68913	-59.0229	1.48e-14
ENSG00000183246	RIMBP3C	-7.66808	-209.678	1.75e-14
ENSG00000185651	UBE2L3	-7.64125	-234.555	2.15e-14
ENSG00000187626	ZKSCAN4	7.54791	59.6282	4.42e-14
ENSG00000204576	PRR3	-7.41874	-379.463	1.18e-13
ENSG00000277224	H2BC7	-7.31603	-120.834	2.55e-13
ENSG00000204516	MICB	7.09946	38.8582	1.25e-12
ENSG00000226979	LTA	-7.08416	-85.7833	1.4e-12
ENSG00000124568	SLC17A1	-6.84719	-617.467	7.53e-12
ENSG00000204315	FKBPL	-6.72832	-65.3095	1.72e-11
ENSG00000136573	BLK	-6.69574	-25.8943	2.15e-11
ENSG00000241404	EGFL8	6.64459	245.383	3.04e-11
ENSG00000169896	ITGAM	-6.60894	-127.771	3.87e-11
ENSG00000204256	BRD2	6.55157	86.2406	5.69e-11
ENSG00000089280	FUS	6.50349	391.262	7.85e-11
ENSG00000232810	TNF	-6.39763	-229.759	1.58e-10
ENSG00000204385	SLC44A4	6.39745	192.956	1.58e-10
ENSG00000240053	LY6G5B	-6.25285	-488.303	4.03e-10
ENSG00000291302	ENSG00000291302	-6.20294	-56.4741	5.54e-10
ENSG00000220201	ZGLP1	-6.19573	-231.526	5.8e-10
ENSG00000276903	H2AC16	6.17625	130.178	6.56e-10
ENSG00000204472	AIF1	6.14055	52.8362	8.22e-10
ENSG00000234745	HLA-B	6.07999	79.4938	1.2e-09
ENSG00000204388	HSPA1B	6.00019	94.9572	1.97e-09
ENSG00000099849	RASSF7	5.83849	290.668	5.27e-09
ENSG00000204531	POU5F1	5.72774	75.0759	1.02e-08
ENSG00000146047	H2BC1	-5.69089	-1163.41	1.26e-08
ENSG00000168291	PDHB	-5.6627	-61.7506	1.49e-08
ENSG00000158691	ZSCAN12	-5.62907	-17.7245	1.81e-08
ENSG00000237541	HLA-DQA2	5.62033	17.4579	1.91e-08
ENSG00000228727	SAPCD1	-5.61203	-192.159	2e-08
ENSG00000177106	EPS8L2	-5.60445	-178.826	2.09e-08
ENSG00000204560	DHX16	-5.58835	-100.438	2.29e-08
ENSG00000213780	GTF2H4	-5.45664	-137.755	4.85e-08
ENSG00000278677	H2AC17	-5.39245	-230.012	6.95e-08
ENSG00000204539	CDSN	-5.27901	-123.658	1.3e-07
ENSG00000196821	ILRUN	-5.26881	-651.837	1.37e-07
ENSG00000204632	HLA-G	-5.23964	-17.5912	1.61e-07
ENSG00000203747	FCGR3A	5.19193	12.0175	2.08e-07
ENSG00000204305	AGER	-5.18614	-108.045	2.15e-07
ENSG00000138378	STAT4	-5.16334	-6.66269	2.43e-07
ENSG00000161179	YDJC	5.15594	87.7363	2.52e-07
ENSG00000273703	H2BC14	5.12468	181.709	2.98e-07
ENSG00000116698	SMG7	-5.10478	-153.649	3.31e-07
ENSG00000204511	MCCD1	-5.08448	-36.5951	3.69e-07
ENSG00000137331	IER3	-5.05994	-280.264	4.19e-07
ENSG00000287080	H3C3	-5.01199	-278.508	5.39e-07
ENSG00000066379	POLR1H	-5.00335	-123.781	5.63e-07
ENSG00000111801	BTN3A3	4.99105	121.625	6.01e-07
ENSG00000204310	AGPAT1	4.98603	193.648	6.16e-07
ENSG00000179344	HLA-DQB1	-4.97489	-8.90654	6.53e-07
ENSG00000204599	TRIM39	4.94619	222.944	7.57e-07
ENSG00000198315	ZKSCAN8	4.93688	39.1566	7.94e-07
ENSG00000164609	SLU7	-4.9367	-78.2599	7.95e-07
ENSG00000204356	NELFE	4.9356	223.616	7.99e-07
ENSG00000187837	H1-2	-4.93062	-116.82	8.2e-07
ENSG00000128604	IRF5	4.91419	82.6427	8.92e-07
ENSG00000158373	H2BC5	-4.89795	-105.943	9.68e-07
ENSG00000163686	ABHD6	-4.88408	-54.7834	1.04e-06
ENSG00000213886	UBD	4.87193	158.915	1.11e-06
ENSG00000177710	SLC35G5	4.86501	1333.94	1.14e-06
ENSG00000105376	ICAM5	4.83341	23.9792	1.34e-06
ENSG00000065989	PDE4A	-4.8077	-22.8623	1.53e-06
ENSG00000161405	IKZF3	4.78858	96.3209	1.68e-06
ENSG00000274600	RIMBP3B	4.76345	900.845	1.9e-06
ENSG00000197279	ZNF165	-4.72339	-52.9439	2.32e-06
ENSG00000243729	OR5V1	-4.71349	-929.663	2.44e-06
ENSG00000103510	KAT8	-4.71	-150.015	2.48e-06
ENSG00000105371	ICAM4	4.64475	41.1911	3.4e-06
ENSG00000204616	TRIM31	4.50885	40.0896	6.52e-06
ENSG00000204644	ZFP57	4.48572	23.8571	7.27e-06
ENSG00000255154	HTD2	-4.48208	-31.6151	7.39e-06
ENSG00000186075	ZPBP2	4.4677	27.0879	7.91e-06
ENSG00000172057	ORMDL3	-4.46037	-48.8718	8.18e-06
ENSG00000116701	NCF2	-4.42761	-6.55956	9.53e-06
ENSG00000197153	H3C12	4.42278	97.8672	9.74e-06
ENSG00000196812	ZSCAN16	-4.35138	-126.523	1.35e-05
ENSG00000126456	IRF3	4.31087	50.2349	1.63e-05
ENSG00000204540	PSORS1C1	4.29547	45.6725	1.74e-05
ENSG00000099377	HSD3B7	4.28747	227.464	1.81e-05
ENSG00000124678	TCP11	4.27708	2.88204	1.89e-05
ENSG00000204394	VARS1	4.27096	389.437	1.95e-05
ENSG00000146109	ABT1	4.25498	191.482	2.09e-05
ENSG00000185522	LMNTD2	4.25252	242.092	2.11e-05
ENSG00000070190	DAPP1	-4.24843	-41.2505	2.15e-05
ENSG00000254093	PINX1	4.2434	26.1422	2.2e-05
ENSG00000129538	RNASE1	-4.24039	-200.158	2.23e-05
ENSG00000205882	DEFB134	4.23391	632.677	2.3e-05
ENSG00000112514	CUTA	-4.2127	-117.448	2.52e-05
ENSG00000169900	PYDC1	-4.20413	-46.2495	2.62e-05
ENSG00000177042	TMEM80	-4.19053	-119.354	2.78e-05
ENSG00000156873	PHKG2	4.16499	218.125	3.11e-05
ENSG00000182108	DEXI	4.15443	37.3926	3.26e-05
ENSG00000224586	GPX5	4.14235	747.157	3.44e-05
ENSG00000005020	SKAP2	-4.12852	-20.8588	3.65e-05
ENSG00000174775	HRAS	-4.10198	-16.0379	4.1e-05
ENSG00000198563	DDX39B	-4.09969	-166.405	4.14e-05
ENSG00000233050	DEFB130B	-4.09247	-2278.4	4.27e-05
ENSG00000149089	APIP	-4.06898	-7.45322	4.72e-05
ENSG00000113532	ST8SIA4	-4.04351	-68.6366	5.27e-05
ENSG00000204544	MUC21	4.01566	178.27	5.93e-05
ENSG00000110435	PDHX	-4.00902	-8.44539	6.1e-05
ENSG00000134250	NOTCH2	-4.00189	-690.012	6.28e-05
ENSG00000105063	PPP6R1	3.99943	114.021	6.35e-05
ENSG00000137288	UQCC2	3.98718	84.4429	6.69e-05
ENSG00000244355	LY6G6D	3.97967	127.207	6.9e-05
ENSG00000139370	SLC15A4	3.96969	37.1072	7.2e-05
ENSG00000146039	SLC17A4	-3.96711	-342.494	7.27e-05
ENSG00000204695	OR14J1	-3.96239	-564.829	7.42e-05
ENSG00000153064	BANK1	3.91757	48.6715	8.94e-05
ENSG00000231389	HLA-DPA1	-3.90883	-11.3096	9.27e-05
ENSG00000273983	H3C8	-3.90864	-16.0217	9.28e-05
ENSG00000198704	GPX6	3.8978	1204.13	9.71e-05
ENSG00000204469	PRRC2A	3.89549	83.9095	9.8e-05
ENSG00000203910	C1orf146	-3.8863	-367.112	0.000102
ENSG00000182010	RTKN2	-3.87936	-6.96648	0.000105
ENSG00000154328	NEIL2	3.87137	11.0642	0.000108
ENSG00000204619	PPP1R11	-3.86972	-89.8297	0.000109
ENSG00000267673	FDX2	3.85329	21.0112	0.000117
ENSG00000133265	HSPBP1	-3.79264	-25.0722	0.000149
ENSG00000126453	BCL2L12	3.77569	147.013	0.00016
ENSG00000204248	COL11A2	-3.77199	-37.7346	0.000162
ENSG00000070770	CSNK2A2	-3.76016	-84.2039	0.00017
ENSG00000180044	C3orf80	3.75749	65.2353	0.000172
ENSG00000163406	SLC15A2	3.74965	19.3992	0.000177
ENSG00000141736	ERBB2	-3.7386	-409.903	0.000185
ENSG00000096996	IL12RB1	3.72655	50.1306	0.000194
ENSG00000172890	NADSYN1	-3.71012	-40.5831	0.000207
ENSG00000103653	CSK	3.69932	116.152	0.000216
ENSG00000171757	LRRC34	3.67977	83.5025	0.000233
ENSG00000204536	CCHCR1	-3.67539	-32.1147	0.000237
ENSG00000140153	WDR20	-3.66947	-475.446	0.000243
ENSG00000227877	MRLN	3.66659	700.46	0.000246
ENSG00000137822	TUBGCP4	-3.66598	-189.297	0.000246
ENSG00000134369	NAV1	3.66499	25.0423	0.000247
ENSG00000204439	C6orf47	-3.65976	-80.2361	0.000252
ENSG00000095794	CREM	-3.65086	-73.3941	0.000261
ENSG00000114650	SCAP	-3.64703	-203.87	0.000265
ENSG00000163684	RPP14	-3.64272	-15.2915	0.00027
ENSG00000188227	ZNF793	-3.64005	-41.4868	0.000273
ENSG00000204482	LST1	3.63438	67.7606	0.000279
ENSG00000171056	SOX7	3.63185	88.5539	0.000281
ENSG00000119048	UBE2B	-3.62348	-309.728	0.000291
ENSG00000168394	TAP1	-3.62295	-41.4248	0.000291
ENSG00000010704	HFE	3.62256	37.7483	0.000292
ENSG00000172893	DHCR7	-3.6149	-34.2464	0.0003
ENSG00000137713	PPP2R1B	-3.59518	-74.6823	0.000324
ENSG00000188739	RBM34	3.59308	166.143	0.000327
ENSG00000258724	PINX1	3.59264	103.833	0.000327
ENSG00000135333	EPHA7	3.58799	630.144	0.000333
ENSG00000166963	MAP1A	3.5786	98.7139	0.000345
ENSG00000170515	PA2G4	3.57389	340.267	0.000352
ENSG00000234127	TRIM26	3.56843	28.7234	0.000359
ENSG00000174611	KY	-3.55862	-89.8989	0.000373
ENSG00000111321	LTBR	3.55739	13.8928	0.000375
ENSG00000189298	ZKSCAN3	3.55733	29.447	0.000375
ENSG00000204390	HSPA1L	-3.55588	-17.7195	0.000377
ENSG00000149179	CSTPP1	-3.55322	-47.1485	0.000381
ENSG00000108439	PNPO	-3.5402	-100.275	0.0004
ENSG00000164508	H2AC1	-3.53916	-816.707	0.000401
ENSG00000084090	STARD7	-3.53122	-58.3059	0.000414
ENSG00000099834	CDHR5	3.52915	51.2174	0.000417
ENSG00000001460	STPG1	3.52866	99.1843	0.000418
ENSG00000223572	CKMT1A	-3.52574	-261.067	0.000422
ENSG00000124160	NCOA5	3.52288	96.0772	0.000427
ENSG00000154743	TSEN2	-3.51756	-77.1294	0.000436
ENSG00000160683	CXCR5	3.51017	27.7264	0.000448
ENSG00000120949	TNFRSF8	3.5093	66.5512	0.000449
ENSG00000289721	PYDC5	3.50043	146.952	0.000465
ENSG00000023191	RNH1	3.47341	90.2253	0.000514
ENSG00000088682	COQ9	3.46665	77.2664	0.000527
ENSG00000188580	NKAIN2	-3.44948	-240.014	0.000562
ENSG00000213588	ZBTB9	3.4473	77.411	0.000566
ENSG00000072694	FCGR2B	3.445	65.96	0.000571
ENSG00000149428	HYOU1	-3.43597	-33.1752	0.00059
ENSG00000144451	SPAG16	-3.43226	-36.9042	0.000599
ENSG00000130584	ZBTB46	3.42724	60.2802	0.00061
ENSG00000163660	CCNL1	-3.42707	-109.471	0.00061
ENSG00000140459	CYP11A1	-3.42577	-893.819	0.000613
ENSG00000006837	CDKL3	3.41828	33.555	0.00063
ENSG00000147364	FBXO25	3.41769	30.0687	0.000632
ENSG00000104626	ERI1	3.4171	47.4117	0.000633
ENSG00000197020	ZNF100	3.41242	52.4997	0.000644
ENSG00000104321	TRPA1	3.40581	200.368	0.00066
ENSG00000225526	MKRN2OS	3.40299	121.271	0.000667
ENSG00000065361	ERBB3	-3.39754	-46.9503	0.00068
ENSG00000204580	DDR1	-3.39	-47.776	0.000699
ENSG00000105550	FGF21	-3.38577	-265.231	0.00071
ENSG00000178852	EFCAB13	-3.3657	-8.75479	0.000763
ENSG00000116771	AGMAT	3.36042	3.24255	0.000778
ENSG00000198113	TOR4A	-3.35654	-80.0894	0.000789
ENSG00000158553	POM121L2	3.34948	50.3467	0.00081
ENSG00000161610	HCRT	-3.34481	-82.6651	0.000823
ENSG00000171044	XKR6	3.34397	130.722	0.000826
ENSG00000180596	H2BC4	3.34174	38.3676	0.000833
ENSG00000149403	GRIK4	3.3407	156.213	0.000836
ENSG00000189362	NEMP2	3.33846	12.2928	0.000842
ENSG00000169169	CPT1C	-3.32661	-10.8265	0.000879
ENSG00000112182	BACH2	-3.3205	-120.859	0.000899
ENSG00000124610	H1-1	-3.31727	-40.8809	0.000909
ENSG00000107807	TLX1	3.3144	256.917	0.000918
ENSG00000186298	PPP1CC	3.30476	170.94	0.000951
ENSG00000171790	SLFNL1	3.29172	8.78375	0.000996
ENSG00000160695	VPS11	-3.28951	-24.9046	0.001004
ENSG00000167004	PDIA3	-3.28852	-92.6775	0.001007
ENSG00000180346	TIGD2	3.28473	100.077	0.001021
ENSG00000198522	GPN1	3.28421	34.8499	0.001023
ENSG00000151689	INPP1	3.28285	51.6612	0.001028
ENSG00000204435	CSNK2B	-3.27505	-183.003	0.001056
ENSG00000181552	EDDM3B	-3.2747	-124.799	0.001058
ENSG00000204613	TRIM10	-3.27432	-871.027	0.001059
ENSG00000129009	ISLR	3.27346	206.109	0.001062
ENSG00000215041	NEURL4	3.26824	21.2907	0.001082
ENSG00000224420	ADM5	-3.26815	-20.6573	0.001083
ENSG00000174951	FUT1	-3.26207	-30.1393	0.001106
ENSG00000081721	DUSP12	3.25721	111.033	0.001125
ENSG00000141744	PNMT	3.25238	75.979	0.001144
ENSG00000267748	ENSG00000267748	3.25046	53.8788	0.001152
ENSG00000167588	GPD1	-3.24958	-96.556	0.001156
ENSG00000176909	MAMSTR	3.24828	96.1122	0.001161
ENSG00000168298	H1-4	3.23237	56.0642	0.001228
ENSG00000239697	TNFSF12	-3.2281	-25.0189	0.001246
ENSG00000124564	SLC17A3	-3.22776	-51.5837	0.001248
ENSG00000171786	NHLH1	3.21842	183.667	0.001289
ENSG00000198642	KLHL9	3.20999	41.6596	0.001327
ENSG00000138092	CENPO	-3.20588	-139.381	0.001347
ENSG00000146858	ZC3HAV1L	-3.20323	-39.7035	0.001359
ENSG00000142224	IL19	-3.19947	-19.7873	0.001377
ENSG00000007384	RHBDF1	3.19939	54.0397	0.001377
ENSG00000115009	CCL20	3.19706	75.865	0.001388
ENSG00000165997	ARL5B	-3.18704	-27.2775	0.001437
ENSG00000166762	CATSPER2	-3.18503	-36.5508	0.001447
ENSG00000143669	LYST	-3.18398	-18.192	0.001453
ENSG00000197587	DMBX1	3.18122	172.168	0.001467
ENSG00000127328	RAB3IP	3.1812	21.7906	0.001467
ENSG00000119760	SUPT7L	3.18053	232.623	0.00147
ENSG00000197930	ERO1A	-3.17747	-88.2893	0.001486
ENSG00000129480	DTD2	3.1722	137.044	0.001513
ENSG00000132185	FCRLA	-3.17113	-27.4171	0.001518
ENSG00000075975	MKRN2	-3.17093	-25.1313	0.00152
ENSG00000109846	CRYAB	-3.16928	-98.6209	0.001528
ENSG00000205442	IZUMO3	-3.16319	-715.45	0.001561
ENSG00000176473	WDR25	-3.16172	-43.1135	0.001568
ENSG00000108523	RNF167	-3.16121	-230.386	0.001571
ENSG00000239998	LILRA2	-3.16011	-28.5012	0.001577
ENSG00000137868	STRA6	-3.15969	-36.7411	0.001579
ENSG00000144369	FAM171B	3.15147	22.6038	0.001624
ENSG00000146151	HMGCLL1	-3.15045	-512.641	0.00163
ENSG00000254206	NPIPB11	3.14732	219.768	0.001648
ENSG00000249715	FER1L5	3.14545	509.291	0.001658
ENSG00000204564	C6orf136	3.14413	58.7676	0.001666
ENSG00000196260	SFTA2	-3.14147	-376.642	0.001681
ENSG00000197903	H2BC12	-3.14108	-28.6396	0.001683
ENSG00000254415	SIGLEC14	-3.13828	-82.6987	0.001699
ENSG00000118503	TNFAIP3	-3.13691	-143.778	0.001707
ENSG00000146477	SLC22A3	-3.13647	-439.9	0.00171
ENSG00000170276	HSPB2	-3.13201	-385.793	0.001736
ENSG00000124613	ZNF391	3.12971	42.1144	0.00175
ENSG00000172680	MOS	-3.12708	-435.525	0.001766
ENSG00000258102	MAP1LC3B2	-3.12538	-35.0198	0.001776
ENSG00000167244	IGF2	-3.11203	-271.849	0.001858
ENSG00000132952	USPL1	3.10608	82.25	0.001896
ENSG00000196967	ZNF585A	3.10313	82.3575	0.001915
ENSG00000115884	SDC1	-3.0991	-67.784	0.001941
ENSG00000114982	KANSL3	3.09053	118.194	0.001998
ENSG00000019995	ZRANB1	-3.09026	-30.8209	0.002
ENSG00000213626	LBH	-3.08967	-112.432	0.002004
ENSG00000140678	ITGAX	3.08872	10.6563	0.00201
ENSG00000054967	RELT	3.08627	52.8482	0.002027
ENSG00000114391	RPL24	-3.08064	-142.657	0.002066
ENSG00000258083	OR9A4	3.07934	939.721	0.002075
ENSG00000141738	GRB7	3.07683	79.4522	0.002092
ENSG00000101464	PIGU	-3.0644	-95.1388	0.002181
ENSG00000062038	CDH3	-3.06309	-218.343	0.002191
ENSG00000186193	SAPCD2	3.057	46.2987	0.002236
ENSG00000205884	DEFB136	3.05653	603.429	0.002239
ENSG00000140320	BAHD1	3.05636	93.7806	0.00224
ENSG00000276302	ENSG00000276302	3.05612	141.638	0.002242
ENSG00000146197	SCUBE3	3.0536	188.388	0.002261
ENSG00000144834	TAGLN3	3.0511	16.736	0.00228
ENSG00000003989	SLC7A2	-3.05002	-76.7298	0.002288
ENSG00000100154	TTC28	3.04982	7.44998	0.00229
ENSG00000181867	FTMT	-3.04814	-984.161	0.002303
ENSG00000162738	VANGL2	-3.04721	-37.6502	0.00231
ENSG00000153113	CAST	3.04623	62.7874	0.002317
ENSG00000261272	MUC22	-3.0462	-94.5853	0.002318
ENSG00000108306	FBXL20	-3.04159	-69.7283	0.002353
ENSG00000188234	AGAP4	3.04092	2165.08	0.002359
ENSG00000182985	CADM1	-3.04035	-106.57	0.002363
ENSG00000163743	RCHY1	-3.03436	-141.456	0.00241
ENSG00000166947	EPB42	-3.02909	-239.255	0.002453
ENSG00000013523	ANGEL1	3.02391	41.7611	0.002495
ENSG00000186812	ZNF397	-3.01251	-178.223	0.002591
ENSG00000173080	RXFP4	3.01194	200.328	0.002596
ENSG00000101019	UQCC1	3.01014	58.8239	0.002611
ENSG00000137872	SEMA6D	3.00937	176.37	0.002618
ENSG00000163377	TAFA4	3.00923	692.951	0.002619
ENSG00000172809	RPL38	-3.0085	-473.085	0.002625
ENSG00000184924	PTRHD1	-2.9964	-126.405	0.002732
ENSG00000141540	TTYH2	-2.99592	-172.924	0.002736
ENSG00000117036	ETV3	-2.99538	-133.586	0.002741
ENSG00000162676	GFI1	-2.99473	-110.224	0.002747
ENSG00000197965	MPZL1	2.99259	17.4624	0.002766
ENSG00000198502	HLA-DRB5	-2.99232	-47.2959	0.002769
ENSG00000148926	ADM	2.99195	74.2387	0.002772
ENSG00000004534	RBM6	-2.99139	-94.6442	0.002777
ENSG00000164663	USP49	-2.98921	-176.754	0.002797
ENSG00000125148	MT2A	2.98703	125.665	0.002817
ENSG00000275410	HNF1B	-2.98522	-219.186	0.002834
ENSG00000165644	COMTD1	-2.9843	-15.1845	0.002842
ENSG00000147874	HAUS6	-2.98402	-64.5157	0.002845
ENSG00000155827	RNF20	-2.97971	-45.5063	0.002885
ENSG00000174938	SEZ6L2	-2.97768	-26.3187	0.002904
ENSG00000011485	PPP5C	-2.97755	-8.37579	0.002906
ENSG00000125686	MED1	2.97687	23.0373	0.002912
ENSG00000204392	LSM2	2.97098	177.091	0.002969
ENSG00000229809	ZNF688	2.97091	390.56	0.002969
ENSG00000176177	ENTHD1	-2.96893	-171.606	0.002988
ENSG00000147872	PLIN2	-2.96743	-24.5593	0.003003
ENSG00000278463	H2AC4	2.96501	53.4619	0.003027
ENSG00000114378	HYAL1	2.96074	86.4323	0.003069
ENSG00000188290	HES4	2.95459	10.8734	0.003131
ENSG00000111231	GPN3	-2.95345	-61.8041	0.003142
ENSG00000187288	CIDEC	2.95187	294.381	0.003159
ENSG00000174371	EXO1	-2.94933	-21.9764	0.003185
ENSG00000196233	LCOR	-2.94782	-1229.48	0.0032
ENSG00000129003	VPS13C	-2.94766	-64.2138	0.003202
ENSG00000096654	ZNF184	-2.94673	-13.0343	0.003211
ENSG00000112576	CCND3	-2.94568	-128.756	0.003222
ENSG00000104783	KCNN4	2.94444	97.5976	0.003235
ENSG00000131748	STARD3	2.94399	54.6589	0.00324
ENSG00000117266	CDK18	2.94234	41.1506	0.003257
ENSG00000278588	H2BC10	-2.93975	-23.325	0.003285
ENSG00000119669	IRF2BPL	2.93801	10.5664	0.003303
ENSG00000178860	MSC	-2.93742	-5.66439	0.00331
ENSG00000140464	PML	2.93423	72.5566	0.003344
ENSG00000144642	RBMS3	2.93153	33.6936	0.003373
ENSG00000105186	ANKRD27	-2.92695	-23.5482	0.003423
ENSG00000107551	RASSF4	2.92537	41.5856	0.00344
ENSG00000169599	NFU1	-2.92308	-84.0185	0.003466
ENSG00000068383	INPP5A	2.92223	150.457	0.003475
ENSG00000123453	SARDH	2.91767	39.5492	0.003527
ENSG00000170166	HOXD4	-2.91368	-619.943	0.003572
ENSG00000163823	CCR1	2.91334	80.6863	0.003576
ENSG00000152253	SPC25	2.8985	87.4512	0.00375
ENSG00000176619	LMNB2	2.89841	206.62	0.003751
ENSG00000177302	TOP3A	2.89675	51.3307	0.003771
ENSG00000095485	CWF19L1	2.8963	43.2628	0.003776
ENSG00000112337	SLC17A2	2.89584	242.272	0.003781
ENSG00000079332	SAR1A	2.89574	139.403	0.003783
ENSG00000162009	SSTR5	-2.895	-743.297	0.003792
ENSG00000131951	LRRC9	2.89369	16.8873	0.003807
ENSG00000105401	CDC37	-2.89331	-51.0498	0.003812
ENSG00000131910	NR0B2	-2.89209	-307.807	0.003827
ENSG00000198535	C2CD4A	-2.89139	-6.59555	0.003835
ENSG00000146054	TRIM7	2.89076	37.3193	0.003843
ENSG00000112473	SLC39A7	2.88884	69.3388	0.003867
ENSG00000168491	CCDC110	-2.8873	-47.6264	0.003886
ENSG00000170606	HSPA4	2.88565	100.788	0.003906
ENSG00000125485	DDX31	2.88224	82.9728	0.003949
ENSG00000204060	FOXO6	2.87789	19.4792	0.004003
ENSG00000165526	RPUSD4	2.87643	54.6226	0.004022
ENSG00000066777	ARFGEF1	2.8761	64.7602	0.004026
ENSG00000140105	WARS1	-2.87261	-8.55181	0.004071
ENSG00000275379	H3C11	2.8711	130.342	0.004091
ENSG00000151164	RAD9B	-2.86891	-74.3548	0.004119
ENSG00000143434	SEMA6C	-2.85917	-124.531	0.004248
ENSG00000197724	PHF2	-2.85538	-46.0793	0.004299
ENSG00000176974	SHMT1	-2.85525	-43.4297	0.0043
ENSG00000002834	LASP1	2.85204	57.1487	0.004344
ENSG00000064961	HMG20B	-2.852	-153.159	0.004345
ENSG00000101444	AHCY	2.84907	84.4689	0.004385
ENSG00000256269	HMBS	-2.84803	-32.5367	0.004399
ENSG00000160075	SSU72	-2.84681	-35.0834	0.004416
ENSG00000198087	CD2AP	2.84259	43.5471	0.004475
ENSG00000119508	NR4A3	-2.83685	-61.4067	0.004556
ENSG00000122986	HVCN1	2.83605	16.7156	0.004567
ENSG00000070031	SCT	-2.83535	-498.172	0.004578
ENSG00000134389	CFHR5	2.83491	185.641	0.004584
ENSG00000168002	POLR2G	2.82761	150.103	0.00469
ENSG00000122034	GTF3A	-2.82734	-27.284	0.004694
ENSG00000136634	IL10	-2.82073	-41.0638	0.004792
ENSG00000145014	TMEM44	2.81953	24.5749	0.004809
ENSG00000131778	CHD1L	2.81868	36.8811	0.004822
ENSG00000106526	ACTR3C	-2.81731	-58.6222	0.004843
ENSG00000179059	ZFP42	2.8169	740.528	0.004849
ENSG00000073605	GSDMB	2.81405	12.7715	0.004892
ENSG00000138468	SENP7	-2.81242	-74.7499	0.004917
ENSG00000065518	NDUFB4	2.81196	124.242	0.004924
ENSG00000285025	MIURF	2.81016	177.408	0.004952
ENSG00000070019	GUCY2C	2.80967	385.002	0.004959
ENSG00000104901	DKKL1	-2.80574	-89.8678	0.00502
ENSG00000156171	DRAM2	2.80478	55.8969	0.005035
ENSG00000021355	SERPINB1	2.80315	27.2926	0.005061
ENSG00000003987	MTMR7	2.80297	68.9723	0.005063
ENSG00000214688	C10orf105	-2.80277	-40.7956	0.005067
ENSG00000076685	NT5C2	2.79847	33.049	0.005135
ENSG00000163082	SGPP2	-2.79781	-18.7104	0.005145
ENSG00000162456	KNCN	2.79671	431.638	0.005163
ENSG00000177663	IL17RA	2.7967	37.2495	0.005163
ENSG00000198914	POU3F3	2.79449	182.942	0.005198
ENSG00000166926	MS4A6E	-2.79067	-503.213	0.00526
ENSG00000183087	GAS6	-2.78983	-94.4721	0.005274
ENSG00000102962	CCL22	-2.78943	-13.5875	0.00528
ENSG00000087301	TXNDC16	-2.78936	-51.9855	0.005281
ENSG00000188283	ZNF383	-2.78795	-35.9904	0.005304
ENSG00000165661	QSOX2	-2.7874	-13.8456	0.005313
ENSG00000145244	CORIN	-2.78497	-27.3167	0.005353
ENSG00000137842	TMEM62	2.78444	71.4614	0.005362
ENSG00000080166	DCT	-2.78427	-201.893	0.005365
ENSG00000138439	FAM117B	-2.77943	-129.663	0.005446
ENSG00000135164	DMTF1	2.77679	74.376	0.00549
ENSG00000077152	UBE2T	-2.77597	-170.776	0.005504
ENSG00000185792	NLRP9	2.77271	987.598	0.005559
ENSG00000113249	HAVCR1	-2.77269	-78.1598	0.00556
ENSG00000171060	C8orf74	-2.77241	-159.838	0.005564
ENSG00000184163	C1QTNF12	2.76873	129.076	0.005628
ENSG00000153551	CMTM7	-2.76846	-47.7392	0.005632
ENSG00000142102	PGGHG	-2.76812	-15.2227	0.005638
ENSG00000166851	PLK1	-2.76795	-161.308	0.005641
ENSG00000078018	MAP2	2.76622	30.2445	0.005671
ENSG00000179144	GIMAP7	2.76154	62.0083	0.005753
ENSG00000162923	WDR26	-2.76101	-320.372	0.005762
ENSG00000152611	CAPSL	-2.76067	-128.024	0.005768
ENSG00000134571	MYBPC3	-2.75874	-185.314	0.005803
ENSG00000168806	LCMT2	-2.75648	-25.3318	0.005843
ENSG00000171587	DSCAM	-2.75607	-579.234	0.00585
ENSG00000164440	TXLNB	-2.75533	-34.9578	0.005863
ENSG00000253958	CLDN23	2.74963	7.67953	0.005966
ENSG00000135541	AHI1	-2.74656	-15.9984	0.006022
ENSG00000204655	MOG	2.74455	109.594	0.006059
ENSG00000124557	BTN1A1	2.74043	49.1	0.006136
ENSG00000136810	TXN	-2.73854	-16.9725	0.006171
ENSG00000064666	CNN2	2.73801	51.8034	0.006181
ENSG00000283782	ENSG00000283782	2.73765	14.8002	0.006188
ENSG00000116001	TIA1	-2.73675	-42.1991	0.006205
ENSG00000177225	GATD1	2.73594	74.4478	0.00622
ENSG00000105810	CDK6	-2.7341	-448.749	0.006255
ENSG00000183569	SERHL2	-2.73231	-10.4779	0.006289
ENSG00000153317	ASAP1	-2.72991	-26.6997	0.006335
ENSG00000122483	CCDC18	2.7293	54.1182	0.006347
ENSG00000288623	ENSG00000288623	2.72924	273.386	0.006348
ENSG00000158869	FCER1G	-2.7265	-8.37695	0.006401
ENSG00000138379	MSTN	-2.72344	-120.758	0.006461
ENSG00000101412	E2F1	-2.7234	-31.5341	0.006461
ENSG00000204653	ASPDH	2.71825	75.7092	0.006563
ENSG00000197728	RPS26	-2.71805	-25.3841	0.006567
ENSG00000129245	FXR2	-2.71739	-221.227	0.00658
ENSG00000137218	FRS3	-2.7164	-20.7314	0.0066
ENSG00000213416	KRTAP4-12	-2.71588	-96.4069	0.00661
ENSG00000163798	SLC4A1AP	2.71469	41.6945	0.006634
ENSG00000166128	RAB8B	2.71467	52.8318	0.006634
ENSG00000100519	PSMC6	-2.7146	-54.3736	0.006636
ENSG00000204361	NXPE2	2.71143	269.649	0.006699
ENSG00000166170	BAG5	-2.71141	-13.8667	0.0067
ENSG00000213859	KCTD11	2.71083	45.612	0.006712
ENSG00000135116	HRK	-2.71059	-38.96	0.006716
ENSG00000128294	TPST2	-2.70918	-69.8084	0.006745
ENSG00000127578	WFIKKN1	2.70793	26.0881	0.00677
ENSG00000186908	ZDHHC17	-2.70565	-151.769	0.006817
ENSG00000047936	ROS1	-2.70044	-103.649	0.006925
ENSG00000184702	SEPTIN5	-2.69846	-350.436	0.006966
ENSG00000127780	OR1E2	2.69805	849.317	0.006975
ENSG00000182150	ERCC6L2	-2.69652	-48.6986	0.007007
ENSG00000135362	PRR5L	2.69141	35.1379	0.007115
ENSG00000164574	GALNT10	-2.69051	-54.2007	0.007134
ENSG00000178184	PARD6G	-2.69042	-60.8865	0.007136
ENSG00000140474	ULK3	2.68968	51.0076	0.007152
ENSG00000072858	SIDT1	2.68708	8.75651	0.007208
ENSG00000122484	RPAP2	2.68614	55.4975	0.007228
ENSG00000169397	RNASE3	2.68584	25.609	0.007235
ENSG00000188910	GJB3	2.68454	349.721	0.007263
ENSG00000170417	TMEM182	2.68358	132.951	0.007284
ENSG00000196358	NTNG2	2.683	85.6732	0.007297
ENSG00000164398	ACSL6	2.68288	27.7695	0.007299
ENSG00000250264	ENSG00000250264	-2.68281	-44.318	0.007301
ENSG00000163374	YY1AP1	2.6824	87.3616	0.00731
ENSG00000183682	BMP8A	2.6818	7.04796	0.007323
ENSG00000158406	H4C8	2.68115	17.9897	0.007337
ENSG00000249709	ZNF564	2.68108	14.6836	0.007338
ENSG00000104147	OIP5	-2.67879	-136.882	0.007389
ENSG00000124493	GRM4	2.67604	232.126	0.00745
ENSG00000130511	SSBP4	2.67409	36.5205	0.007493
ENSG00000174282	ZBTB4	2.67322	37.6506	0.007513
ENSG00000153250	RBMS1	2.67114	36.6428	0.00756
ENSG00000177238	TRIM72	-2.66523	-228.419	0.007694
ENSG00000100294	MCAT	2.66494	19.0518	0.0077
ENSG00000086848	ALG9	2.66491	166.791	0.007701
ENSG00000079459	FDFT1	2.66421	16.6139	0.007717
ENSG00000136206	SPDYE1	-2.66377	-294.519	0.007727
ENSG00000124574	ABCC10	-2.66291	-11.8004	0.007747
ENSG00000204913	LRRC3C	-2.66281	-14.8327	0.007749
ENSG00000104894	CD37	2.66161	12.1665	0.007777
ENSG00000144134	RABL2A	2.66025	50.7043	0.007808
ENSG00000142513	ACP4	-2.65866	-261.217	0.007845
ENSG00000197061	H4C3	-2.65676	-11.6189	0.00789
ENSG00000140718	FTO	-2.65594	-72.2365	0.007909
ENSG00000183513	COA5	-2.65493	-44.6121	0.007933
ENSG00000164077	MON1A	-2.65405	-25.7611	0.007953
ENSG00000143294	PRCC	-2.6534	-124.772	0.007969
ENSG00000111786	SRSF9	2.65091	93.2668	0.008028
ENSG00000163072	NOSTRIN	-2.65059	-44.9369	0.008035
ENSG00000204287	HLA-DRA	-2.64901	-56.7523	0.008073
ENSG00000134249	ADAM30	2.64894	972.471	0.008075
ENSG00000159217	IGF2BP1	-2.64834	-348.35	0.008089
ENSG00000162104	ADCY9	2.64833	35.5473	0.008089
ENSG00000138115	CYP2C8	-2.64824	-436.203	0.008091
ENSG00000184939	ZFP90	-2.64819	-6.95422	0.008092
ENSG00000170802	FOXN2	2.64725	44.0163	0.008115
ENSG00000176971	FIBIN	2.64717	288.421	0.008117
ENSG00000003756	RBM5	-2.64499	-74.1232	0.008169
ENSG00000131142	CCL25	2.64487	35.7062	0.008172
ENSG00000181751	MACIR	2.6414	57.5769	0.008256
ENSG00000100321	SYNGR1	2.64082	16.8236	0.008271
ENSG00000260861	ENSG00000260861	2.63969	6.96918	0.008298
ENSG00000085274	MYNN	-2.63795	-235.383	0.008341
ENSG00000117500	TMED5	2.63743	135.27	0.008354
ENSG00000255307	OR52B2	2.63704	673.758	0.008363
ENSG00000075239	ACAT1	-2.63645	-79.2422	0.008378
ENSG00000113838	TBCCD1	2.63636	35.6337	0.00838
ENSG00000094661	OR1I1	-2.63554	-1189.71	0.0084
ENSG00000169193	CCDC126	2.63527	185.445	0.008407
ENSG00000184445	KNTC1	-2.63452	-311.856	0.008426
ENSG00000107902	LHPP	-2.63451	-7.2762	0.008426
ENSG00000112078	KCTD20	2.63451	52.1188	0.008426
ENSG00000196704	AMZ2	2.6327	18.3423	0.008471
ENSG00000144028	SNRNP200	-2.63215	-73.8874	0.008485
ENSG00000179580	RNF151	-2.63012	-9.04685	0.008536
ENSG00000196826	ENSG00000196826	2.62959	15.6447	0.008549
ENSG00000006530	AGK	-2.62501	-239.455	0.008665
ENSG00000132680	KHDC4	-2.62393	-37.5786	0.008692
ENSG00000141298	SSH2	-2.62318	-208.559	0.008711
ENSG00000149639	SOGA1	-2.62105	-41.2523	0.008766
ENSG00000158023	CFAP251	-2.62101	-8.19656	0.008767
ENSG00000181631	P2RY13	2.61993	22.3309	0.008795
ENSG00000084674	APOB	2.61949	313.216	0.008806
ENSG00000164171	ITGA2	-2.61895	-9.75525	0.00882
ENSG00000136710	CCDC115	2.61532	68.426	0.008914
ENSG00000286135	SPADH	2.61485	1042.73	0.008927
ENSG00000000938	FGR	2.61083	28.0578	0.009032
ENSG00000142494	SLC47A1	2.60778	26.2467	0.009113
ENSG00000125386	FAM193A	-2.60757	-164.499	0.009119
ENSG00000140006	WDR89	2.60417	14.6509	0.00921
ENSG00000082175	PGR	2.60374	551.318	0.009221
ENSG00000149115	TNKS1BP1	-2.60334	-21.9652	0.009232
ENSG00000130222	GADD45G	2.60284	8.68013	0.009246
ENSG00000030110	BAK1	-2.60156	-53.8721	0.00928
ENSG00000150764	DIXDC1	-2.60018	-91.0309	0.009317
ENSG00000204657	OR2H2	2.59888	411.202	0.009353
ENSG00000135916	ITM2C	2.59829	9.77365	0.009369
ENSG00000162928	PEX13	-2.59491	-44.985	0.009462
ENSG00000132510	KDM6B	-2.5932	-148.269	0.009509
ENSG00000243943	ZNF512	-2.59252	-63.7287	0.009527
ENSG00000125780	TGM3	-2.59059	-76.7717	0.009581
ENSG00000083444	PLOD1	2.58955	30.3673	0.00961
ENSG00000094796	KRT31	2.58951	1296.6	0.009611
ENSG00000111832	RWDD1	2.58786	47.0174	0.009657
ENSG00000178301	AQP11	-2.58725	-20.0469	0.009675
ENSG00000157992	KRTCAP3	-2.58704	-20.6921	0.00968
ENSG00000197062	ZSCAN26	-2.58683	-114.054	0.009686
ENSG00000241370	RPP21	2.58638	27.464	0.009699
ENSG00000174992	ZG16	2.58223	285.966	0.009816
ENSG00000138386	NAB1	2.58033	40.9494	0.009871
ENSG00000112081	SRSF3	-2.58015	-305.122	0.009876
ENSG00000142025	DMRTC2	2.5793	333.988	0.0099
ENSG00000136878	USP20	2.57885	58.3235	0.009913
ENSG00000133069	TMCC2	2.57866	230.619	0.009918
ENSG00000141741	MIEN1	-2.57609	-91.0781	0.009992
ENSG00000183615	FAM167B	-2.57561	-205.533	0.010006
ENSG00000169509	CRCT1	2.57479	758.296	0.01003
ENSG00000196655	TRAPPC4	2.57319	41.2945	0.010077
ENSG00000136021	SCYL2	2.57248	47.8042	0.010097
ENSG00000170561	IRX2	2.57224	521.888	0.010104
ENSG00000166200	COPS2	-2.57075	-72.6388	0.010148
ENSG00000048052	HDAC9	2.57058	194.112	0.010153
ENSG00000115211	EIF2B4	-2.56919	-88.0901	0.010194
ENSG00000143258	USP21	-2.569	-94.0631	0.010199
ENSG00000178226	PRSS36	2.56728	31.1354	0.01025
ENSG00000159753	CARMIL2	2.56719	137.562	0.010253
ENSG00000075651	PLD1	-2.56667	-39.6135	0.010268
ENSG00000146839	ZAN	2.5663	158.656	0.010279
ENSG00000014914	MTMR11	-2.56629	-225.777	0.010279
ENSG00000084734	GCKR	2.56436	232.85	0.010337
ENSG00000089177	KIF16B	-2.56417	-11.2362	0.010342
ENSG00000187051	RPS19BP1	-2.56381	-190.241	0.010353
ENSG00000180113	TDRD6	-2.56364	-322.26	0.010358
ENSG00000125170	DOK4	2.56035	39.3354	0.010457
ENSG00000115207	GTF3C2	-2.56022	-79.7647	0.01046
ENSG00000161609	KASH5	2.55972	3.48838	0.010476
ENSG00000179546	HTR1D	2.55582	169.776	0.010594
ENSG00000125726	CD70	-2.55556	-3.55962	0.010602
ENSG00000102837	OLFM4	2.55483	265.993	0.010624
ENSG00000212710	CTAGE1	2.5547	1236.82	0.010628
ENSG00000137806	NDUFAF1	-2.5537	-48.2706	0.010659
ENSG00000144848	ATG3	-2.55274	-90.0784	0.010688
ENSG00000159516	SPRR2G	-2.55201	-650.685	0.01071
ENSG00000139574	NPFF	-2.55177	-193.977	0.010718
ENSG00000181143	MUC16	-2.55152	-723.39	0.010725
ENSG00000042980	ADAM28	2.54946	59.325	0.010789
ENSG00000198517	MAFK	-2.54943	-226.178	0.01079
ENSG00000104055	TGM5	-2.54881	-186.675	0.010809
ENSG00000104213	PDGFRL	2.54532	10.2549	0.010918
ENSG00000112578	BYSL	2.54433	102.231	0.010949
ENSG00000206535	LNP1	2.54396	115.519	0.01096
ENSG00000079277	MKNK1	2.54291	40.543	0.010993
ENSG00000284791	SMIM41	-2.54167	-41.974	0.011032
ENSG00000074219	TEAD2	-2.54101	-56.7982	0.011053
ENSG00000223865	HLA-DPB1	-2.54081	-55.0954	0.01106
ENSG00000161558	TMEM143	-2.5389	-129.885	0.01112
ENSG00000154719	MRPL39	2.53847	27.9998	0.011134
ENSG00000162302	RPS6KA4	2.53793	46.7977	0.011151
ENSG00000121053	EPX	2.53726	32.3493	0.011172
ENSG00000121644	DESI2	-2.53557	-197.314	0.011226
ENSG00000204052	LRRC73	-2.5344	-139.439	0.011264
ENSG00000173273	TNKS	2.53387	20.409	0.011281
ENSG00000135919	SERPINE2	-2.53139	-8.61837	0.011361
ENSG00000157445	CACNA2D3	2.52838	94.8865	0.011459
ENSG00000203737	GPR52	-2.52822	-134.862	0.011464
ENSG00000240386	LCE1F	-2.52669	-642.694	0.011514
ENSG00000169972	PUSL1	2.52642	225.769	0.011523
ENSG00000183153	GJD3	-2.52487	-105.46	0.011574
ENSG00000132781	MUTYH	2.52473	89.6591	0.011579
ENSG00000126432	PRDX5	-2.52279	-109.791	0.011643
ENSG00000135736	CCDC102A	2.52187	16.3291	0.011673
ENSG00000023041	ZDHHC6	2.52174	77.1349	0.011678
ENSG00000121749	TBC1D15	2.52103	91.7038	0.011701
ENSG00000115607	IL18RAP	-2.5194	-3.22698	0.011756
ENSG00000104969	SGTA	2.51881	107.376	0.011775
ENSG00000196466	ZNF799	-2.5188	-42.1953	0.011776
ENSG00000128422	KRT17	2.51804	529.943	0.011801
ENSG00000050748	MAPK9	2.51799	38.9903	0.011803
ENSG00000161395	PGAP3	2.51643	102.452	0.011855
ENSG00000122591	HYCC1	-2.51535	-16.9017	0.011892
ENSG00000188636	RTL6	2.51436	27.6361	0.011925
ENSG00000097096	SYDE2	-2.51292	-7.48069	0.011974
ENSG00000124226	RNF114	2.51246	67.6075	0.011989
ENSG00000187642	PERM1	2.51215	110.314	0.012
ENSG00000235098	ANKRD65	2.51202	393.736	0.012004
ENSG00000146112	PPP1R18	2.51173	47.87	0.012014
ENSG00000087074	PPP1R15A	2.51162	36.4694	0.012018
ENSG00000122218	COPA	2.51118	34.017	0.012033
ENSG00000129562	DAD1	2.50815	11.0275	0.012136
ENSG00000096968	JAK2	-2.50814	-65.4914	0.012137
ENSG00000164151	ICE1	-2.50741	-53.1352	0.012162
ENSG00000096395	MLN	2.50734	456.735	0.012164
ENSG00000205832	C16orf96	2.50717	463.432	0.01217
ENSG00000204344	STK19	-2.50521	-107.317	0.012238
ENSG00000278224	PRICKLE4	-2.50354	-18.2678	0.012296
ENSG00000232113	TEX50	2.5028	1194.4	0.012321
ENSG00000064687	ABCA7	2.50258	12.555	0.012329
ENSG00000166126	AMN	-2.50053	-40.7687	0.012401
ENSG00000095932	SMIM24	2.49907	43.345	0.012452
ENSG00000095981	KCNK16	-2.49859	-572.845	0.012469
ENSG00000180573	H2AC6	-2.49799	-8.82217	0.01249
ENSG00000035141	FAM136A	2.49668	5.79557	0.012536
ENSG00000125965	GDF5	-2.49584	-86.1299	0.012566
ENSG00000197283	SYNGAP1	-2.49441	-128.293	0.012617
ENSG00000143032	BARHL2	2.49428	163.656	0.012621
ENSG00000137101	CD72	-2.49364	-91.5346	0.012644
ENSG00000198719	DLL1	2.49342	213.874	0.012652
ENSG00000237330	RNF223	2.48954	147.981	0.012791
ENSG00000169045	HNRNPH1	-2.48937	-110.595	0.012797
ENSG00000141391	PRELID3A	-2.48893	-9.0821	0.012813
ENSG00000156853	ZNF689	2.48795	620.009	0.012848
ENSG00000198001	IRAK4	2.48717	239.905	0.012877
ENSG00000104332	SFRP1	-2.48457	-285.773	0.012971
ENSG00000133110	POSTN	2.48409	391.133	0.012988
ENSG00000172717	GARIN2	2.48243	74.7832	0.013049
ENSG00000087077	TRIP6	2.48029	35.3333	0.013128
ENSG00000168297	PXK	2.4799	28.4089	0.013142
ENSG00000216588	IGSF23	2.47985	303.772	0.013144
ENSG00000038532	CLEC16A	-2.47818	-47.421	0.013206
ENSG00000197562	RAB40C	-2.47802	-53.8297	0.013211
ENSG00000183150	GPR19	2.47735	231.255	0.013236
ENSG00000172724	CCL19	-2.47718	-57.8636	0.013243
ENSG00000109079	TNFAIP1	2.47662	232.293	0.013263
ENSG00000171794	UTF1	2.47656	211.472	0.013266
ENSG00000122481	RWDD3	2.47605	17.3102	0.013285
ENSG00000145692	BHMT	2.47372	586.329	0.013372
ENSG00000131771	PPP1R1B	2.47204	124.419	0.013435
ENSG00000166971	AKTIP	2.47178	50.2077	0.013444
ENSG00000151025	GPR158	2.47044	354.753	0.013495
ENSG00000151379	MSGN1	2.46889	172.876	0.013553
ENSG00000183023	SLC8A1	-2.46882	-49.0909	0.013556
ENSG00000184743	ATL3	-2.4682	-121.722	0.01358
ENSG00000101546	RBFA	-2.46629	-41.999	0.013652
ENSG00000189233	NUGGC	-2.46482	-7.94573	0.013708
ENSG00000106459	NRF1	-2.46434	-195.183	0.013727
ENSG00000137804	NUSAP1	-2.46399	-225.553	0.01374
ENSG00000066422	ZBTB11	2.46257	70.5959	0.013795
ENSG00000182264	IZUMO1	-2.46175	-134.875	0.013826
ENSG00000288000	ENSG00000288000	-2.46079	-88.2074	0.013863
ENSG00000198252	STYX	2.45717	19.0472	0.014003
ENSG00000145214	DGKQ	2.45681	6.11623	0.014018
ENSG00000162542	TMCO4	2.45623	73.3512	0.01404
ENSG00000164346	NSA2	2.45623	42.8138	0.01404
ENSG00000159398	CES5A	2.45526	291.199	0.014078
ENSG00000262179	MYMX	2.45525	30.241	0.014079
ENSG00000154839	SKA1	2.4542	75.579	0.01412
ENSG00000183914	DNAH2	2.45391	149.887	0.014131
ENSG00000168090	COPS6	2.45382	124.145	0.014135
ENSG00000204301	NOTCH4	2.45355	96.7671	0.014145
ENSG00000104365	IKBKB	2.45293	188.55	0.01417
ENSG00000168356	SCN11A	2.45226	111.773	0.014196
ENSG00000151005	TKTL2	2.45219	1086.35	0.014199
ENSG00000175806	MSRA	2.45109	55.3109	0.014242
ENSG00000203785	SPRR2E	2.45099	455.871	0.014246
ENSG00000112149	CD83	-2.45098	-48.1745	0.014247
ENSG00000005073	HOXA11	2.45009	356.297	0.014282
ENSG00000116584	ARHGEF2	2.44987	38.0454	0.014291
ENSG00000118513	MYB	-2.44967	-115.954	0.014299
ENSG00000143753	DEGS1	-2.44773	-157.395	0.014376
ENSG00000145907	G3BP1	2.44684	23.0643	0.014412
ENSG00000246705	H2AJ	2.44506	26.0422	0.014483
ENSG00000047056	WDR37	2.44425	165.373	0.014516
ENSG00000129422	MTUS1	-2.44385	-14.2676	0.014532
ENSG00000066117	SMARCD1	-2.44177	-120.204	0.014616
ENSG00000057657	PRDM1	2.44084	28.1215	0.014653
ENSG00000151065	DCP1B	2.44061	56.2454	0.014663
ENSG00000187855	ASCL4	-2.44011	-279.819	0.014683
ENSG00000184489	PTP4A3	-2.43935	-10.8939	0.014714
ENSG00000089225	TBX5	2.43904	796.108	0.014726
ENSG00000120251	GRIA2	-2.43842	-492.706	0.014752
ENSG00000198380	GFPT1	-2.4373	-98.6135	0.014797
ENSG00000240065	PSMB9	-2.43727	-69.7517	0.014799
ENSG00000174989	FBXW8	-2.43555	-143.608	0.014869
ENSG00000120800	UTP20	2.43528	90.5845	0.01488
ENSG00000159210	SNF8	2.43518	72.7692	0.014884
ENSG00000139133	ALG10	2.4351	33.134	0.014888
ENSG00000189079	ARID2	2.43429	265.332	0.014921
ENSG00000135823	STX6	2.43347	31.7276	0.014955
ENSG00000168803	ADAL	-2.43111	-14.6405	0.015053
ENSG00000164111	ANXA5	-2.4302	-9.98065	0.01509
ENSG00000054803	CBLN4	-2.4298	-1139.16	0.015107
ENSG00000162959	MEMO1	-2.4295	-225.058	0.01512
ENSG00000104691	UBXN8	-2.42896	-20.8657	0.015142
ENSG00000146263	MMS22L	-2.42717	-61.3789	0.015217
ENSG00000176994	SMCR8	2.42589	46.472	0.015271
ENSG00000198553	KCNRG	2.42569	131.976	0.01528
ENSG00000159202	UBE2Z	-2.42375	-85.0319	0.015361
ENSG00000165061	ZMAT4	2.42373	239.884	0.015362
ENSG00000167264	DUS2	2.42084	72.8158	0.015485
ENSG00000164691	TAGAP	2.4206	10.7418	0.015495
ENSG00000268500	SIGLEC5	-2.42053	-84.7025	0.015498
ENSG00000236104	ZBTB22	2.42024	68.5585	0.01551
ENSG00000122707	RECK	-2.41926	-265.447	0.015552
ENSG00000177807	KCNJ10	2.41878	56.0166	0.015573
ENSG00000171135	JAGN1	-2.41821	-25.6214	0.015597
ENSG00000289747	ENSG00000289747	-2.41508	-80.3188	0.015732
ENSG00000177673	TEX44	2.41441	134.668	0.015761
ENSG00000175520	UBQLN3	2.41438	868.208	0.015762
ENSG00000136267	DGKB	2.41219	368.316	0.015857
ENSG00000206530	CFAP44	2.4118	28.9943	0.015874
ENSG00000206559	ZCWPW2	-2.41165	-23.9101	0.015881
ENSG00000278870	OR51G1	-2.4115	-679.211	0.015887
ENSG00000174953	DHX36	2.40967	89.3523	0.015967
ENSG00000138185	ENTPD1	2.40964	63.4831	0.015968
ENSG00000082212	ME2	-2.40926	-48.2835	0.015985
ENSG00000157303	SUSD3	-2.40894	-18.8095	0.015999
ENSG00000069122	ADGRF5	-2.406	-655.478	0.016128
ENSG00000102978	POLR2C	2.40491	56.5533	0.016177
ENSG00000132003	ZSWIM4	2.40481	141.615	0.016181
ENSG00000250305	TRMT9B	-2.40388	-389.256	0.016222
ENSG00000179055	OR13D1	-2.40365	-106.76	0.016232
ENSG00000157020	SEC13	2.40338	74.2435	0.016244
ENSG00000170889	RPS9	2.40288	9.22083	0.016267
ENSG00000173327	MAP3K11	2.40279	57.6432	0.016271
ENSG00000272325	NUDT3	-2.40165	-57.5942	0.016321
ENSG00000182177	ASB18	2.40143	458.809	0.016331
ENSG00000137707	BTG4	-2.40118	-86.6513	0.016342
ENSG00000186847	KRT14	2.39914	426.074	0.016434
ENSG00000180509	KCNE1	2.39891	27.4554	0.016444
ENSG00000169621	APLF	-2.39845	-55.924	0.016465
ENSG00000111907	TPD52L1	-2.39772	-28.8073	0.016497
ENSG00000172661	WASHC2C	-2.39743	-28.4749	0.016511
ENSG00000155052	CNTNAP5	-2.3968	-309.838	0.016539
ENSG00000169469	SPRR1B	2.39495	707.465	0.016623
ENSG00000167767	KRT80	-2.39488	-26.913	0.016626
ENSG00000169474	SPRR1A	2.39396	236.357	0.016668
ENSG00000167104	BPIFB6	2.39225	788.997	0.016745
ENSG00000111275	ALDH2	2.39144	69.9851	0.016783
ENSG00000113328	CCNG1	2.39046	91.3819	0.016828
ENSG00000198083	KRTAP9-9	-2.39023	-479.363	0.016838
ENSG00000161981	SNRNP25	2.38941	18.1314	0.016876
ENSG00000148634	HERC4	2.38768	57.2565	0.016955
ENSG00000155329	ZCCHC10	2.38757	120.041	0.01696
ENSG00000258644	SYNJ2BP-COX16	2.38645	14.4527	0.017012
ENSG00000103091	WDR59	2.3849	17.913	0.017084
ENSG00000277149	TYW1B	2.38437	40.8673	0.017109
ENSG00000023892	DEF6	-2.38436	-21.9344	0.017109
ENSG00000197273	GUCA2A	2.38399	348.072	0.017126
ENSG00000167772	ANGPTL4	2.38338	61.136	0.017154
ENSG00000205038	PKHD1L1	2.38324	166.233	0.017161
ENSG00000284969	ENSG00000284969	2.38233	6.63645	0.017203
ENSG00000149485	FADS1	-2.38218	-14.5936	0.01721
ENSG00000109265	CRACD	2.38188	18.7016	0.017224
ENSG00000106927	AMBP	-2.38162	-179.548	0.017237
ENSG00000183484	GPR132	2.38157	26.9223	0.017239
ENSG00000159164	SV2A	2.38154	233.194	0.017241
ENSG00000111897	SERINC1	-2.38107	-20.7175	0.017262
ENSG00000163602	RYBP	2.38058	148.071	0.017285
ENSG00000140365	COMMD4	2.38023	158.602	0.017302
ENSG00000188784	PLA2G2E	2.37891	901.279	0.017364
ENSG00000100362	PVALB	-2.37836	-202.082	0.01739
ENSG00000118420	UBE3D	-2.37579	-61.082	0.017512
ENSG00000241839	PLEKHO2	2.37548	36.8068	0.017526
ENSG00000110801	PSMD9	2.37381	38.7959	0.017606
ENSG00000137812	KNL1	-2.37373	-47.5374	0.017609
ENSG00000012232	EXTL3	-2.37256	-44.3338	0.017665
ENSG00000188869	TMC3	-2.37206	-123.878	0.017689
ENSG00000167261	DPEP2	2.37169	24.269	0.017707
ENSG00000105245	NUMBL	-2.37107	-71.0697	0.017737
ENSG00000185946	RNPC3	-2.37061	-112.661	0.017759
ENSG00000128815	WDFY4	2.36982	52.7857	0.017797
ENSG00000066468	FGFR2	2.36967	96.7703	0.017804
ENSG00000215817	ZC3H11B	-2.36918	-155.432	0.017827
ENSG00000006047	YBX2	-2.36913	-24.1147	0.01783
ENSG00000183760	ACP7	-2.36886	-45.8039	0.017843
ENSG00000131153	GINS2	-2.36822	-21.9696	0.017874
ENSG00000164850	GPER1	2.36817	87.9449	0.017876
ENSG00000151422	FER	-2.36814	-12.6345	0.017878
ENSG00000188215	DCUN1D3	2.36785	48.583	0.017892
ENSG00000171401	KRT13	-2.36764	-168.681	0.017902
ENSG00000173404	INSM1	2.36561	26.3971	0.018001
ENSG00000133574	GIMAP4	2.36502	28.131	0.018029
ENSG00000213782	DDX47	2.36498	88.7686	0.018031
ENSG00000129219	PLD2	-2.36495	-42.0232	0.018033
ENSG00000196305	IARS1	2.3647	55.0187	0.018045
ENSG00000244462	RBM12	-2.36398	-62.3853	0.01808
ENSG00000171105	INSR	-2.36098	-23.8461	0.018227
ENSG00000184524	CEND1	2.36083	43.4439	0.018234
ENSG00000177565	TBL1XR1	2.36029	91.9223	0.018261
ENSG00000141279	NPEPPS	-2.35846	-92.1712	0.018351
ENSG00000065802	ASB1	2.3569	64.6007	0.018428
ENSG00000181562	EDDM3A	2.35668	87.6103	0.018439
ENSG00000196659	TTC30B	-2.35477	-27.589	0.018534
ENSG00000186314	PRELID2	-2.35347	-22.9251	0.018599
ENSG00000115234	SNX17	-2.35135	-76.0756	0.018706
ENSG00000130559	CAMSAP1	2.35114	43.2422	0.018716
ENSG00000174939	ASPHD1	-2.35109	-29.0284	0.018719
ENSG00000273802	H2BC8	2.35088	91.2231	0.018729
ENSG00000178665	ZNF713	2.35063	15.9445	0.018742
ENSG00000138395	CDK15	-2.34852	-181.851	0.018848
ENSG00000108576	SLC6A4	2.34801	284.843	0.018874
ENSG00000164841	TMEM74	-2.3469	-27.0593	0.01893
ENSG00000040633	PHF23	-2.34663	-51.9158	0.018944
ENSG00000124145	SDC4	2.34607	27.0832	0.018973
ENSG00000177885	GRB2	-2.34462	-40.7171	0.019046
ENSG00000144130	NT5DC4	-2.34353	-105.989	0.019102
ENSG00000172345	STARD5	2.34189	13.1447	0.019186
ENSG00000205517	RGL3	2.3416	68.1051	0.019201
ENSG00000100522	GNPNAT1	-2.34101	-43.6343	0.019232
ENSG00000160563	MED27	2.33894	164.914	0.019338
ENSG00000161847	RAVER1	2.338	89.8245	0.019387
ENSG00000124191	TOX2	2.3378	9.84605	0.019398
ENSG00000275896	PRSS2	2.33779	11.9773	0.019398
ENSG00000081059	TCF7	2.33772	25.2117	0.019402
ENSG00000138670	RASGEF1B	-2.33711	-43.6973	0.019434
ENSG00000178761	FAM219B	-2.33682	-249.23	0.019449
ENSG00000054965	FAM168A	2.33578	160.214	0.019503
ENSG00000138688	BLTP1	-2.33544	-44.7626	0.019521
ENSG00000070669	ASNS	2.33526	17.3105	0.01953
ENSG00000101290	CDS2	2.33486	56.1629	0.019551
ENSG00000184465	WDR27	-2.33361	-21.4516	0.019616
ENSG00000130749	ZC3H4	2.33323	86.0471	0.019636
ENSG00000165475	CRYL1	-2.33248	-32.2908	0.019675
ENSG00000115421	PAPOLG	2.33205	135.912	0.019698
ENSG00000164136	IL15	-2.33186	-51.0293	0.019708
ENSG00000129055	ANAPC13	2.33182	10.5176	0.01971
ENSG00000080007	DDX43	-2.33089	-34.3174	0.019759
ENSG00000170322	NFRKB	2.33074	22.6103	0.019767
ENSG00000005194	CIAPIN1	-2.33013	-67.5333	0.019799
ENSG00000243364	EFNA4	-2.32947	-44.2484	0.019834
ENSG00000165474	GJB2	-2.32641	-17.8339	0.019997
ENSG00000242372	EIF6	-2.32577	-21.7671	0.020031
ENSG00000113583	C5orf15	-2.32544	-92.5857	0.020048
ENSG00000063245	EPN1	-2.32347	-46.5594	0.020154
ENSG00000138640	FAM13A	2.32227	7.55463	0.020219
ENSG00000168306	ACOX2	-2.32222	-49.5311	0.020221
ENSG00000166272	WBP1L	2.32221	23.7768	0.020222
ENSG00000103275	UBE2I	-2.32216	-47.534	0.020225
ENSG00000205476	CCDC85C	-2.32177	-34.5934	0.020245
ENSG00000170819	BFSP2	-2.32139	-346.657	0.020266
ENSG00000116685	KIAA2013	2.31989	65.921	0.020347
ENSG00000163217	BMP10	2.31928	193.214	0.02038
ENSG00000221880	KRTAP1-3	-2.31852	-505.021	0.020421
ENSG00000204590	GNL1	-2.31643	-171.632	0.020535
ENSG00000107957	SH3PXD2A	-2.31642	-137.027	0.020535
ENSG00000081479	LRP2	-2.31638	-46.069	0.020537
ENSG00000116191	RALGPS2	2.31547	33.261	0.020587
ENSG00000135373	EHF	-2.31545	-62.2602	0.020589
ENSG00000198945	L3MBTL3	2.31528	54.5044	0.020598
ENSG00000134824	FADS2	-2.31502	-7.56058	0.020612
ENSG00000186038	HTR3E	-2.31456	-61.973	0.020637
ENSG00000145861	C1QTNF2	-2.31345	-137.133	0.020698
ENSG00000075240	GRAMD4	-2.3116	-75.017	0.0208
ENSG00000143622	RIT1	2.31157	110.68	0.020801
ENSG00000149218	ENDOD1	-2.3115	-4.7738	0.020805
ENSG00000183873	SCN5A	-2.31141	-71.6026	0.02081
ENSG00000140505	CYP1A2	2.3099	302.25	0.020894
ENSG00000130518	IQCN	2.3095	24.4576	0.020916
ENSG00000104763	ASAH1	2.30909	22.9791	0.020938
ENSG00000205835	GMNC	2.30888	23.0534	0.020951
ENSG00000189068	VSTM1	-2.30771	-35.7456	0.021015
ENSG00000075223	SEMA3C	2.30729	48.3661	0.021039
ENSG00000249471	ZNF324B	-2.30638	-28.3467	0.021089
ENSG00000149231	CCDC82	2.30474	65.836	0.021181
ENSG00000138964	PARVG	2.30347	14.2321	0.021253
ENSG00000167139	TBC1D21	2.30215	166.725	0.021327
ENSG00000204887	KRTAP1-4	-2.30199	-697.508	0.021336
ENSG00000227729	RD3L	2.30181	20.6519	0.021346
ENSG00000112763	BTN2A1	2.3017	26.3958	0.021352
ENSG00000126215	XRCC3	-2.30138	-59.9824	0.02137
ENSG00000184378	ACTRT3	2.29986	40.2895	0.021456
ENSG00000173230	GOLGB1	2.29661	122.239	0.021641
ENSG00000185627	PSMD13	2.29563	46.0552	0.021697
ENSG00000175029	CTBP2	2.29437	26.9975	0.021769
ENSG00000174672	BRSK2	-2.29368	-468.759	0.021809
ENSG00000111537	IFNG	-2.29247	-13.1165	0.021879
ENSG00000125798	FOXA2	-2.29211	-737.999	0.021899
ENSG00000142751	GPN2	-2.29201	-16.4856	0.021905
ENSG00000177453	NIM1K	-2.29199	-40.5111	0.021906
ENSG00000184719	RNLS	-2.29165	-15.0325	0.021926
ENSG00000158525	CPA5	2.29155	44.4083	0.021932
ENSG00000182923	CEP63	2.29142	12.5089	0.021939
ENSG00000139318	DUSP6	-2.29087	-27.236	0.021971
ENSG00000145309	CABS1	2.29051	935.706	0.021992
ENSG00000132972	RNF17	2.28943	765.952	0.022054
ENSG00000106392	C1GALT1	2.28921	4.56078	0.022067
ENSG00000178802	MPI	2.28868	28.3316	0.022098
ENSG00000148136	OR13C4	2.28808	803.136	0.022133
ENSG00000052749	RRP12	-2.28807	-17.7986	0.022134
ENSG00000144524	COPS7B	2.28799	140.93	0.022138
ENSG00000134294	SLC38A2	-2.28714	-123.437	0.022188
ENSG00000143401	ANP32E	2.28682	85.4524	0.022206
ENSG00000099953	MMP11	2.28642	719.341	0.02223
ENSG00000206150	RNASE13	2.28606	225.598	0.022251
ENSG00000267335	ENSG00000267335	2.28598	78.2897	0.022255
ENSG00000072062	PRKACA	-2.28567	-173.899	0.022274
ENSG00000159176	CSRP1	2.28509	17.3727	0.022307
ENSG00000205060	SLC35B4	2.28389	6.98908	0.022378
ENSG00000018869	ZNF582	-2.28303	-23.2517	0.022428
ENSG00000169641	LUZP1	-2.28186	-163.092	0.022497
ENSG00000205362	MT1A	-2.2815	-76.6019	0.022519
ENSG00000230657	PRB4	-2.27983	-1010.37	0.022618
ENSG00000088002	SULT2B1	-2.27978	-273.748	0.022621
ENSG00000100036	SLC35E4	-2.27956	-30.1367	0.022634
ENSG00000140600	SH3GL3	2.2788	100.616	0.022679
ENSG00000162885	B3GALNT2	-2.27793	-15.9348	0.022731
ENSG00000006468	ETV1	-2.27771	-27.2036	0.022744
ENSG00000167874	TMEM88	2.27759	209.954	0.022751
ENSG00000141040	ZNF287	-2.27545	-132.406	0.022879
ENSG00000204120	GIGYF2	2.2751	12.8293	0.0229
ENSG00000198440	ZNF583	-2.27477	-16.3305	0.02292
ENSG00000103494	RPGRIP1L	-2.27431	-52.4068	0.022948
ENSG00000234829	IFNA17	-2.27397	-128.347	0.022968
ENSG00000163209	SPRR3	-2.27345	-156.04	0.022999
ENSG00000177556	ATOX1	-2.27313	-36.6232	0.023018
ENSG00000072071	ADGRL1	2.27201	26.3563	0.023086
ENSG00000204704	OR2W1	2.27177	175.249	0.023101
ENSG00000133321	PLAAT4	-2.27173	-139.191	0.023103
ENSG00000125124	BBS2	2.27103	13.0531	0.023145
ENSG00000124641	MED20	2.27062	14.0913	0.02317
ENSG00000123179	EBPL	-2.27017	-9.9393	0.023197
ENSG00000169129	AFAP1L2	-2.2701	-121.239	0.023202
ENSG00000160124	MIX23	2.26871	45.6145	0.023286
ENSG00000113643	RARS1	-2.26832	-32.9328	0.02331
ENSG00000142961	MOB3C	-2.26745	-31.3975	0.023362
ENSG00000142606	MMEL1	2.26695	236.068	0.023393
ENSG00000198356	GET3	2.26656	185.47	0.023417
ENSG00000090612	ZNF268	-2.26589	-4.05976	0.023458
ENSG00000142182	DNMT3L	2.26556	588.928	0.023478
ENSG00000106302	HYAL4	2.26486	156.581	0.023521
ENSG00000136897	MRPL50	2.26472	69.7506	0.02353
ENSG00000158296	SLC13A3	2.264	580.489	0.023574
ENSG00000204381	LAYN	2.26278	12.5431	0.023649
ENSG00000125787	GNRH2	-2.26238	-207.397	0.023674
ENSG00000135974	C2orf49	2.26164	45.2864	0.02372
ENSG00000110717	NDUFS8	2.25986	55.0802	0.02383
ENSG00000136574	GATA4	2.25849	430.943	0.023915
ENSG00000103485	QPRT	2.25793	36.0041	0.02395
ENSG00000175662	TOM1L2	-2.25792	-130.007	0.023951
ENSG00000276410	H2BC3	-2.25745	-32.0762	0.02398
ENSG00000177025	C19orf18	-2.25699	-401.501	0.024009
ENSG00000106034	CPED1	2.25657	56.2565	0.024035
ENSG00000213658	LAT	-2.25597	-104.623	0.024072
ENSG00000012171	SEMA3B	2.25381	113.416	0.024208
ENSG00000174718	RESF1	2.25111	48.153	0.024378
ENSG00000161542	PRPSAP1	-2.2505	-164.736	0.024417
ENSG00000089327	FXYD5	-2.2501	-27.8702	0.024443
ENSG00000186146	DEFB131A	-2.24997	-2597.41	0.024451
ENSG00000072571	HMMR	2.24967	29.778	0.02447
ENSG00000180921	FAM83H	2.24844	34.2822	0.024548
ENSG00000128016	ZFP36	2.24796	186.725	0.024579
ENSG00000008382	MPND	2.24783	70.4191	0.024587
ENSG00000184047	DIABLO	-2.24778	-369.819	0.02459
ENSG00000137809	ITGA11	-2.24768	-131.583	0.024597
ENSG00000169218	RSPO1	-2.24739	-220.599	0.024615
ENSG00000156398	SFXN2	2.24669	45.1482	0.02466
ENSG00000182511	FES	2.24633	12.1798	0.024683
ENSG00000180016	OR1E1	2.24511	324.594	0.024761
ENSG00000212722	KRTAP4-9	-2.24424	-516.373	0.024817
ENSG00000173110	HSPA6	-2.24369	-58.1099	0.024852
ENSG00000162745	OLFML2B	-2.24243	-24.2519	0.024934
ENSG00000122852	SFTPA1	-2.24239	-99.6367	0.024936
ENSG00000114631	PODXL2	2.24229	99.7874	0.024943
ENSG00000125457	MIF4GD	2.24162	13.9059	0.024986
ENSG00000198929	NOS1AP	2.24079	21.1406	0.02504
ENSG00000119321	FKBP15	2.24077	25.5216	0.025041
ENSG00000272636	DOC2B	-2.24061	-92.9223	0.025051
ENSG00000075673	ATP12A	2.24035	10.3813	0.025068
ENSG00000065357	DGKA	2.24007	61.5233	0.025087
ENSG00000284779	ENSG00000284779	-2.24004	-429.127	0.025089
ENSG00000149516	MS4A3	-2.23929	-58.4608	0.025137
ENSG00000120278	PLEKHG1	-2.23843	-19.6357	0.025193
ENSG00000168795	ZBTB5	-2.23784	-457.969	0.025232
ENSG00000196263	ZNF471	2.23664	59.1102	0.02531
ENSG00000141854	MISP3	-2.23647	-27.1131	0.025321
ENSG00000087237	CETP	2.23612	60.7455	0.025344
ENSG00000257767	ENSG00000257767	-2.23576	-130.918	0.025367
ENSG00000214029	ZNF891	-2.23322	-32.3406	0.025535
ENSG00000133392	MYH11	2.23297	19.497	0.025551
ENSG00000120784	ZFP30	-2.23258	-2.23757	0.025577
ENSG00000166869	CHP2	2.23172	451.206	0.025634
ENSG00000100281	HMGXB4	-2.23145	-141.908	0.025651
ENSG00000264230	ANXA8L1	-2.23036	-316.223	0.025724
ENSG00000150054	MPP7	2.22979	17.6991	0.025761
ENSG00000187595	ZNF385C	-2.22915	-20.2537	0.025804
ENSG00000134323	MYCN	2.2285	35.8953	0.025847
ENSG00000175826	CTDNEP1	-2.22782	-161.196	0.025892
ENSG00000160883	HK3	2.22673	27.1222	0.025966
ENSG00000013725	CD6	2.22625	56.3314	0.025998
ENSG00000115677	HDLBP	2.22613	31.4778	0.026005
ENSG00000145050	MANF	-2.22562	-67.6026	0.026039
ENSG00000105559	PLEKHA4	-2.2255	-26.6839	0.026048
ENSG00000168487	BMP1	2.2242	17.5138	0.026135
ENSG00000155506	LARP1	-2.22124	-63.3883	0.026335
ENSG00000188306	LRRIQ4	2.2205	58.168	0.026385
ENSG00000167103	PIP5KL1	2.22045	48.3495	0.026388
ENSG00000170419	VSTM2A	-2.22017	-397.638	0.026408
ENSG00000110395	CBL	-2.21984	-169.33	0.026429
ENSG00000178307	TMEM11	-2.21984	-20.887	0.02643
ENSG00000110148	CCKBR	-2.21965	-120.84	0.026442
ENSG00000257184	ENSG00000257184	-2.21874	-847.256	0.026504
ENSG00000136888	ATP6V1G1	2.21833	197.861	0.026532
ENSG00000187080	OR2AK2	2.21691	430.776	0.026629
ENSG00000198099	ADH4	2.21658	34.0631	0.026652
ENSG00000254440	PBOV1	2.21596	746.035	0.026694
ENSG00000144589	STK11IP	2.21467	66.9277	0.026783
ENSG00000164611	PTTG1	-2.21461	-165.689	0.026787
ENSG00000130433	CACNG6	-2.21414	-20.9457	0.026819
ENSG00000140259	MFAP1	-2.21387	-185.791	0.026838
ENSG00000240038	AMY2B	-2.21346	-432.657	0.026866
ENSG00000175352	NRIP3	-2.21346	-6.33268	0.026866
ENSG00000176922	OR51S1	-2.21341	-746.921	0.026869
ENSG00000090530	P3H2	-2.21283	-73.8366	0.026909
ENSG00000144747	TMF1	2.21267	88.7848	0.02692
ENSG00000136631	VPS45	-2.21233	-70.3579	0.026944
ENSG00000164076	CAMKV	2.21167	12.1273	0.026989
ENSG00000087502	ERGIC2	-2.21137	-29.6652	0.02701
ENSG00000189280	GJB5	2.21061	790.494	0.027063
ENSG00000130856	ZNF236	2.20909	94.7361	0.027169
ENSG00000185070	FLRT2	2.20903	101.647	0.027173
ENSG00000142549	IGLON5	-2.2086	-96.8109	0.027202
ENSG00000122952	ZWINT	2.20816	41.8561	0.027233
ENSG00000003137	CYP26B1	2.20736	320.891	0.027289
ENSG00000132773	TOE1	2.20691	180.278	0.02732
ENSG00000162461	SLC25A34	-2.20683	-39.4647	0.027326
ENSG00000111291	GPRC5D	-2.20592	-60.4266	0.02739
ENSG00000213020	ZNF611	2.20548	5.26252	0.027421
ENSG00000001084	GCLC	2.20547	21.9296	0.027421
ENSG00000116539	ASH1L	2.20484	657.846	0.027465
ENSG00000011523	CEP68	2.20373	80.6099	0.027544
ENSG00000183747	ACSM2A	-2.20267	-138.412	0.027618
ENSG00000100796	PPP4R3A	2.20218	143.752	0.027652
ENSG00000130997	POLN	2.20148	58.7994	0.027702
ENSG00000013583	HEBP1	2.20133	22.2158	0.027712
ENSG00000110237	ARHGEF17	-2.20083	-41.5465	0.027748
ENSG00000196586	MYO6	2.19893	24.2213	0.027883
ENSG00000155393	HEATR3	2.19883	46.0191	0.02789
ENSG00000087302	RTRAF	2.19882	68.1612	0.02789
ENSG00000007314	SCN4A	2.19874	410.237	0.027896
ENSG00000068137	PLEKHH3	2.19768	40.0635	0.027972
ENSG00000183340	JRKL	2.19528	45.334	0.028144
ENSG00000183258	DDX41	-2.19404	-174.752	0.028233
ENSG00000185043	CIB1	2.19367	28.929	0.028259
ENSG00000185621	LMLN	-2.19347	-69.1446	0.028273
ENSG00000073737	DHRS9	-2.19301	-62.4562	0.028306
ENSG00000100888	CHD8	2.19292	29.6294	0.028313
ENSG00000266472	MRPS21	-2.19251	-21.8372	0.028343
ENSG00000120057	SFRP5	2.19246	69.6525	0.028346
ENSG00000150630	VEGFC	-2.19203	-855.67	0.028377
ENSG00000203499	IQANK1	2.19145	41.46	0.02842
ENSG00000099866	MADCAM1	2.19143	188.409	0.028421
ENSG00000126803	HSPA2	-2.19117	-14.9456	0.028439
ENSG00000188316	ENO4	2.18966	26.2125	0.028549
ENSG00000166562	SEC11C	2.18955	38.8542	0.028557
ENSG00000104973	MED25	2.18955	64.8147	0.028557
ENSG00000149646	CNBD2	-2.18894	-45.0893	0.028601
ENSG00000131591	C1orf159	2.18891	29.1776	0.028603
ENSG00000132031	MATN3	-2.18865	-74.5565	0.028622
ENSG00000283288	SMIM33	-2.18864	-59.5679	0.028623
ENSG00000165533	TTC8	2.18843	149.643	0.028638
ENSG00000099282	TSPAN15	-2.18827	-16.8482	0.02865
ENSG00000008130	NADK	-2.18646	-60.7688	0.028782
ENSG00000139531	SUOX	2.18573	27.3552	0.028835
ENSG00000114757	PEX5L	-2.18495	-107.761	0.028893
ENSG00000100523	DDHD1	2.18486	21.8042	0.028899
ENSG00000145604	SKP2	-2.18402	-70.4453	0.028961
ENSG00000254521	SIGLEC12	2.18207	15.526	0.029105
ENSG00000126005	MMP24OS	-2.18177	-8.02583	0.029127
ENSG00000077935	SMC1B	-2.18172	-32.5463	0.029131
ENSG00000248712	CCDC153	2.18038	98.6475	0.02923
ENSG00000134202	GSTM3	-2.18012	-25.5801	0.029248
ENSG00000138792	ENPEP	-2.17977	-153.422	0.029274
ENSG00000147485	PXDNL	2.17843	49.4315	0.029374
ENSG00000122859	NEUROG3	2.17832	122.27	0.029382
ENSG00000117215	PLA2G2D	2.17807	317.582	0.029401
ENSG00000168071	CCDC88B	-2.17807	-71.6774	0.029401
ENSG00000257411	ENSG00000257411	-2.17787	-165.313	0.029416
ENSG00000170915	PAQR8	-2.17753	-19.4536	0.029441
ENSG00000136930	PSMB7	-2.17702	-17.3763	0.029479
ENSG00000170624	SGCD	2.17541	162.817	0.0296
ENSG00000108588	CCDC47	2.1753	67.4378	0.029608
ENSG00000109519	GRPEL1	2.17507	48.8834	0.029625
ENSG00000102897	LYRM1	2.17497	50.4292	0.029632
ENSG00000258713	C20orf141	-2.17436	-142.222	0.029678
ENSG00000173013	CCDC96	-2.17299	-70.9382	0.029781
ENSG00000256235	SMIM3	2.17292	106.142	0.029786
ENSG00000214357	NEURL1B	2.17278	98.3719	0.029797
ENSG00000179902	CFAP276	-2.17211	-40.5895	0.029847
ENSG00000196867	ZFP28	2.17081	33.9289	0.029946
ENSG00000006576	PHTF2	2.17017	109.861	0.029994
ENSG00000171634	BPTF	-2.1701	-77.703	0.03
ENSG00000132716	DCAF8	-2.1687	-45.0506	0.030105
ENSG00000188554	NBR1	-2.16776	-45.0735	0.030177
ENSG00000263528	IKBKE	-2.16774	-4.29324	0.030178
ENSG00000178741	COX5A	2.16772	162.899	0.03018
ENSG00000136877	FPGS	-2.16746	-23.4862	0.0302
ENSG00000239857	GET4	-2.16726	-202.636	0.030215
ENSG00000178038	ALS2CL	2.16608	35.7372	0.030305
ENSG00000168028	RPSA	2.16592	29.5805	0.030317
ENSG00000219438	TAFA5	-2.16558	-272.34	0.030343
ENSG00000154188	ANGPT1	-2.16555	-24.0315	0.030346
ENSG00000152595	MEPE	-2.16535	-437.727	0.030361
ENSG00000106178	CCL24	-2.16455	-58.6309	0.030422
ENSG00000170260	ZNF212	2.16454	134.954	0.030423
ENSG00000177990	DPY19L2	2.16389	12.0945	0.030473
ENSG00000131115	ZNF227	-2.16355	-26.5149	0.030499
ENSG00000150510	FAM124A	-2.16352	-26.7091	0.030502
ENSG00000132677	RHBG	2.16279	178.199	0.030558
ENSG00000185507	IRF7	2.16272	19.7558	0.030562
ENSG00000108828	VAT1	-2.1626	-100.033	0.030572
ENSG00000227059	ANHX	2.16194	89.2896	0.030623
ENSG00000223658	C1GALT1C1L	-2.16069	-34.3564	0.03072
ENSG00000158516	CPA2	2.16066	501.818	0.030721
ENSG00000269825	ENSG00000269825	-2.15977	-5.30932	0.03079
ENSG00000008018	PSMB1	2.15935	33.5466	0.030823
ENSG00000006282	SPATA20	2.15912	2.55163	0.030841
ENSG00000155755	TMEM237	2.15857	15.4341	0.030884
ENSG00000189184	PCDH18	-2.15845	-49.3277	0.030893
ENSG00000134247	PTGFRN	-2.1579	-16.4997	0.030936
ENSG00000149182	ARFGAP2	-2.15707	-87.7702	0.031
ENSG00000163909	HEYL	2.15699	40.0256	0.031007
ENSG00000160888	IER2	2.15632	151.868	0.031059
ENSG00000196805	SPRR2B	-2.15619	-135.744	0.031069
ENSG00000186105	LRRC70	2.15613	49.9294	0.031073
ENSG00000151746	BICD1	-2.1553	-30.4486	0.031139
ENSG00000099337	KCNK6	-2.15499	-31.3462	0.031163
ENSG00000164520	RAET1E	2.15481	141.808	0.031176
ENSG00000124508	BTN2A2	-2.15251	-19.607	0.031357
ENSG00000184979	USP18	2.15201	52.5106	0.031397
ENSG00000143257	NR1I3	-2.15169	-113.524	0.031422
ENSG00000119844	AFTPH	2.15164	64.576	0.031426
ENSG00000184344	GDF3	-2.15107	-69.6587	0.031471
ENSG00000162892	IL24	2.15088	25.7382	0.031486
ENSG00000145725	PPIP5K2	-2.15059	-20.7789	0.031508
ENSG00000105538	RASIP1	-2.15045	-90.3973	0.03152
ENSG00000054611	TBC1D22A	-2.15028	-32.9128	0.031533
ENSG00000127325	BEST3	-2.1501	-28.5073	0.031547
ENSG00000129437	KLK14	2.14917	258.638	0.031621
ENSG00000105479	ODAD1	-2.14836	-16.8289	0.031685
ENSG00000128928	IVD	-2.14821	-29.3726	0.031697
ENSG00000067533	RRP15	-2.1479	-126.439	0.031721
ENSG00000010017	RANBP9	-2.14782	-34.829	0.031728
ENSG00000167996	FTH1	2.14724	196.951	0.031774
ENSG00000144824	PHLDB2	2.14643	5.78261	0.031838
ENSG00000141642	ELAC1	-2.14584	-77.4364	0.031886
ENSG00000111639	MRPL51	-2.14539	-7.589	0.031922
ENSG00000011260	UTP18	2.14477	73.1506	0.031971
ENSG00000248871	TNFSF12-TNFSF13	-2.14447	-17.0165	0.031995
ENSG00000167815	PRDX2	2.14435	51.0107	0.032005
ENSG00000168484	SFTPC	2.14411	597.912	0.032024
ENSG00000112936	C7	-2.14333	-588.147	0.032087
ENSG00000260272	ENSG00000260272	-2.14309	-286.767	0.032106
ENSG00000165953	SERPINA12	2.14289	421.445	0.032122
ENSG00000149269	PAK1	2.14253	23.6698	0.032151
ENSG00000080824	HSP90AA1	-2.14241	-47.7724	0.03216
ENSG00000215912	TTC34	-2.14232	-472.164	0.032168
ENSG00000131791	PRKAB2	-2.14191	-34.8438	0.0322
ENSG00000164434	FABP7	2.13962	123.922	0.032385
ENSG00000110492	MDK	2.1396	337.278	0.032387
ENSG00000162390	ACOT11	2.13908	37.1367	0.03243
ENSG00000253626	EIF5AL1	2.13889	1483.73	0.032444
ENSG00000181803	OR6S1	2.1388	161.148	0.032452
ENSG00000146378	TAAR2	-2.13866	-541.453	0.032463
ENSG00000172568	FNDC9	-2.13865	-24.8171	0.032464
ENSG00000114354	TFG	2.1386	17.6475	0.032468
ENSG00000170927	PKHD1	-2.13833	-584.682	0.03249
ENSG00000123154	WDR83	2.13831	151.798	0.032491
ENSG00000288593	ENSG00000288593	-2.13794	-131.298	0.032522
ENSG00000073060	SCARB1	-2.1373	-61.6961	0.032574
ENSG00000135211	TMEM60	2.13724	57.2154	0.032578
ENSG00000185024	BRF1	2.13693	50.2455	0.032604
ENSG00000164124	TMEM144	2.13677	39.7135	0.032616
ENSG00000166860	ZBTB39	2.13644	68.1288	0.032644
ENSG00000171631	P2RY6	-2.13603	-11.2623	0.032677
ENSG00000111276	CDKN1B	2.13593	253.557	0.032685
ENSG00000214435	AS3MT	-2.13574	-22.239	0.032701
ENSG00000091656	ZFHX4	2.1355	471.89	0.03272
ENSG00000100241	SBF1	2.13528	17.9494	0.032739
ENSG00000146859	TMEM140	-2.13489	-95.3606	0.03277
ENSG00000137076	TLN1	-2.13428	-106.975	0.03282
ENSG00000196504	PRPF40A	2.13383	55.6557	0.032856
ENSG00000172336	POP7	-2.13381	-255.284	0.032859
ENSG00000122705	CLTA	-2.13326	-114.887	0.032903
ENSG00000249240	ENSG00000249240	2.13235	36.641	0.032978
ENSG00000166377	ATP9B	-2.13063	-14.7814	0.03312
ENSG00000133958	UNC79	2.13036	60.7425	0.033142
ENSG00000156261	CCT8	-2.12959	-26.9859	0.033205
ENSG00000168418	KCNG4	-2.12958	-315.211	0.033206
ENSG00000131196	NFATC1	-2.12958	-19.1242	0.033206
ENSG00000286522	H3C2	-2.12942	-63.496	0.03322
ENSG00000129204	USP6	2.12935	162.637	0.033225
ENSG00000106236	NPTX2	2.12921	161.054	0.033237
ENSG00000188649	CC2D2B	-2.12763	-26.7932	0.033368
ENSG00000172410	INSL5	2.12747	260.858	0.033381
ENSG00000197935	ZNF311	2.12675	9.95775	0.033441
ENSG00000128694	OSGEPL1	2.12663	99.8402	0.033451
ENSG00000289490	ENSG00000289490	-2.12637	-55.5197	0.033473
ENSG00000150636	CCDC102B	-2.12621	-329.262	0.033486
ENSG00000183439	TRIM61	2.12618	21.4207	0.033489
ENSG00000187498	COL4A1	-2.1261	-99.212	0.033495
ENSG00000198920	KIAA0753	2.12581	95.5811	0.033519
ENSG00000171817	ZNF540	-2.12487	-55.9467	0.033597
ENSG00000125834	STK35	-2.12394	-88.2422	0.033675
ENSG00000163491	NEK10	2.12316	17.0549	0.033741
ENSG00000163666	HESX1	2.123	115.287	0.033754
ENSG00000187398	LUZP2	2.12292	624.887	0.033761
ENSG00000185760	KCNQ5	2.12282	14.8939	0.033769
ENSG00000119812	FAM98A	2.12211	58.8349	0.033828
ENSG00000005436	GCFC2	-2.1212	-70.1057	0.033905
ENSG00000186603	HPDL	2.12109	150.92	0.033914
ENSG00000080511	RDH8	-2.11966	-324.895	0.034034
ENSG00000175467	SART1	2.11919	37.5087	0.034075
ENSG00000262165	C17orf114	-2.1177	-176.329	0.034201
ENSG00000284704	SCYGR3	-2.1166	-161.433	0.034293
ENSG00000125691	RPL23	2.11651	379.094	0.034302
ENSG00000221843	C2orf16	2.11623	215.944	0.034325
ENSG00000156140	ADAMTS3	2.11609	33.5205	0.034337
ENSG00000172586	CHCHD1	2.11537	247.518	0.034398
ENSG00000163527	STT3B	-2.11509	-91.9034	0.034422
ENSG00000176895	OR51A7	-2.11432	-782.184	0.034488
ENSG00000101440	ASIP	2.11402	249.332	0.034513
ENSG00000002549	LAP3	-2.11326	-18.9733	0.034579
ENSG00000111271	ACAD10	2.11209	124.746	0.034679
ENSG00000124215	CDH26	-2.11177	-527.141	0.034706
ENSG00000147526	TACC1	2.11148	15.2871	0.034731
ENSG00000164761	TNFRSF11B	-2.11147	-23.2457	0.034732
ENSG00000179403	VWA1	2.1107	96.6995	0.034798
ENSG00000141452	RMC1	-2.10968	-62.5289	0.034886
ENSG00000168135	KCNJ4	2.10861	266.915	0.034978
ENSG00000133247	KMT5C	2.10789	127.43	0.03504
ENSG00000116199	FAM20B	-2.10787	-127.97	0.035042
ENSG00000133328	PLAAT2	2.10782	57.6365	0.035046
ENSG00000125304	TM9SF2	-2.10651	-148.484	0.03516
ENSG00000100034	PPM1F	2.1065	12.383	0.035161
ENSG00000129354	AP1M2	-2.10566	-251.017	0.035234
ENSG00000135838	NPL	2.10556	56.0701	0.035243
ENSG00000148965	SAA4	-2.10439	-863.794	0.035344
ENSG00000187446	CHP1	-2.10407	-39.0139	0.035373
ENSG00000120733	KDM3B	2.10386	40.4265	0.035391
ENSG00000073008	PVR	-2.10368	-11.3801	0.035406
ENSG00000130427	EPO	2.10353	410.747	0.035419
ENSG00000083307	GRHL2	-2.10318	-673.01	0.03545
ENSG00000108592	FTSJ3	2.10195	31.4955	0.035558
ENSG00000100804	PSMB5	-2.10163	-16.0017	0.035585
ENSG00000148600	CDHR1	-2.10133	-49.8708	0.035612
ENSG00000205423	CNEP1R1	2.10099	27.9749	0.035642
ENSG00000143543	JTB	2.10085	132.179	0.035654
ENSG00000120533	ENY2	-2.10057	-63.2834	0.035678
ENSG00000116212	LRRC42	2.10048	66.8217	0.035687
ENSG00000120137	PANK3	2.10044	51.8848	0.03569
ENSG00000275714	H3C1	2.10005	30.2385	0.035725
ENSG00000104687	GSR	2.09924	37.0882	0.035796
ENSG00000023902	PLEKHO1	2.09844	19.944	0.035866
ENSG00000120802	TMPO	-2.09706	-136.959	0.035988
ENSG00000115084	SLC35F5	-2.09686	-18.724	0.036006
ENSG00000109736	MFSD10	2.09676	96.1232	0.036015
ENSG00000140497	SCAMP2	2.0966	13.485	0.036029
ENSG00000090686	USP48	2.09651	147.155	0.036037
ENSG00000166881	NEMP1	2.09625	18.2283	0.03606
ENSG00000001461	NIPAL3	-2.09617	-12.7278	0.036067
ENSG00000132631	SCP2D1	2.09603	523.656	0.03608
ENSG00000139718	SETD1B	2.09521	184.077	0.036153
ENSG00000130669	PAK4	-2.09501	-57.6295	0.03617
ENSG00000167632	TRAPPC9	-2.09492	-6.14227	0.036178
ENSG00000188343	CIBAR1	-2.09439	-73.2319	0.036225
ENSG00000165916	PSMC3	2.09405	31.9599	0.036256
ENSG00000104870	FCGRT	-2.09384	-19.6649	0.036274
ENSG00000114349	GNAT1	-2.09364	-70.6018	0.036292
ENSG00000168958	MFF	-2.09328	-37.9503	0.036324
ENSG00000139266	MARCHF9	-2.0924	-75.148	0.036403
ENSG00000140287	HDC	2.09162	28.8866	0.036473
ENSG00000131848	ZSCAN5A	-2.09135	-50.5914	0.036496
ENSG00000205356	TECPR1	2.09099	38.5271	0.036529
ENSG00000186377	CYP4X1	2.09068	78.2588	0.036557
ENSG00000155252	PI4K2A	2.08966	158.221	0.036648
ENSG00000136010	ALDH1L2	2.08955	31.02	0.036658
ENSG00000128645	HOXD1	-2.08757	-61.2302	0.036836
ENSG00000078725	BRINP1	2.08722	434.009	0.036868
ENSG00000039319	ZFYVE16	2.08655	34.1386	0.036929
ENSG00000227345	PARG	2.08578	243.862	0.036998
ENSG00000160055	TMEM234	-2.08563	-74.6284	0.037012
ENSG00000102935	ZNF423	-2.08404	-249.22	0.037156
ENSG00000182481	KPNA2	2.0838	37.5914	0.037178
ENSG00000166575	TMEM135	2.08309	15.9727	0.037243
ENSG00000079102	RUNX1T1	-2.08307	-328.458	0.037245
ENSG00000156374	PCGF6	2.08208	284.582	0.037335
ENSG00000078399	HOXA9	-2.08122	-80.6146	0.037414
ENSG00000204104	TRAF3IP1	-2.081	-54.2835	0.037434
ENSG00000058404	CAMK2B	2.08067	78.4485	0.037464
ENSG00000176244	ACBD7	-2.0805	-48.21	0.03748
ENSG00000108622	ICAM2	-2.08043	-732.549	0.037486
ENSG00000269590	ENSG00000269590	-2.08037	-74.4858	0.037491
ENSG00000178498	DTX3	-2.08017	-15.1614	0.03751
ENSG00000135604	STX11	-2.08007	-49.7598	0.037519
ENSG00000108107	RPL28	-2.08001	-265.845	0.037525
ENSG00000144476	ACKR3	-2.0799	-8.62573	0.037534
ENSG00000177595	PIDD1	2.07787	34.1347	0.037721
ENSG00000171680	PLEKHG5	2.07753	17.923	0.037753
ENSG00000166069	TMCO5A	-2.0775	-2472.26	0.037756
ENSG00000215372	ZNF705G	2.07696	4484.65	0.037805
ENSG00000182224	CYB5D1	-2.07643	-97.1927	0.037854
ENSG00000066185	ZMYND12	-2.07635	-68.0818	0.037862
ENSG00000099960	SLC7A4	2.07624	19.7982	0.037872
ENSG00000100626	GALNT16	-2.07526	-49.8589	0.037963
ENSG00000143033	MTF2	-2.07462	-44.8051	0.038021
ENSG00000099942	CRKL	2.0742	58.5308	0.038061
ENSG00000159063	ALG8	-2.0733	-10.8626	0.038145
ENSG00000101311	FERMT1	-2.07271	-40.941	0.038199
ENSG00000178078	STAP2	2.07258	39.252	0.038211
ENSG00000215695	RSC1A1	-2.07245	-159.42	0.038223
ENSG00000168564	CDKN2AIP	-2.0717	-51.7969	0.038294
ENSG00000060688	SNRNP40	-2.07075	-54.6958	0.038382
ENSG00000123473	STIL	-2.07037	-33.4015	0.038418
ENSG00000174165	ZDHHC24	2.07033	30.0194	0.038422
ENSG00000249773	ENSG00000249773	2.06878	18.0348	0.038567
ENSG00000197079	KRT35	-2.06873	-69.803	0.038571
ENSG00000186910	SERPINA11	2.06815	172.16	0.038626
ENSG00000110060	PUS3	-2.0679	-19.3994	0.038649
ENSG00000156502	SUPV3L1	2.06774	33.118	0.038665
ENSG00000127603	MACF1	2.06737	51.8624	0.038699
ENSG00000196427	NBPF4	-2.06652	-248.843	0.03878
ENSG00000185158	LRRC37B	2.06643	87.2902	0.038787
ENSG00000186432	KPNA4	-2.06637	-144.456	0.038793
ENSG00000182979	MTA1	-2.06631	-450.437	0.038799
ENSG00000125991	ERGIC3	-2.06492	-79.1917	0.038931
ENSG00000134318	ROCK2	2.06438	53.0577	0.038982
ENSG00000196850	PPTC7	-2.0642	-296.715	0.038999
ENSG00000118113	MMP8	-2.06316	-72.8471	0.039097
ENSG00000165506	DNAAF2	2.0628	4.33361	0.039131
ENSG00000197437	OR13G1	2.06217	228.762	0.039192
ENSG00000183011	NAA38	2.06184	103.26	0.039223
ENSG00000196793	ZNF239	-2.06091	-7.2829	0.039311
ENSG00000012048	BRCA1	2.06055	121.545	0.039346
ENSG00000158050	DUSP2	2.05998	23.6847	0.0394
ENSG00000136286	MYO1G	2.05994	31.6445	0.039404
ENSG00000163581	SLC2A2	-2.05938	-360.365	0.039458
ENSG00000139540	SLC39A5	2.05933	205.688	0.039463
ENSG00000132669	RIN2	2.05727	44.7736	0.039661
ENSG00000106367	AP1S1	2.05726	14.1553	0.039661
ENSG00000105549	THEG	2.05645	144.467	0.039739
ENSG00000077420	APBB1IP	-2.05628	-10.7845	0.039755
ENSG00000032742	IFT88	-2.05552	-15.1662	0.039828
ENSG00000204219	TCEA3	2.05552	11.4512	0.039829
ENSG00000163513	TGFBR2	-2.05545	-165.227	0.039835
ENSG00000251655	PRB1	-2.05529	-327.221	0.039851
ENSG00000064201	TSPAN32	-2.05516	-2.3658	0.039863
ENSG00000089053	ANAPC5	2.05483	53.6256	0.039895
ENSG00000140395	SKIC8	2.05477	37.1242	0.039901
ENSG00000183963	SMTN	2.05433	10.9549	0.039943
ENSG00000153233	PTPRR	2.0535	371.131	0.040024
ENSG00000103496	STX4	2.05301	53.4659	0.040072
ENSG00000143970	ASXL2	2.05206	52.6887	0.040164
ENSG00000187257	RSBN1L	-2.05184	-68.5031	0.040185
ENSG00000130176	CNN1	2.0513	87.0339	0.040238
ENSG00000143001	TMEM61	2.05106	128.458	0.040261
ENSG00000184838	PRR16	2.05103	60.6189	0.040264
ENSG00000114626	ABTB1	2.05099	17.1927	0.040268
ENSG00000163661	PTX3	2.05062	145.155	0.040304
ENSG00000100711	ZFYVE21	-2.05042	-75.0501	0.040323
ENSG00000068120	COASY	2.05027	59.8505	0.040338
ENSG00000167723	TRPV3	2.04871	4.97081	0.04049
ENSG00000168530	MYL1	2.0482	613.916	0.04054
ENSG00000169174	PCSK9	2.04791	274.143	0.040568
ENSG00000213999	MEF2B	2.04709	53.8607	0.040649
ENSG00000154040	CABYR	-2.04595	-28.2686	0.040761
ENSG00000070610	GBA2	2.04591	19.3019	0.040765
ENSG00000130477	UNC13A	2.04586	285.315	0.04077
ENSG00000285188	ENSG00000285188	-2.04582	-109.752	0.040774
ENSG00000255730	ENSG00000255730	2.0456	46.4148	0.040796
ENSG00000155254	MARVELD1	2.04544	26.2294	0.040811
ENSG00000172939	OXSR1	-2.04471	-373.912	0.040883
ENSG00000178093	TSSK6	-2.0431	-142.109	0.041042
ENSG00000106571	GLI3	2.0431	63.6603	0.041043
ENSG00000135966	TGFBRAP1	2.04289	253.011	0.041064
ENSG00000196526	AFAP1	-2.04232	-1.0928	0.04112
ENSG00000162337	LRP5	-2.04167	-21.5258	0.041184
ENSG00000101544	ADNP2	-2.04065	-50.1904	0.041286
ENSG00000159788	RGS12	-2.04052	-26.4636	0.041299
ENSG00000274997	H2AC12	-2.0398	-25.014	0.04137
ENSG00000120526	NUDCD1	-2.03971	-58.6307	0.04138
ENSG00000183688	RFLNB	-2.03895	-355.06	0.041455
ENSG00000170035	UBE2E3	2.03851	34.9808	0.041498
ENSG00000260027	HOXB7	2.03807	53.9376	0.041543
ENSG00000156384	SFR1	2.03649	30.2823	0.041702
ENSG00000064489	BORCS8-MEF2B	2.03621	56.196	0.041729
ENSG00000168925	CTRB1	2.03607	8.77595	0.041744
ENSG00000148225	WDR31	2.03595	24.8714	0.041755
ENSG00000014824	SLC30A9	2.03493	33.8734	0.041858
ENSG00000182809	CRIP2	2.03425	609.557	0.041927
ENSG00000239306	RBM14	-2.03416	-118.355	0.041936
ENSG00000171792	RHNO1	-2.03363	-54.8312	0.041989
ENSG00000241837	ATP5PO	-2.03251	-55.9565	0.042102
ENSG00000255974	CYP2A6	-2.03159	-605.938	0.042195
ENSG00000185264	TEX33	2.03155	98.4156	0.042199
ENSG00000125409	TEKT3	2.03153	546.964	0.042201
ENSG00000160808	MYL3	2.03142	285.937	0.042212
ENSG00000116981	NT5C1A	2.03071	10.5877	0.042284
ENSG00000106261	ZKSCAN1	2.03066	30.5362	0.042289
ENSG00000107960	STN1	2.02988	32.7499	0.042369
ENSG00000180758	GPR157	-2.02983	-111.248	0.042374
ENSG00000116218	NPHS2	-2.02971	-440.212	0.042386
ENSG00000106991	ENG	2.02969	76.2878	0.042388
ENSG00000126353	CCR7	-2.02936	-257.568	0.042422
ENSG00000090013	BLVRB	-2.02926	-23.9049	0.042432
ENSG00000154760	SLFN13	2.02924	10.4833	0.042434
ENSG00000158711	ELK4	-2.02917	-23.7692	0.042441
ENSG00000134871	COL4A2	-2.02886	-36.2256	0.042472
ENSG00000013588	GPRC5A	2.02838	101.486	0.042521
ENSG00000116830	TTF2	2.02765	29.9761	0.042596
ENSG00000127081	ZNF484	-2.02722	-23.8368	0.04264
ENSG00000162630	B3GALT2	2.02691	42.4315	0.042672
ENSG00000114450	GNB4	-2.02661	-7.01655	0.042702
ENSG00000183647	ZNF530	2.02637	34.6251	0.042727
ENSG00000132330	SCLY	2.02524	49.0165	0.042843
ENSG00000004779	NDUFAB1	2.02509	31.0107	0.042858
ENSG00000163453	IGFBP7	2.02464	10.7959	0.042904
ENSG00000161040	FBXL13	2.02447	502.862	0.042922
ENSG00000154803	FLCN	-2.0235	-19.7117	0.043022
ENSG00000004866	ST7	2.02332	49.4156	0.04304
ENSG00000154856	APCDD1	-2.02323	-15.4849	0.043049
ENSG00000130522	JUND	2.02301	32.0832	0.043072
ENSG00000113140	SPARC	-2.02283	-52.3	0.043091
ENSG00000185664	PMEL	-2.02185	-84.3779	0.043191
ENSG00000155926	SLA	-2.02185	-25.7822	0.043192
ENSG00000140968	IRF8	2.02157	21.9893	0.043221
ENSG00000162384	CZIB	-2.02115	-31.6579	0.043265
ENSG00000134668	SPOCD1	-2.02087	-12.1214	0.043293
ENSG00000177239	MAN1B1	-2.02083	-60.8684	0.043297
ENSG00000170426	SDR9C7	-2.02073	-142.114	0.043308
ENSG00000203546	ENSG00000203546	2.02057	72.6883	0.043324
ENSG00000173432	SAA1	-2.02031	-150.783	0.043351
ENSG00000148848	ADAM12	2.02025	211.109	0.043357
ENSG00000187239	FNBP1	-2.01998	-86.4947	0.043386
ENSG00000100558	PLEK2	-2.01955	-61.721	0.04343
ENSG00000130479	MAP1S	2.01867	11.7445	0.043521
ENSG00000118579	MED28	2.01846	27.7707	0.043544
ENSG00000259384	GH1	-2.018	-80.2048	0.043591
ENSG00000152475	ZNF837	2.01783	9.56366	0.043609
ENSG00000205856	C22orf42	2.01746	285.192	0.043647
ENSG00000100926	TM9SF1	2.01746	51.4458	0.043648
ENSG00000064309	CDON	2.01688	10.0983	0.043709
ENSG00000112175	BMP5	2.01585	656.251	0.043816
ENSG00000203795	FAM24A	2.0156	274.696	0.043841
ENSG00000007047	MARK4	2.01443	30.0434	0.043964
ENSG00000113761	ZNF346	2.01381	24.3613	0.044029
ENSG00000167664	TMIGD2	2.01347	6.74831	0.044065
ENSG00000169247	SH3TC2	-2.01342	-42.6173	0.04407
ENSG00000213066	CEP43	2.01179	20.8814	0.044243
ENSG00000111206	FOXM1	-2.01116	-27.1821	0.044309
ENSG00000130037	KCNA5	-2.01106	-86.4948	0.044319
ENSG00000100985	MMP9	2.01058	18.4525	0.04437
ENSG00000198133	TMEM229B	2.01045	17.6832	0.044384
ENSG00000249967	ENSG00000249967	-2.01038	-167.864	0.044391
ENSG00000243317	STMP1	2.00999	37.8425	0.044432
ENSG00000155744	HYCC2	-2.00918	-255.321	0.044518
ENSG00000165115	KIF27	2.00845	101.169	0.044596
ENSG00000078699	CBFA2T2	-2.00843	-21.0724	0.044598
ENSG00000162408	NOL9	-2.00753	-13.5814	0.044693
ENSG00000103023	PRSS54	-2.00665	-108.18	0.044786
ENSG00000084623	EIF3I	-2.00655	-58.3318	0.044797
ENSG00000111218	PRMT8	-2.00642	-222.352	0.044812
ENSG00000166888	STAT6	2.00597	73.5857	0.044859
ENSG00000124193	SRSF6	-2.00515	-25.9262	0.044947
ENSG00000166261	ZNF202	2.00467	88.3577	0.044998
ENSG00000174373	RALGAPA1	-2.0043	-41.2728	0.045038
ENSG00000067369	TP53BP1	2.00388	25.9669	0.045083
ENSG00000136867	SLC31A2	-2.00318	-7.52761	0.045158
ENSG00000153234	NR4A2	-2.00282	-65.1927	0.045197
ENSG00000116032	GRIN3B	-2.00237	-47.5477	0.045245
ENSG00000087191	PSMC5	2.00166	36.4211	0.045322
ENSG00000115155	OTOF	-2.00133	-340.58	0.045357
ENSG00000144550	CPNE9	-2.0008	-63.0321	0.045414
ENSG00000183638	RP1L1	-2.00061	-241.418	0.045435
ENSG00000167994	RAB3IL1	-2.00008	-46.8753	0.045491
ENSG00000224940	PRRT4	-1.99974	-16.9411	0.045528
ENSG00000178562	CD28	-1.99926	-46.7456	0.04558
ENSG00000101680	LAMA1	1.99905	230.04	0.045603
ENSG00000214530	STARD10	-1.9983	-40.4445	0.045684
ENSG00000128713	HOXD11	-1.99795	-179.278	0.045723
ENSG00000184988	TMEM106A	1.99737	2.15293	0.045784
ENSG00000255439	ENSG00000255439	1.99735	60.9642	0.045787
ENSG00000132953	XPO4	-1.99653	-27.7658	0.045876
ENSG00000163435	ELF3	-1.99649	-145.307	0.04588
ENSG00000128965	CHAC1	1.99552	208.586	0.045986
ENSG00000105738	SIPA1L3	-1.99507	-90.1007	0.046035
ENSG00000160791	CCR5	-1.99506	-14.5222	0.046037
ENSG00000138031	ADCY3	1.99464	16.034	0.046082
ENSG00000163576	EFHB	1.99463	166.763	0.046083
ENSG00000138101	DTNB	1.99436	93.1327	0.046112
ENSG00000157800	SLC37A3	1.99415	21.4706	0.046136
ENSG00000188766	SPRED3	1.99404	102.104	0.046147
ENSG00000160181	TFF2	-1.99399	-192.824	0.046154
ENSG00000155366	RHOC	-1.99335	-9.57151	0.046223
ENSG00000104047	DTWD1	-1.99331	-49.3902	0.046228
ENSG00000168081	PNOC	-1.99314	-194.806	0.046246
ENSG00000178538	CA8	-1.99269	-15.4695	0.046296
ENSG00000173269	MMRN2	-1.99189	-12.7797	0.046384
ENSG00000123505	AMD1	-1.99182	-47.2061	0.046391
ENSG00000225950	NTF4	1.99131	86.6598	0.046447
ENSG00000162670	BRINP3	-1.99101	-249.698	0.04648
ENSG00000137727	ARHGAP20	-1.99076	-49.866	0.046507
ENSG00000127743	IL17B	1.9904	113.194	0.046547
ENSG00000165501	LRR1	1.99036	4.23111	0.046551
ENSG00000087087	SRRT	1.9903	236.181	0.046558
ENSG00000188092	GPR89B	-1.9903	-22.7114	0.046558
ENSG00000288675	PANO1	1.98975	63.0526	0.046619
ENSG00000155561	NUP205	1.98895	180.129	0.046707
ENSG00000147676	MAL2	1.9888	129.875	0.046723
ENSG00000173208	ABCD2	-1.98875	-55.9968	0.046729
ENSG00000165269	AQP7	1.98859	82.1921	0.046746
ENSG00000140400	MAN2C1	1.98745	153.747	0.046873
ENSG00000163001	CFAP36	1.9866	26.3281	0.046967
ENSG00000157693	TMEM268	1.98607	49.5027	0.047026
ENSG00000112658	SRF	1.98572	132.509	0.047065
ENSG00000186943	OR13C8	1.98557	457.251	0.047081
ENSG00000168556	ING2	1.98506	45.7011	0.047138
ENSG00000186118	TEX38	-1.98476	-106.091	0.047171
ENSG00000258529	ENSG00000258529	1.98423	25.4729	0.04723
ENSG00000165895	ARHGAP42	-1.98413	-24.779	0.047241
ENSG00000133313	CNDP2	1.98399	4.80084	0.047257
ENSG00000182963	GJC1	-1.98374	-40.0711	0.047285
ENSG00000141456	PELP1	-1.98356	-65.6746	0.047305
ENSG00000112584	FAM120B	-1.98339	-44.0922	0.047324
ENSG00000100938	GMPR2	1.98338	10.836	0.047325
ENSG00000126861	OMG	1.98284	124.546	0.047385
ENSG00000112343	TRIM38	1.98253	25.7054	0.04742
ENSG00000165215	CLDN3	1.9823	95.8532	0.047446
ENSG00000273777	CEACAM20	-1.98101	-201.812	0.04759
ENSG00000090539	CHRD	-1.98078	-84.8614	0.047616
ENSG00000186453	FAM228A	1.98069	216.173	0.047626
ENSG00000171033	PKIA	-1.98061	-10.8228	0.047635
ENSG00000138347	MYPN	-1.98023	-152.083	0.047678
ENSG00000137675	MMP27	1.98	128.678	0.047703
ENSG00000182667	NTM	-1.98	-154.3	0.047703
ENSG00000168062	BATF2	1.97979	92.8757	0.047728
ENSG00000288614	ENSG00000288614	-1.97968	-47.768	0.047739
ENSG00000182541	LIMK2	-1.97887	-45.3849	0.047831
ENSG00000277893	SRD5A2	1.97887	641.704	0.047831
ENSG00000139734	DIAPH3	-1.97849	-56.3508	0.047873
ENSG00000205922	ONECUT3	-1.97779	-540.569	0.047953
ENSG00000143977	SNRPG	-1.97757	-29.2102	0.047978
ENSG00000174946	GPR171	1.97695	70.0241	0.048047
ENSG00000133466	C1QTNF6	1.97657	21.5706	0.04809
ENSG00000087076	HSD17B14	-1.97646	-73.8517	0.048103
ENSG00000124380	SNRNP27	-1.97608	-29.5456	0.048146
ENSG00000121274	TENT4B	1.97595	67.7868	0.04816
ENSG00000291315	ENSG00000291315	-1.97575	-47.7528	0.048183
ENSG00000182318	ZSCAN22	-1.97538	-46.7849	0.048225
ENSG00000118432	CNR1	-1.97536	-23.0462	0.048228
ENSG00000125657	TNFSF9	-1.97524	-126.765	0.048241
ENSG00000174915	PTDSS2	1.97521	46.3439	0.048244
ENSG00000132259	CNGA4	1.9747	236.75	0.048303
ENSG00000185231	MC2R	1.97419	147.512	0.04836
ENSG00000086506	HBQ1	-1.9736	-104.24	0.048428
ENSG00000057019	DCBLD2	-1.97312	-10.8406	0.048481
ENSG00000085831	TTC39A	1.97306	71.9459	0.048489
ENSG00000135677	GNS	-1.97281	-18.7244	0.048518
ENSG00000161547	SRSF2	-1.97203	-139.228	0.048606
ENSG00000204291	COL15A1	1.97175	96.1471	0.048638
ENSG00000254505	CHMP4A	1.9716	43.1037	0.048656
ENSG00000165804	ZNF219	-1.97157	-94.7863	0.048659
ENSG00000127399	LRRC61	1.97065	12.5101	0.048764
ENSG00000147684	NDUFB9	1.96918	79.1018	0.048932
ENSG00000158163	DZIP1L	-1.96917	-22.1682	0.048934
ENSG00000100941	PNN	1.96868	49.1287	0.04899
ENSG00000113312	TTC1	-1.96837	-45.5608	0.049025
ENSG00000185088	RPS27L	-1.96821	-13.5281	0.049044
ENSG00000176204	LRRTM4	1.96815	334.233	0.04905
ENSG00000104881	PPP1R13L	-1.96756	-7.16859	0.049119
ENSG00000116221	MRPL37	-1.96735	-75.6591	0.049143
ENSG00000095752	IL11	1.96676	99.193	0.049211
ENSG00000167749	KLK4	-1.96627	-673.293	0.049268
ENSG00000179965	ZNF771	-1.96618	-34.6391	0.049277
ENSG00000157211	CDCP2	-1.96613	-59.1586	0.049284
ENSG00000242616	GNG10	-1.96585	-27.016	0.049315
ENSG00000069974	RAB27A	-1.9656	-20.7397	0.049345
ENSG00000077585	GPR137B	-1.96553	-109.081	0.049353
ENSG00000145284	SCD5	-1.96536	-8.07677	0.049373
ENSG00000132432	SEC61G	-1.96506	-36.2656	0.049408
ENSG00000100422	CERK	-1.96498	-30.5805	0.049416
ENSG00000154162	CDH12	1.96497	382.582	0.049418
ENSG00000132681	ATP1A4	1.96461	53.7742	0.049459
ENSG00000184811	TRARG1	-1.96435	-115.161	0.04949
ENSG00000213047	DENND1B	1.96422	79.5883	0.049505
ENSG00000182870	GALNT9	-1.96411	-435.578	0.049518
ENSG00000138381	ASNSD1	-1.96399	-27.3426	0.049531
ENSG00000184956	MUC6	-1.96399	-488.12	0.049532
ENSG00000198874	TYW1	-1.96397	-15.8799	0.049534
ENSG00000279000	OR10A6	1.96345	279.036	0.049594
ENSG00000112053	SLC26A8	1.9634	27.8496	0.0496
ENSG00000162407	PLPP3	1.96222	62.5361	0.049737
ENSG00000066697	MSANTD3	1.96213	27.4161	0.049747
ENSG00000167705	RILP	1.96195	95.236	0.049768
ENSG00000182118	FAM89A	1.96154	54.32	0.049816
ENSG00000007237	GAS7	-1.96102	-14.2755	0.049877
ENSG00000173486	FKBP2	1.96023	152.897	0.04997
ENSG00000118985	ELL2	-1.95978	-21.1641	0.050022
ENSG00000178386	ZNF223	-1.95939	-41.9349	0.050067
ENSG00000159363	ATP13A2	1.95931	46.9037	0.050077
ENSG00000178199	ZC3H12D	1.95805	34.48	0.050224
ENSG00000167186	COQ7	-1.9579	-26.1377	0.050241
ENSG00000165171	METTL27	1.95744	36.5156	0.050295
ENSG00000166164	BRD7	-1.95708	-11.6627	0.050338
ENSG00000188032	C19orf67	1.95669	152.903	0.050384
ENSG00000253352	TUG1	-1.95642	-129.736	0.050416
ENSG00000100156	SLC16A8	1.9558	81.5111	0.050489
ENSG00000204099	NEU4	1.95556	46.5606	0.050517
ENSG00000123091	RNF11	1.95548	27.2347	0.050526
ENSG00000105227	PRX	-1.9547	-11.477	0.050618
ENSG00000135638	EMX1	-1.95461	-180.049	0.05063
ENSG00000108179	PPIF	1.95458	130.826	0.050632
ENSG00000148426	PROSER2	-1.95239	-8.05621	0.050891
ENSG00000184599	TAFA3	-1.95231	-48.178	0.050901
ENSG00000174957	OR5J2	1.95192	546.245	0.050948
ENSG00000203663	OR2L2	-1.95187	-375.754	0.050954
ENSG00000254550	OMP	1.95179	101.104	0.050963
ENSG00000121297	TSHZ3	1.95173	10.9875	0.05097
ENSG00000067064	IDI1	-1.95164	-29.3592	0.050981
ENSG00000165672	PRDX3	-1.95135	-37.8009	0.051015
ENSG00000119638	NEK9	-1.95098	-8.59152	0.05106
ENSG00000127415	IDUA	-1.95058	-19.9405	0.051107
ENSG00000243927	MRPS6	1.95019	54.399	0.051153
ENSG00000138376	BARD1	1.95007	24.1813	0.051168
ENSG00000164323	CFAP97	1.94932	54.9206	0.051257
ENSG00000112038	OPRM1	-1.94921	-573.701	0.051271
ENSG00000188761	BCL2L15	1.9488	8.36058	0.051319
ENSG00000188573	FBLL1	1.94878	47.772	0.051321
ENSG00000154274	C4orf19	-1.94878	-46.8537	0.051321
ENSG00000144031	ANKRD53	-1.94853	-34.1407	0.051351
ENSG00000172339	ALG14	-1.94833	-21.1224	0.051376
ENSG00000072736	NFATC3	1.94781	193.613	0.051438
ENSG00000172273	HINFP	-1.94758	-11.0911	0.051466
ENSG00000025156	HSF2	1.94725	8.64035	0.051505
ENSG00000122778	KIAA1549	-1.94632	-29.231	0.051616
ENSG00000070495	JMJD6	-1.94607	-36.0991	0.051646
ENSG00000174456	C12orf76	-1.94591	-22.8224	0.051665
ENSG00000173726	TOMM20	1.94542	27.8473	0.051724
ENSG00000138483	CCDC54	1.94541	339.529	0.051725
ENSG00000163121	NEURL3	-1.94511	-226.391	0.051762
ENSG00000100614	PPM1A	1.94495	33.938	0.051781
ENSG00000167617	CDC42EP5	-1.94466	-24.3255	0.051816
ENSG00000108423	TUBD1	1.94415	54.0774	0.051877
ENSG00000196118	CFAP119	-1.94362	-26.6979	0.051942
ENSG00000188620	HMX3	-1.94293	-310.721	0.052025
ENSG00000088882	CPXM1	-1.94264	-24.4402	0.05206
ENSG00000114786	ABHD14A-ACY1	-1.94254	-292.811	0.052071
ENSG00000112079	STK38	-1.94247	-86.3885	0.05208
ENSG00000126337	KRT36	-1.94237	-19.929	0.052093
ENSG00000197016	ZNF470	-1.9416	-30.091	0.052185
ENSG00000185009	AP3M1	-1.94013	-37.1321	0.052364
ENSG00000138798	EGF	1.93966	100.369	0.052421
ENSG00000164056	SPRY1	1.93928	32.3197	0.052467
ENSG00000141096	DPEP3	1.93917	291.984	0.05248
ENSG00000113734	BNIP1	1.939	18.594	0.052502
ENSG00000181085	MAPK15	-1.93817	-51.5159	0.052602
ENSG00000169894	MUC3A	1.93788	356.245	0.052638
ENSG00000165899	OTOGL	-1.93766	-223.604	0.052665
ENSG00000111335	OAS2	1.93751	107.377	0.052683
ENSG00000135506	OS9	1.9374	100.725	0.052697
ENSG00000129596	CDO1	-1.93689	-117.139	0.052758
ENSG00000092199	HNRNPC	-1.93677	-112.562	0.052773
ENSG00000244694	PTCHD4	-1.93627	-69.6055	0.052835
ENSG00000128596	CCDC136	1.93624	36.15	0.052838
ENSG00000109182	CWH43	-1.93529	-944.81	0.052954
ENSG00000111199	TRPV4	1.93527	85.6841	0.052957
ENSG00000088727	KIF9	1.93522	163.365	0.052963
ENSG00000258465	ENSG00000258465	1.93471	128.5	0.053026
ENSG00000111684	LPCAT3	1.93316	48.8984	0.053217
ENSG00000110324	IL10RA	-1.93298	-46.075	0.053238
ENSG00000171201	SMR3B	1.93296	208.491	0.053242
ENSG00000233381	AK4P3	-1.93276	-228.968	0.053265
ENSG00000116679	IVNS1ABP	1.93244	125.624	0.053305
ENSG00000177830	CHID1	-1.932	-170.5	0.053359
ENSG00000121743	GJA3	-1.93086	-6.19869	0.053501
ENSG00000135643	KCNMB4	-1.93066	-34.0688	0.053526
ENSG00000164933	SLC25A32	-1.92992	-38.1957	0.053617
ENSG00000254466	OR4D10	1.92933	657.417	0.05369
ENSG00000125746	EML2	-1.9293	-4.97334	0.053694
ENSG00000064545	TMEM161A	-1.92844	-45.1105	0.0538
ENSG00000212724	KRTAP2-3	-1.92839	-746.504	0.053807
ENSG00000176148	TCP11L1	1.92814	11.7571	0.053837
ENSG00000221866	PLXNA4	-1.92802	-85.0825	0.053853
ENSG00000274290	H2BC6	-1.92717	-15.9427	0.053958
ENSG00000168374	ARF4	1.92706	83.5686	0.053973
ENSG00000145491	ROPN1L	-1.92677	-54.4782	0.054008
ENSG00000164742	ADCY1	1.92654	239.762	0.054037
ENSG00000165669	FAM204A	-1.92642	-58.1424	0.054052
ENSG00000135547	HEY2	1.92637	26.5682	0.054058
ENSG00000164347	GFM2	1.92623	14.7881	0.054075
ENSG00000167085	PHB1	-1.92553	-36.2661	0.054163
ENSG00000181896	ZNF101	-1.92526	-141.931	0.054197
ENSG00000135374	ELF5	-1.9252	-48.9008	0.054204
ENSG00000167674	HDGFL2	1.9252	19.3945	0.054204
ENSG00000165188	RNF183	-1.92515	-178.002	0.05421
ENSG00000172123	SLFN12	1.92485	35.4871	0.054248
ENSG00000163702	IL17RC	-1.92462	-27.6775	0.054277
ENSG00000144452	ABCA12	-1.92459	-139.421	0.054281
ENSG00000099860	GADD45B	-1.92446	-65.5145	0.054297
ENSG00000128683	GAD1	1.92422	14.1985	0.054327
ENSG00000115423	DNAH6	1.92412	40.7148	0.05434
ENSG00000165714	BORCS5	-1.92394	-21.1086	0.054362
ENSG00000134183	GNAT2	-1.92373	-29.6767	0.054388
ENSG00000147885	IFNA16	-1.92208	-96.871	0.054596
ENSG00000135045	C9orf40	-1.92136	-106.34	0.054686
ENSG00000282881	TMEM275	1.92133	68.0042	0.05469
ENSG00000136444	RSAD1	-1.92083	-62.9771	0.054754
ENSG00000131941	RHPN2	-1.92066	-19.1721	0.054775
ENSG00000213139	CRYGS	1.92037	104.44	0.054811
ENSG00000135069	PSAT1	-1.92024	-13.5301	0.054828
ENSG00000152591	DSPP	1.92003	568.282	0.054854
ENSG00000116337	AMPD2	-1.91983	-23.1993	0.054879
ENSG00000134709	HOOK1	1.9195	20.0027	0.054921
ENSG00000198824	CHAMP1	-1.91914	-57.6658	0.054966
ENSG00000182247	UBE2E2	-1.91884	-7.33907	0.055005
ENSG00000188452	CERKL	1.91824	75.9496	0.055081
ENSG00000184967	NOC4L	-1.91821	-74.7455	0.055085
ENSG00000170571	EMB	-1.9175	-8.55141	0.055174
ENSG00000131323	TRAF3	1.91716	36.7277	0.055217
ENSG00000122779	TRIM24	1.91709	60.1617	0.055227
ENSG00000119703	ZC2HC1C	-1.91696	-5.93158	0.055242
ENSG00000185101	ANO9	1.91626	7.54526	0.055332
ENSG00000100271	TTLL1	-1.91618	-20.5082	0.055342
ENSG00000048649	RSF1	1.91617	138.223	0.055344
ENSG00000234224	TMEM229A	1.91613	128.806	0.055349
ENSG00000182674	KCNB2	-1.91581	-138.981	0.055389
ENSG00000057663	ATG5	1.91556	60.7064	0.055421
ENSG00000141858	SAMD1	1.91485	49.3063	0.055512
ENSG00000113407	TARS1	-1.91464	-7.04732	0.055538
ENSG00000242120	MDFIC2	1.91445	426.192	0.055562
ENSG00000164107	HAND2	-1.9144	-795.868	0.055569
ENSG00000090863	GLG1	-1.91384	-201.893	0.055641
ENSG00000178404	CEP295NL	1.91369	12.3442	0.055659
ENSG00000204160	ZDHHC18	-1.9134	-109.903	0.055697
ENSG00000102924	CBLN1	1.91301	93.1988	0.055746
ENSG00000187735	TCEA1	-1.91251	-306.702	0.055811
ENSG00000182263	FIGN	-1.91242	-223.2	0.055822
ENSG00000177200	CHD9	-1.91106	-34.8794	0.055997
ENSG00000174279	EVX2	-1.91052	-231.682	0.056066
ENSG00000137673	MMP7	-1.90991	-32.7436	0.056145
ENSG00000165617	DACT1	-1.90968	-40.6747	0.056174
ENSG00000253276	CCDC71L	1.90926	27.6311	0.056229
ENSG00000018510	AGPS	-1.90903	-56.0089	0.056259
ENSG00000188033	ZNF490	1.90888	75.367	0.056278
ENSG00000151532	VTI1A	-1.90882	-67.2779	0.056285
ENSG00000179163	FUCA1	-1.9085	-47.8803	0.056327
ENSG00000163820	FYCO1	-1.90766	-72.5997	0.056435
ENSG00000123545	NDUFAF4	1.90749	51.6947	0.056457
ENSG00000163884	KLF15	-1.90739	-71.3375	0.05647
ENSG00000126583	PRKCG	-1.90715	-93.6352	0.056501
ENSG00000232040	SCAND3	-1.90679	-157.918	0.056548
ENSG00000154710	RABGEF1	1.90623	61.3156	0.05662
ENSG00000240654	C1QTNF9	1.90548	79.4412	0.056718
ENSG00000198185	ZNF334	1.90543	12.832	0.056725
ENSG00000128891	CCDC32	-1.90537	-8.60945	0.056731
ENSG00000256349	ENSG00000256349	-1.90526	-22.5508	0.056746
ENSG00000187664	HAPLN4	1.90495	485.185	0.056786
ENSG00000165660	ABRAXAS2	-1.90452	-100.805	0.056842
ENSG00000171109	MFN1	1.9042	56.8886	0.056884
ENSG00000164620	RELL2	-1.9041	-47.9426	0.056897
ENSG00000182973	CNOT10	-1.90406	-79.2042	0.056902
ENSG00000257017	HP	-1.90377	-103.453	0.05694
ENSG00000138162	TACC2	-1.90367	-71.4195	0.056954
ENSG00000180155	LYNX1	1.90366	38.4557	0.056955
ENSG00000196169	KIF19	-1.90344	-15.7975	0.056983
ENSG00000124067	SLC12A4	1.90336	78.3185	0.056994
ENSG00000251201	TMED7-TICAM2	-1.90234	-16.771	0.057126
ENSG00000135931	ARMC9	1.90224	78.4051	0.057139
ENSG00000146576	INTS15	1.90187	25.3823	0.057188
ENSG00000107201	RIGI	-1.90187	-28.2976	0.057188
ENSG00000188997	KCTD21	1.9014	29.1752	0.05725
ENSG00000122966	CIT	1.90117	94.4623	0.05728
ENSG00000070961	ATP2B1	1.90099	119.917	0.057303
ENSG00000174885	NLRP6	1.90086	18.0078	0.057321
ENSG00000107185	RGP1	1.90071	18.3996	0.05734
ENSG00000189269	DRICH1	-1.90006	-142.867	0.057425
ENSG00000106615	RHEB	-1.90003	-52.7499	0.057429
ENSG00000198740	ZNF652	1.89958	20.5018	0.057488
ENSG00000187475	H1-6	1.89958	62.6588	0.057489
ENSG00000022355	GABRA1	-1.89944	-392.326	0.057507
ENSG00000158480	SPATA2	-1.89895	-38.5236	0.057571
ENSG00000125730	C3	1.89868	7.44619	0.057607
ENSG00000123444	KBTBD4	1.89854	87.0685	0.057625
ENSG00000184178	SCFD2	-1.89844	-32.3465	0.057638
ENSG00000163235	TGFA	1.89817	16.9926	0.057674
ENSG00000185187	SIGIRR	1.89711	102.492	0.057814
ENSG00000076706	MCAM	1.89684	46.1892	0.057849
ENSG00000183644	HOATZ	-1.89598	-136.452	0.057963
ENSG00000184647	PRSS55	1.89568	193.231	0.058003
ENSG00000213218	CSH2	1.89554	305.969	0.058021
ENSG00000186407	CD300E	-1.89513	-123.766	0.058075
ENSG00000138796	HADH	1.89474	75.7872	0.058127
ENSG00000165118	C9orf64	-1.89467	-37.0201	0.058136
ENSG00000129159	KCNC1	-1.8946	-49.0749	0.058146
ENSG00000168710	AHCYL1	-1.89444	-75.838	0.058167
ENSG00000188042	ARL4C	-1.89368	-18.1369	0.058267
ENSG00000129474	AJUBA	-1.89342	-142.014	0.058302
ENSG00000155511	GRIA1	1.89307	128.508	0.058348
ENSG00000137080	IFNA21	-1.89285	-1034.88	0.058378
ENSG00000184903	IMMP2L	-1.89248	-35.0383	0.058428
ENSG00000198523	PLN	-1.89246	-35.579	0.058429
ENSG00000172137	CALB2	-1.89229	-134.181	0.058453
ENSG00000106701	FSD1L	-1.89192	-28.7697	0.058501
ENSG00000085063	CD59	1.89152	3.39701	0.058556
ENSG00000111452	ADGRD1	1.8915	41.4575	0.058558
ENSG00000176928	GCNT4	-1.8906	-112.683	0.058678
ENSG00000165502	RPL36AL	-1.8902	-35.7376	0.058731
ENSG00000144228	SPOPL	-1.89015	-49.5513	0.058738
ENSG00000112941	TENT4A	1.8899	41.6119	0.058772
ENSG00000132693	CRP	1.88984	1038.77	0.058779
ENSG00000182333	LIPF	-1.88978	-325.586	0.058788
ENSG00000132481	TRIM47	-1.88956	-7.74073	0.058816
ENSG00000196570	PFN3	1.88933	95.7993	0.058848
ENSG00000164465	DCBLD1	-1.88932	-4.4572	0.058849
ENSG00000163701	IL17RE	-1.88911	-40.7575	0.058877
ENSG00000113302	IL12B	1.88898	56.6349	0.058894
ENSG00000275111	ZNF2	-1.88893	-193.378	0.058902
ENSG00000285733	ENSG00000285733	-1.88843	-18.2982	0.058969
ENSG00000168092	PAFAH1B2	-1.88796	-36.988	0.059032
ENSG00000171723	GPHN	1.8873	28.8434	0.05912
ENSG00000168826	ZBTB49	-1.88703	-18.83	0.059156
ENSG00000170881	RNF139	1.88657	63.6635	0.059219
ENSG00000143869	GDF7	-1.88649	-20.9747	0.059229
ENSG00000128271	ADORA2A	1.88529	31.5291	0.05939
ENSG00000163430	FSTL1	1.88528	104.385	0.059392
ENSG00000120329	SLC25A2	1.88479	288.848	0.059458
ENSG00000120675	DNAJC15	-1.88452	-20.2738	0.059494
ENSG00000146802	TMEM168	1.8844	74.0807	0.059511
ENSG00000131037	EPS8L1	1.88438	229.593	0.059513
ENSG00000068079	IFI35	-1.88406	-75.1429	0.059557
ENSG00000185324	CDK10	-1.88378	-13.9198	0.059595
ENSG00000138755	CXCL9	-1.8836	-102.991	0.059619
ENSG00000139289	PHLDA1	-1.88357	-21.1875	0.059623
ENSG00000124074	ENKD1	1.88341	40.0056	0.059645
ENSG00000198944	SOWAHA	1.88263	44.668	0.059751
ENSG00000153283	CD96	-1.88193	-20.2771	0.059846
ENSG00000137801	THBS1	1.8814	678.606	0.059917
ENSG00000128944	KNSTRN	1.88112	20.6432	0.059955
ENSG00000284762	ENSG00000284762	1.88112	25.4239	0.059955
ENSG00000138400	MDH1B	-1.88089	-5.54274	0.059987
ENSG00000186207	LCE5A	1.88085	1370.43	0.059992
ENSG00000128881	TTBK2	1.88063	15.0605	0.060023
ENSG00000133067	LGR6	1.88051	82.4975	0.060039
ENSG00000162944	RFTN2	-1.88008	-23.8042	0.060097
ENSG00000186231	KLHL32	-1.87975	-6.11083	0.060142
ENSG00000127022	CANX	-1.87932	-60.6877	0.060201
ENSG00000189050	RNFT1	-1.87879	-13.7742	0.060274
ENSG00000105750	ZNF85	1.87767	127.604	0.060426
ENSG00000136051	WASHC4	-1.87749	-32.4858	0.060451
ENSG00000105127	AKAP8	-1.87698	-248.293	0.060521
ENSG00000166689	PLEKHA7	1.87695	41.6872	0.060524
ENSG00000247626	MARS2	1.87675	45.2682	0.060553
ENSG00000125966	MMP24	1.87651	295.414	0.060585
ENSG00000185133	INPP5J	1.87644	69.4807	0.060596
ENSG00000144840	RABL3	1.87632	126.109	0.060611
ENSG00000044115	CTNNA1	1.87543	2.99744	0.060734
ENSG00000099910	KLHL22	-1.87528	-102.8	0.060755
ENSG00000169609	C15orf40	-1.87499	-12.2097	0.060794
ENSG00000131652	THOC6	1.87492	35.0147	0.060804
ENSG00000169905	TOR1AIP2	-1.87491	-90.5188	0.060805
ENSG00000177383	MAGEF1	1.87455	14.5787	0.060855
ENSG00000171804	WDR87	-1.87451	-59.5634	0.060861
ENSG00000160256	SLX9	1.87424	16.2179	0.060897
ENSG00000138496	PARP9	-1.87388	-44.5351	0.060947
ENSG00000187699	C2orf88	1.87388	31.9455	0.060947
ENSG00000156170	NDUFAF6	1.87376	98.4064	0.060964
ENSG00000231500	RPS18	1.8735	35.2041	0.060999
ENSG00000169442	CD52	1.8722	6.12035	0.061179
ENSG00000140043	PTGR2	1.87135	21.2682	0.061296
ENSG00000186073	CDIN1	-1.87093	-9.39656	0.061354
ENSG00000168781	PPIP5K1	-1.87047	-155.426	0.061418
ENSG00000163293	NIPAL1	1.87037	8.66133	0.061432
ENSG00000206026	SMIM21	1.86966	474.875	0.061531
ENSG00000276644	DACH1	1.86959	42.0631	0.061541
ENSG00000111802	TDP2	-1.86927	-28.0118	0.061585
ENSG00000108468	CBX1	1.86908	14.2804	0.061612
ENSG00000116668	SWT1	-1.86887	-166.738	0.061641
ENSG00000040341	STAU2	1.86875	15.8914	0.061657
ENSG00000166557	TMED3	-1.86872	-27.2497	0.061662
ENSG00000143851	PTPN7	-1.8685	-12.6268	0.061693
ENSG00000181915	ADO	1.86838	27.6447	0.061709
ENSG00000173083	HPSE	1.86785	16.6918	0.061783
ENSG00000070444	MNT	-1.86774	-90.1633	0.061799
ENSG00000035862	TIMP2	1.86742	13.0727	0.061842
ENSG00000103335	PIEZO1	-1.86726	-19.1855	0.061865
ENSG00000175334	BANF1	-1.86699	-97.2915	0.061903
ENSG00000171236	LRG1	-1.86685	-25.2414	0.061922
ENSG00000110811	P3H3	1.8668	26.6499	0.06193
ENSG00000124772	CPNE5	1.86644	56.0906	0.061979
ENSG00000164713	BRI3	1.86622	42.1759	0.062011
ENSG00000154007	ASB17	1.8662	741.426	0.062014
ENSG00000180777	ANKRD30B	1.86607	543.728	0.062032
ENSG00000198326	TMEM239	-1.86599	-346.047	0.062042
ENSG00000128228	SDF2L1	-1.86593	-51.0273	0.062051
ENSG00000125864	BFSP1	-1.86587	-32.3682	0.062059
ENSG00000166927	MS4A7	-1.86568	-20.3967	0.062086
ENSG00000289722	ENSG00000289722	-1.86528	-108.551	0.062142
ENSG00000107159	CA9	-1.86512	-67.177	0.062164
ENSG00000148835	TAF5	-1.8649	-15.6323	0.062196
ENSG00000163736	PPBP	-1.86487	-2.72461	0.0622
ENSG00000173039	RELA	1.86457	92.7029	0.062242
ENSG00000087085	ACHE	-1.86449	-81.7227	0.062253
[truncated: 15,415 more rows]

## Sheet: tab18_CD14lowCD16+monocyte
gene	gene_name	zscore	effect_size	pvalue
ENSG00000204296	TSBP1	17.2408	792.305	1.31e-66
ENSG00000204386	NEU1	16.8228	421.414	1.66e-63
ENSG00000204385	SLC44A4	16.4414	353.504	9.66e-61
ENSG00000204463	BAG6	-15.8785	-413.043	8.93e-57
ENSG00000204290	BTNL2	15.202	534.769	3.43e-52
ENSG00000196230	TUBB	-14.4128	-363.562	4.3e-47
ENSG00000204314	PRRT1	14.2841	177.941	2.75e-46
ENSG00000213722	DDAH2	-12.6856	-116.333	7.11e-37
ENSG00000169896	ITGAM	-12.5891	-181.001	2.42e-36
ENSG00000204305	AGER	-12.4156	-342.908	2.15e-35
ENSG00000204576	PRR3	-12.2438	-1449.99	1.81e-34
ENSG00000196747	H2AC13	-11.9168	-329.173	9.68e-33
ENSG00000196735	HLA-DQA1	-11.7915	-11.03	4.32e-32
ENSG00000232629	HLA-DQB2	11.4287	23.3526	3.01e-30
ENSG00000248993	ENSG00000248993	-11.3317	-469.532	9.15e-30
ENSG00000204542	C6orf15	11.1204	116.118	9.99e-29
ENSG00000185130	H2BC13	-10.8856	-312.394	1.35e-27
ENSG00000204388	HSPA1B	10.8729	182.549	1.55e-27
ENSG00000241404	EGFL8	10.8555	423.346	1.88e-27
ENSG00000137185	ZSCAN9	-10.7012	-143.455	1e-26
ENSG00000204472	AIF1	10.5943	465.949	3.17e-26
ENSG00000276903	H2AC16	10.4989	66.3253	8.74e-26
ENSG00000278828	H3C10	-10.1471	-373.683	3.41e-24
ENSG00000204498	NFKBIL1	9.96034	70.3561	2.27e-23
ENSG00000228789	HCG22	-9.94571	-133.196	2.63e-23
ENSG00000137338	PGBD1	9.94347	121.945	2.69e-23
ENSG00000204525	HLA-C	-9.87856	-198.777	5.16e-23
ENSG00000221988	PPT2	9.79119	106.918	1.23e-22
ENSG00000166278	C2	9.70231	52.7705	2.95e-22
ENSG00000204599	TRIM39	9.6543	456.209	4.71e-22
ENSG00000137404	NRM	-9.61815	-108.586	6.7e-22
ENSG00000273542	H4C12	9.47442	347.765	2.68e-21
ENSG00000137310	TCF19	9.34126	132.764	9.52e-21
ENSG00000196126	HLA-DRB1	9.27074	263.322	1.85e-20
ENSG00000204420	MPIG6B	-9.19641	-207.486	3.7e-20
ENSG00000206503	HLA-A	9.15799	60.8692	5.29e-20
ENSG00000204421	LY6G6C	-9.09188	-292.516	9.73e-20
ENSG00000204256	BRD2	9.06172	110.195	1.28e-19
ENSG00000186470	BTN3A2	-8.78093	-49.1893	1.62e-18
ENSG00000248167	TRIM39-RPP21	-8.7313	-280.445	2.52e-18
ENSG00000168477	TNXB	-8.57472	-115.978	9.93e-18
ENSG00000278637	H4C1	8.40162	146.095	4.4e-17
ENSG00000213780	GTF2H4	-8.34949	-117.792	6.86e-17
ENSG00000276180	H4C9	-8.31731	-320.81	9e-17
ENSG00000237988	OR2I1P	8.0474	419.491	8.46e-16
ENSG00000231852	CYP21A2	7.91708	4356.94	2.43e-15
ENSG00000197062	ZSCAN26	7.86163	166.733	3.79e-15
ENSG00000233822	H2BC15	-7.80893	-77.752	5.77e-15
ENSG00000161179	YDJC	7.78382	35.5018	7.04e-15
ENSG00000204681	GABBR1	7.75074	77.6407	9.14e-15
ENSG00000213760	ATP6V1G2	7.72046	71.9791	1.16e-14
ENSG00000234745	HLA-B	7.66842	135.334	1.74e-14
ENSG00000185651	UBE2L3	-7.66425	-136.775	1.8e-14
ENSG00000228727	SAPCD1	-7.62205	-234.94	2.5e-14
ENSG00000183246	RIMBP3C	-7.62016	-307.989	2.53e-14
ENSG00000103510	KAT8	-7.54501	-442.309	4.52e-14
ENSG00000278677	H2AC17	-7.49718	-223.424	6.52e-14
ENSG00000116698	SMG7	-7.45572	-188.333	8.94e-14
ENSG00000250264	ENSG00000250264	-7.34161	-147.29	2.11e-13
ENSG00000204427	ABHD16A	-7.13448	-213.476	9.72e-13
ENSG00000244255	ENSG00000244255	7.07817	50.5677	1.46e-12
ENSG00000124568	SLC17A1	-7.07673	-362.369	1.48e-12
ENSG00000204424	LY6G6F	-6.78513	-159.689	1.16e-11
ENSG00000204531	POU5F1	6.69523	56.1846	2.15e-11
ENSG00000204301	NOTCH4	6.69486	103.705	2.16e-11
ENSG00000158691	ZSCAN12	-6.63177	-14.3736	3.32e-11
ENSG00000136573	BLK	-6.56992	-42.6669	5.03e-11
ENSG00000204469	PRRC2A	6.53655	205.506	6.3e-11
ENSG00000204539	CDSN	-6.53654	-70.3369	6.3e-11
ENSG00000204482	LST1	6.52469	60.0135	6.81e-11
ENSG00000198502	HLA-DRB5	6.50716	89.9948	7.66e-11
ENSG00000226979	LTA	-6.3991	-34.3641	1.56e-10
ENSG00000213676	ATF6B	6.23053	89.339	4.65e-10
ENSG00000204564	C6orf136	6.21436	163.945	5.15e-10
ENSG00000187626	ZKSCAN4	6.19642	66.4266	5.78e-10
ENSG00000026950	BTN3A1	6.14298	91.1642	8.1e-10
ENSG00000275221	H2AC15	-6.08135	-51.3631	1.19e-09
ENSG00000250641	LY6G6F-LY6G6D	-6.05397	-113.401	1.41e-09
ENSG00000187837	H1-2	-6.02606	-147.686	1.68e-09
ENSG00000273703	H2BC14	5.99268	635.671	2.06e-09
ENSG00000232810	TNF	-5.90779	-161.79	3.47e-09
ENSG00000277224	H2BC7	-5.88429	-59.6023	4e-09
ENSG00000204439	C6orf47	5.87132	225.445	4.32e-09
ENSG00000070047	PHRF1	-5.82679	-174.728	5.65e-09
ENSG00000220201	ZGLP1	-5.78175	-115.622	7.39e-09
ENSG00000168291	PDHB	-5.77427	-63.0329	7.73e-09
ENSG00000204701	OR2J3	5.74514	1622.82	9.18e-09
ENSG00000156873	PHKG2	5.71599	526.498	1.09e-08
ENSG00000099849	RASSF7	5.56173	53.6065	2.67e-08
ENSG00000204657	OR2H2	5.37832	741.265	7.52e-08
ENSG00000146047	H2BC1	-5.37387	-364.575	7.71e-08
ENSG00000146039	SLC17A4	-5.33495	-517.687	9.56e-08
ENSG00000204688	OR2H1	5.20519	1001.9	1.94e-07
ENSG00000204632	HLA-G	-5.18392	-10.8655	2.17e-07
ENSG00000161405	IKZF3	5.1829	47.1009	2.18e-07
ENSG00000242574	HLA-DMB	-5.16344	-174.579	2.42e-07
ENSG00000172057	ORMDL3	-5.11852	-24.7834	3.08e-07
ENSG00000203747	FCGR3A	5.10798	10.4575	3.26e-07
ENSG00000164611	PTTG1	-5.09515	-90.3379	3.48e-07
ENSG00000204310	AGPAT1	5.04245	229.514	4.6e-07
ENSG00000180044	C3orf80	5.02718	320.514	4.98e-07
ENSG00000277157	H4C4	-4.98851	-28.4145	6.08e-07
ENSG00000291302	ENSG00000291302	-4.97795	-133.201	6.43e-07
ENSG00000237541	HLA-DQA2	4.95951	2.47084	7.07e-07
ENSG00000205882	DEFB134	4.91877	194.937	8.71e-07
ENSG00000168131	OR2B2	-4.85251	-284.519	1.22e-06
ENSG00000255154	HTD2	-4.76207	-22.7844	1.92e-06
ENSG00000064995	TAF11	-4.72448	-115.986	2.31e-06
ENSG00000267673	FDX2	4.7168	28.0297	2.4e-06
ENSG00000196821	ILRUN	-4.68741	-260.111	2.77e-06
ENSG00000138378	STAT4	-4.6817	-10.2363	2.84e-06
ENSG00000186075	ZPBP2	4.67373	75.0905	2.96e-06
ENSG00000105376	ICAM5	4.63551	27.1222	3.56e-06
ENSG00000168298	H1-4	4.59009	45.8798	4.43e-06
ENSG00000164609	SLU7	-4.58661	-22.8871	4.5e-06
ENSG00000158553	POM121L2	4.57828	122.074	4.69e-06
ENSG00000126456	IRF3	4.56508	44.0877	4.99e-06
ENSG00000204644	ZFP57	4.53711	17.8322	5.7e-06
ENSG00000140968	IRF8	4.52236	141.408	6.12e-06
ENSG00000141738	GRB7	4.52061	131.869	6.17e-06
ENSG00000278463	H2AC4	4.51192	74.3901	6.42e-06
ENSG00000198315	ZKSCAN8	4.51128	57.7511	6.44e-06
ENSG00000205883	DEFB135	4.49546	248.801	6.94e-06
ENSG00000204390	HSPA1L	-4.4748	-39.8859	7.65e-06
ENSG00000010704	HFE	4.45786	153.118	8.28e-06
ENSG00000213859	KCTD11	4.40898	60.5168	1.04e-05
ENSG00000243729	OR5V1	-4.40013	-277.656	1.08e-05
ENSG00000197903	H2BC12	-4.39698	-15.872	1.1e-05
ENSG00000180573	H2AC6	-4.39212	-39.6545	1.12e-05
ENSG00000206474	OR10C1	4.37306	463.728	1.23e-05
ENSG00000120054	CPN1	-4.34146	-244.779	1.42e-05
ENSG00000140153	WDR20	-4.33766	-585.2	1.44e-05
ENSG00000204511	MCCD1	-4.32038	-102.716	1.56e-05
ENSG00000126453	BCL2L12	4.31971	69.4827	1.56e-05
ENSG00000204590	GNL1	-4.31921	-265.033	1.57e-05
ENSG00000204655	MOG	4.30588	155.238	1.66e-05
ENSG00000274600	RIMBP3B	4.30529	770.582	1.67e-05
ENSG00000204544	MUC21	4.29582	137.44	1.74e-05
ENSG00000141736	ERBB2	-4.28985	-326.991	1.79e-05
ENSG00000005020	SKAP2	-4.23674	-17.4862	2.27e-05
ENSG00000065000	AP3D1	4.2119	112.371	2.53e-05
ENSG00000124678	TCP11	4.20639	3.91701	2.59e-05
ENSG00000224586	GPX5	4.19906	393.609	2.68e-05
ENSG00000065989	PDE4A	-4.17446	-42.6087	2.99e-05
ENSG00000179344	HLA-DQB1	-4.16871	-8.58611	3.06e-05
ENSG00000095370	SH2D3C	-4.16684	-777.775	3.09e-05
ENSG00000204702	OR2J1	4.16652	391.182	3.09e-05
ENSG00000174775	HRAS	-4.16228	-24.9009	3.15e-05
ENSG00000204435	CSNK2B	-4.09554	-131.11	4.21e-05
ENSG00000137288	UQCC2	4.09119	64.948	4.29e-05
ENSG00000133247	KMT5C	4.08948	274.369	4.32e-05
ENSG00000182010	RTKN2	-4.08388	-17.2214	4.43e-05
ENSG00000164508	H2AC1	-4.05968	-357.974	4.91e-05
ENSG00000146109	ABT1	4.0585	102.076	4.94e-05
ENSG00000112343	TRIM38	4.03896	48.3948	5.37e-05
ENSG00000124613	ZNF391	4.02855	36.7155	5.61e-05
ENSG00000254093	PINX1	4.02168	51.9657	5.78e-05
ENSG00000258724	PINX1	4.00329	101.568	6.25e-05
ENSG00000081721	DUSP12	3.99566	103.054	6.45e-05
ENSG00000231389	HLA-DPA1	-3.99344	-14.0785	6.51e-05
ENSG00000204695	OR14J1	-3.97622	-251.379	7e-05
ENSG00000110435	PDHX	-3.95493	-8.90913	7.66e-05
ENSG00000030110	BAK1	-3.95207	-44.8703	7.75e-05
ENSG00000154328	NEIL2	3.9513	8.80271	7.77e-05
ENSG00000204913	LRRC3C	-3.95038	-44.3662	7.8e-05
ENSG00000289491	ENSG00000289491	3.9451	844.726	7.98e-05
ENSG00000084090	STARD7	3.92841	65.4318	8.55e-05
ENSG00000103653	CSK	3.92356	59.9762	8.72e-05
ENSG00000130222	GADD45G	3.92068	15.3637	8.83e-05
ENSG00000023191	RNH1	3.86732	123.036	0.00011
ENSG00000065060	BLTP3A	3.85212	16.4365	0.000117
ENSG00000204389	HSPA1A	3.83319	107.29	0.000126
ENSG00000065361	ERBB3	-3.82776	-174.053	0.000129
ENSG00000073605	GSDMB	3.78083	37.2856	0.000156
ENSG00000149289	ZC3H12C	-3.77854	-29.0923	0.000158
ENSG00000204248	COL11A2	-3.77764	-86.4136	0.000158
ENSG00000204616	TRIM31	3.77514	20.2144	0.00016
ENSG00000171056	SOX7	3.76344	78.3443	0.000168
ENSG00000137411	VARS2	-3.75723	-46.3635	0.000172
ENSG00000006837	CDKL3	3.74454	111.409	0.000181
ENSG00000203910	C1orf146	-3.73815	-262.307	0.000185
ENSG00000163684	RPP14	-3.73779	-30.8468	0.000186
ENSG00000188580	NKAIN2	-3.73384	-270.768	0.000189
ENSG00000089280	FUS	3.73312	149.821	0.000189
ENSG00000057657	PRDM1	3.72909	42.4421	0.000192
ENSG00000108439	PNPO	-3.72785	-105.753	0.000193
ENSG00000149089	APIP	-3.72319	-8.41219	0.000197
ENSG00000178226	PRSS36	3.72256	33.3666	0.000197
ENSG00000070770	CSNK2A2	-3.70337	-42.403	0.000213
ENSG00000241106	HLA-DOB	-3.67124	-10.8379	0.000241
ENSG00000233050	DEFB130B	-3.67088	-876.176	0.000242
ENSG00000166851	PLK1	-3.6679	-187.633	0.000245
ENSG00000134369	NAV1	3.66548	34.6339	0.000247
ENSG00000159314	ARHGAP27	3.66022	11.7046	0.000252
ENSG00000165644	COMTD1	-3.64626	-32.7842	0.000266
ENSG00000171757	LRRC34	3.64115	98.8955	0.000271
ENSG00000261272	MUC22	-3.63134	-101.286	0.000282
ENSG00000290217	ENSG00000290217	-3.62218	-508.197	0.000292
ENSG00000166963	MAP1A	3.61678	123.529	0.000298
ENSG00000149179	CSTPP1	-3.61375	-65.3153	0.000302
ENSG00000235109	ZSCAN31	-3.60716	-57.4466	0.00031
ENSG00000135333	EPHA7	3.59735	106.351	0.000321
ENSG00000184220	CMSS1	-3.59289	-101.161	0.000327
ENSG00000224420	ADM5	-3.58754	-19.5117	0.000334
ENSG00000171790	SLFNL1	3.58724	24.1067	0.000334
ENSG00000078018	MAP2	3.5767	67.1779	0.000348
ENSG00000121552	CSTA	3.57067	64.1886	0.000356
ENSG00000276293	PIP4K2B	3.56931	157.453	0.000358
ENSG00000254206	NPIPB11	3.55489	128.803	0.000378
ENSG00000072071	ADGRL1	3.54981	204.949	0.000386
ENSG00000204396	VWA7	-3.54714	-65.4264	0.000389
ENSG00000168297	PXK	3.53716	25.8737	0.000404
ENSG00000112081	SRSF3	-3.53417	-133.211	0.000409
ENSG00000204540	PSORS1C1	3.53221	13.1032	0.000412
ENSG00000176177	ENTHD1	-3.52968	-167.643	0.000416
ENSG00000144369	FAM171B	3.52259	42.917	0.000427
ENSG00000273983	H3C8	3.51286	112.662	0.000443
ENSG00000155097	ATP6V1C1	-3.50501	-91.0425	0.000457
ENSG00000123453	SARDH	3.5011	62.6508	0.000463
ENSG00000088682	COQ9	3.49736	40.3362	0.00047
ENSG00000189164	ZNF527	-3.48523	-41.7951	0.000492
ENSG00000112511	PHF1	-3.48447	-214.749	0.000493
ENSG00000232040	SCAND3	-3.47704	-161.841	0.000507
ENSG00000172890	NADSYN1	-3.4711	-21.9839	0.000518
ENSG00000105550	FGF21	-3.46642	-122.378	0.000527
ENSG00000205835	GMNC	3.45109	49.9243	0.000558
ENSG00000147874	HAUS6	-3.45051	-33.4705	0.00056
ENSG00000154743	TSEN2	-3.44853	-47.8877	0.000564
ENSG00000215041	NEURL4	3.44532	13.5049	0.00057
ENSG00000276302	ENSG00000276302	3.44442	86.7777	0.000572
ENSG00000134249	ADAM30	3.44321	578.427	0.000575
ENSG00000181552	EDDM3B	-3.4415	-110.818	0.000578
ENSG00000204060	FOXO6	3.44051	40.1709	0.000581
ENSG00000163660	CCNL1	-3.43602	-179.687	0.00059
ENSG00000275713	H2BC9	-3.43514	-304.442	0.000592
ENSG00000119321	FKBP15	3.43292	58.5497	0.000597
ENSG00000111907	TPD52L1	-3.43041	-33.0459	0.000603
ENSG00000137822	TUBGCP4	-3.42803	-178.103	0.000608
ENSG00000211445	GPX3	-3.42654	-23.61	0.000611
ENSG00000237330	RNF223	3.42411	94.499	0.000617
ENSG00000105245	NUMBL	3.41864	74.0879	0.000629
ENSG00000131951	LRRC9	3.41575	42.163	0.000636
ENSG00000111321	LTBR	3.41326	39.3319	0.000642
ENSG00000277258	PCGF2	3.41296	116.494	0.000643
ENSG00000137700	SLC37A4	-3.41205	-43.1741	0.000645
ENSG00000188739	RBM34	3.41077	129.079	0.000648
ENSG00000187288	CIDEC	3.40884	189.22	0.000652
ENSG00000132906	CASP9	-3.39227	-78.6215	0.000693
ENSG00000186298	PPP1CC	3.38989	119.282	0.000699
ENSG00000168394	TAP1	-3.3881	-42.6509	0.000704
ENSG00000204856	FAM216A	3.37652	45.0087	0.000734
ENSG00000196812	ZSCAN16	-3.37596	-74.0909	0.000736
ENSG00000112514	CUTA	-3.37297	-81.8707	0.000744
ENSG00000163686	ABHD6	-3.36998	-45.887	0.000752
ENSG00000176473	WDR25	-3.36753	-11.6683	0.000758
ENSG00000187475	H1-6	3.36721	69.3675	0.000759
ENSG00000104885	DOT1L	-3.36434	-171.53	0.000767
ENSG00000204653	ASPDH	3.36377	73.616	0.000769
ENSG00000188227	ZNF793	-3.36271	-11.9356	0.000772
ENSG00000091879	ANGPT2	3.3595	44.3362	0.000781
ENSG00000112561	TFEB	-3.35502	-40.2361	0.000794
ENSG00000138071	ACTR2	-3.34344	-702.309	0.000827
ENSG00000160471	COX6B2	3.34179	71.3537	0.000832
ENSG00000130584	ZBTB46	3.3389	64.8762	0.000841
ENSG00000153064	BANK1	3.33867	97.688	0.000842
ENSG00000141744	PNMT	3.33523	76.9319	0.000852
ENSG00000148180	GSN	3.3352	139.325	0.000852
ENSG00000169169	CPT1C	-3.33297	-8.88242	0.000859
ENSG00000117036	ETV3	-3.32985	-136.695	0.000869
ENSG00000067369	TP53BP1	3.32587	43.4466	0.000881
ENSG00000164398	ACSL6	3.32034	277.868	0.000899
ENSG00000163377	TAFA4	3.3123	274.398	0.000925
ENSG00000095794	CREM	-3.30881	-149.048	0.000937
ENSG00000166762	CATSPER2	-3.3066	-46.5214	0.000944
ENSG00000023892	DEF6	-3.30422	-18.553	0.000952
ENSG00000205884	DEFB136	3.30329	333.629	0.000956
ENSG00000142102	PGGHG	-3.30172	-21.2703	0.000961
ENSG00000075975	MKRN2	-3.29081	-19.4356	0.000999
ENSG00000256269	HMBS	-3.27619	-57.1567	0.001052
ENSG00000169900	PYDC1	-3.27347	-21.1938	0.001062
ENSG00000198522	GPN1	3.26922	50.7483	0.001078
ENSG00000177106	EPS8L2	3.26899	80.257	0.001079
ENSG00000163406	SLC15A2	3.26679	40.306	0.001088
ENSG00000102962	CCL22	-3.26666	-10.8984	0.001088
ENSG00000205442	IZUMO3	-3.26561	-297.966	0.001092
ENSG00000116584	ARHGEF2	3.2653	118.117	0.001093
ENSG00000180346	TIGD2	3.25569	38.5302	0.001131
ENSG00000167588	GPD1	-3.2503	-105.192	0.001153
ENSG00000144451	SPAG16	-3.24947	-49.3324	0.001156
ENSG00000064999	ANKS1A	-3.24843	-84.7045	0.00116
ENSG00000171532	NEUROD2	-3.24695	-424.326	0.001166
ENSG00000172680	MOS	-3.24559	-151.924	0.001172
ENSG00000129538	RNASE1	-3.23803	-31.9912	0.001204
ENSG00000152240	HAUS1	-3.2362	-11.7536	0.001211
ENSG00000167004	PDIA3	-3.23468	-55.435	0.001218
ENSG00000287080	H3C3	-3.23104	-85.4618	0.001233
ENSG00000161395	PGAP3	3.22839	71.8377	0.001245
ENSG00000180596	H2BC4	-3.22284	-46.6195	0.001269
ENSG00000258083	OR9A4	3.21794	222.438	0.001291
ENSG00000166947	EPB42	-3.2121	-121.15	0.001318
ENSG00000162399	BSND	3.2078	376.184	0.001338
ENSG00000188290	HES4	3.20325	3.40829	0.001359
ENSG00000171786	NHLH1	3.20113	78.7614	0.001369
ENSG00000111832	RWDD1	3.201	46.5283	0.00137
ENSG00000182952	HMGN4	3.20076	67.1404	0.001371
ENSG00000206530	CFAP44	3.19751	88.4689	0.001386
ENSG00000050393	MCUR1	-3.19276	-93.7943	0.001409
ENSG00000099834	CDHR5	3.18716	32.9554	0.001437
ENSG00000065029	ZNF76	-3.18376	-34.8806	0.001454
ENSG00000165997	ARL5B	-3.18196	-26.9421	0.001463
ENSG00000113575	PPP2CA	-3.17821	-162.875	0.001482
ENSG00000137337	MDC1	-3.17362	-44.6757	0.001505
ENSG00000174611	KY	-3.17199	-37.0622	0.001514
ENSG00000204410	MSH5	-3.16898	-41.1965	0.00153
ENSG00000197153	H3C12	-3.16832	-127.371	0.001533
ENSG00000239697	TNFSF12	-3.16748	-37.9145	0.001538
ENSG00000167244	IGF2	-3.16421	-156.685	0.001555
ENSG00000125967	NECAB3	3.15931	71.1927	0.001581
ENSG00000148019	CEP78	-3.15392	-97.1638	0.001611
ENSG00000158987	RAPGEF6	-3.15094	-90.9861	0.001627
ENSG00000204516	MICB	3.14312	14.0437	0.001672
ENSG00000203326	ZNF525	3.1426	25.863	0.001675
ENSG00000158406	H4C8	3.13288	11.5318	0.001731
ENSG00000003987	MTMR7	3.12695	81.6307	0.001766
ENSG00000139133	ALG10	-3.12182	-46.7244	0.001797
ENSG00000182108	DEXI	3.1218	45.754	0.001798
ENSG00000183625	CCR3	-3.12155	-42.598	0.001799
ENSG00000274997	H2AC12	-3.12051	-25.9463	0.001805
ENSG00000176909	MAMSTR	3.11663	87.0284	0.001829
ENSG00000101019	UQCC1	3.11358	77.9611	0.001848
ENSG00000153107	ANAPC1	3.10678	78.5787	0.001891
ENSG00000125691	RPL23	3.10517	258.599	0.001902
ENSG00000042813	ZPBP	-3.10306	-354.346	0.001915
ENSG00000138386	NAB1	-3.10205	-126.654	0.001922
ENSG00000138379	MSTN	-3.09742	-260.967	0.001952
ENSG00000126461	SCAF1	3.0974	575.734	0.001952
ENSG00000074219	TEAD2	-3.09474	-127.097	0.00197
ENSG00000112462	OR12D3	3.09413	335.453	0.001974
ENSG00000161328	LRRC56	3.08989	28.5209	0.002002
ENSG00000160181	TFF2	-3.08702	-158.515	0.002022
ENSG00000138623	SEMA7A	3.07653	74.3978	0.002094
ENSG00000007384	RHBDF1	3.07584	108.897	0.002099
ENSG00000212710	CTAGE1	3.07438	461.151	0.002109
ENSG00000213588	ZBTB9	3.07352	57.2312	0.002115
ENSG00000197283	SYNGAP1	-3.07281	-122.228	0.002121
ENSG00000141503	MINK1	-3.06971	-129.427	0.002143
ENSG00000275410	HNF1B	-3.06046	-73.6734	0.00221
ENSG00000125454	SLC25A19	3.05159	24.8741	0.002276
ENSG00000143622	RIT1	3.0508	147.943	0.002282
ENSG00000124564	SLC17A3	-3.04795	-30.1373	0.002304
ENSG00000213626	LBH	-3.04776	-18.6395	0.002306
ENSG00000174992	ZG16	3.04132	393.544	0.002355
ENSG00000101464	PIGU	-3.04089	-99.8196	0.002359
ENSG00000174939	ASPHD1	-3.03815	-31.5519	0.00238
ENSG00000146858	ZC3HAV1L	-3.038	-22.5329	0.002382
ENSG00000077157	PPP1R12B	3.03647	86.3376	0.002394
ENSG00000113916	BCL6	3.03235	22.9783	0.002427
ENSG00000198642	KLHL9	3.03216	41.1925	0.002428
ENSG00000147873	IFNA5	3.03214	430.916	0.002428
ENSG00000096872	IFT74	3.03123	51.5325	0.002436
ENSG00000188786	MTF1	3.03114	77.4884	0.002436
ENSG00000105063	PPP6R1	3.03004	153.589	0.002445
ENSG00000198369	SPRED2	3.02948	107.899	0.00245
ENSG00000136634	IL10	-3.02947	-19.5446	0.00245
ENSG00000127328	RAB3IP	3.02915	11.8331	0.002452
ENSG00000140678	ITGAX	3.02903	25.0143	0.002453
ENSG00000172661	WASHC2C	-3.0211	-30.7039	0.002519
ENSG00000182264	IZUMO1	-3.01993	-40.0453	0.002528
ENSG00000188747	NOXA1	3.01913	11.6017	0.002535
ENSG00000164113	ADAD1	-3.01856	-1236.13	0.00254
ENSG00000174938	SEZ6L2	-3.01665	-8.28238	0.002556
ENSG00000103507	BCKDK	3.01656	162.98	0.002557
ENSG00000198380	GFPT1	-3.01628	-37.6061	0.002559
ENSG00000165526	RPUSD4	3.01274	29.3757	0.002589
ENSG00000131196	NFATC1	-3.01074	-16.6238	0.002606
ENSG00000025434	NR1H3	-3.01027	-35.2247	0.00261
ENSG00000072694	FCGR2B	3.00912	11.1981	0.00262
ENSG00000124635	H2BC11	-3.00688	-156.061	0.002639
ENSG00000137868	STRA6	-3.0057	-37.2385	0.00265
ENSG00000066117	SMARCD1	-3.00554	-171.921	0.002651
ENSG00000100519	PSMC6	-3.00539	-94.0726	0.002652
ENSG00000096996	IL12RB1	3.00192	41.8713	0.002683
ENSG00000011485	PPP5C	-3.00112	-9.61943	0.00269
ENSG00000177225	GATD1	2.99776	97.2665	0.00272
ENSG00000170166	HOXD4	-2.99542	-143.337	0.002741
ENSG00000182177	ASB18	2.99511	707.913	0.002743
ENSG00000117215	PLA2G2D	2.99491	293.252	0.002745
ENSG00000065518	NDUFB4	2.98909	130.011	0.002798
ENSG00000113558	SKP1	2.98893	84.7287	0.0028
ENSG00000151689	INPP1	2.98827	57.4249	0.002806
ENSG00000196787	H2AC11	-2.98128	-343.106	0.00287
ENSG00000125965	GDF5	-2.97684	-246.655	0.002912
ENSG00000140474	ULK3	2.9766	115.078	0.002915
ENSG00000108306	FBXL20	-2.97032	-56.2947	0.002975
ENSG00000161610	HCRT	-2.96847	-54.0264	0.002993
ENSG00000158711	ELK4	-2.96653	-115.441	0.003012
ENSG00000198704	GPX6	2.96473	373.204	0.00303
ENSG00000184956	MUC6	-2.95788	-371.467	0.003098
ENSG00000162738	VANGL2	-2.95669	-98.5182	0.00311
ENSG00000116771	AGMAT	2.95522	19.4877	0.003124
ENSG00000133265	HSPBP1	-2.9528	-18.6878	0.003149
ENSG00000168301	KCTD6	-2.95243	-194.211	0.003153
ENSG00000141741	MIEN1	-2.94869	-261.389	0.003191
ENSG00000170917	NUDT6	-2.94791	-21.0247	0.003199
ENSG00000105171	POP4	-2.94344	-42.7486	0.003246
ENSG00000110721	CHKA	2.94144	83.7449	0.003267
ENSG00000101546	RBFA	-2.9408	-14.4325	0.003274
ENSG00000130511	SSBP4	2.93961	17.287	0.003286
ENSG00000186847	KRT14	2.93803	362.206	0.003303
ENSG00000280236	OR12D2	-2.93741	-691.087	0.00331
ENSG00000104886	PLEKHJ1	2.93297	172.138	0.003357
ENSG00000143669	LYST	-2.93119	-51.4433	0.003377
ENSG00000114982	KANSL3	2.92838	96.4984	0.003407
ENSG00000187051	RPS19BP1	-2.92725	-262.678	0.00342
ENSG00000197818	SLC9A8	-2.92411	-39.924	0.003454
ENSG00000137312	FLOT1	-2.92096	-55.9719	0.00349
ENSG00000089177	KIF16B	-2.91862	-12.9746	0.003516
ENSG00000163576	EFHB	2.91607	84.1761	0.003545
ENSG00000119541	VPS4B	2.91383	121.595	0.00357
ENSG00000160075	SSU72	-2.91268	-27.481	0.003583
ENSG00000104613	INTS10	-2.91226	-86.2799	0.003588
ENSG00000177455	CD19	-2.90906	-390.944	0.003625
ENSG00000139218	SCAF11	-2.90661	-163.33	0.003654
ENSG00000244355	LY6G6D	2.90617	61.4573	0.003659
ENSG00000137693	YAP1	-2.90452	-141.605	0.003678
ENSG00000069020	MAST4	2.90437	30.4499	0.00368
ENSG00000079332	SAR1A	2.90415	100.396	0.003682
ENSG00000140718	FTO	-2.90393	-124.615	0.003685
ENSG00000177030	DEAF1	-2.90248	-129.008	0.003702
ENSG00000160683	CXCR5	2.90245	39.1321	0.003703
ENSG00000125686	MED1	2.90228	31.7462	0.003705
ENSG00000126457	PRMT1	-2.90224	-485.461	0.003705
ENSG00000168491	CCDC110	-2.9016	-57.8712	0.003713
ENSG00000234829	IFNA17	-2.89609	-251.775	0.003778
ENSG00000144741	SLC25A26	-2.89232	-152.103	0.003824
ENSG00000115009	CCL20	2.88842	42.4644	0.003872
ENSG00000160695	VPS11	-2.88792	-57.4366	0.003878
ENSG00000122778	KIAA1549	-2.88667	-137.502	0.003893
ENSG00000099308	MAST3	-2.88655	-41.163	0.003895
ENSG00000075275	CELSR1	2.88643	83.5414	0.003896
ENSG00000251246	EFNA4-EFNA3	-2.88519	-40.0116	0.003912
ENSG00000204475	NCR3	2.88484	10.9562	0.003916
ENSG00000268500	SIGLEC5	-2.88434	-45.5207	0.003922
ENSG00000139531	SUOX	2.88328	89.5412	0.003936
ENSG00000084734	GCKR	2.88165	55.3406	0.003956
ENSG00000101680	LAMA1	2.88072	104.687	0.003968
ENSG00000232113	TEX50	2.87833	554.257	0.003998
ENSG00000128645	HOXD1	-2.87795	-46.8366	0.004003
ENSG00000204287	HLA-DRA	2.87754	171.931	0.004008
ENSG00000112078	KCTD20	2.87611	50.7364	0.004026
ENSG00000241370	RPP21	2.87561	23.8337	0.004033
ENSG00000169905	TOR1AIP2	-2.8731	-119.158	0.004065
ENSG00000173110	HSPA6	-2.86967	-24.4834	0.004109
ENSG00000204264	PSMB8	2.86691	125.198	0.004145
ENSG00000105401	CDC37	-2.86411	-66.9272	0.004182
ENSG00000167840	ZNF232	2.85907	191.882	0.004249
ENSG00000215704	CELA2B	-2.85749	-146.232	0.00427
ENSG00000135604	STX11	-2.85711	-136.864	0.004275
ENSG00000170606	HSPA4	2.85529	60.5078	0.0043
ENSG00000240204	SMKR1	-2.85187	-68.8709	0.004346
ENSG00000198087	CD2AP	2.84765	73.4069	0.004404
ENSG00000126603	GLIS2	-2.84661	-98.7055	0.004419
ENSG00000120949	TNFRSF8	2.84591	81.2929	0.004428
ENSG00000076321	KLHL20	2.84468	221.734	0.004446
ENSG00000076662	ICAM3	2.84452	39.054	0.004448
ENSG00000105549	THEG	2.84262	204.621	0.004474
ENSG00000245680	ZNF585B	-2.8417	-64.547	0.004487
ENSG00000277481	PKD1L3	-2.84057	-105.903	0.004503
ENSG00000141540	TTYH2	-2.84021	-59.7557	0.004508
ENSG00000105538	RASIP1	-2.83968	-48.4669	0.004516
ENSG00000160124	MIX23	2.83901	46.2585	0.004525
ENSG00000138796	HADH	2.83304	74.2599	0.004611
ENSG00000186908	ZDHHC17	-2.83254	-150.789	0.004618
ENSG00000079689	SCGN	-2.83114	-391.9	0.004638
ENSG00000122986	HVCN1	2.83088	21.0201	0.004642
ENSG00000112576	CCND3	-2.82856	-73.434	0.004676
ENSG00000072858	SIDT1	2.82633	1.89156	0.004708
ENSG00000205922	ONECUT3	-2.82599	-433.699	0.004713
ENSG00000182150	ERCC6L2	-2.82565	-35.5577	0.004718
ENSG00000124772	CPNE5	2.82365	121.489	0.004748
ENSG00000072571	HMMR	2.81969	17.1511	0.004807
ENSG00000180113	TDRD6	-2.81864	-368.814	0.004823
ENSG00000175029	CTBP2	2.81733	16.2276	0.004842
ENSG00000167261	DPEP2	2.81599	61.5052	0.004863
ENSG00000197798	FAM118B	2.81459	22.1004	0.004884
ENSG00000250067	YJEFN3	2.80876	197.084	0.004973
ENSG00000105810	CDK6	-2.80457	-227.785	0.005038
ENSG00000197930	ERO1A	-2.80071	-10.4488	0.005099
ENSG00000197253	TPSB2	-2.80041	-1542.88	0.005104
ENSG00000197587	DMBX1	2.79905	116.584	0.005125
ENSG00000164187	LMBRD2	-2.79885	-119.662	0.005129
ENSG00000197965	MPZL1	2.7987	8.53434	0.005131
ENSG00000135916	ITM2C	2.79796	7.8311	0.005143
ENSG00000223638	RFPL4A	-2.79775	-23.9704	0.005146
ENSG00000132680	KHDC4	-2.79467	-36.1439	0.005195
ENSG00000254415	SIGLEC14	-2.79356	-14.7252	0.005213
ENSG00000106546	AHR	-2.79212	-51.9285	0.005236
ENSG00000134571	MYBPC3	-2.79196	-94.5223	0.005239
ENSG00000128815	WDFY4	2.79026	23.1076	0.005267
ENSG00000145779	TNFAIP8	2.78897	13.7759	0.005288
ENSG00000109674	NEIL3	-2.78632	-39.5792	0.005331
ENSG00000115446	UNC50	2.78438	71.8611	0.005363
ENSG00000126821	SGPP1	2.7838	116.782	0.005373
ENSG00000152611	CAPSL	-2.78336	-48.9095	0.00538
ENSG00000189298	ZKSCAN3	2.78065	43.0103	0.005425
ENSG00000113249	HAVCR1	-2.77929	-112.734	0.005448
ENSG00000197724	PHF2	-2.77808	-31.5938	0.005468
ENSG00000196704	AMZ2	2.77783	23.3347	0.005472
ENSG00000151690	MFSD6	2.77563	9.0701	0.005509
ENSG00000128891	CCDC32	-2.77187	-23.2471	0.005573
ENSG00000173269	MMRN2	-2.77032	-22.6935	0.0056
ENSG00000263528	IKBKE	-2.76976	-9.41108	0.00561
ENSG00000166482	MFAP4	2.76962	288.905	0.005612
ENSG00000188283	ZNF383	-2.76922	-66.292	0.005619
ENSG00000101412	E2F1	-2.76171	-13.6901	0.00575
ENSG00000189362	NEMP2	2.76073	13.6769	0.005767
ENSG00000185760	KCNQ5	2.76017	45.8296	0.005777
ENSG00000066777	ARFGEF1	2.76002	82.2417	0.00578
ENSG00000170412	GPRC5C	-2.75945	-79.9345	0.00579
ENSG00000205832	C16orf96	2.75925	195.675	0.005793
ENSG00000170779	CDCA4	2.75807	79.8463	0.005814
ENSG00000134389	CFHR5	2.7575	119.669	0.005825
ENSG00000130997	POLN	2.75703	97.9982	0.005833
ENSG00000184163	C1QTNF12	2.75674	119.483	0.005838
ENSG00000244411	KRTAP5-7	2.75632	351.148	0.005845
ENSG00000168546	GFRA2	-2.75384	-266.493	0.00589
ENSG00000122034	GTF3A	-2.75053	-27.928	0.00595
ENSG00000149403	GRIK4	2.74652	220.177	0.006023
ENSG00000105499	PLA2G4C	2.74555	91.7088	0.006041
ENSG00000085831	TTC39A	2.74518	210.919	0.006048
ENSG00000047936	ROS1	-2.74358	-86.0911	0.006077
ENSG00000127081	ZNF484	-2.74305	-60.8609	0.006087
ENSG00000163082	SGPP2	-2.74281	-60.3899	0.006092
ENSG00000125148	MT2A	2.74262	68.2098	0.006095
ENSG00000123505	AMD1	-2.74223	-53.0407	0.006102
ENSG00000204520	MICA	-2.73912	-9.24275	0.00616
ENSG00000173226	IQCB1	-2.7379	-249.038	0.006183
ENSG00000001460	STPG1	2.73368	31.327	0.006263
ENSG00000175806	MSRA	2.7335	102.924	0.006267
ENSG00000090520	DNAJB11	-2.73284	-54.3305	0.006279
ENSG00000180257	ZNF816	-2.73219	-101.548	0.006291
ENSG00000135362	PRR5L	2.72608	15.4854	0.006409
ENSG00000146151	HMGCLL1	-2.72341	-262.401	0.006461
ENSG00000204428	LY6G5C	-2.72088	-138.625	0.006511
ENSG00000047932	GOPC	2.71842	19.1534	0.006559
ENSG00000282988	ENSG00000282988	-2.71706	-20.883	0.006587
ENSG00000163485	ADORA1	2.71583	89.0434	0.006611
ENSG00000089597	GANAB	2.70895	288.522	0.00675
ENSG00000161609	KASH5	2.70862	5.09735	0.006756
ENSG00000086619	ERO1B	-2.70854	-19.1721	0.006758
ENSG00000241399	CD302	-2.70812	-50.2346	0.006766
ENSG00000064933	PMS1	2.70618	21.0261	0.006806
ENSG00000186665	C17orf58	-2.70552	-98.0347	0.00682
ENSG00000060718	COL11A1	2.70505	224.832	0.006829
ENSG00000179869	ABCA13	-2.70493	-160.652	0.006832
ENSG00000165617	DACT1	-2.70336	-34.0054	0.006864
ENSG00000157613	CREB3L1	-2.70335	-225.92	0.006864
ENSG00000064666	CNN2	2.70249	28.5644	0.006882
ENSG00000183682	BMP8A	2.70208	19.9042	0.006891
ENSG00000088827	SIGLEC1	-2.69948	-25.0604	0.006945
ENSG00000145214	DGKQ	2.69864	6.30735	0.006962
ENSG00000109736	MFSD10	2.698	70.8423	0.006976
ENSG00000104972	LILRB1	-2.69635	-19.6929	0.00701
ENSG00000164323	CFAP97	2.69633	43.8797	0.007011
ENSG00000110395	CBL	-2.69534	-66.4319	0.007032
ENSG00000135116	HRK	-2.69526	-17.1725	0.007033
ENSG00000135541	AHI1	-2.69404	-33.8941	0.007059
ENSG00000104728	ARHGEF10	2.69339	41.3144	0.007073
ENSG00000150764	DIXDC1	-2.69117	-94.9442	0.00712
ENSG00000283439	SPEM3	2.68887	1062.36	0.007169
ENSG00000068079	IFI35	-2.68869	-37.1246	0.007173
ENSG00000145604	SKP2	-2.68721	-106.382	0.007205
ENSG00000070019	GUCY2C	2.68485	244.621	0.007256
ENSG00000087076	HSD17B14	-2.68421	-50.9849	0.00727
ENSG00000177556	ATOX1	-2.68315	-22.1601	0.007293
ENSG00000178852	EFCAB13	-2.68062	-12.4346	0.007349
ENSG00000149115	TNKS1BP1	-2.68061	-33.6692	0.007349
ENSG00000100294	MCAT	2.67971	7.74932	0.007369
ENSG00000115896	PLCL1	2.67947	69.3908	0.007374
ENSG00000197562	RAB40C	-2.67541	-32.9984	0.007464
ENSG00000136810	TXN	-2.67513	-18.0877	0.00747
ENSG00000169223	LMAN2	-2.67371	-249.83	0.007502
ENSG00000136021	SCYL2	2.67285	36.6598	0.007521
ENSG00000272899	ATP6V1FNB	-2.67245	-438.198	0.00753
ENSG00000162104	ADCY9	2.67092	58.9484	0.007564
ENSG00000151164	RAD9B	-2.66959	-42.4071	0.007594
ENSG00000279000	OR10A6	2.66765	174.717	0.007638
ENSG00000250305	TRMT9B	-2.66715	-155.878	0.00765
ENSG00000143434	SEMA6C	-2.66583	-285.392	0.00768
ENSG00000014914	MTMR11	-2.66568	-250.208	0.007683
ENSG00000204880	KRTAP4-8	-2.66513	-155.328	0.007696
ENSG00000273802	H2BC8	2.6639	44.0077	0.007724
ENSG00000175595	ERCC4	-2.66296	-53.4815	0.007746
ENSG00000123610	TNFAIP6	2.66253	7.95643	0.007756
ENSG00000070961	ATP2B1	2.6583	30.7818	0.007854
ENSG00000021355	SERPINB1	2.65775	30.8477	0.007866
ENSG00000114786	ABHD14A-ACY1	-2.65744	-893.763	0.007874
ENSG00000158869	FCER1G	-2.65597	-16.302	0.007908
ENSG00000249709	ZNF564	2.65393	21.5391	0.007956
ENSG00000125780	TGM3	-2.65391	-27.8245	0.007957
ENSG00000170276	HSPB2	-2.65016	-367.577	0.008045
ENSG00000084674	APOB	2.64981	24.5813	0.008054
ENSG00000079102	RUNX1T1	2.64821	165.824	0.008092
ENSG00000131591	C1orf159	2.64716	24.7369	0.008117
ENSG00000048649	RSF1	-2.64654	-192.646	0.008132
ENSG00000137809	ITGA11	-2.64489	-67.0221	0.008172
ENSG00000019995	ZRANB1	-2.6424	-16.9616	0.008232
ENSG00000135100	HNF1A	2.64233	249.709	0.008234
ENSG00000119669	IRF2BPL	2.64052	10.9858	0.008278
ENSG00000278870	OR51G1	-2.63761	-408.716	0.008349
ENSG00000083290	ULK2	2.63604	46.4804	0.008388
ENSG00000166224	SGPL1	-2.63599	-63.3138	0.008389
ENSG00000283516	LITAFD	-2.63536	-153.706	0.008405
ENSG00000143032	BARHL2	2.63274	71.7552	0.00847
ENSG00000149428	HYOU1	-2.63161	-52.7519	0.008498
ENSG00000151849	CENPJ	2.6306	30.1708	0.008524
ENSG00000171403	KRT9	2.6305	240.408	0.008526
ENSG00000063245	EPN1	-2.62975	-52.8734	0.008545
ENSG00000100321	SYNGR1	2.62885	5.74742	0.008567
ENSG00000197728	RPS26	-2.62799	-19.129	0.008589
ENSG00000278588	H2BC10	-2.62758	-62.0408	0.0086
ENSG00000253958	CLDN23	2.62611	2.05202	0.008637
ENSG00000130479	MAP1S	2.62541	10.9541	0.008654
ENSG00000080166	DCT	-2.62429	-123.919	0.008683
ENSG00000117643	MAN1C1	2.6225	146.162	0.008729
ENSG00000104691	UBXN8	-2.6219	-43.0386	0.008744
ENSG00000111678	C12orf57	-2.62188	-63.4583	0.008745
ENSG00000184939	ZFP90	-2.62065	-5.89	0.008776
ENSG00000162928	PEX13	-2.6178	-44.1511	0.00885
ENSG00000127780	OR1E2	2.61533	476.596	0.008914
ENSG00000198563	DDX39B	-2.61424	-41.1546	0.008943
ENSG00000173267	SNCG	-2.61393	-75.6723	0.008951
ENSG00000182985	CADM1	-2.6132	-104.967	0.00897
ENSG00000284779	ENSG00000284779	-2.61301	-154.153	0.008975
ENSG00000180817	PPA1	2.6129	46.6901	0.008978
ENSG00000153113	CAST	2.60896	63.3856	0.009082
ENSG00000285085	ENSG00000285085	2.60831	27.2056	0.009099
ENSG00000148600	CDHR1	-2.60821	-173.986	0.009102
ENSG00000124160	NCOA5	2.60798	60.3364	0.009108
ENSG00000147364	FBXO25	2.60778	14.1961	0.009113
ENSG00000163931	TKT	-2.60627	-55.2245	0.009153
ENSG00000130559	CAMSAP1	2.60601	25.4357	0.00916
ENSG00000099617	EFNA2	-2.60549	-410.167	0.009174
ENSG00000093217	XYLB	-2.60384	-136.424	0.009219
ENSG00000140464	PML	2.60343	49.2276	0.009229
ENSG00000138092	CENPO	-2.60342	-44.559	0.00923
ENSG00000259384	GH1	-2.60341	-15.4289	0.00923
ENSG00000168806	LCMT2	-2.60313	-19.57	0.009238
ENSG00000173581	CCDC106	-2.60306	-59.2596	0.00924
ENSG00000178802	MPI	2.60173	45.3679	0.009275
ENSG00000141298	SSH2	-2.60119	-130.619	0.00929
ENSG00000183484	GPR132	2.59799	8.85318	0.009377
ENSG00000143257	NR1I3	-2.59762	-82.2882	0.009387
ENSG00000118420	UBE3D	-2.59351	-40.557	0.0095
ENSG00000160179	ABCG1	2.59326	39.0436	0.009507
ENSG00000173404	INSM1	2.5924	25.0919	0.009531
ENSG00000114742	WDR48	2.59182	81.9705	0.009547
ENSG00000227507	LTB	-2.59044	-110.486	0.009585
ENSG00000254470	AP5B1	-2.58959	-26.4366	0.009609
ENSG00000115226	FNDC4	2.5888	107.339	0.009631
ENSG00000198604	BAZ1A	2.58822	61.6916	0.009647
ENSG00000168564	CDKN2AIP	-2.58803	-40.8557	0.009653
ENSG00000145907	G3BP1	2.58737	28.0578	0.009671
ENSG00000151065	DCP1B	2.58734	40.4639	0.009672
ENSG00000174989	FBXW8	-2.5864	-15.967	0.009698
ENSG00000197273	GUCA2A	2.58601	248.45	0.009709
ENSG00000104213	PDGFRL	2.58481	22.2295	0.009743
ENSG00000154813	DPH3	2.58323	33.0003	0.009788
ENSG00000136710	CCDC115	2.58256	110.167	0.009807
ENSG00000166741	NNMT	-2.58156	-101.549	0.009835
ENSG00000066827	ZFAT	2.58148	104.322	0.009838
ENSG00000169397	RNASE3	2.57879	8.50572	0.009915
ENSG00000231274	SBK3	-2.57818	-73.3583	0.009932
ENSG00000196826	ENSG00000196826	2.57457	22.5591	0.010037
ENSG00000120235	IFNA6	-2.57423	-959.579	0.010046
ENSG00000167395	ZNF646	-2.57419	-90.9078	0.010047
ENSG00000183569	SERHL2	-2.57382	-8.5559	0.010058
ENSG00000215817	ZC3H11B	-2.5738	-211.608	0.010059
ENSG00000133328	PLAAT2	2.5716	35.3164	0.010123
ENSG00000159224	GIP	2.5714	750.708	0.010129
ENSG00000164077	MON1A	-2.57067	-117.657	0.01015
ENSG00000155827	RNF20	-2.56884	-51.1078	0.010204
ENSG00000130427	EPO	2.56699	205.706	0.010259
ENSG00000241360	PDXP	-2.56693	-123.385	0.01026
ENSG00000152904	GGPS1	2.56642	93.2317	0.010275
ENSG00000141458	NPC1	-2.56638	-42.8731	0.010277
ENSG00000133433	GSTT2B	-2.56607	-26.0949	0.010286
ENSG00000198252	STYX	2.56509	28.7944	0.010315
ENSG00000054611	TBC1D22A	-2.56421	-26.1373	0.010341
ENSG00000142182	DNMT3L	2.56206	367.367	0.010405
ENSG00000225526	MKRN2OS	2.56196	66.4102	0.010408
ENSG00000171634	BPTF	-2.56184	-99.3004	0.010412
ENSG00000095932	SMIM24	2.56096	50.6849	0.010438
ENSG00000104783	KCNN4	2.55697	38.7746	0.010559
ENSG00000216588	IGSF23	2.55588	50.2467	0.010592
ENSG00000188305	PEAK3	-2.55397	-21.6149	0.01065
ENSG00000003137	CYP26B1	2.55396	231.197	0.010651
ENSG00000128917	DLL4	-2.55168	-192.772	0.010721
ENSG00000149639	SOGA1	-2.55147	-49.5058	0.010727
ENSG00000136444	RSAD1	-2.55118	-93.3545	0.010736
ENSG00000196227	FAM217B	-2.55076	-86.0246	0.010749
ENSG00000204381	LAYN	2.54998	20.5507	0.010773
ENSG00000171804	WDR87	2.54918	44.2005	0.010798
ENSG00000204308	RNF5	2.54726	83.8466	0.010857
ENSG00000003756	RBM5	-2.54712	-91.9236	0.010862
ENSG00000170417	TMEM182	2.54608	100.688	0.010894
ENSG00000101191	DIDO1	2.54391	72.1322	0.010962
ENSG00000131142	CCL25	2.54124	21.2365	0.011046
ENSG00000257184	ENSG00000257184	-2.53938	-216.177	0.011105
ENSG00000111231	GPN3	2.53872	14.4031	0.011126
ENSG00000179580	RNF151	-2.53559	-16.986	0.011226
ENSG00000155363	MOV10	-2.53386	-47.5881	0.011281
ENSG00000167487	KLHL26	2.53348	77.2253	0.011294
ENSG00000107902	LHPP	-2.53236	-6.06195	0.01133
ENSG00000122218	COPA	2.53132	29.2918	0.011363
ENSG00000111537	IFNG	-2.53064	-69.1985	0.011385
ENSG00000171135	JAGN1	-2.52997	-19.5171	0.011407
ENSG00000136059	VILL	2.52826	101.179	0.011463
ENSG00000115084	SLC35F5	-2.52698	-28.0465	0.011505
ENSG00000116001	TIA1	-2.52542	-40.1204	0.011556
ENSG00000122481	RWDD3	2.52537	24.6961	0.011558
ENSG00000006576	PHTF2	2.52411	49.7013	0.011599
ENSG00000000938	FGR	2.52273	55.9085	0.011645
ENSG00000133561	GIMAP6	2.52208	32.3029	0.011666
ENSG00000126458	RRAS	2.5219	57.1764	0.011672
ENSG00000157992	KRTCAP3	-2.52159	-111.77	0.011683
ENSG00000143977	SNRPG	-2.51987	-36.6825	0.01174
ENSG00000138115	CYP2C8	-2.51985	-216.025	0.011741
ENSG00000072110	ACTN1	2.51772	12.5133	0.011812
ENSG00000111261	MANSC1	-2.51735	-23.9084	0.011824
ENSG00000100362	PVALB	-2.51638	-64.7563	0.011857
ENSG00000136856	SLC2A8	-2.51256	-15.7104	0.011986
ENSG00000203814	H2BC18	2.51153	289.242	0.012021
ENSG00000184986	TMEM121	-2.50931	-197.462	0.012097
ENSG00000163121	NEURL3	-2.50644	-218.078	0.012195
ENSG00000164951	PDP1	2.50552	48.9583	0.012227
ENSG00000166170	BAG5	-2.50396	-24.6212	0.012281
ENSG00000068024	HDAC4	-2.50368	-182.01	0.012291
ENSG00000221874	ZNF816-ZNF321P	-2.50321	-78.7144	0.012307
ENSG00000181751	MACIR	2.50212	30.1716	0.012345
ENSG00000166603	MC4R	-2.50111	-60.663	0.012381
ENSG00000040933	INPP4A	2.50005	35.1085	0.012418
ENSG00000143226	FCGR2A	2.49978	58.4681	0.012427
ENSG00000158023	CFAP251	-2.49906	-5.54444	0.012452
ENSG00000162526	TSSK3	-2.49836	-3658.2	0.012477
ENSG00000198771	RCSD1	2.49773	60.516	0.012499
ENSG00000068383	INPP5A	2.49659	99.1606	0.012539
ENSG00000177830	CHID1	-2.49567	-45.2844	0.012572
ENSG00000100523	DDHD1	2.49513	37.3097	0.012591
ENSG00000095485	CWF19L1	-2.49513	-32.4119	0.012591
ENSG00000121053	EPX	2.49277	5.62304	0.012675
ENSG00000064687	ABCA7	2.49237	5.98909	0.01269
ENSG00000255974	CYP2A6	-2.49189	-365.011	0.012707
ENSG00000189233	NUGGC	-2.4918	-37.6979	0.01271
ENSG00000105849	POLR1F	-2.4903	-31.5277	0.012764
ENSG00000146263	MMS22L	-2.48984	-42.0969	0.01278
ENSG00000126432	PRDX5	-2.48938	-126.973	0.012796
ENSG00000184378	ACTRT3	2.489	79.6625	0.01281
ENSG00000159210	SNF8	2.48766	71.913	0.012858
ENSG00000040633	PHF23	-2.48654	-38.1092	0.012899
ENSG00000205090	TMEM240	2.48597	210.082	0.01292
ENSG00000125900	SIRPD	2.48425	132.734	0.012983
ENSG00000162456	KNCN	2.48378	291.181	0.013
ENSG00000164111	ANXA5	-2.48378	-10.2343	0.013
ENSG00000275896	PRSS2	2.48267	11.2686	0.01304
ENSG00000087074	PPP1R15A	2.47863	23.6211	0.013189
ENSG00000175662	TOM1L2	-2.47814	-98.1157	0.013207
ENSG00000185522	LMNTD2	2.47732	48.6466	0.013237
ENSG00000142224	IL19	-2.47625	-9.59426	0.013277
ENSG00000100154	TTC28	2.47603	19.0548	0.013285
ENSG00000149308	NPAT	2.47452	30.5947	0.013341
ENSG00000038295	TLL1	-2.47451	-212.587	0.013342
ENSG00000196655	TRAPPC4	2.47402	37.509	0.01336
ENSG00000198356	GET3	2.47401	182.525	0.013361
ENSG00000140320	BAHD1	2.47325	76.1724	0.013389
ENSG00000179059	ZFP42	2.47318	267.589	0.013392
ENSG00000147872	PLIN2	-2.47241	-27.3345	0.013421
ENSG00000165661	QSOX2	-2.47182	-19.0698	0.013443
ENSG00000090060	PAPOLA	-2.46984	-57.0375	0.013517
ENSG00000171798	KNDC1	-2.46922	-100.508	0.013541
ENSG00000134470	IL15RA	2.46852	21.1012	0.013567
ENSG00000182896	TMEM95	2.46738	82.1862	0.01361
ENSG00000151687	ANKAR	2.46535	184.692	0.013688
ENSG00000182224	CYB5D1	-2.4645	-45.4468	0.01372
ENSG00000112308	C6orf62	-2.46406	-88.1018	0.013737
ENSG00000139970	RTN1	-2.46288	-258.081	0.013783
ENSG00000131910	NR0B2	-2.46123	-207.709	0.013846
ENSG00000182979	MTA1	-2.45984	-268.072	0.0139
ENSG00000180089	TMEM86B	2.45983	272.551	0.0139
ENSG00000076685	NT5C2	2.45949	17.7768	0.013914
ENSG00000168803	ADAL	-2.45828	-14.5151	0.013961
ENSG00000155926	SLA	-2.45818	-18.9487	0.013964
ENSG00000196466	ZNF799	-2.45552	-119.429	0.014068
ENSG00000204022	LIPJ	-2.45478	-156.355	0.014097
ENSG00000134824	FADS2	-2.45427	-4.18776	0.014117
ENSG00000142961	MOB3C	-2.45411	-8.29101	0.014123
ENSG00000178860	MSC	-2.45409	-7.95153	0.014124
ENSG00000148704	VAX1	-2.45376	-478.088	0.014137
ENSG00000127314	RAP1B	-2.45288	-285.275	0.014172
ENSG00000144134	RABL2A	2.45265	58.2722	0.014181
ENSG00000155858	LSM11	2.45235	34.2548	0.014193
ENSG00000184924	PTRHD1	-2.45211	-36.0119	0.014202
ENSG00000189079	ARID2	2.44944	235.436	0.014308
ENSG00000054654	SYNE2	-2.44871	-42.1532	0.014337
ENSG00000171060	C8orf74	-2.4485	-166.365	0.014345
ENSG00000154814	OXNAD1	2.44744	55.8665	0.014387
ENSG00000100522	GNPNAT1	-2.44317	-25.6616	0.014559
ENSG00000182866	LCK	2.43938	76.5225	0.014713
ENSG00000204518	AADACL4	-2.43671	-164.767	0.014822
ENSG00000129245	FXR2	-2.4344	-3233.83	0.014917
ENSG00000178522	AMBN	2.43356	164.626	0.014951
ENSG00000102904	TSNAXIP1	2.43304	191.276	0.014973
ENSG00000130589	HELZ2	-2.43155	-37.6992	0.015035
ENSG00000140107	SLC25A47	2.43067	41.0143	0.015071
ENSG00000089225	TBX5	2.43026	315.658	0.015088
ENSG00000164136	IL15	2.42998	51.4123	0.0151
ENSG00000157911	PEX10	2.42768	53.85	0.015196
ENSG00000090530	P3H2	-2.42705	-31.3494	0.015222
ENSG00000169635	HIC2	-2.42612	-183.527	0.015261
ENSG00000132952	USPL1	2.4253	69.2721	0.015296
ENSG00000099365	STX1B	-2.4248	-418.249	0.015317
ENSG00000135870	RC3H1	2.42128	56.4677	0.015466
ENSG00000125966	MMP24	2.42084	232.423	0.015485
ENSG00000166200	COPS2	-2.41946	-87.6202	0.015543
ENSG00000230657	PRB4	-2.41855	-384.228	0.015582
ENSG00000129354	AP1M2	-2.41694	-127.815	0.015652
ENSG00000227729	RD3L	2.41683	17.4445	0.015656
ENSG00000123374	CDK2	-2.41017	-66.0444	0.015945
ENSG00000178184	PARD6G	-2.40849	-60.1317	0.016019
ENSG00000111652	COPS7A	2.4079	37.9541	0.016045
ENSG00000216490	IFI30	-2.40737	-204.449	0.016068
ENSG00000148935	GAS2	-2.4069	-44.7784	0.016089
ENSG00000215695	RSC1A1	-2.40682	-311.005	0.016092
ENSG00000104894	CD37	2.40677	23.9194	0.016094
ENSG00000166261	ZNF202	2.40664	50.1252	0.0161
ENSG00000138439	FAM117B	-2.40504	-15.2009	0.016171
ENSG00000169474	SPRR1A	2.40387	101.569	0.016222
ENSG00000288681	ENSG00000288681	2.40319	18.0294	0.016253
ENSG00000184979	USP18	2.40313	8.25941	0.016255
ENSG00000173210	ABLIM3	2.40219	85.3006	0.016297
ENSG00000146839	ZAN	2.40201	75.6921	0.016305
ENSG00000163666	HESX1	2.40159	82.0006	0.016324
ENSG00000142751	GPN2	-2.40146	-15.9367	0.01633
ENSG00000085871	MGST2	-2.40139	-45.4077	0.016333
ENSG00000138185	ENTPD1	2.40088	19.3737	0.016356
ENSG00000249773	ENSG00000249773	2.39987	15.942	0.016401
ENSG00000107159	CA9	-2.39893	-73.8565	0.016443
ENSG00000205423	CNEP1R1	2.39849	36.5126	0.016463
ENSG00000144589	STK11IP	2.39847	109.294	0.016464
ENSG00000107551	RASSF4	2.39804	56.7937	0.016483
ENSG00000171631	P2RY6	-2.39713	-2.96915	0.016524
ENSG00000145879	SPINK7	-2.39611	-1150.73	0.01657
ENSG00000135966	TGFBRAP1	2.39479	30.6548	0.01663
ENSG00000154856	APCDD1	-2.39406	-22.5216	0.016663
ENSG00000154719	MRPL39	2.39336	34.7206	0.016695
ENSG00000129422	MTUS1	-2.39306	-25.7889	0.016709
ENSG00000153391	INO80C	2.3922	13.9673	0.016748
ENSG00000163374	YY1AP1	2.39196	82.9359	0.016759
ENSG00000090686	USP48	2.39172	47.4987	0.01677
ENSG00000221886	FAM200C	-2.39157	-35.7509	0.016776
ENSG00000171794	UTF1	2.39025	159.546	0.016837
ENSG00000283782	ENSG00000283782	2.39024	16.0184	0.016837
ENSG00000138794	CASP6	-2.38894	-57.2076	0.016897
ENSG00000166927	MS4A7	2.38831	29.749	0.016926
ENSG00000167772	ANGPTL4	2.38795	18.4644	0.016943
ENSG00000188784	PLA2G2E	2.38759	109.415	0.016959
ENSG00000137842	TMEM62	2.38726	95.6018	0.016975
ENSG00000166126	AMN	-2.38695	-23.9717	0.016989
ENSG00000162998	FRZB	-2.38639	-68.1914	0.017015
ENSG00000105278	ZFR2	2.38586	157.597	0.017039
ENSG00000134007	ADAM20	-2.38372	-369.932	0.017138
ENSG00000120251	GRIA2	-2.38363	-344.407	0.017143
ENSG00000158104	HPD	-2.38277	-31.3047	0.017183
ENSG00000157303	SUSD3	-2.38047	-19.0442	0.017291
ENSG00000147885	IFNA16	-2.38037	-530.915	0.017295
ENSG00000172724	CCL19	-2.37897	-13.585	0.017361
ENSG00000206559	ZCWPW2	-2.37724	-30.095	0.017443
ENSG00000164512	ANKRD55	-2.37543	-91.2122	0.017528
ENSG00000140030	GPR65	2.37534	18.9607	0.017533
ENSG00000198945	L3MBTL3	2.37487	22.9849	0.017555
ENSG00000203663	OR2L2	-2.37359	-73.8363	0.017616
ENSG00000182836	PLCXD3	2.37352	115.976	0.017619
ENSG00000144642	RBMS3	2.37187	37.6064	0.017699
ENSG00000173715	C11orf80	-2.3703	-61.2582	0.017774
ENSG00000182054	IDH2	2.37006	75.087	0.017785
ENSG00000169372	CRADD	2.36979	52.999	0.017798
ENSG00000149516	MS4A3	-2.36964	-14.2723	0.017805
ENSG00000144354	CDCA7	2.36933	44.8118	0.01782
ENSG00000186193	SAPCD2	2.36923	42.7071	0.017825
ENSG00000185347	TEDC1	2.36833	132.368	0.017869
ENSG00000041515	MYO16	2.36693	205.502	0.017936
ENSG00000111639	MRPL51	-2.36614	-6.71372	0.017975
ENSG00000172717	GARIN2	2.36612	155.201	0.017975
ENSG00000106392	C1GALT1	2.36407	5.34885	0.018075
ENSG00000184056	VPS33B	2.36349	70.6281	0.018103
ENSG00000116014	KISS1R	-2.36327	-39.399	0.018114
ENSG00000078328	RBFOX1	2.36325	296.839	0.018115
ENSG00000215372	ZNF705G	2.36235	2431.76	0.01816
ENSG00000185201	IFITM2	2.35879	16.1644	0.018335
ENSG00000198099	ADH4	2.35807	22.2561	0.01837
ENSG00000165804	ZNF219	-2.35751	-256.481	0.018398
ENSG00000183760	ACP7	-2.35716	-36.9614	0.018415
ENSG00000066279	ASPM	-2.35543	-206.23	0.018501
ENSG00000100504	PYGL	2.35473	3.5802	0.018536
ENSG00000180287	PLD5	-2.35374	-210.959	0.018585
ENSG00000067836	ROGDI	2.35273	10.8352	0.018636
ENSG00000165475	CRYL1	-2.35217	-27.039	0.018664
ENSG00000137673	MMP7	-2.35145	-20.7203	0.0187
ENSG00000204366	ZBTB12	-2.35077	-34.9468	0.018735
ENSG00000100324	TAB1	-2.3502	-63.387	0.018763
ENSG00000100926	TM9SF1	2.35015	36.8592	0.018766
ENSG00000258102	MAP1LC3B2	2.35013	47.4863	0.018767
ENSG00000168090	COPS6	2.34746	66.258	0.018902
ENSG00000289791	ENSG00000289791	2.34686	7.90021	0.018932
ENSG00000113583	C5orf15	-2.34641	-90.9615	0.018955
ENSG00000168515	SCGB1D1	-2.34513	-143.308	0.01902
ENSG00000185627	PSMD13	2.34469	39.7822	0.019043
ENSG00000153294	ADGRF4	-2.34406	-80.3777	0.019075
ENSG00000288864	ARHGAP11A-SCG5	-2.34404	-186.123	0.019076
ENSG00000166257	SCN3B	2.3437	21.2074	0.019094
ENSG00000088538	DOCK3	2.34328	199.324	0.019115
ENSG00000027075	PRKCH	2.34294	12.8674	0.019133
ENSG00000138395	CDK15	-2.34199	-67.6917	0.019181
ENSG00000103091	WDR59	2.33989	31.8702	0.019289
ENSG00000148926	ADM	2.33927	16.7333	0.019322
ENSG00000135387	CAPRIN1	2.33811	98.0694	0.019382
ENSG00000065357	DGKA	2.33807	49.8165	0.019383
ENSG00000132510	KDM6B	2.33801	114.056	0.019387
ENSG00000135823	STX6	2.33714	38.3968	0.019432
ENSG00000165474	GJB2	-2.33702	-4.54888	0.019438
ENSG00000184489	PTP4A3	-2.33685	-12.481	0.019447
ENSG00000213066	CEP43	2.33645	10.7717	0.019468
ENSG00000128408	RIBC2	-2.33559	-24.3499	0.019512
ENSG00000123179	EBPL	-2.33428	-9.79949	0.019581
ENSG00000149260	CAPN5	-2.33376	-51.0972	0.019608
ENSG00000121274	TENT4B	2.33298	70.3125	0.019649
ENSG00000099282	TSPAN15	-2.33288	-32.3695	0.019655
ENSG00000130433	CACNG6	-2.33183	-10.7027	0.01971
ENSG00000182463	TSHZ2	-2.32998	-82.0875	0.019807
ENSG00000106299	WASL	2.3296	60.9372	0.019827
ENSG00000214290	POU2AF3	-2.32955	-82.1756	0.01983
ENSG00000284791	SMIM41	-2.32802	-87.0751	0.019911
ENSG00000198077	CYP2A7	-2.32794	-229.517	0.019915
ENSG00000150636	CCDC102B	-2.32578	-145.183	0.02003
ENSG00000136697	IL1F10	-2.32458	-135.279	0.020095
ENSG00000064489	BORCS8-MEF2B	2.32393	66.3965	0.020129
ENSG00000091831	ESR1	-2.3238	-375.508	0.020136
ENSG00000160469	BRSK1	-2.32185	-51.2398	0.020241
ENSG00000124657	OR2B6	-2.32158	-142.425	0.020256
ENSG00000266967	AARSD1	2.32078	147.702	0.020298
ENSG00000097096	SYDE2	-2.32069	-11.0191	0.020304
ENSG00000138468	SENP7	-2.32051	-39.1265	0.020313
ENSG00000275714	H3C1	2.31879	8.41716	0.020406
ENSG00000129562	DAD1	2.31794	9.57756	0.020453
ENSG00000242110	AMACR	2.31759	8.47258	0.020472
ENSG00000135211	TMEM60	2.31736	38.8936	0.020484
ENSG00000113838	TBCCD1	2.31712	62.5693	0.020497
ENSG00000125726	CD70	-2.31539	-4.35683	0.020592
ENSG00000149218	ENDOD1	-2.31515	-4.02667	0.020605
ENSG00000135919	SERPINE2	-2.31452	-4.63574	0.020639
ENSG00000291309	LY6S	2.31438	35.1093	0.020647
ENSG00000170624	SGCD	2.31388	132.213	0.020674
ENSG00000141034	GID4	2.31273	92.2374	0.020737
ENSG00000137825	ITPKA	-2.3123	-33.8058	0.020761
ENSG00000198440	ZNF583	-2.31213	-15.1689	0.020771
ENSG00000145723	GIN1	2.31104	23.8633	0.020831
ENSG00000132329	RAMP1	2.31071	15.0063	0.020849
ENSG00000166689	PLEKHA7	2.31021	165.292	0.020876
ENSG00000006282	SPATA20	2.30922	3.58015	0.020932
ENSG00000178096	BOLA1	-2.3092	-93.4415	0.020932
ENSG00000078399	HOXA9	-2.30845	-69.7848	0.020974
ENSG00000185043	CIB1	2.30842	29.0123	0.020976
ENSG00000159461	AMFR	2.30778	41.0712	0.021011
ENSG00000187258	NPSR1	2.30763	174.449	0.021019
ENSG00000288675	PANO1	2.30751	49.4487	0.021026
ENSG00000183873	SCN5A	-2.30662	-76.6865	0.021076
ENSG00000179271	GADD45GIP1	-2.30596	-391.422	0.021113
ENSG00000003989	SLC7A2	-2.30596	-50.2438	0.021113
ENSG00000281106	TMEM272	2.30562	107.247	0.021132
ENSG00000132879	FBXO44	-2.30529	-33.2521	0.02115
ENSG00000066468	FGFR2	2.30495	90.359	0.021169
ENSG00000165269	AQP7	2.30469	143.669	0.021184
ENSG00000115207	GTF3C2	-2.30444	-89.9889	0.021198
ENSG00000128040	SPINK2	-2.30364	-27.8843	0.021243
ENSG00000125457	MIF4GD	2.30359	7.56797	0.021245
ENSG00000077935	SMC1B	-2.30342	-37.6417	0.021255
ENSG00000183087	GAS6	-2.30282	-70.1701	0.021289
ENSG00000155329	ZCCHC10	2.3026	88.7358	0.021301
ENSG00000129480	DTD2	2.30259	51.3747	0.021302
ENSG00000172568	FNDC9	-2.30212	-62.3929	0.021328
ENSG00000179055	OR13D1	-2.30032	-154.978	0.02143
ENSG00000100351	GRAP2	2.29983	46.7288	0.021458
ENSG00000113302	IL12B	2.29917	54.2919	0.021495
ENSG00000196504	PRPF40A	2.29906	55.5397	0.021501
ENSG00000108828	VAT1	-2.29865	-22.1934	0.021525
ENSG00000112893	MAN2A1	2.2982	12.8084	0.02155
ENSG00000159217	IGF2BP1	-2.29814	-171.958	0.021554
ENSG00000035141	FAM136A	-2.29732	-31.5336	0.0216
ENSG00000108622	ICAM2	-2.29562	-242.845	0.021697
ENSG00000181631	P2RY13	2.2955	8.17478	0.021704
ENSG00000138376	BARD1	2.2942	10.5572	0.021779
ENSG00000144566	RAB5A	-2.29389	-21.8651	0.021797
ENSG00000134461	ANKRD16	-2.29298	-15.2155	0.021849
ENSG00000198130	HIBCH	-2.29289	-292.466	0.021855
ENSG00000127578	WFIKKN1	-2.29282	-54.8481	0.021859
ENSG00000103066	PLA2G15	-2.29272	-27.3785	0.021864
ENSG00000176971	FIBIN	2.29227	133.244	0.02189
ENSG00000170889	RPS9	2.29163	7.12997	0.021927
ENSG00000171307	ZDHHC16	-2.29159	-100.603	0.021929
ENSG00000160218	TRAPPC10	-2.29031	-231.25	0.022003
ENSG00000114391	RPL24	-2.2899	-96.8624	0.022027
ENSG00000198092	TMPRSS11F	2.28947	205.863	0.022052
ENSG00000224940	PRRT4	-2.28893	-33.3484	0.022084
ENSG00000133069	TMCC2	2.2881	54.9365	0.022132
ENSG00000144868	TMEM108	2.28742	123.662	0.022171
ENSG00000132003	ZSWIM4	2.287	79.0054	0.022196
ENSG00000140600	SH3GL3	2.28623	62.3153	0.022241
ENSG00000091317	CMTM6	-2.28565	-204.58	0.022275
ENSG00000008018	PSMB1	2.28565	41.3546	0.022275
ENSG00000106927	AMBP	-2.28337	-79.4948	0.022409
ENSG00000104973	MED25	2.28304	46.7855	0.022428
ENSG00000018869	ZNF582	-2.28064	-23.9861	0.02257
ENSG00000198517	MAFK	-2.27967	-99.1291	0.022627
ENSG00000101440	ASIP	2.27908	392.031	0.022662
ENSG00000139547	RDH16	-2.27831	-269.652	0.022708
ENSG00000196923	PDLIM7	-2.27698	-227.236	0.022787
ENSG00000183098	GPC6	2.27498	114.653	0.022907
ENSG00000111424	VDR	-2.27359	-12.1316	0.02299
ENSG00000132432	SEC61G	-2.27354	-30.9668	0.022994
ENSG00000112337	SLC17A2	-2.27284	-60.8148	0.023036
ENSG00000075651	PLD1	-2.27276	-15.4462	0.02304
ENSG00000139266	MARCHF9	-2.27046	-53.8399	0.023179
ENSG00000132321	IQCA1	2.26928	121.856	0.023252
ENSG00000186891	TNFRSF18	2.26783	21.1227	0.02334
ENSG00000137501	SYTL2	2.26729	14.7351	0.023373
ENSG00000162614	NEXN	2.26691	85.803	0.023396
ENSG00000285446	ENSG00000285446	2.26477	29.6208	0.023527
ENSG00000203499	IQANK1	2.26474	69.7364	0.023528
ENSG00000101247	NDUFAF5	-2.26393	-69.3636	0.023579
ENSG00000161958	FGF11	2.26345	46.4192	0.023608
ENSG00000129055	ANAPC13	2.26318	10.8791	0.023625
ENSG00000109519	GRPEL1	2.26242	23.1008	0.023672
ENSG00000182450	KCNK4	2.26009	64.2729	0.023816
ENSG00000285585	ENSG00000285585	2.25915	88.79	0.023874
ENSG00000151474	FRMD4A	-2.25784	-124.026	0.023956
ENSG00000103067	ESRP2	-2.25614	-90.8837	0.024062
ENSG00000285025	MIURF	2.25474	80.5242	0.02415
ENSG00000177082	WDR73	-2.25395	-31.9436	0.024199
ENSG00000170927	PKHD1	-2.25368	-160.024	0.024216
ENSG00000165916	PSMC3	-2.25314	-26.997	0.02425
ENSG00000054967	RELT	2.25293	81.1091	0.024263
ENSG00000148057	IDNK	2.25219	21.0279	0.02431
ENSG00000164761	TNFRSF11B	-2.25086	-11.3435	0.024394
ENSG00000119801	YPEL5	-2.25055	-61.6663	0.024414
ENSG00000164574	GALNT10	-2.24946	-3.98015	0.024483
ENSG00000112053	SLC26A8	2.24911	18.0386	0.024506
ENSG00000178665	ZNF713	2.24877	10.5462	0.024527
ENSG00000168487	BMP1	2.24874	23.6658	0.024529
ENSG00000090013	BLVRB	-2.24811	-95.0556	0.024569
ENSG00000284873	OOSP1	2.24679	383.448	0.024653
ENSG00000186187	ZNRF1	-2.24602	-31.457	0.024703
ENSG00000176994	SMCR8	2.24568	76.1697	0.024724
ENSG00000137218	FRS3	-2.2438	-50.3268	0.024845
ENSG00000171199	OPRPN	2.24357	188.084	0.02486
ENSG00000204120	GIGYF2	2.24263	30.9409	0.024921
ENSG00000197375	SLC22A5	-2.24202	-4.27392	0.02496
ENSG00000072201	LNX1	-2.24146	-26.8708	0.024996
ENSG00000159335	PTMS	2.24092	25.0007	0.025031
ENSG00000159063	ALG8	-2.2403	-11.0419	0.025072
ENSG00000138688	BLTP1	-2.24013	-52.2992	0.025083
ENSG00000124641	MED20	2.2395	29.495	0.025123
ENSG00000108582	CPD	-2.23838	-47.5438	0.025196
ENSG00000163072	NOSTRIN	-2.23828	-43.1588	0.025203
ENSG00000072818	ACAP1	-2.23805	-29.873	0.025217
ENSG00000124191	TOX2	2.23673	8.46538	0.025304
ENSG00000022355	GABRA1	-2.23628	-238.702	0.025334
ENSG00000188039	NWD1	-2.23577	-61.1511	0.025367
ENSG00000171792	RHNO1	-2.23385	-88.6512	0.025493
ENSG00000121743	GJA3	-2.23364	-16.3645	0.025507
ENSG00000145725	PPIP5K2	2.2336	23.017	0.02551
ENSG00000159495	TGM7	-2.23356	-301.452	0.025512
ENSG00000100888	CHD8	2.23327	66.7169	0.025531
ENSG00000099910	KLHL22	-2.23275	-81.5689	0.025566
ENSG00000173208	ABCD2	-2.23247	-51.0994	0.025584
ENSG00000167664	TMIGD2	2.23059	26.6592	0.025709
ENSG00000141854	MISP3	2.22994	109.069	0.025752
ENSG00000144815	NXPE3	2.22943	5.60177	0.025785
ENSG00000136010	ALDH1L2	2.22887	55.4834	0.025822
ENSG00000205502	C2CD4B	2.22876	25.041	0.02583
ENSG00000165672	PRDX3	-2.22818	-39.9852	0.025868
ENSG00000009954	BAZ1B	2.22706	250.456	0.025943
ENSG00000249581	CLRN2	2.22695	101.716	0.02595
ENSG00000171102	OBP2B	2.22673	155.807	0.025965
ENSG00000187498	COL4A1	-2.22609	-26.8831	0.026008
ENSG00000089053	ANAPC5	2.22606	110.559	0.02601
ENSG00000213999	MEF2B	2.22535	8.1527	0.026057
ENSG00000119888	EPCAM	2.22487	37.0153	0.02609
ENSG00000255307	OR52B2	2.22442	146.418	0.02612
ENSG00000141456	PELP1	-2.22389	-51.0177	0.026156
ENSG00000166575	TMEM135	2.22248	39.5144	0.026251
ENSG00000181616	OR52H1	2.22232	115.438	0.026262
ENSG00000166860	ZBTB39	2.22138	66.5559	0.026325
ENSG00000134575	ACP2	-2.22127	-28.2992	0.026333
ENSG00000101220	ADISSP	-2.2202	-12.562	0.026405
ENSG00000132842	AP3B1	-2.21944	-135.706	0.026457
ENSG00000180574	EIF2S3B	2.21871	92.6801	0.026507
ENSG00000166166	TRMT61A	-2.21792	-50.9611	0.026561
ENSG00000203857	HSD3B1	2.21777	517.375	0.02657
ENSG00000169247	SH3TC2	-2.21774	-80.3034	0.026573
ENSG00000134812	CBLIF	-2.21753	-485.723	0.026587
ENSG00000163357	DCST1	-2.21633	-174.772	0.026669
ENSG00000205038	PKHD1L1	2.21597	52.3435	0.026693
ENSG00000171428	NAT1	2.2158	25.5626	0.026705
ENSG00000132953	XPO4	-2.2158	-15.3821	0.026705
ENSG00000011405	PIK3C2A	2.21529	229.253	0.02674
ENSG00000116701	NCF2	2.21518	46.2113	0.026748
ENSG00000070190	DAPP1	-2.21405	-16.5849	0.026826
ENSG00000082175	PGR	2.21302	228.877	0.026896
ENSG00000179002	TAS1R2	2.21218	158.858	0.026954
ENSG00000162746	FCRLB	-2.21209	-9.25195	0.026961
ENSG00000166869	CHP2	2.21176	73.5729	0.026983
ENSG00000111335	OAS2	2.21116	55.9736	0.027025
ENSG00000120278	PLEKHG1	-2.21086	-48.9891	0.027046
ENSG00000068885	IFT80	-2.21035	-176.825	0.027081
ENSG00000120526	NUDCD1	-2.20958	-114.228	0.027134
ENSG00000114030	KPNA1	2.20835	51.6084	0.02722
ENSG00000005102	MEOX1	2.20739	25.93	0.027287
ENSG00000130396	AFDN	-2.20677	-20.487	0.02733
ENSG00000122033	MTIF3	2.20649	47.4677	0.02735
ENSG00000124243	BCAS4	2.20615	8.38324	0.027374
ENSG00000125485	DDX31	2.20443	45.2324	0.027494
ENSG00000167614	TTYH1	2.20353	118.531	0.027558
ENSG00000172500	FIBP	2.20172	90.4678	0.027685
ENSG00000134202	GSTM3	-2.2017	-20.9147	0.027687
ENSG00000178538	CA8	-2.20164	-15.5051	0.027691
ENSG00000002834	LASP1	2.20124	42.3043	0.027719
ENSG00000243317	STMP1	2.20103	41.0894	0.027734
ENSG00000204217	BMPR2	-2.19959	-42.6389	0.027836
ENSG00000257411	ENSG00000257411	2.19924	63.6754	0.027861
ENSG00000197601	FAR1	2.19915	57.5378	0.027867
ENSG00000135547	HEY2	2.19896	32.1499	0.02788
ENSG00000127415	IDUA	2.19824	13.7676	0.027932
ENSG00000167815	PRDX2	2.19814	25.085	0.027939
ENSG00000162040	HS3ST6	-2.19799	-508.949	0.02795
ENSG00000170920	OR7G3	2.1976	144.84	0.027977
ENSG00000121775	TMEM39B	2.19742	158.561	0.027991
ENSG00000133048	CHI3L1	2.19739	8.56594	0.027992
ENSG00000164056	SPRY1	2.19727	20.7548	0.028001
ENSG00000144452	ABCA12	-2.19582	-155.04	0.028105
ENSG00000158516	CPA2	2.1954	374.321	0.028135
ENSG00000162009	SSTR5	-2.19513	-315.325	0.028154
ENSG00000116981	NT5C1A	2.19508	20.1042	0.028158
ENSG00000125834	STK35	-2.19362	-51.1484	0.028263
ENSG00000173230	GOLGB1	2.19341	48.9742	0.028278
ENSG00000196570	PFN3	2.193	146.784	0.028307
ENSG00000100347	SAMM50	-2.19225	-30.6381	0.028362
ENSG00000214686	IQCF6	-2.19113	-310.028	0.028442
ENSG00000188095	MESP2	2.19066	116.605	0.028476
ENSG00000198467	TPM2	-2.19012	-11.17	0.028515
ENSG00000164151	ICE1	-2.18953	-68.137	0.028559
ENSG00000204580	DDR1	-2.18878	-31.9383	0.028613
ENSG00000186314	PRELID2	-2.18867	-30.2529	0.028621
ENSG00000107566	ERLIN1	2.18863	81.2655	0.028624
ENSG00000197437	OR13G1	2.1877	160.262	0.028692
ENSG00000167103	PIP5KL1	2.18633	28.8011	0.028792
ENSG00000171864	PRND	2.1855	74.09	0.028852
ENSG00000055044	NOP58	-2.18475	-78.2963	0.028907
ENSG00000137547	MRPL15	2.18443	19.1673	0.02893
ENSG00000116748	AMPD1	2.18296	247.993	0.029039
ENSG00000169129	AFAP1L2	-2.18269	-65.2719	0.029059
ENSG00000196805	SPRR2B	-2.18176	-73.79	0.029127
ENSG00000088280	ASAP3	2.18018	11.2318	0.029244
ENSG00000257923	CUX1	-2.17976	-56.8219	0.029275
ENSG00000103021	CCDC113	-2.178	-115.299	0.029406
ENSG00000008382	MPND	2.17756	20.207	0.029439
ENSG00000114670	NEK11	-2.17755	-21.5078	0.02944
ENSG00000124508	BTN2A2	2.17618	8.35305	0.029542
ENSG00000188883	KLRG2	2.17616	14.0447	0.029543
ENSG00000183153	GJD3	-2.17539	-144.308	0.029601
ENSG00000179364	PACS2	2.17523	139.777	0.029613
ENSG00000198874	TYW1	-2.17507	-19.0538	0.029625
ENSG00000253117	OC90	-2.17474	-279.839	0.02965
ENSG00000070610	GBA2	2.17452	14.7684	0.029666
ENSG00000075239	ACAT1	-2.17407	-63.9272	0.0297
ENSG00000169688	MT1B	2.17263	114.55	0.029808
ENSG00000266964	FXYD1	2.17247	36.617	0.02982
ENSG00000011422	PLAUR	2.1721	41.5677	0.029848
ENSG00000078699	CBFA2T2	-2.17163	-22.4519	0.029884
ENSG00000182481	KPNA2	2.17111	24.0745	0.029923
ENSG00000163735	CXCL5	-2.1702	-25.9142	0.029992
ENSG00000164713	BRI3	2.1695	17.656	0.030045
ENSG00000163435	ELF3	-2.16885	-68.1641	0.030094
ENSG00000100271	TTLL1	-2.168	-14.6247	0.030159
ENSG00000130518	IQCN	2.16738	21.0903	0.030206
ENSG00000103275	UBE2I	-2.16726	-36.467	0.030215
ENSG00000157703	SVOPL	-2.16686	-146.244	0.030246
ENSG00000160563	MED27	2.16677	37.052	0.030253
ENSG00000105011	ASF1B	2.16644	33.8543	0.030278
ENSG00000177673	TEX44	2.16644	115.981	0.030278
ENSG00000196689	TRPV1	2.16606	305.945	0.030307
ENSG00000125746	EML2	-2.166	-4.66868	0.030311
ENSG00000013374	NUB1	-2.16595	-40.3859	0.030315
ENSG00000123297	TSFM	-2.16383	-141.062	0.030478
ENSG00000284704	SCYGR3	-2.16362	-107.482	0.030493
ENSG00000159398	CES5A	2.16353	266.948	0.0305
ENSG00000162670	BRINP3	-2.16343	-98.0666	0.030508
ENSG00000112592	TBP	-2.16281	-58.0046	0.030556
ENSG00000111801	BTN3A3	2.16268	34.422	0.030566
ENSG00000186010	NDUFA13	2.16256	123.173	0.030575
ENSG00000178974	FBXO34	-2.16205	-58.139	0.030614
ENSG00000119446	RBM18	2.16177	156.162	0.030636
ENSG00000174282	ZBTB4	2.16156	48.51	0.030652
ENSG00000079459	FDFT1	2.16124	17.5195	0.030677
ENSG00000267140	ENSG00000267140	2.16117	7.60076	0.030682
ENSG00000100938	GMPR2	2.16056	25.3309	0.03073
ENSG00000266472	MRPS21	-2.15918	-18.6236	0.030836
ENSG00000168028	RPSA	2.15853	31.9736	0.030886
ENSG00000164061	BSN	-2.15804	-180.737	0.030925
ENSG00000167139	TBC1D21	2.15793	103.127	0.030934
ENSG00000189269	DRICH1	-2.15755	-42.6947	0.030962
ENSG00000172410	INSL5	2.15745	107.802	0.030971
ENSG00000143869	GDF7	-2.15653	-35.0595	0.031042
ENSG00000118292	C1orf54	-2.15636	-30.4759	0.031056
ENSG00000241839	PLEKHO2	2.15621	47.9052	0.031067
ENSG00000127515	OR7A10	2.15572	331.052	0.031106
ENSG00000197279	ZNF165	-2.15543	-67.8915	0.031128
ENSG00000006116	CACNG3	-2.15483	-157.599	0.031175
ENSG00000156853	ZNF689	2.15395	259.534	0.031244
ENSG00000213020	ZNF611	-2.15334	-16.9427	0.031292
ENSG00000051341	POLQ	-2.15318	-45.8978	0.031305
ENSG00000162630	B3GALT2	2.15313	55.0093	0.031308
ENSG00000131323	TRAF3	2.15297	17.4022	0.031321
ENSG00000182923	CEP63	2.15282	19.1365	0.031333
ENSG00000127325	BEST3	-2.15146	-40.6526	0.03144
ENSG00000230873	STMND1	-2.15014	-16.0328	0.031544
ENSG00000058404	CAMK2B	2.14895	115.811	0.031638
ENSG00000169218	RSPO1	-2.14839	-55.0857	0.031683
ENSG00000145088	EAF2	-2.14699	-35.8328	0.031794
ENSG00000170802	FOXN2	2.14656	24.8642	0.031828
ENSG00000272980	ENSG00000272980	2.14584	14.1404	0.031886
ENSG00000173706	HEG1	2.14523	25.7838	0.031934
ENSG00000122674	CCZ1	2.14506	52.7237	0.031948
ENSG00000177807	KCNJ10	2.14432	39.3501	0.032008
ENSG00000163491	NEK10	2.14416	18.5976	0.03202
ENSG00000137707	BTG4	-2.14378	-69.0781	0.03205
ENSG00000168490	PHYHIP	-2.14229	-43.793	0.03217
ENSG00000198863	RUNDC1	2.14188	47.9356	0.032204
ENSG00000120057	SFRP5	2.1417	111.309	0.032217
ENSG00000153443	UBALD1	2.14067	95.5113	0.032301
ENSG00000100284	TOM1	2.14032	29.9219	0.032329
ENSG00000243335	KCTD7	2.13944	9.43752	0.0324
ENSG00000088882	CPXM1	-2.13815	-24.0846	0.032504
ENSG00000188554	NBR1	-2.13788	-87.9101	0.032527
ENSG00000168061	SAC3D1	-2.13693	-31.5772	0.032604
ENSG00000132677	RHBG	2.13505	100.527	0.032757
ENSG00000144834	TAGLN3	2.13451	13.1626	0.032801
ENSG00000154188	ANGPT1	-2.13429	-23.4264	0.032819
ENSG00000162777	DENND2D	-2.13427	-14.0678	0.03282
ENSG00000180921	FAM83H	2.13389	44.5169	0.032851
ENSG00000100036	SLC35E4	-2.13371	-11.6958	0.032867
ENSG00000118579	MED28	2.13368	44.4099	0.032869
ENSG00000173480	ZNF417	2.13264	22.2027	0.032954
ENSG00000258529	ENSG00000258529	2.13242	20.4445	0.032972
ENSG00000138162	TACC2	-2.13226	-29.8408	0.032985
ENSG00000198862	LTN1	2.12915	37.2829	0.033241
ENSG00000189306	RRP7A	-2.12914	-43.9981	0.033243
ENSG00000049239	H6PD	-2.129	-20.7913	0.033254
ENSG00000145780	FEM1C	-2.12891	-23.4262	0.033262
ENSG00000142606	MMEL1	2.12838	36.6147	0.033306
ENSG00000180998	GPR137C	2.12837	46.8665	0.033307
ENSG00000180509	KCNE1	2.12824	3.16066	0.033317
ENSG00000158163	DZIP1L	-2.12819	-37.5795	0.033321
ENSG00000145592	RPL37	2.12798	43.1893	0.033338
ENSG00000004866	ST7	2.12718	26.4571	0.033405
ENSG00000152595	MEPE	-2.1269	-243.82	0.033428
ENSG00000126005	MMP24OS	-2.12672	-8.35749	0.033443
ENSG00000072135	PTPN18	2.12622	30.5435	0.033485
ENSG00000254440	PBOV1	2.125	332.028	0.033587
ENSG00000128928	IVD	-2.12463	-32.4774	0.033617
ENSG00000187701	OR2T27	2.12432	373.718	0.033643
ENSG00000130590	SAMD10	-2.12374	-25.4875	0.033692
ENSG00000069696	DRD4	2.12317	148.101	0.03374
ENSG00000177842	ZNF620	-2.12269	-549.237	0.03378
ENSG00000161980	POLR3K	-2.12251	-11.4293	0.033795
ENSG00000114349	GNAT1	-2.12152	-20.7937	0.033878
ENSG00000110717	NDUFS8	2.12145	44.0444	0.033884
ENSG00000165816	VWA2	2.12129	65.6712	0.033897
ENSG00000242372	EIF6	-2.1212	-23.0971	0.033905
ENSG00000170035	UBE2E3	2.12073	27.3325	0.033945
ENSG00000181867	FTMT	-2.11984	-227.2	0.034019
ENSG00000112182	BACH2	-2.11952	-39.7067	0.034047
ENSG00000184434	LRRC19	2.11938	102.009	0.034058
ENSG00000197935	ZNF311	2.11931	5.47767	0.034064
ENSG00000112659	CUL9	-2.11926	-29.6251	0.034069
ENSG00000163794	UCN	2.11896	201.489	0.034094
ENSG00000143473	KCNH1	-2.11849	-79.4923	0.034133
ENSG00000174279	EVX2	-2.11845	-205.606	0.034137
ENSG00000158796	DEDD	2.1184	90.5228	0.034141
ENSG00000172123	SLFN12	2.11826	25.2016	0.034153
ENSG00000112297	CRYBG1	-2.11784	-55.4136	0.034189
ENSG00000183977	PP2D1	-2.11686	-71.7482	0.034272
ENSG00000179168	GGN	-2.11679	-63.7309	0.034278
ENSG00000137634	NXPE4	2.11668	543.331	0.034287
ENSG00000132716	DCAF8	-2.11565	-109.746	0.034375
ENSG00000100227	POLDIP3	2.11497	78.6841	0.034432
ENSG00000044574	HSPA5	-2.1149	-130.174	0.034439
ENSG00000099956	SMARCB1	2.11463	75.7191	0.034461
ENSG00000179954	SSC5D	-2.11423	-24.086	0.034496
ENSG00000137806	NDUFAF1	-2.11411	-35.2918	0.034506
ENSG00000135144	DTX1	2.11395	31.2563	0.03452
ENSG00000198301	SDAD1	-2.11261	-64.7493	0.034634
ENSG00000243364	EFNA4	-2.11187	-29.3995	0.034697
ENSG00000181896	ZNF101	-2.11182	-51.5396	0.034702
ENSG00000136682	ZNG1B	-2.11077	-94.8308	0.034792
ENSG00000167680	SEMA6B	2.11041	35.62	0.034823
ENSG00000138614	INTS14	2.11027	233.284	0.034835
ENSG00000137675	MMP27	2.10978	70.8718	0.034877
ENSG00000146054	TRIM7	2.10974	14.4975	0.03488
ENSG00000131115	ZNF227	-2.10958	-27.9127	0.034894
ENSG00000171817	ZNF540	-2.10951	-63.215	0.0349
ENSG00000127743	IL17B	2.10912	116.883	0.034934
ENSG00000141068	KSR1	2.10857	29.9896	0.034981
ENSG00000197079	KRT35	-2.10853	-39.5236	0.034985
ENSG00000067248	DHX29	2.10846	64.6323	0.034991
ENSG00000185009	AP3M1	-2.10831	-29.11	0.035004
ENSG00000179965	ZNF771	-2.10825	-79.0077	0.03501
ENSG00000159961	OR3A3	2.1078	440.207	0.035048
ENSG00000162407	PLPP3	2.10694	52.2768	0.035123
ENSG00000122584	NXPH1	-2.10659	-59.6925	0.035154
ENSG00000273899	NOL12	-2.10613	-111.311	0.035193
ENSG00000142549	IGLON5	-2.10606	-63.167	0.035199
ENSG00000109072	VTN	-2.10599	-67.089	0.035205
ENSG00000176371	ZSCAN2	-2.10539	-37.8707	0.035258
ENSG00000173511	VEGFB	-2.10498	-184.826	0.035293
ENSG00000204815	ODAD4	2.10302	54.7536	0.035464
ENSG00000187595	ZNF385C	-2.10105	-64.7619	0.035636
ENSG00000177674	AGTRAP	2.10023	39.2967	0.035709
ENSG00000115355	CCDC88A	-2.09973	-14.6854	0.035753
ENSG00000185070	FLRT2	2.0996	49.3323	0.035764
ENSG00000111641	NOP2	2.09914	81.3849	0.035804
ENSG00000005844	ITGAL	-2.09887	-42.6132	0.035828
ENSG00000167654	ATCAY	2.09851	114.595	0.03586
ENSG00000169193	CCDC126	2.09769	10.8234	0.035933
ENSG00000162897	FCAMR	2.09756	28.9457	0.035944
ENSG00000275111	ZNF2	-2.09735	-500.233	0.035963
ENSG00000198920	KIAA0753	2.09679	129.792	0.036012
ENSG00000010438	PRSS3	2.09669	72.6696	0.036021
ENSG00000170819	BFSP2	-2.09644	-106.435	0.036043
ENSG00000189052	CGB5	2.09597	894.652	0.036085
ENSG00000213638	ADAT3	-2.09591	-28.3663	0.03609
ENSG00000165506	DNAAF2	2.09429	3.67279	0.036234
ENSG00000196876	SCN8A	-2.09421	-216.669	0.036241
ENSG00000198944	SOWAHA	2.09373	139.519	0.036284
ENSG00000185069	KRT76	-2.09364	-295.576	0.036292
ENSG00000146802	TMEM168	2.09355	40.8231	0.0363
ENSG00000110448	CD5	-2.09315	-50.5121	0.036336
ENSG00000156804	FBXO32	2.09312	15.7368	0.036338
ENSG00000126351	THRA	-2.09304	-81.5591	0.036346
ENSG00000104447	TRPS1	-2.09273	-66.6388	0.036373
ENSG00000243646	IL10RB	2.09254	62.4244	0.03639
ENSG00000138346	DNA2	2.09192	38.9029	0.036446
ENSG00000138640	FAM13A	2.09176	8.93462	0.03646
ENSG00000171724	VAT1L	2.09084	38.7059	0.036542
ENSG00000055483	USP36	2.09015	32.5198	0.036604
ENSG00000184743	ATL3	2.09014	148.934	0.036605
ENSG00000136631	VPS45	-2.08874	-18.8729	0.036731
ENSG00000135317	SNX14	2.08803	61.2055	0.036795
ENSG00000154162	CDH12	-2.08793	-210.66	0.036804
ENSG00000188338	SLC38A3	2.08748	117.038	0.036845
ENSG00000112941	TENT4A	2.08716	13.6928	0.036874
ENSG00000184599	TAFA3	-2.08682	-57.6584	0.036904
ENSG00000159516	SPRR2G	-2.0868	-172.394	0.036906
ENSG00000147649	MTDH	-2.08649	-131.211	0.036934
ENSG00000163599	CTLA4	-2.08624	-24.6222	0.036957
ENSG00000176895	OR51A7	-2.08604	-206.708	0.036975
ENSG00000167632	TRAPPC9	-2.08505	-3.49261	0.037065
ENSG00000081479	LRP2	-2.08451	-64.2205	0.037114
ENSG00000163681	SLMAP	-2.08437	-69.7791	0.037126
ENSG00000090339	ICAM1	2.08412	24.1618	0.03715
ENSG00000179833	SERTAD2	-2.08346	-48.6819	0.037209
ENSG00000100815	TRIP11	-2.08334	-81.491	0.03722
ENSG00000124226	RNF114	2.08235	155.335	0.03731
ENSG00000187045	TMPRSS6	2.08203	112.331	0.03734
ENSG00000028116	VRK2	2.08167	48.7026	0.037372
ENSG00000106615	RHEB	-2.08128	-36.0964	0.037408
ENSG00000127324	TSPAN8	2.08089	158.425	0.037444
ENSG00000032742	IFT88	-2.08084	-7.13257	0.037448
ENSG00000164841	TMEM74	-2.08035	-45.5579	0.037494
ENSG00000100335	MIEF1	2.08001	55.1516	0.037524
ENSG00000052344	PRSS8	2.07931	250.783	0.037588
ENSG00000152457	DCLRE1C	2.07838	22.2827	0.037674
ENSG00000174953	DHX36	2.07827	96.3408	0.037685
ENSG00000167723	TRPV3	2.07798	4.09598	0.037711
ENSG00000186943	OR13C8	2.07781	290.815	0.037727
ENSG00000121073	SLC35B1	2.07773	105.33	0.037735
ENSG00000240654	C1QTNF9	2.07738	69.8349	0.037766
ENSG00000067365	METTL22	-2.07733	-19.4542	0.037771
ENSG00000154845	PPP4R1	-2.07711	-18.1685	0.037791
ENSG00000076706	MCAM	2.07623	82.7645	0.037873
ENSG00000140497	SCAMP2	2.07609	10.8934	0.037886
ENSG00000152591	DSPP	2.07576	377.669	0.037916
ENSG00000142513	ACP4	-2.07537	-159.643	0.037953
ENSG00000129159	KCNC1	-2.07506	-39.2851	0.037981
ENSG00000106384	MOGAT3	-2.07485	-48.2325	0.038001
ENSG00000254466	OR4D10	2.07476	243.218	0.038008
ENSG00000122304	PRM2	2.07474	54.7193	0.038011
ENSG00000163823	CCR1	-2.07395	-16.965	0.038084
ENSG00000120332	TNN	2.07344	116.326	0.038131
ENSG00000102837	OLFM4	2.0728	85.1162	0.038191
ENSG00000001084	GCLC	2.07258	17.8022	0.038212
ENSG00000113282	CLINT1	-2.0725	-192.328	0.038219
ENSG00000235194	PPP1R3E	2.0724	73.5273	0.038228
ENSG00000166377	ATP9B	-2.07207	-14.9338	0.038259
ENSG00000007520	TSR3	-2.07193	-218.466	0.038272
ENSG00000227059	ANHX	2.07142	44.9308	0.03832
ENSG00000198754	OXCT2	2.07097	244.196	0.038361
ENSG00000143001	TMEM61	2.07089	67.241	0.03837
ENSG00000273706	LHX1	2.07057	126.04	0.038399
ENSG00000156261	CCT8	-2.07057	-23.7654	0.038399
ENSG00000164086	DUSP7	2.07018	134.951	0.038435
ENSG00000179144	GIMAP7	2.07017	37.6454	0.038436
ENSG00000099942	CRKL	2.06978	127.679	0.038473
ENSG00000264230	ANXA8L1	2.06958	348.137	0.038492
ENSG00000000971	CFH	-2.06859	-130.204	0.038584
ENSG00000212899	KRTAP3-3	2.0681	214.197	0.038631
ENSG00000122707	RECK	-2.06772	-166.882	0.038666
ENSG00000223658	C1GALT1C1L	-2.06749	-18.2335	0.038688
ENSG00000166971	AKTIP	2.06676	83.4729	0.038757
ENSG00000109118	PHF12	2.06524	151.833	0.038901
ENSG00000185236	RAB11B	-2.06448	-66.0727	0.038972
ENSG00000113328	CCNG1	2.06437	71.3522	0.038982
ENSG00000196526	AFAP1	-2.06425	-1.64567	0.038994
ENSG00000279073	ENSG00000279073	-2.06415	-32.9075	0.039003
ENSG00000111206	FOXM1	-2.06411	-12.7474	0.039008
ENSG00000176204	LRRTM4	2.06375	119.18	0.039042
ENSG00000131470	PSMC3IP	2.06366	101.353	0.03905
ENSG00000148426	PROSER2	-2.06266	-15.469	0.039145
ENSG00000134193	REG4	-2.06211	-383.579	0.039198
ENSG00000166670	MMP10	-2.06209	-195.041	0.039199
ENSG00000184178	SCFD2	-2.06111	-40.6591	0.039292
ENSG00000163564	PYHIN1	2.06089	8.13644	0.039313
ENSG00000002330	BAD	2.06079	136.541	0.039323
ENSG00000198892	SHISA4	-2.06035	-269.333	0.039365
ENSG00000131469	RPL27	-2.05849	-144	0.039544
ENSG00000111490	TBC1D30	-2.0582	-64.7181	0.039571
ENSG00000165171	METTL27	2.05588	12.7706	0.039794
ENSG00000244462	RBM12	-2.05507	-123.342	0.039872
ENSG00000125734	GPR108	2.05499	22.6917	0.03988
ENSG00000117280	RAB29	-2.05489	-28.7797	0.03989
ENSG00000129219	PLD2	-2.05432	-20.605	0.039945
ENSG00000172059	KLF11	-2.05421	-19.1642	0.039956
ENSG00000140323	DISP2	-2.05365	-60.559	0.04001
ENSG00000143771	CNIH4	2.05353	50.085	0.040022
ENSG00000165669	FAM204A	-2.05304	-51.3349	0.040068
ENSG00000012048	BRCA1	2.05071	98.5486	0.040295
ENSG00000151379	MSGN1	2.04854	98.9968	0.040507
ENSG00000159788	RGS12	-2.04834	-20.7066	0.040527
ENSG00000198914	POU3F3	2.04768	37.6375	0.040591
ENSG00000146828	SLC12A9	-2.04762	-76.3059	0.040598
ENSG00000289697	ENSG00000289697	-2.04756	-449.669	0.040603
ENSG00000205143	ARID3C	2.04674	67.431	0.040684
ENSG00000109861	CTSC	-2.04657	-11.4112	0.0407
ENSG00000145242	EPHA5	-2.04643	-75.9498	0.040714
ENSG00000128789	PSMG2	2.04524	57.2613	0.040831
ENSG00000198826	ARHGAP11A	-2.04499	-151.572	0.040856
ENSG00000120733	KDM3B	2.04489	55.9709	0.040865
ENSG00000070495	JMJD6	-2.0446	-54.0739	0.040894
ENSG00000253276	CCDC71L	2.04435	85.312	0.040919
ENSG00000165501	LRR1	2.04417	3.25411	0.040937
ENSG00000007314	SCN4A	2.04394	273.052	0.04096
ENSG00000124181	PLCG1	-2.04354	-25.7576	0.040999
ENSG00000179930	ZNF648	2.04302	235.428	0.041051
ENSG00000048052	HDAC9	2.04297	212.381	0.041055
ENSG00000226314	ZKSCAN8P1	2.04295	9.74028	0.041057
ENSG00000162676	GFI1	-2.04256	-66.1175	0.041096
ENSG00000188732	FAM221A	-2.04247	-13.1082	0.041105
ENSG00000289760	ENSG00000289760	2.0419	251.861	0.041161
ENSG00000012232	EXTL3	-2.0411	-24.9619	0.041241
ENSG00000179213	SIGLECL1	-2.04088	-119.669	0.041263
ENSG00000247315	ZCCHC3	-2.03957	-91.1172	0.041393
ENSG00000250254	PTTG2	-2.03945	-10.6168	0.041406
ENSG00000118898	PPL	-2.03941	-97.4571	0.041409
ENSG00000166821	PEX11A	-2.0393	-58.8451	0.041421
ENSG00000100056	ESS2	-2.03893	-4.22481	0.041457
ENSG00000163518	FCRL4	2.03888	25.2895	0.041462
ENSG00000114631	PODXL2	2.03865	79.5906	0.041485
ENSG00000126787	DLGAP5	2.03737	30.3863	0.041613
ENSG00000125733	TRIP10	2.03625	19.4956	0.041726
ENSG00000144644	GADL1	-2.03621	-42.2664	0.041729
ENSG00000105974	CAV1	-2.03513	-123.278	0.041838
ENSG00000165794	SLC39A2	2.03466	57.2754	0.041885
ENSG00000107882	SUFU	2.03404	43.1215	0.041947
ENSG00000112038	OPRM1	-2.0334	-502.745	0.042012
ENSG00000165533	TTC8	2.03331	20.4575	0.042021
ENSG00000162624	LHX8	2.03273	639.954	0.042079
ENSG00000290183	ENSG00000290183	2.03239	9.6948	0.042115
ENSG00000100023	PPIL2	-2.03159	-66.1288	0.042196
ENSG00000258644	SYNJ2BP-COX16	2.03148	12.1106	0.042206
ENSG00000151287	TEX30	-2.02985	-18.464	0.042372
ENSG00000166896	ATP23	2.02974	2.60997	0.042383
ENSG00000132646	PCNA	2.02949	102.727	0.042408
ENSG00000205356	TECPR1	2.02875	10.8434	0.042484
ENSG00000143033	MTF2	-2.0283	-59.353	0.042529
ENSG00000163126	ANKRD23	-2.02824	-130.149	0.042535
ENSG00000163235	TGFA	2.0275	13.5362	0.042611
ENSG00000115085	ZAP70	-2.02661	-39.6109	0.042702
ENSG00000170584	NUDCD2	-2.02574	-94.8423	0.042791
ENSG00000275379	H3C11	2.02449	41.7009	0.04292
ENSG00000155254	MARVELD1	2.02413	23.0708	0.042957
ENSG00000128581	IFT22	-2.02378	-32.1641	0.042992
ENSG00000066379	POLR1H	-2.02366	-38.0334	0.043005
ENSG00000120784	ZFP30	-2.02365	-4.78964	0.043006
ENSG00000070501	POLB	2.0236	66.041	0.043011
ENSG00000076650	GPATCH1	-2.02358	-13.4907	0.043014
ENSG00000126803	HSPA2	-2.02302	-8.06503	0.043071
ENSG00000023902	PLEKHO1	2.02286	23.9762	0.043087
ENSG00000152953	STK32B	2.02103	82.5575	0.043276
ENSG00000114120	SLC25A36	-2.0207	-79.4539	0.04331
ENSG00000204414	CSHL1	2.02046	52.1949	0.043336
ENSG00000165917	RAPSN	2.02041	42.3381	0.043341
ENSG00000136295	TTYH3	2.01984	20.7034	0.0434
ENSG00000214046	SMIM7	2.01966	85.8418	0.043418
ENSG00000100604	CHGA	-2.01859	-44.6764	0.04353
ENSG00000232948	DEFB130A	2.01765	218.465	0.043627
ENSG00000138031	ADCY3	2.01759	34.8295	0.043634
ENSG00000146910	CNPY1	2.01757	94.926	0.043636
ENSG00000025293	PHF20	2.01745	27.6753	0.043649
ENSG00000085433	WDR47	2.01666	38.0743	0.043731
ENSG00000184988	TMEM106A	2.01575	2.74783	0.043826
ENSG00000242616	GNG10	-2.01565	-13.3991	0.043837
ENSG00000128683	GAD1	2.01504	10.1548	0.043901
ENSG00000143387	CTSK	-2.01459	-51.7392	0.043948
ENSG00000174165	ZDHHC24	2.01437	60.6754	0.043971
ENSG00000198515	CNGA1	-2.01385	-10.2484	0.044025
ENSG00000181903	OR4C6	2.01379	194.438	0.044032
ENSG00000248144	ADH1C	2.01338	20.412	0.044075
ENSG00000002549	LAP3	-2.01293	-7.14838	0.044122
ENSG00000157211	CDCP2	-2.01275	-31.2278	0.044141
ENSG00000115364	MRPL19	-2.01249	-21.1901	0.044168
ENSG00000110801	PSMD9	2.01243	30.5169	0.044174
ENSG00000204104	TRAF3IP1	-2.01112	-45.0857	0.044313
ENSG00000101290	CDS2	2.01087	106.136	0.044339
ENSG00000173726	TOMM20	2.01073	18.2395	0.044354
ENSG00000111224	PARP11	-2.01015	-27.8275	0.044415
ENSG00000171033	PKIA	-2.00848	-22.5864	0.044592
ENSG00000182963	GJC1	-2.00829	-117.707	0.044613
ENSG00000095981	KCNK16	-2.00791	-49.4541	0.044653
ENSG00000177383	MAGEF1	2.00737	14.73	0.044711
ENSG00000171109	MFN1	2.0072	33.4654	0.044728
ENSG00000106302	HYAL4	2.00695	205.879	0.044755
ENSG00000271271	UGT2A2	2.00664	182.596	0.044788
ENSG00000183570	PCBP3	2.00617	23.3996	0.044838
ENSG00000014824	SLC30A9	2.00555	33.1319	0.044904
ENSG00000133661	SFTPD	-2.00551	-67.7175	0.044908
ENSG00000115204	MPV17	2.00509	170.239	0.044954
ENSG00000148459	PDSS1	-2.00451	-28.0262	0.045016
ENSG00000120254	MTHFD1L	-2.00442	-30.3301	0.045025
ENSG00000166387	PPFIBP2	-2.00424	-7.30952	0.045045
ENSG00000124215	CDH26	-2.00413	-139.721	0.045056
ENSG00000185453	ZSWIM9	-2.00348	-74.2938	0.045126
ENSG00000140332	TLE3	-2.00311	-53.3919	0.045165
ENSG00000128709	HOXD9	-2.00281	-121.384	0.045198
ENSG00000141076	UTP4	-2.00247	-140.887	0.045234
ENSG00000141497	ZMYND15	-2.00145	-41.8655	0.045344
ENSG00000088179	PTPN4	-2.00093	-22.8376	0.0454
ENSG00000130307	USHBP1	2.0008	57.5013	0.045414
ENSG00000198740	ZNF652	2.00001	26.0458	0.045499
ENSG00000111196	MAGOHB	1.99991	55.8091	0.04551
ENSG00000174371	EXO1	-1.99967	-29.0391	0.045536
ENSG00000188486	H2AX	-1.99899	-39.2026	0.045609
ENSG00000103494	RPGRIP1L	-1.99861	-72.8609	0.04565
ENSG00000161381	PLXDC1	-1.99833	-65.2193	0.045681
ENSG00000126247	CAPNS1	-1.99727	-64.1816	0.045796
ENSG00000288684	ENSG00000288684	1.99682	821.841	0.045845
ENSG00000110848	CD69	1.99616	8.66746	0.045917
ENSG00000136244	IL6	1.99573	7.10901	0.045963
ENSG00000196544	BORCS6	-1.9952	-48.515	0.046022
ENSG00000145451	GLRA3	1.99518	251.651	0.046023
ENSG00000127863	TNFRSF19	-1.99452	-39.8287	0.046096
ENSG00000108592	FTSJ3	-1.99438	-87.7871	0.04611
ENSG00000148734	NPFFR1	-1.99309	-22.4233	0.046251
ENSG00000188070	ZFTA	1.99284	58.0092	0.046279
ENSG00000129204	USP6	1.99199	67.8601	0.046372
ENSG00000123146	ADGRE5	1.99149	137.591	0.046427
ENSG00000101292	PROKR2	1.99138	69.2911	0.046439
ENSG00000138964	PARVG	1.99136	13.6919	0.046441
ENSG00000162891	IL20	-1.99114	-122.477	0.046465
ENSG00000173273	TNKS	1.99111	38.8052	0.046469
ENSG00000188155	KRTAP10-6	-1.99087	-24.2727	0.046496
ENSG00000136866	ZFP37	-1.99064	-14.2469	0.04652
ENSG00000214782	MS4A18	1.99059	423.594	0.046527
ENSG00000204687	MAS1L	1.99031	77.2015	0.046557
ENSG00000138593	SECISBP2L	-1.9901	-43.3604	0.04658
ENSG00000135374	ELF5	-1.98975	-26.5416	0.046618
ENSG00000169777	TAS2R1	1.98951	277.311	0.046644
ENSG00000129250	KIF1C	1.98942	30.0196	0.046655
ENSG00000127472	PLA2G5	1.98894	34.4904	0.046708
ENSG00000140854	KATNB1	1.9884	9.80967	0.046767
ENSG00000101544	ADNP2	-1.98682	-28.5774	0.046942
ENSG00000120008	WDR11	-1.98666	-63.5778	0.04696
ENSG00000173867	ENSG00000173867	-1.98563	-50.6236	0.047075
ENSG00000198844	ARHGEF15	1.98559	145.506	0.047079
ENSG00000132330	SCLY	1.98546	19.6037	0.047093
ENSG00000186814	ZSCAN30	-1.98538	-24.3189	0.047102
ENSG00000168944	CEP120	1.98527	45.4764	0.047114
ENSG00000243943	ZNF512	-1.98476	-67.9426	0.047171
ENSG00000116199	FAM20B	-1.98463	-15.0866	0.047185
ENSG00000231738	TSPAN19	1.98388	231.602	0.04727
ENSG00000143401	ANP32E	1.9829	105.391	0.047378
ENSG00000162944	RFTN2	-1.9827	-14.3583	0.047401
ENSG00000242852	ZNF709	-1.9821	-50.6024	0.047468
ENSG00000184465	WDR27	-1.98088	-19.418	0.047605
ENSG00000105227	PRX	-1.98066	-28.9706	0.047629
ENSG00000114354	TFG	1.98065	31.2361	0.04763
ENSG00000019169	MARCO	-1.98041	-27.6558	0.047657
ENSG00000152558	TMEM123	-1.98031	-22.6664	0.047669
ENSG00000132356	PRKAA1	1.97956	15.6083	0.047753
ENSG00000181781	ODF3L2	-1.97863	-49.3382	0.047857
ENSG00000122952	ZWINT	-1.97835	-49.992	0.047889
ENSG00000072415	PALS1	1.97825	117.042	0.0479
ENSG00000283227	SPRR5	1.97774	389.375	0.047958
ENSG00000186453	FAM228A	1.97753	26.0431	0.047982
ENSG00000040341	STAU2	1.97746	20.53	0.047989
ENSG00000153214	TMEM87B	-1.97726	-17.8767	0.048012
ENSG00000164440	TXLNB	1.97683	41.4698	0.048061
ENSG00000174720	LARP7	1.97587	24.7133	0.04817
ENSG00000011260	UTP18	1.97584	39.5858	0.048173
ENSG00000258659	TRIM34	-1.97547	-16.313	0.048215
ENSG00000184903	IMMP2L	-1.97474	-31.038	0.048298
ENSG00000119608	PROX2	1.97432	12.5487	0.048345
ENSG00000135519	KCNH3	-1.97407	-188.309	0.048373
ENSG00000136243	NUP42	-1.97396	-35.9841	0.048387
ENSG00000182247	UBE2E2	-1.97327	-8.46903	0.048465
ENSG00000104643	MTMR9	-1.97323	-25.1551	0.048469
ENSG00000165660	ABRAXAS2	-1.97229	-85.5255	0.048577
ENSG00000060709	RIMBP2	-1.97204	-100.669	0.048605
ENSG00000169972	PUSL1	1.97157	79.1673	0.048658
ENSG00000012061	ERCC1	1.97078	58.7572	0.048749
ENSG00000125375	DMAC2L	-1.97024	-9.92281	0.048811
ENSG00000214097	SMCO1	-1.96758	-114.606	0.049116
ENSG00000154370	TRIM11	-1.96696	-131.737	0.049188
ENSG00000163743	RCHY1	-1.9665	-73.46	0.049241
ENSG00000176125	UFSP1	-1.96576	-29.0844	0.049326
ENSG00000184148	SPRR4	1.96572	355.745	0.049331
ENSG00000124818	OPN5	-1.96571	-48.9157	0.049332
ENSG00000184344	GDF3	-1.96563	-14.7054	0.049341
ENSG00000227868	TEX46	1.96558	21.8116	0.049347
ENSG00000168925	CTRB1	1.96519	10.8901	0.049393
ENSG00000104427	ZC2HC1A	-1.96507	-17.7452	0.049406
ENSG00000148737	TCF7L2	-1.96506	-50.6172	0.049407
ENSG00000139116	KIF21A	1.96493	39.258	0.049422
ENSG00000176723	ZNF843	-1.96484	-31.375	0.049433
ENSG00000070669	ASNS	1.96449	25.2544	0.049473
ENSG00000203546	ENSG00000203546	1.96446	31.9109	0.049477
ENSG00000225950	NTF4	1.96385	93.8579	0.049547
ENSG00000164346	NSA2	1.96362	40.9873	0.049574
ENSG00000196981	WDR5B	-1.96304	-10.1512	0.049642
ENSG00000184436	THAP7	-1.96287	-14.822	0.049662
ENSG00000140955	ADAD2	1.96261	49.248	0.049691
ENSG00000107807	TLX1	1.96249	58.977	0.049706
ENSG00000166199	ALKBH3	-1.96237	-14.6808	0.049719
ENSG00000156381	ANKRD9	1.96222	32.5188	0.049737
ENSG00000249240	ENSG00000249240	1.96192	74.0934	0.049772
ENSG00000161618	ALDH16A1	1.96171	49.0158	0.049796
ENSG00000120896	SORBS3	-1.96153	-15.6102	0.049817
ENSG00000138613	APH1B	-1.96111	-10.7021	0.049866
ENSG00000155366	RHOC	-1.96097	-4.17167	0.049883
ENSG00000170561	IRX2	1.96086	313.168	0.049895
ENSG00000175048	ZDHHC14	1.96024	13.5541	0.049968
ENSG00000288593	ENSG00000288593	1.95966	37.6212	0.050035
ENSG00000175520	UBQLN3	1.95909	172.026	0.050102
ENSG00000153234	NR4A2	-1.95886	-49.4135	0.050129
ENSG00000099377	HSD3B7	1.95886	81.7362	0.05013
ENSG00000186184	POLR1D	1.95861	13.1076	0.050158
ENSG00000134108	ARL8B	1.95826	18.0905	0.0502
ENSG00000100320	RBFOX2	1.95799	27.554	0.050231
ENSG00000149187	CELF1	-1.95768	-20.3581	0.050267
ENSG00000186910	SERPINA11	1.95757	36.3072	0.05028
ENSG00000185818	NAT8L	1.95753	181.987	0.050285
ENSG00000256349	ENSG00000256349	-1.95652	-35.4056	0.050404
ENSG00000169184	MN1	1.95616	22.2772	0.050447
ENSG00000015413	DPEP1	1.95607	51.1866	0.050456
ENSG00000204859	ZBTB48	-1.95579	-50.0489	0.05049
ENSG00000134318	ROCK2	1.95507	22.6707	0.050575
ENSG00000180318	ALX1	1.95488	386.953	0.050597
ENSG00000011638	LDAF1	1.95477	18.3721	0.05061
ENSG00000105650	PDE4C	1.95468	43.6701	0.050621
ENSG00000186318	BACE1	1.95465	33.373	0.050624
ENSG00000123268	ATF1	1.95413	15.796	0.050686
ENSG00000007541	PIGQ	-1.95411	-45.1454	0.050689
ENSG00000204178	MACO1	1.95259	601.42	0.050869
ENSG00000100034	PPM1F	1.95222	6.32799	0.050912
ENSG00000111275	ALDH2	1.9522	47.4348	0.050914
ENSG00000156983	BRPF1	1.95106	70.1254	0.051049
ENSG00000181752	OR8K5	1.95104	226.75	0.051052
ENSG00000196565	HBG2	-1.95103	-114.54	0.051053
ENSG00000156471	PTDSS1	-1.95093	-59.5366	0.051066
ENSG00000090863	GLG1	-1.95077	-113.323	0.051085
ENSG00000042286	AIFM2	1.95073	48.1818	0.051089
ENSG00000112183	RBM24	1.95071	71.7508	0.051091
ENSG00000124615	MOCS1	-1.95018	-15.4314	0.051155
ENSG00000276644	DACH1	1.94968	36.1067	0.051214
ENSG00000163512	AZI2	-1.94735	-33.2901	0.051493
ENSG00000180785	OR51E1	1.94709	41.0893	0.051524
ENSG00000117592	PRDX6	1.94659	44.3832	0.051584
ENSG00000160932	LY6E	1.94649	30.9983	0.051596
ENSG00000150510	FAM124A	-1.9461	-34.1696	0.051643
ENSG00000146378	TAAR2	-1.9451	-242.734	0.051763
ENSG00000103313	MEFV	-1.94504	-27.1584	0.05177
ENSG00000216937	CCDC7	-1.94421	-20.976	0.05187
ENSG00000168530	MYL1	1.94413	183.6	0.05188
ENSG00000174718	RESF1	1.94387	35.7721	0.051911
ENSG00000139350	NEDD1	-1.94354	-27.8422	0.051951
ENSG00000184571	PIWIL3	1.94351	146.468	0.051954
ENSG00000166444	DENND2B	1.94348	165.17	0.051959
ENSG00000158528	PPP1R9A	1.94205	74.4814	0.052131
ENSG00000008294	SPAG9	-1.94186	-38.4308	0.052155
ENSG00000132517	SLC52A1	1.94173	48.91	0.05217
ENSG00000173083	HPSE	1.94099	39.5113	0.05226
ENSG00000188032	C19orf67	1.94059	225.208	0.052308
ENSG00000077420	APBB1IP	-1.94048	-11.6662	0.052321
ENSG00000242259	C22orf39	-1.94017	-87.1055	0.052359
ENSG00000154174	TOMM70	1.94013	146.186	0.052364
ENSG00000130303	BST2	-1.94005	-28.3219	0.052374
ENSG00000155367	PPM1J	-1.9399	-54.2384	0.052392
ENSG00000115677	HDLBP	1.93987	29.1826	0.052395
ENSG00000221954	OR4C12	-1.93957	-232.317	0.052431
ENSG00000177663	IL17RA	1.93938	30.3595	0.052455
ENSG00000181555	SETD2	-1.93901	-176.672	0.0525
ENSG00000039319	ZFYVE16	1.93899	61.6207	0.052502
ENSG00000170473	PYM1	-1.93856	-50.3829	0.052554
ENSG00000119703	ZC2HC1C	-1.93832	-14.3622	0.052584
ENSG00000106178	CCL24	-1.93811	-18.0988	0.05261
ENSG00000145569	OTULINL	1.93798	39.811	0.052625
ENSG00000187855	ASCL4	-1.93778	-145.307	0.052651
ENSG00000143374	TARS2	-1.9377	-77.5385	0.052659
ENSG00000284969	ENSG00000284969	1.93767	3.09078	0.052663
ENSG00000148396	SEC16A	1.93743	17.5308	0.052693
ENSG00000188215	DCUN1D3	1.93713	44.5623	0.05273
ENSG00000122692	SMU1	-1.93669	-61.9508	0.052783
ENSG00000100365	NCF4	-1.93655	-40.9614	0.0528
ENSG00000145284	SCD5	-1.93647	-4.28448	0.052811
ENSG00000116679	IVNS1ABP	1.93604	72.1149	0.052863
ENSG00000131759	RARA	1.93577	203.328	0.052896
ENSG00000138271	GPR87	1.93574	92.5258	0.0529
ENSG00000175352	NRIP3	-1.93564	-3.30668	0.052911
ENSG00000100564	PIGH	-1.93529	-6.6876	0.052955
ENSG00000151502	VPS26B	1.93455	16.807	0.053046
ENSG00000140459	CYP11A1	-1.93447	-99.2343	0.053056
ENSG00000174456	C12orf76	-1.93407	-24.664	0.053105
ENSG00000166069	TMCO5A	-1.93386	-743.591	0.053131
ENSG00000158525	CPA5	1.9334	35.6008	0.053187
ENSG00000248099	INSL3	1.93311	45.5379	0.053223
ENSG00000205730	ITPRIPL2	-1.93215	-39.6569	0.053341
ENSG00000134569	LRP4	-1.93076	-167.158	0.053512
ENSG00000062038	CDH3	-1.9303	-112.172	0.05357
ENSG00000107185	RGP1	1.93023	17.6566	0.053578
ENSG00000102854	MSLN	1.92983	91.8633	0.053627
ENSG00000111912	NCOA7	1.92962	30.0308	0.053654
ENSG00000125386	FAM193A	1.92951	77.1593	0.053667
ENSG00000140564	FURIN	-1.92906	-6.44249	0.053723
ENSG00000130208	APOC1	1.92896	107.746	0.053735
ENSG00000126775	ATG14	-1.92888	-31.9064	0.053746
ENSG00000164729	SLC35G3	1.92746	441.957	0.053923
ENSG00000233087	RAB6D	-1.92693	-162.393	0.053988
ENSG00000106571	GLI3	1.92685	94.6335	0.053998
ENSG00000144744	UBA3	1.92681	77.5018	0.054003
ENSG00000116688	MFN2	1.92638	11.9759	0.054056
ENSG00000169885	CALML6	-1.92626	-95.1071	0.054073
ENSG00000110218	PANX1	-1.92619	-14.5106	0.054081
ENSG00000166133	RPUSD2	1.92576	10.3494	0.054134
ENSG00000182053	TRIM49B	1.9253	359.074	0.054192
ENSG00000049759	NEDD4L	-1.92467	-21.7615	0.054271
ENSG00000177202	SPACA4	1.92407	104.828	0.054345
ENSG00000134121	CHL1	-1.92341	-57.5131	0.054428
ENSG00000135899	SP110	1.92321	81.165	0.054454
ENSG00000130528	HRC	-1.92318	-24.2411	0.054458
ENSG00000186628	FSD2	1.92294	46.5801	0.054487
ENSG00000285947	ENSG00000285947	1.92184	8.5212	0.054626
ENSG00000170004	CHD3	-1.9209	-203.041	0.054744
ENSG00000172803	SNX32	1.92068	31.5422	0.054772
ENSG00000162704	ARPC5	1.9204	40.9221	0.054808
ENSG00000184182	UBE2F	1.92035	9.91862	0.054814
ENSG00000035862	TIMP2	1.91976	12.7154	0.054889
ENSG00000042980	ADAM28	1.91919	19.0722	0.054961
ENSG00000141639	MAPK4	-1.9188	-73.6507	0.05501
ENSG00000186038	HTR3E	-1.91877	-16.087	0.055014
ENSG00000083817	ZNF416	1.91792	92.3888	0.055122
ENSG00000154478	GPR26	-1.9179	-329.904	0.055124
ENSG00000196118	CFAP119	-1.91769	-13.7515	0.055151
ENSG00000166323	C11orf65	-1.91719	-10.5458	0.055214
ENSG00000137628	DDX60	-1.91687	-46.1209	0.055255
ENSG00000064201	TSPAN32	-1.91671	-2.20649	0.055275
ENSG00000118985	ELL2	-1.9166	-15.5778	0.055289
ENSG00000144285	SCN1A	1.91641	105.257	0.055313
ENSG00000132631	SCP2D1	1.91638	186.41	0.055317
ENSG00000166016	ABTB2	-1.91625	-24.3912	0.055333
ENSG00000178078	STAP2	1.91617	13.4322	0.055343
ENSG00000129946	SHC2	-1.91466	-155.272	0.055536
ENSG00000125304	TM9SF2	-1.91419	-53.9277	0.055597
ENSG00000185101	ANO9	1.91356	14.4949	0.055677
ENSG00000044115	CTNNA1	1.91318	10.9997	0.055724
ENSG00000088766	CRLS1	-1.91278	-38.498	0.055777
ENSG00000144119	C1QL2	-1.91215	-181.816	0.055858
ENSG00000025156	HSF2	1.91201	11.0424	0.055875
ENSG00000272636	DOC2B	-1.9119	-25.9542	0.055889
ENSG00000215912	TTC34	-1.91091	-58.9262	0.056017
ENSG00000102924	CBLN1	1.91071	53.932	0.056041
ENSG00000069974	RAB27A	-1.90985	-24.7987	0.056152
ENSG00000043143	JADE2	-1.90967	-83.0818	0.056175
ENSG00000113407	TARS1	-1.90966	-8.26544	0.056177
ENSG00000167767	KRT80	-1.9095	-21.0182	0.056198
ENSG00000153237	CCDC148	1.90898	22.9449	0.056265
ENSG00000189181	OR14I1	-1.90882	-229.629	0.056285
ENSG00000130363	RSPH3	1.90844	67.3614	0.056335
ENSG00000257108	NHLRC4	-1.90817	-51.5479	0.056369
ENSG00000125629	INSIG2	-1.90799	-21.104	0.056393
ENSG00000206026	SMIM21	1.90725	142.247	0.056489
ENSG00000226792	C13orf42	1.90604	253.251	0.056645
ENSG00000174437	ATP2A2	1.90603	43.7246	0.056646
ENSG00000100241	SBF1	1.90524	28.777	0.056749
ENSG00000091542	ALKBH5	1.9052	45.5842	0.056754
ENSG00000183251	OR51B4	1.90492	264.393	0.05679
ENSG00000196890	H2BC26	-1.90398	-82.7378	0.056912
ENSG00000140287	HDC	1.90367	15.1619	0.056954
ENSG00000118729	CASQ2	1.90344	107.245	0.056983
ENSG00000255245	FXYD6-FXYD2	-1.9034	-42.0935	0.056988
ENSG00000104312	RIPK2	-1.90303	-31.8902	0.057037
ENSG00000155506	LARP1	-1.90206	-66.6216	0.057163
ENSG00000186487	MYT1L	-1.90075	-294.383	0.057334
ENSG00000235718	MFRP	-1.90045	-41.2357	0.057374
ENSG00000203757	OR6K3	1.90016	192.067	0.057412
ENSG00000179958	DCTPP1	-1.90005	-166.155	0.057427
ENSG00000113643	RARS1	-1.8995	-35.9839	0.057499
ENSG00000172339	ALG14	-1.89863	-21.2617	0.057613
ENSG00000135750	KCNK1	-1.89856	-30.1458	0.057622
ENSG00000197506	SLC28A3	-1.89773	-25.3235	0.057731
ENSG00000121653	MAPK8IP1	-1.89765	-831.879	0.057742
ENSG00000146399	TAAR1	-1.89765	-94.6615	0.057743
ENSG00000157483	MYO1E	-1.89715	-16.9441	0.057808
ENSG00000171496	OR1L8	-1.897	-184.39	0.057828
ENSG00000159871	LYPD5	1.89695	46.434	0.057835
ENSG00000166888	STAT6	1.89576	60.0805	0.057992
ENSG00000099260	PALMD	1.89539	31.9699	0.058041
ENSG00000258223	PRSS58	-1.89538	-199.834	0.058042
ENSG00000177483	RBM44	1.89504	6.66195	0.058087
ENSG00000169189	NSMCE1	1.89503	19.9592	0.058088
ENSG00000289763	ENSG00000289763	1.89492	33.0129	0.058102
ENSG00000172382	PRSS27	1.8949	85.0053	0.058105
ENSG00000251201	TMED7-TICAM2	-1.89455	-17.3269	0.058152
ENSG00000187664	HAPLN4	1.89442	29.8431	0.05817
ENSG00000176170	SPHK1	-1.89432	-55.8374	0.058183
ENSG00000174792	ODAPH	1.8939	14.0807	0.058238
ENSG00000079277	MKNK1	1.89339	27.4081	0.058307
ENSG00000129910	CDH15	-1.89318	-41.7218	0.058334
ENSG00000164076	CAMKV	1.89316	47.0285	0.058336
ENSG00000077327	SPAG6	-1.8929	-907.52	0.058371
ENSG00000050748	MAPK9	1.89285	34.3127	0.058378
ENSG00000163349	HIPK1	1.89208	37.8523	0.05848
ENSG00000165233	CARD19	1.892	33.3332	0.058491
ENSG00000169340	PDILT	1.89188	170.649	0.058507
ENSG00000134871	COL4A2	-1.89112	-20.5804	0.058608
ENSG00000163607	GTPBP8	1.89095	15.7566	0.05863
ENSG00000114626	ABTB1	1.89087	9.41677	0.058642
ENSG00000066084	DIP2B	-1.89084	-35.7112	0.058646
ENSG00000173327	MAP3K11	1.89071	25.0767	0.058662
ENSG00000124610	H1-1	-1.89055	-29.0818	0.058685
ENSG00000180329	CCDC43	-1.8904	-56.0247	0.058704
ENSG00000179403	VWA1	1.89009	127.409	0.058746
ENSG00000129003	VPS13C	-1.88991	-49.2219	0.05877
ENSG00000136938	ANP32B	-1.88974	-34.5953	0.058793
ENSG00000095585	BLNK	1.88907	98.1117	0.058883
ENSG00000104969	SGTA	1.88884	107.225	0.058914
ENSG00000148942	SLC5A12	1.88867	213.847	0.058935
ENSG00000133318	RTN3	1.88849	26.0101	0.05896
ENSG00000143344	RGL1	-1.88823	-18.047	0.058995
ENSG00000133313	CNDP2	1.88771	6.01866	0.059065
ENSG00000140265	ZSCAN29	1.8876	63.2824	0.05908
ENSG00000108468	CBX1	1.88756	12.4993	0.059085
ENSG00000126070	AGO3	1.88751	449.795	0.059091
ENSG00000182551	ADI1	1.88715	6.35312	0.059141
ENSG00000168884	TNIP2	1.88591	25.284	0.059307
ENSG00000163017	ACTG2	1.88587	20.6806	0.059313
ENSG00000075884	ARHGAP15	1.8855	18.3081	0.059363
ENSG00000165819	METTL3	-1.88489	-86.4504	0.059445
ENSG00000113638	TTC33	-1.88458	-27.91	0.059486
ENSG00000006468	ETV1	-1.88409	-20.1107	0.059553
ENSG00000130038	CRACR2A	-1.88366	-8.82946	0.059612
ENSG00000162408	NOL9	-1.88287	-22.705	0.059718
ENSG00000125787	GNRH2	-1.88201	-50.9061	0.059835
ENSG00000136478	TEX2	-1.88195	-48.5139	0.059843
ENSG00000154678	PDE1C	1.88186	28.2763	0.059855
ENSG00000242441	GTF2A1L	1.88143	52.4379	0.059913
ENSG00000141858	SAMD1	1.88126	57.901	0.059937
ENSG00000262179	MYMX	1.88098	17.8853	0.059975
ENSG00000169599	NFU1	-1.88086	-105.453	0.059991
ENSG00000263956	NBPF11	1.8808	1242.56	0.059999
ENSG00000125740	FOSB	1.88031	92.5855	0.060065
ENSG00000204538	PSORS1C2	-1.87913	-17.0811	0.060227
ENSG00000175093	SPSB4	1.87906	87.3637	0.060236
ENSG00000254858	MPV17L2	-1.87832	-27.1895	0.060338
ENSG00000137720	CFAP68	1.87791	45.1906	0.060393
ENSG00000196684	HSH2D	-1.87769	-38.4425	0.060423
ENSG00000196072	BLOC1S2	1.87639	17.4305	0.060602
ENSG00000187961	KLHL17	-1.87628	-15.2697	0.060617
ENSG00000160460	SPTBN4	-1.87422	-46.8116	0.0609
ENSG00000186136	TAS2R42	-1.87418	-125.807	0.060906
ENSG00000283297	TEX52	-1.87393	-29.4697	0.06094
ENSG00000151025	GPR158	1.87361	146.068	0.060984
ENSG00000182307	C8orf33	1.87312	42.5489	0.061051
ENSG00000131652	THOC6	1.8721	24.3277	0.061193
ENSG00000104524	PYCR3	-1.872	-35.3658	0.061206
ENSG00000171360	KRT38	-1.87198	-171.483	0.06121
ENSG00000151117	TMEM86A	1.87196	9.09509	0.061212
ENSG00000124003	MOGAT1	1.87145	4.70979	0.061283
ENSG00000167085	PHB1	-1.87118	-37.7275	0.06132
ENSG00000164411	GJB7	-1.87103	-47.2926	0.061341
ENSG00000176720	BOK	1.87093	20.8182	0.061355
ENSG00000129009	ISLR	-1.87086	-109.576	0.061365
ENSG00000164742	ADCY1	1.87078	215.198	0.061375
ENSG00000096395	MLN	1.87074	84.778	0.061381
ENSG00000063127	SLC6A16	-1.87003	-30.784	0.06148
ENSG00000140506	LMAN1L	1.86974	115.259	0.06152
ENSG00000146197	SCUBE3	-1.86965	-208.349	0.061532
ENSG00000105996	HOXA2	-1.86965	-118.482	0.061532
ENSG00000165671	NSD1	-1.86952	-39.7593	0.06155
ENSG00000161955	TNFSF13	1.86882	131.708	0.061648
ENSG00000169442	CD52	1.86879	4.82268	0.061652
ENSG00000126858	RHOT1	1.86803	18.2877	0.061758
ENSG00000004846	ABCB5	-1.86798	-260.439	0.061765
ENSG00000141391	PRELID3A	-1.86708	-8.66813	0.06189
ENSG00000079805	DNM2	1.86704	75.1852	0.061896
ENSG00000135976	ANKRD36	-1.86689	-62.7661	0.061917
ENSG00000103549	RNF40	-1.86599	-21.7175	0.062042
ENSG00000183647	ZNF530	1.86568	27.64	0.062087
ENSG00000082701	GSK3B	1.86533	60.9742	0.062135
ENSG00000006047	YBX2	-1.86505	-42.6617	0.062174
ENSG00000159618	ADGRG5	1.86487	9.56281	0.0622
ENSG00000150540	HNMT	-1.86444	-13.0666	0.062259
ENSG00000183963	SMTN	1.86436	17.272	0.062272
ENSG00000135341	MAP3K7	-1.86423	-62.2512	0.06229
ENSG00000197323	TRIM33	-1.8638	-14.5497	0.06235
ENSG00000172955	ADH6	1.86363	44.0619	0.062373
ENSG00000139343	SNRPF	-1.86313	-21.6383	0.062445
ENSG00000172572	PDE3A	1.86308	72.0262	0.06245
ENSG00000240857	RDH14	-1.86307	-79.4057	0.062452
ENSG00000137766	UNC13C	1.86306	74.9135	0.062454
ENSG00000232258	TMEM114	-1.86283	-269.947	0.062486
ENSG00000106236	NPTX2	1.86281	94.6436	0.062489
ENSG00000163818	LZTFL1	-1.86258	-14.3389	0.062522
ENSG00000167634	NLRP7	-1.86248	-8.31582	0.062535
ENSG00000163736	PPBP	-1.86222	-1.61035	0.062572
ENSG00000163558	PRKCI	1.86209	37.7218	0.062591
ENSG00000167601	AXL	1.86197	22.5032	0.062608
ENSG00000162849	KIF26B	-1.8614	-161.36	0.062688
ENSG00000189184	PCDH18	-1.86058	-28.6584	0.062803
ENSG00000151092	NGLY1	-1.86058	-147.727	0.062804
ENSG00000185231	MC2R	1.86047	105.094	0.062819
ENSG00000167186	COQ7	-1.85983	-35.2971	0.062909
ENSG00000130695	CEP85	1.85966	16.2958	0.062934
ENSG00000233954	UQCRHL	-1.85949	-80.125	0.062958
ENSG00000115155	OTOF	-1.85883	-118.727	0.063051
ENSG00000139438	FAM222A	1.85879	42.1615	0.063057
ENSG00000110484	SCGB2A2	1.85865	280.021	0.063076
ENSG00000109762	SNX25	-1.85819	-12.2108	0.063142
ENSG00000177257	DEFB4B	1.85727	3042.65	0.063272
ENSG00000196460	RFX8	-1.85696	-20.5619	0.063317
ENSG00000163217	BMP10	1.85666	123.578	0.063359
ENSG00000086506	HBQ1	-1.85592	-92.2129	0.063465
ENSG00000242173	ARHGDIG	1.85587	233.621	0.063473
ENSG00000165061	ZMAT4	1.85575	125.109	0.063489
ENSG00000176531	PHLDB3	1.85536	11.8302	0.063544
ENSG00000138381	ASNSD1	-1.85454	-5.56003	0.063663
ENSG00000092820	EZR	1.85357	42.9356	0.063801
ENSG00000100749	VRK1	1.85319	28.5395	0.063855
ENSG00000178301	AQP11	-1.85233	-34.3104	0.063979
ENSG00000174358	SLC6A19	-1.85205	-69.1007	0.064019
ENSG00000185324	CDK10	-1.85191	-8.63657	0.064039
ENSG00000102786	INTS6	-1.85153	-62.8786	0.064094
ENSG00000131187	F12	-1.85134	-44.7023	0.064121
ENSG00000107175	CREB3	-1.85107	-192.483	0.064159
ENSG00000092201	SUPT16H	-1.85057	-35.3859	0.064231
ENSG00000164850	GPER1	1.85047	37.0483	0.064246
ENSG00000070444	MNT	-1.85029	-32.1432	0.064272
ENSG00000007923	DNAJC11	-1.84979	-77.4047	0.064344
ENSG00000144619	CNTN4	1.84945	38.1568	0.064394
ENSG00000116667	C1orf21	-1.84934	-8.77939	0.064408
ENSG00000188334	BSPH1	-1.84897	-160.993	0.064462
ENSG00000128708	HAT1	-1.84818	-11.7721	0.064576
ENSG00000149609	C20orf144	-1.84817	-32.568	0.064577
ENSG00000164114	MAP9	1.84761	56.4373	0.064659
ENSG00000164078	MST1R	-1.8474	-9.49915	0.064689
ENSG00000164124	TMEM144	1.8474	34.0418	0.06469
ENSG00000196793	ZNF239	-1.84698	-18.5602	0.064751
ENSG00000264522	OTUD7B	-1.84648	-27.9917	0.064823
ENSG00000154654	NCAM2	1.84647	21.6123	0.064824
ENSG00000131941	RHPN2	-1.84627	-6.78582	0.064853
ENSG00000163293	NIPAL1	-1.84596	-8.0776	0.064898
ENSG00000214216	IQCJ	-1.84583	-373.009	0.064917
[truncated: 15,114 more rows]

## Sheet: tab19_CD14+_monocyte
gene	gene_name	zscore	effect_size	pvalue
ENSG00000204463	BAG6	-17.9466	-332.881	5.1e-72
ENSG00000204296	TSBP1	16.507	651.385	3.27e-61
ENSG00000204386	NEU1	16.3883	379.442	2.32e-60
ENSG00000213676	ATF6B	16.0013	356.56	1.25e-57
ENSG00000204290	BTNL2	15.5296	1009.5	2.19e-54
ENSG00000196230	TUBB	-15.4784	-322.537	4.85e-54
ENSG00000204385	SLC44A4	14.8264	193.444	9.89e-50
ENSG00000204560	DHX16	-13.6876	-362.587	1.2e-42
ENSG00000169896	ITGAM	-13.4267	-220.661	4.22e-41
ENSG00000204542	C6orf15	13.0225	198.465	9.12e-39
ENSG00000204348	DXO	-12.7457	-357.362	3.3e-37
ENSG00000137404	NRM	-12.2475	-124.149	1.73e-34
ENSG00000196747	H2AC13	-12.0429	-251.798	2.11e-33
ENSG00000232629	HLA-DQB2	11.7953	14.9696	4.13e-32
ENSG00000241404	EGFL8	11.3075	333.899	1.21e-29
ENSG00000248993	ENSG00000248993	-11.0813	-527.122	1.55e-28
ENSG00000278828	H3C10	-10.9242	-408.398	8.83e-28
ENSG00000228789	HCG22	-10.7863	-151.613	3.99e-27
ENSG00000204472	AIF1	10.6956	511.207	1.07e-26
ENSG00000204388	HSPA1B	10.4935	268.183	9.25e-26
ENSG00000276903	H2AC16	10.4072	69.0471	2.3e-25
ENSG00000196735	HLA-DQA1	-10.3665	-9.45694	3.52e-25
ENSG00000137185	ZSCAN9	-10.2208	-92.6697	1.6e-24
ENSG00000204257	HLA-DMA	-10.0598	-429.747	8.32e-24
ENSG00000233822	H2BC15	-10.0575	-78.9129	8.52e-24
ENSG00000234745	HLA-B	9.88716	148.78	4.73e-23
ENSG00000137331	IER3	-9.82753	-303.297	8.57e-23
ENSG00000204498	NFKBIL1	9.40742	30.8363	5.08e-21
ENSG00000184357	H1-5	9.2324	341.361	2.65e-20
ENSG00000166278	C2	9.08123	40.2932	1.07e-19
ENSG00000186470	BTN3A2	-9.01024	-53.1268	2.06e-19
ENSG00000206503	HLA-A	8.87241	65.4767	7.16e-19
ENSG00000204428	LY6G5C	-8.76843	-503.504	1.81e-18
ENSG00000196126	HLA-DRB1	8.67393	184.483	4.17e-18
ENSG00000221988	PPT2	8.58175	142.558	9.34e-18
ENSG00000204427	ABHD16A	-8.57053	-312.531	1.03e-17
ENSG00000204599	TRIM39	8.56544	204.264	1.08e-17
ENSG00000204410	MSH5	-8.53958	-120.269	1.35e-17
ENSG00000273542	H4C12	8.50724	414.437	1.78e-17
ENSG00000137338	PGBD1	8.31557	207.858	9.13e-17
ENSG00000276180	H4C9	-8.25329	-354.989	1.54e-16
ENSG00000250264	ENSG00000250264	-8.21861	-112.321	2.06e-16
ENSG00000248167	TRIM39-RPP21	-8.07673	-264.039	6.65e-16
ENSG00000204439	C6orf47	8.02598	279.087	1.01e-15
ENSG00000204256	BRD2	7.98975	74.841	1.35e-15
ENSG00000237988	OR2I1P	7.85081	284.207	4.13e-15
ENSG00000204315	FKBPL	-7.84427	-377.266	4.35e-15
ENSG00000185651	UBE2L3	-7.61339	-110.578	2.67e-14
ENSG00000183246	RIMBP3C	-7.60877	-236.093	2.77e-14
ENSG00000137343	ATAT1	7.54675	146.989	4.46e-14
ENSG00000161179	YDJC	7.34437	68.117	2.07e-13
ENSG00000146039	SLC17A4	-7.33047	-1080.72	2.29e-13
ENSG00000103510	KAT8	-7.2613	-489.811	3.83e-13
ENSG00000291302	ENSG00000291302	-7.13864	-29.9903	9.43e-13
ENSG00000204424	LY6G6F	-7.082	-135.756	1.42e-12
ENSG00000204482	LST1	6.85761	70.674	7e-12
ENSG00000116698	SMG7	-6.85207	-141.685	7.28e-12
ENSG00000168477	TNXB	-6.81977	-119.777	9.12e-12
ENSG00000136573	BLK	-6.76266	-33.9085	1.35e-11
ENSG00000198502	HLA-DRB5	6.73556	94.814	1.63e-11
ENSG00000204420	MPIG6B	-6.71932	-111.605	1.83e-11
ENSG00000204390	HSPA1L	-6.67143	-96.3681	2.53e-11
ENSG00000158691	ZSCAN12	-6.62143	-16.3024	3.56e-11
ENSG00000240053	LY6G5B	-6.60639	-1153.87	3.94e-11
ENSG00000124568	SLC17A1	-6.52604	-275.102	6.75e-11
ENSG00000282988	ENSG00000282988	-6.40762	-33.4174	1.48e-10
ENSG00000250641	LY6G6F-LY6G6D	-6.37749	-95.3105	1.8e-10
ENSG00000185130	H2BC13	6.2996	71.1272	2.98e-10
ENSG00000232810	TNF	-6.2937	-139.346	3.1e-10
ENSG00000204421	LY6G6C	-6.06227	-171.581	1.34e-09
ENSG00000204308	RNF5	6.02307	170.197	1.71e-09
ENSG00000220201	ZGLP1	-6.00585	-126.787	1.9e-09
ENSG00000099365	STX1B	-5.9233	-608.34	3.16e-09
ENSG00000237541	HLA-DQA2	5.87377	3.0367	4.26e-09
ENSG00000026950	BTN3A1	5.87314	91.7858	4.28e-09
ENSG00000156873	PHKG2	5.86055	488.113	4.61e-09
ENSG00000196812	ZSCAN16	-5.85071	-67.2276	4.89e-09
ENSG00000168291	PDHB	-5.81273	-55.2596	6.15e-09
ENSG00000070047	PHRF1	-5.75128	-163.407	8.86e-09
ENSG00000275126	H4C13	5.72319	170.03	1.05e-08
ENSG00000137312	FLOT1	-5.6165	-85.0008	1.95e-08
ENSG00000187837	H1-2	-5.59347	-121.938	2.23e-08
ENSG00000278637	H4C1	5.5476	397.502	2.9e-08
ENSG00000204539	CDSN	-5.46164	-52.6702	4.72e-08
ENSG00000275221	H2AC15	-5.43631	-35.0393	5.44e-08
ENSG00000204694	OR11A1	5.42052	890.538	5.94e-08
ENSG00000168298	H1-4	5.41131	214.653	6.26e-08
ENSG00000204644	ZFP57	5.36986	25.852	7.88e-08
ENSG00000161180	CCDC116	5.34764	175.753	8.91e-08
ENSG00000146109	ABT1	5.32483	182.379	1.01e-07
ENSG00000204681	GABBR1	5.29609	41.2415	1.18e-07
ENSG00000161405	IKZF3	5.27099	46.5999	1.36e-07
ENSG00000287080	H3C3	-5.19463	-69.7567	2.05e-07
ENSG00000180573	H2AC6	-5.13916	-44.3861	2.76e-07
ENSG00000180044	C3orf80	5.13773	217.379	2.78e-07
ENSG00000204304	PBX2	-5.13048	-340.844	2.89e-07
ENSG00000064999	ANKS1A	-5.12114	-158.128	3.04e-07
ENSG00000213760	ATP6V1G2	5.1174	80.5769	3.1e-07
ENSG00000146047	H2BC1	-5.08798	-259.522	3.62e-07
ENSG00000276368	H2AC14	-5.08265	-279.166	3.72e-07
ENSG00000198315	ZKSCAN8	5.07457	29.272	3.88e-07
ENSG00000177710	SLC35G5	-5.06753	-153.722	4.03e-07
ENSG00000196821	ILRUN	-5.04117	-298.166	4.63e-07
ENSG00000204655	MOG	5.02213	233.493	5.11e-07
ENSG00000203747	FCGR3A	5.0203	8.85109	5.16e-07
ENSG00000168131	OR2B2	-5.00421	-281.431	5.61e-07
ENSG00000277224	H2BC7	-4.99226	-66.5023	5.97e-07
ENSG00000172057	ORMDL3	-4.99198	-12.9946	5.98e-07
ENSG00000187626	ZKSCAN4	4.98408	62.026	6.23e-07
ENSG00000204314	PRRT1	-4.96472	-135.253	6.88e-07
ENSG00000242574	HLA-DMB	-4.94764	-180.017	7.51e-07
ENSG00000205882	DEFB134	4.89721	194.788	9.72e-07
ENSG00000204632	HLA-G	-4.89166	-9.33356	1e-06
ENSG00000243729	OR5V1	-4.85904	-382.455	1.18e-06
ENSG00000204301	NOTCH4	4.80938	55.6537	1.51e-06
ENSG00000132185	FCRLA	-4.79417	-65.0197	1.63e-06
ENSG00000065000	AP3D1	4.78524	144.194	1.71e-06
ENSG00000096654	ZNF184	4.75826	86.3307	1.95e-06
ENSG00000204701	OR2J3	4.69349	1137.9	2.69e-06
ENSG00000278677	H2AC17	-4.68479	-46.4398	2.8e-06
ENSG00000255154	HTD2	-4.67406	-28.1343	2.95e-06
ENSG00000158553	POM121L2	4.65932	85.8129	3.17e-06
ENSG00000141738	GRB7	4.65578	82.9339	3.23e-06
ENSG00000105376	ICAM5	4.65077	21.4094	3.31e-06
ENSG00000213780	GTF2H4	-4.65033	-22.8497	3.31e-06
ENSG00000274600	RIMBP3B	4.64698	726.418	3.37e-06
ENSG00000198369	SPRED2	4.64613	418.315	3.38e-06
ENSG00000126456	IRF3	4.62801	36.2891	3.69e-06
ENSG00000224586	GPX5	4.6204	510.469	3.83e-06
ENSG00000153064	BANK1	-4.59003	-520.637	4.43e-06
ENSG00000186075	ZPBP2	4.57175	52.0228	4.84e-06
ENSG00000089280	FUS	4.52664	172.378	5.99e-06
ENSG00000138378	STAT4	-4.50706	-8.24189	6.57e-06
ENSG00000164609	SLU7	-4.44032	-18.7468	8.98e-06
ENSG00000140153	WDR20	-4.42042	-497.9	9.85e-06
ENSG00000057657	PRDM1	4.3779	80.6568	1.2e-05
ENSG00000231389	HLA-DPA1	-4.34311	-11.2724	1.4e-05
ENSG00000213859	KCTD11	4.3377	78.5264	1.44e-05
ENSG00000204475	NCR3	4.33767	30.937	1.44e-05
ENSG00000124610	H1-1	-4.33676	-58.401	1.45e-05
ENSG00000137288	UQCC2	4.30197	68.0098	1.69e-05
ENSG00000099849	RASSF7	4.2979	51.7266	1.72e-05
ENSG00000204305	AGER	-4.24973	-161.095	2.14e-05
ENSG00000124613	ZNF391	4.23427	63.9726	2.29e-05
ENSG00000005020	SKAP2	-4.2329	-13.0185	2.31e-05
ENSG00000135333	EPHA7	4.21998	146.642	2.44e-05
ENSG00000151689	INPP1	4.20997	79.1591	2.55e-05
ENSG00000213722	DDAH2	-4.2079	-88.6555	2.58e-05
ENSG00000141736	ERBB2	-4.20296	-171.214	2.63e-05
ENSG00000177106	EPS8L2	4.19955	61.7891	2.67e-05
ENSG00000204544	MUC21	4.19543	150.763	2.72e-05
ENSG00000124678	TCP11	4.1951	3.98144	2.73e-05
ENSG00000112337	SLC17A2	-4.18459	-163.776	2.86e-05
ENSG00000112343	TRIM38	4.17461	68.0132	2.98e-05
ENSG00000084090	STARD7	4.16557	95.5129	3.11e-05
ENSG00000196787	H2AC11	-4.16399	-442.369	3.13e-05
ENSG00000137822	TUBGCP4	-4.15178	-127.558	3.3e-05
ENSG00000197153	H3C12	4.09448	59.9524	4.23e-05
ENSG00000254093	PINX1	4.08809	53.9667	4.35e-05
ENSG00000204564	C6orf136	4.08766	94.2429	4.36e-05
ENSG00000070031	SCT	-4.08512	-302.122	4.41e-05
ENSG00000204657	OR2H2	4.07503	494.152	4.6e-05
ENSG00000174775	HRAS	-4.06271	-20.7047	4.85e-05
ENSG00000204511	MCCD1	-4.06258	-47.0411	4.85e-05
ENSG00000099834	CDHR5	4.06148	42.0201	4.88e-05
ENSG00000133247	KMT5C	4.04078	190.46	5.33e-05
ENSG00000065989	PDE4A	-4.03495	-69.6883	5.46e-05
ENSG00000244355	LY6G6D	4.01295	48.9933	6e-05
ENSG00000126453	BCL2L12	4.01254	53.8214	6.01e-05
ENSG00000197903	H2BC12	-3.99113	-55.7989	6.58e-05
ENSG00000103653	CSK	3.98738	102.162	6.68e-05
ENSG00000065060	BLTP3A	3.98141	12.7628	6.85e-05
ENSG00000204538	PSORS1C2	-3.97689	-45.4042	6.98e-05
ENSG00000103021	CCDC113	-3.9669	-255.328	7.28e-05
ENSG00000182010	RTKN2	-3.9662	-11.5397	7.3e-05
ENSG00000178226	PRSS36	3.95956	22.967	7.51e-05
ENSG00000120054	CPN1	-3.95023	-266.092	7.81e-05
ENSG00000159314	ARHGAP27	3.94842	11.3407	7.87e-05
ENSG00000081721	DUSP12	3.9379	64.0191	8.22e-05
ENSG00000258724	PINX1	3.937	62.4537	8.25e-05
ENSG00000154328	NEIL2	3.89993	13.1597	9.62e-05
ENSG00000164508	H2AC1	-3.89963	-183.397	9.63e-05
ENSG00000215041	NEURL4	3.89492	37.4897	9.82e-05
ENSG00000267673	FDX2	3.89129	176.411	9.97e-05
ENSG00000042813	ZPBP	-3.86858	-173.753	0.000109
ENSG00000130222	GADD45G	3.84613	9.29982	0.00012
ENSG00000088682	COQ9	3.83577	33.7134	0.000125
ENSG00000137700	SLC37A4	-3.83539	-40.4769	0.000125
ENSG00000149289	ZC3H12C	-3.81004	-14.8853	0.000139
ENSG00000186572	DEFB107A	3.8019	3735.74	0.000144
ENSG00000119048	UBE2B	-3.79798	-561.399	0.000146
ENSG00000023191	RNH1	3.793	103.762	0.000149
ENSG00000030110	BAK1	-3.79012	-40.7332	0.000151
ENSG00000289282	ENSG00000289282	-3.75908	-218.647	0.000171
ENSG00000110435	PDHX	-3.74972	-6.15444	0.000177
ENSG00000277157	H4C4	-3.74555	-42.8172	0.00018
ENSG00000140968	IRF8	3.73659	102.969	0.000187
ENSG00000176723	ZNF843	-3.73247	-179.427	0.00019
ENSG00000203910	C1orf146	-3.70505	-210.624	0.000211
ENSG00000126457	PRMT1	-3.69368	-275.639	0.000221
ENSG00000111907	TPD52L1	-3.68422	-22.4589	0.000229
ENSG00000204688	OR2H1	3.67622	614.338	0.000237
ENSG00000261272	MUC22	-3.66993	-89.8774	0.000243
ENSG00000205883	DEFB135	3.6693	181.634	0.000243
ENSG00000006837	CDKL3	3.6629	132.535	0.000249
ENSG00000023892	DEF6	-3.66251	-23.7902	0.00025
ENSG00000137411	VARS2	-3.6294	-35.2804	0.000284
ENSG00000149089	APIP	-3.62546	-5.47008	0.000288
ENSG00000171532	NEUROD2	-3.58975	-357.918	0.000331
ENSG00000065361	ERBB3	-3.5847	-103.608	0.000337
ENSG00000184471	C1QTNF8	-3.56818	-1343.62	0.000359
[truncated: 17,550 more rows]

## Sheet: tab20_CD16negativeCD56bright
gene	gene_name	zscore	effect_size	pvalue
[truncated: 17,660 more rows]

[truncated: 23 more sheets: tab21_centralMemoryCD4+, tab22_centralMemoryCD8+, tab23_conventionalDendriticCell, tab24dendriticCell SLE TWAS re, tab25_doubleNegthymocyte , tab26_effectMemCD4+, tab27_effectMemCD8+, tab28_erythrocyte, tab29_gamma-DeltaTcell, tab30_hematopoieticPrecursor, tab31_innateLymphoid, tab32_memoryBcell, tab33_mucosalInvariantTcell, tab34_naiveBcell, tab35_naiveThymus-derivedCD4+, tab36_naiveThymus-derivedCD8+, tab37_naturalKillercell, tab38_PBMC, tab39_plasmablast, tab40_plasmacytoidDendriticCell …]
